# Supplementary material for: Human neural stem cells restore spatial memory in a transgenic Alzheimer’s disease mouse model by an immunomodulating mechanism
Source: Front Aging Neurosci. 2023 Dec 14;15:1306004. doi: 10.3389/fnagi.2023.1306004 (PMC10753006; doi:10.3389/fnagi.2023.1306004)
Supplement: Supplementary file 1 [file Table_1.XLSX]

## Sheet: all.brain.degs
Gene Symbol	Description	Log2FC	p-value	Adjusted p-value	Comparison
Cox5b	cytochrome c oxidase subunit 5B	0.995968	0	0	5XFAD versus WT
Map2	microtubule-associated protein 2	0.61676	0	0	5XFAD versus WT
Itm2c	integral membrane protein 2C	0.654599	0	0	5XFAD versus WT
Kif1a	kinesin family member 1A	0.556056	0	0	5XFAD versus WT
Prdx6	peroxiredoxin 6	0.716288	0	0	5XFAD versus WT
Atp1b1	ATPase, Na+/K+ transporting, beta 1 polypeptide	0.602607	0	0	5XFAD versus WT
Mpc2	mitochondrial pyruvate carrier 2	0.838524	0	0	5XFAD versus WT
Hnrnpu	heterogeneous nuclear ribonucleoprotein U	0.561921	0	0	5XFAD versus WT
Nenf	neuron derived neurotrophic factor	0.819886	0	0	5XFAD versus WT
Grin1	glutamate receptor, ionotropic, NMDA1 (zeta 1)	0.648343	0	0	5XFAD versus WT
Npdc1	neural proliferation, differentiation and control 1	0.668808	0	0	5XFAD versus WT
Edf1	endothelial differentiation-related factor 1	0.831107	0	0	5XFAD versus WT
Dnm1	dynamin 1	0.650881	0	0	5XFAD versus WT
Hspa5	heat shock protein 5	0.946245	0	0	5XFAD versus WT
C1qtnf4	C1q and tumor necrosis factor related protein 4	1.06616	0	0	5XFAD versus WT
Slc1a2	solute carrier family 1 (glial high affinity glutamate transporter), member 2	0.575772	0	0	5XFAD versus WT
B2m	beta-2 microglobulin	0.885373	0	0	5XFAD versus WT
Cst3	cystatin C	1.02083	0	0	5XFAD versus WT
Fkbp1a	FK506 binding protein 1a	0.643716	0	0	5XFAD versus WT
Map1lc3a	microtubule-associated protein 1 light chain 3 alpha	0.718448	0	0	5XFAD versus WT
Scand1	SCAN domain-containing 1	0.89207	0	0	5XFAD versus WT
Snhg11	small nucleolar RNA host gene 11	0.852749	0	0	5XFAD versus WT
Ctsz	cathepsin Z	0.742846	0	0	5XFAD versus WT
Stmn3	stathmin-like 3	0.629827	0	0	5XFAD versus WT
Ctss	cathepsin S	1.06689	0	0	5XFAD versus WT
Dnaja1	DnaJ heat shock protein family (Hsp40) member A1	0.59389	0	0	5XFAD versus WT
Clta	clathrin, light polypeptide (Lca)	0.773802	0	0	5XFAD versus WT
Atp6v0b	ATPase, H+ transporting, lysosomal V0 subunit B	0.60053	0	0	5XFAD versus WT
Ncdn	neurochondrin	0.723248	0	0	5XFAD versus WT
Rsrp1	arginine/serine rich protein 1	0.640019	0	0	5XFAD versus WT
C1qb	complement component 1, q subcomponent, beta polypeptide	1.17479	0	0	5XFAD versus WT
C1qc	complement component 1, q subcomponent, C chain	0.901639	0	0	5XFAD versus WT
C1qa	complement component 1, q subcomponent, alpha polypeptide	0.948411	0	0	5XFAD versus WT
Gm1673	predicted gene 1673	1.22278	0	0	5XFAD versus WT
Mrfap1	Morf4 family associated protein 1	0.610549	0	0	5XFAD versus WT
Iscu	iron-sulfur cluster assembly enzyme	0.696666	0	0	5XFAD versus WT
Pop5	processing of precursor 5, ribonuclease P/MRP family (S. cerevisiae)	0.704066	0	0	5XFAD versus WT
Cox6a1	cytochrome c oxidase subunit 6A1	0.874506	0	0	5XFAD versus WT
Pebp1	phosphatidylethanolamine binding protein 1	0.690792	0	0	5XFAD versus WT
Ppp1cc	protein phosphatase 1 catalytic subunit gamma	0.647577	0	0	5XFAD versus WT
Ubc	ubiquitin A-52 residue ribosomal protein fusion product 1	0.663022	0	0	5XFAD versus WT
Chchd2	coiled-coil-helix-coiled-coil-helix domain containing 2	1.21021	0	0	5XFAD versus WT
Ywhag	tyrosine 3-monooxygenase/tryptophan 5-monooxygenase activation protein, gamma polypeptide	0.600285	0	0	5XFAD versus WT
Gnb2	guanine nucleotide binding protein (G protein), beta 2	0.65883	0	0	5XFAD versus WT
Rac1	Rac family small GTPase 1	0.542215	0	0	5XFAD versus WT
Hsph1	heat shock 105kDa/110kDa protein 1	0.769202	0	0	5XFAD versus WT
Ndufa4	Ndufa4, mitochondrial complex associated	0.550953	0	0	5XFAD versus WT
Arf5	ADP-ribosylation factor 5	0.732438	0	0	5XFAD versus WT
Ndufb2	NADH:ubiquinone oxidoreductase subunit B2	0.832865	0	0	5XFAD versus WT
Hnrnpa2b1	heterogeneous nuclear ribonucleoprotein A2/B1	0.550343	0	0	5XFAD versus WT
Podxl2	podocalyxin-like 2	0.849032	0	0	5XFAD versus WT
Eno2	enolase 2, gamma neuronal	0.643228	0	0	5XFAD versus WT
Tpi1	triosephosphate isomerase 1	0.641396	0	0	5XFAD versus WT
Gapdh	glyceraldehyde-3-phosphate dehydrogenase	0.650643	0	0	5XFAD versus WT
Gabarapl1	gamma-aminobutyric acid (GABA) A receptor-associated protein-like 1	0.542875	0	0	5XFAD versus WT
H2afj	H2J.A histone	0.724654	0	0	5XFAD versus WT
Ldhb	lactate dehydrogenase B	0.679971	0	0	5XFAD versus WT
Calm3	calmodulin 3	0.595182	0	0	5XFAD versus WT
Apoe	apolipoprotein E	1.58902	0	0	5XFAD versus WT
Rabac1	Rab acceptor 1 (prenylated)	0.631367	0	0	5XFAD versus WT
Tyrobp	TYRO protein tyrosine kinase binding protein	1.17297	0	0	5XFAD versus WT
Gpi1	glucose-6-phosphate isomerase 1	0.607158	0	0	5XFAD versus WT
Emc10	ER membrane protein complex subunit 10	0.713992	0	0	5XFAD versus WT
Eif3f	eukaryotic translation initiation factor 3, subunit F	0.647282	0	0	5XFAD versus WT
Gde1	glycerophosphodiester phosphodiesterase 1	0.610108	0	0	5XFAD versus WT
Ndufab1	NADH:ubiquinone oxidoreductase subunit AB1	0.990556	0	0	5XFAD versus WT
Ypel3	yippee like 3	0.925746	0	0	5XFAD versus WT
Aldoa	aldolase A, fructose-bisphosphate	0.563314	0	0	5XFAD versus WT
Ctsd	cathepsin D	1.79434	0	0	5XFAD versus WT
Cd81	CD81 antigen	0.729195	0	0	5XFAD versus WT
Bc1	brain cytoplasmic RNA 1, pseudogene 1	-1.38627	0	0	5XFAD versus WT
Cpe	carboxypeptidase E	0.670352	0	0	5XFAD versus WT
Atp6v1b2	ATPase, H+ transporting, lysosomal V1 subunit B2	0.577652	0	0	5XFAD versus WT
Rab3a	RAB3A, member RAS oncogene family	0.722519	0	0	5XFAD versus WT
Calr	calreticulin	0.823881	0	0	5XFAD versus WT
Ndrg4	N-myc downstream regulated gene 4	0.599885	0	0	5XFAD versus WT
Cox4i1	cytochrome c oxidase subunit 4I1	0.513265	0	0	5XFAD versus WT
Map1lc3b	microtubule-associated protein 1 light chain 3 beta	0.587629	0	0	5XFAD versus WT
Rpl13	ribosomal protein L13	1.57977	0	0	5XFAD versus WT
Tcf25	transcription factor 25 (basic helix-loop-helix)	0.592394	0	0	5XFAD versus WT
Tomm20	translocase of outer mitochondrial membrane 20	0.615076	0	0	5XFAD versus WT
Hspa8	heat shock protein 8	0.780537	0	0	5XFAD versus WT
Thy1	thymus cell antigen 1, theta	1.9971	0	0	5XFAD versus WT
Tspan3	tetraspanin 3	0.570377	0	0	5XFAD versus WT
Cox5a	cytochrome c oxidase subunit 5A	1.09592	0	0	5XFAD versus WT
Pkm	pyruvate kinase, muscle	0.764592	0	0	5XFAD versus WT
Eef1a1	eukaryotic translation elongation factor 1 alpha 1	0.622494	0	0	5XFAD versus WT
Morf4l1	mortality factor 4 like 1	0.605907	0	0	5XFAD versus WT
Rab6b	RAB6B, member RAS oncogene family	0.582105	0	0	5XFAD versus WT
Manf	mesencephalic astrocyte-derived neurotrophic factor	0.694921	0	0	5XFAD versus WT
Rpsa	ribosomal protein SA	0.636145	0	0	5XFAD versus WT
Eif1b	eukaryotic translation initiation factor 1B	0.605542	0	0	5XFAD versus WT
Sgk1	serum/glucocorticoid regulated kinase 1	0.964175	0	0	5XFAD versus WT
Snx3	sorting nexin 3	0.609454	0	0	5XFAD versus WT
Psap	prosaposin	0.662435	0	0	5XFAD versus WT
Cisd1	CDGSH iron sulfur domain 1	0.645195	0	0	5XFAD versus WT
Chchd10	coiled-coil-helix-coiled-coil-helix domain containing 10	1.25535	0	0	5XFAD versus WT
Bsg	basigin	0.758065	0	0	5XFAD versus WT
Hcn2	hyperpolarization-activated, cyclic nucleotide-gated K+ 2	0.625931	0	0	5XFAD versus WT
Tmem259	transmembrane protein 259	0.548394	0	0	5XFAD versus WT
Atp5d	ATP synthase, H+ transporting, mitochondrial F1 complex, delta subunit	0.909353	0	0	5XFAD versus WT
Abhd17a	abhydrolase domain containing 17A	0.624831	0	0	5XFAD versus WT
Oaz1	ornithine decarboxylase antizyme 1	0.618029	0	0	5XFAD versus WT
Eef2	eukaryotic translation elongation factor 2	0.744181	0	0	5XFAD versus WT
Hsp90b1	heat shock protein 90, beta (Grp94), member 1	0.598603	0	0	5XFAD versus WT
Slc25a3	solute carrier family 25 (mitochondrial carrier, phosphate carrier), member 3	0.709381	0	0	5XFAD versus WT
Snrpf	small nuclear ribonucleoprotein polypeptide F	0.613978	0	0	5XFAD versus WT
Atp5b	ATP synthase, H+ transporting mitochondrial F1 complex, beta subunit	0.671961	0	0	5XFAD versus WT
Myl6	myosin, light polypeptide 6, alkali, smooth muscle and non-muscle	0.612836	0	0	5XFAD versus WT
Mrps24	mitochondrial ribosomal protein S24	0.664942	0	0	5XFAD versus WT
Mdh1	malate dehydrogenase 1, NAD (soluble)	0.593542	0	0	5XFAD versus WT
Rtn4	reticulon 4	0.506527	0	0	5XFAD versus WT
Rack1	receptor for activated C kinase 1	0.568251	0	0	5XFAD versus WT
Sqstm1	sequestosome 1	0.612501	0	0	5XFAD versus WT
Canx	calnexin	0.559949	0	0	5XFAD versus WT
Vdac1	voltage-dependent anion channel 1	0.574617	0	0	5XFAD versus WT
Uqcrq	ubiquinol-cytochrome c reductase, complex III subunit VII	0.578076	0	0	5XFAD versus WT
Hint1	histidine triad nucleotide binding protein 1	0.664626	0	0	5XFAD versus WT
Rnf187	ring finger protein 187	0.653879	0	0	5XFAD versus WT
Ubb	ubiquitin A-52 residue ribosomal protein fusion product 1	0.701802	0	0	5XFAD versus WT
Pfn1	profilin 1	0.735646	0	0	5XFAD versus WT
Aldoc	aldolase C, fructose-bisphosphate	0.7401	0	0	5XFAD versus WT
Cltc	clathrin, heavy polypeptide (Hc)	0.619099	0	0	5XFAD versus WT
Dynll2	dynein light chain LC8-type 2	0.64994	0	0	5XFAD versus WT
Thra	thyroid hormone receptor alpha	0.673756	0	0	5XFAD versus WT
Eif1	eukaryotic translation initiation factor 1	0.714583	0	0	5XFAD versus WT
Gfap	glial fibrillary acidic protein	1.24487	0	0	5XFAD versus WT
Ddx5	DEAD box helicase 5	0.570755	0	0	5XFAD versus WT
Actg1	actin, gamma, cytoplasmic 1	0.561974	0	0	5XFAD versus WT
Pdia6	protein disulfide isomerase associated 6	0.625798	0	0	5XFAD versus WT
Vti1b	vesicle transport through interaction with t-SNAREs 1B	0.637113	0	0	5XFAD versus WT
Calm1	calmodulin 1	0.558051	0	0	5XFAD versus WT
Meg3	maternally expressed 3	0.834471	0	0	5XFAD versus WT
Hsp90aa1	heat shock protein 90, alpha (cytosolic), class A member 1	0.646838	0	0	5XFAD versus WT
Ckb	choline kinase beta	0.98345	0	0	5XFAD versus WT
Klc1	kinesin light chain 1	0.761303	0	0	5XFAD versus WT
Uqcrfs1	ubiquinol-cytochrome c reductase, Rieske iron-sulfur polypeptide 1	0.613239	0	0	5XFAD versus WT
Hexb	hexosaminidase B	1.09724	0	0	5XFAD versus WT
Map1b	microtubule-associated protein 1B	0.84867	0	0	5XFAD versus WT
Nisch	nischarin	0.562406	0	0	5XFAD versus WT
Ghitm	growth hormone inducible transmembrane protein	0.626795	0	0	5XFAD versus WT
Ndrg2	N-myc downstream regulated gene 2	0.667681	0	0	5XFAD versus WT
Ctsb	cathepsin B	0.897651	0	0	5XFAD versus WT
Clu	clusterin	1.10155	0	0	5XFAD versus WT
Dpysl2	dihydropyrimidinase-like 2	0.579487	0	0	5XFAD versus WT
Itm2b	integral membrane protein 2B	0.677444	0	0	5XFAD versus WT
Tpt1	tumor protein, translationally-controlled 1	0.941712	0	0	5XFAD versus WT
Serp2	stress-associated endoplasmic reticulum protein family member 2	0.894537	0	0	5XFAD versus WT
Cyc1	cytochrome c-1	0.599026	0	0	5XFAD versus WT
Tuba1b	tubulin, alpha 1B	0.552563	0	0	5XFAD versus WT
Tuba1a	tubulin, alpha 1A	0.588308	0	0	5XFAD versus WT
Eif4a2	eukaryotic translation initiation factor 4A2	0.566583	0	0	5XFAD versus WT
App	amyloid beta (A4) precursor protein	0.607188	0	0	5XFAD versus WT
Sod1	superoxide dismutase 1, soluble	0.537242	0	0	5XFAD versus WT
Elob	elongin B	0.563717	0	0	5XFAD versus WT
Rps2	ribosomal protein S2	1.18094	0	0	5XFAD versus WT
Gng13	guanine nucleotide binding protein (G protein), gamma 13	0.781394	0	0	5XFAD versus WT
Hsp90ab1	heat shock protein 90 alpha (cytosolic), class B member 1	0.725965	0	0	5XFAD versus WT
Trem2	triggering receptor expressed on myeloid cells 2	0.828593	0	0	5XFAD versus WT
Myl12b	myosin, light chain 12B, regulatory	0.631477	0	0	5XFAD versus WT
Bin1	bridging integrator 1	0.985124	0	0	5XFAD versus WT
Reep5	receptor accessory protein 5	0.554639	0	0	5XFAD versus WT
Atp5a1	ATP synthase, H+ transporting, mitochondrial F1 complex, alpha subunit 1	0.499257	0	0	5XFAD versus WT
Ccdc85b	coiled-coil domain containing 85B	0.84904	0	0	5XFAD versus WT
Cfl1	cofilin 1, non-muscle	0.613629	0	0	5XFAD versus WT
Cox8a	cytochrome c oxidase subunit 8A	1.4538	0	0	5XFAD versus WT
Rtn3	reticulon 3	0.60684	0	0	5XFAD versus WT
Fth1	ferritin heavy polypeptide 1	1.58743	0	0	5XFAD versus WT
Pgam1	phosphoglycerate mutase 1	0.623374	0	0	5XFAD versus WT
Psd	pleckstrin and Sec7 domain containing	0.781237	0	0	5XFAD versus WT
Pcsk1n	proprotein convertase subtilisin/kexin type 1 inhibitor	2.1742	0	0	5XFAD versus WT
Rtl8a	retrotransposon Gag like 8A	0.706422	0	0	5XFAD versus WT
Rtl8b	retrotransposon Gag like 8B	0.717037	0	0	5XFAD versus WT
Pgk1	phosphoglycerate kinase 1	0.572483	0	0	5XFAD versus WT
Tsc22d3	TSC22 domain family, member 3	0.658009	0	0	5XFAD versus WT
AC149090.1	NA	0.705966	0	0	5XFAD versus WT
Prkar1a	protein kinase, cAMP dependent regulatory, type I, alpha	0.517807	2.40887e-307	4.35789e-303	5XFAD versus WT
Cct7	chaperonin containing Tcp1, subunit 7 (eta)	0.569766	1.05141e-306	1.90211e-302	5XFAD versus WT
Tef	thyrotroph embryonic factor	0.584178	1.19106e-306	2.15475e-302	5XFAD versus WT
Trir	telomerase RNA component interacting RNase	0.606411	2.28157e-305	4.12758e-301	5XFAD versus WT
Pdia3	protein disulfide isomerase associated 3	0.588984	2.49468e-305	4.51313e-301	5XFAD versus WT
Flywch1	FLYWCH-type zinc finger 1	0.596436	3.5699e-305	6.4583e-301	5XFAD versus WT
Stub1	STIP1 homology and U-Box containing protein 1	0.584918	4.68258e-305	8.47126e-301	5XFAD versus WT
Slc22a17	solute carrier family 22 (organic cation transporter), member 17	0.546696	9.36714e-305	1.69461e-300	5XFAD versus WT
Tecr	trans-2,3-enoyl-CoA reductase	0.545694	9.05677e-303	1.63846e-298	5XFAD versus WT
Guk1	guanylate kinase 1	0.626275	2.9814e-302	5.39366e-298	5XFAD versus WT
0610012G03Rik	RIKEN cDNA 0610012G03 gene	0.626624	9.65985e-302	1.74756e-297	5XFAD versus WT
Ttc9b	tetratricopeptide repeat domain 9B	0.763139	4.84948e-301	8.77319e-297	5XFAD versus WT
Ppp1ca	protein phosphatase 1 catalytic subunit alpha	0.586324	9.23818e-301	1.67128e-296	5XFAD versus WT
Atp5j	ATP synthase, H+ transporting, mitochondrial F0 complex, subunit F	0.499863	2.15818e-300	3.90437e-296	5XFAD versus WT
Atp5g3	ATP synthase, H+ transporting, mitochondrial F0 complex, subunit C3 (subunit 9)	0.467097	2.19524e-300	3.9714e-296	5XFAD versus WT
Abhd12	abhydrolase domain containing 12	0.579714	7.93154e-300	1.4349e-295	5XFAD versus WT
Gpx4	glutathione peroxidase 4	0.557805	8.44714e-300	1.52817e-295	5XFAD versus WT
Rundc3a	RUN domain containing 3A	0.589164	9.22849e-300	1.66953e-295	5XFAD versus WT
Ldha	lactate dehydrogenase A	0.648462	6.49762e-299	1.17548e-294	5XFAD versus WT
Eif4g2	eukaryotic translation initiation factor 4, gamma 2	0.507437	9.32037e-299	1.68615e-294	5XFAD versus WT
Vamp2	vesicle-associated membrane protein 2	0.550891	1.773e-298	3.20754e-294	5XFAD versus WT
Mlf2	myeloid leukemia factor 2	0.559443	3.28949e-297	5.95101e-293	5XFAD versus WT
Vgf	VGF nerve growth factor inducible	0.707712	7.14687e-297	1.29294e-292	5XFAD versus WT
Arc	activity regulated cytoskeletal-associated protein	0.791841	1.27543e-296	2.30737e-292	5XFAD versus WT
Arf3	ADP-ribosylation factor 3	0.588333	7.98471e-296	1.44451e-291	5XFAD versus WT
Pink1	PTEN induced putative kinase 1	0.553541	2.15381e-294	3.89646e-290	5XFAD versus WT
Ndufa6	NADH:ubiquinone oxidoreductase subunit A6	0.598551	1.58807e-293	2.87297e-289	5XFAD versus WT
Arhgdia	Rho GDP dissociation inhibitor (GDI) alpha	0.57389	1.98569e-293	3.59231e-289	5XFAD versus WT
Epn1	epsin 1	0.564814	1.10916e-292	2.00659e-288	5XFAD versus WT
Mdh2	malate dehydrogenase 2, NAD (mitochondrial)	0.488988	2.64698e-292	4.78865e-288	5XFAD versus WT
Ywhaz	tyrosine 3-monooxygenase/tryptophan 5-monooxygenase activation protein, zeta polypeptide	0.541936	3.26773e-292	5.91164e-288	5XFAD versus WT
Atp6v0c	ATPase, H+ transporting, lysosomal V0 subunit C	0.515451	8.72242e-292	1.57797e-287	5XFAD versus WT
Nr4a1	nuclear receptor subfamily 4, group A, member 1	0.671439	9.38524e-290	1.69788e-285	5XFAD versus WT
mt-Atp8	NA	-0.649644	1.80813e-289	3.27109e-285	5XFAD versus WT
Bex2	brain expressed X-linked 2	0.647838	1.49309e-288	2.70115e-284	5XFAD versus WT
Abhd8	abhydrolase domain containing 8	0.647281	3.32998e-288	6.02427e-284	5XFAD versus WT
Nme1	NME/NM23 nucleoside diphosphate kinase 1	0.547636	4.48054e-288	8.10574e-284	5XFAD versus WT
2900097C17Rik	Berardinelli-Seip congenital lipodystrophy 2 (seipin)	0.439693	1.51046e-287	2.73257e-283	5XFAD versus WT
Ssbp4	single stranded DNA binding protein 4	0.563497	2.97242e-287	5.37741e-283	5XFAD versus WT
Lamp1	lysosomal-associated membrane protein 1	0.635098	6.78554e-287	1.22757e-282	5XFAD versus WT
Glul	glutamate-ammonia ligase (glutamine synthetase)	0.561672	7.51772e-287	1.36003e-282	5XFAD versus WT
Clstn1	calsyntenin 1	0.549893	3.46651e-286	6.27126e-282	5XFAD versus WT
Sparcl1	SPARC-like 1	0.523483	1.39379e-284	2.5215e-280	5XFAD versus WT
Apbb1	amyloid beta (A4) precursor protein-binding, family B, member 1	0.537383	1.83247e-284	3.31512e-280	5XFAD versus WT
Tuba4a	tubulin, alpha 4A	0.537246	1.91246e-284	3.45983e-280	5XFAD versus WT
Ppp1r1a	protein phosphatase 1, regulatory inhibitor subunit 1A	0.731755	7.81243e-284	1.41335e-279	5XFAD versus WT
Ank2	ankyrin 2, brain	0.532379	1.81917e-283	3.29107e-279	5XFAD versus WT
C4b	complement component 4B (Chido blood group)	0.725744	2.142e-283	3.87509e-279	5XFAD versus WT
Gabbr1	gamma-aminobutyric acid (GABA) B receptor, 1	0.508542	1.88063e-282	3.40224e-278	5XFAD versus WT
Cltb	clathrin, light polypeptide (Lcb)	0.596548	3.75177e-281	6.78732e-277	5XFAD versus WT
Atp6v0e2	ATPase, H+ transporting, lysosomal V0 subunit E2	0.546615	5.28724e-281	9.56515e-277	5XFAD versus WT
Maged1	MAGE family member D1	0.536738	9.45179e-281	1.70992e-276	5XFAD versus WT
Aplp2	amyloid beta (A4) precursor-like protein 2	0.519939	6.67848e-280	1.2082e-275	5XFAD versus WT
Uqcrc1	ubiquinol-cytochrome c reductase core protein 1	0.548788	7.59997e-280	1.37491e-275	5XFAD versus WT
Fasn	fatty acid synthase	0.561629	1.84548e-279	3.33866e-275	5XFAD versus WT
Kif5c	kinesin family member 5C	0.535872	2.66823e-278	4.8271e-274	5XFAD versus WT
Serinc3	serine incorporator 3	0.533539	2.18762e-277	3.95761e-273	5XFAD versus WT
Tubb5	tubulin, beta 5 class I	0.523439	5.793e-276	1.04801e-271	5XFAD versus WT
Scd2	stearoyl-Coenzyme A desaturase 2	0.573993	6.60755e-276	1.19537e-271	5XFAD versus WT
Aplp1	amyloid beta (A4) precursor-like protein 1	0.558696	1.57592e-275	2.85099e-271	5XFAD versus WT
Ntrk2	neurotrophic tyrosine kinase, receptor, type 2	0.535966	1.26479e-274	2.28813e-270	5XFAD versus WT
Cx3cl1	chemokine (C-X3-C motif) ligand 1	0.593649	1.46995e-274	2.65928e-270	5XFAD versus WT
Gtf2i	general transcription factor II I	0.537176	8.53478e-274	1.54403e-269	5XFAD versus WT
Xbp1	X-box binding protein 1	0.556197	1.73632e-272	3.14118e-268	5XFAD versus WT
Pfkm	phosphofructokinase, muscle	0.535568	2.29089e-272	4.14446e-268	5XFAD versus WT
Mtch1	mitochondrial carrier 1	0.515047	2.48699e-272	4.49921e-268	5XFAD versus WT
Prdx2	peroxiredoxin 2	0.528412	2.82433e-272	5.1095e-268	5XFAD versus WT
Eif5a	eukaryotic translation initiation factor 5A	0.601977	3.74504e-272	6.77515e-268	5XFAD versus WT
Grina	glutamate receptor, ionotropic, N-methyl D-aspartate-associated protein 1 (glutamate binding)	0.562299	4.73117e-272	8.55915e-268	5XFAD versus WT
Rpl13a	ribosomal protein L13A	0.463773	7.9412e-272	1.43664e-267	5XFAD versus WT
Atp6v0a1	ATPase, H+ transporting, lysosomal V0 subunit A1	0.524908	1.01837e-271	1.84234e-267	5XFAD versus WT
Atp6v0d1	ATPase, H+ transporting, lysosomal V0 subunit D1	0.523019	2.24085e-271	4.05393e-267	5XFAD versus WT
Rex1bd	required for excision 1-B domain containing	0.573743	2.51956e-271	4.55814e-267	5XFAD versus WT
Ttc3	tetratricopeptide repeat domain 3	0.498018	4.63247e-271	8.38061e-267	5XFAD versus WT
Hnrnpk	heterogeneous nuclear ribonucleoprotein K	0.48768	1.13288e-270	2.0495e-266	5XFAD versus WT
Shank3	SH3 and multiple ankyrin repeat domains 3	0.530954	1.50142e-270	2.71621e-266	5XFAD versus WT
Gdi1	guanosine diphosphate (GDP) dissociation inhibitor 1	0.515465	2.55098e-270	4.61498e-266	5XFAD versus WT
Got1	glutamic-oxaloacetic transaminase 1, soluble	0.509499	3.04048e-270	5.50053e-266	5XFAD versus WT
Capns1	calpain, small subunit 1	0.576162	4.946e-270	8.94781e-266	5XFAD versus WT
Nudt3	nudix (nucleotide diphosphate linked moiety X)-type motif 3	0.529614	1.68329e-269	3.04524e-265	5XFAD versus WT
Cox14	cytochrome c oxidase assembly protein 14	0.560478	3.64458e-268	6.5934e-264	5XFAD versus WT
Ran	RAN, member RAS oncogene family	0.506316	5.403e-268	9.77456e-264	5XFAD versus WT
Rpl3	ribosomal protein L3	0.494552	1.66554e-267	3.01312e-263	5XFAD versus WT
Ctnnb1	catenin (cadherin associated protein), beta 1	0.530837	2.36483e-267	4.27821e-263	5XFAD versus WT
Park7	Parkinson disease (autosomal recessive, early onset) 7	0.530613	7.79583e-267	1.41034e-262	5XFAD versus WT
Ddx17	DEAD box helicase 17	0.527538	9.09325e-267	1.64506e-262	5XFAD versus WT
Bri3	brain protein I3	0.600791	1.02072e-266	1.84658e-262	5XFAD versus WT
Wbp2	WW domain binding protein 2	0.501505	2.81377e-266	5.09039e-262	5XFAD versus WT
Ube2v1	ubiquitin-conjugating enzyme E2 variant 1	0.520587	4.8847e-266	8.83691e-262	5XFAD versus WT
Pea15a	proliferation and apoptosis adaptor protein 15A	0.577077	6.10621e-266	1.10467e-261	5XFAD versus WT
Tubb4b	tubulin, beta 4B class IVB	0.520371	2.59271e-265	4.69047e-261	5XFAD versus WT
Slc25a4	solute carrier family 25 (mitochondrial carrier, adenine nucleotide translocator), member 4	0.457359	8.23821e-265	1.49038e-260	5XFAD versus WT
Sez6l2	seizure related 6 homolog like 2	0.573167	8.82259e-265	1.59609e-260	5XFAD versus WT
Selenow	selenoprotein W	0.584863	1.70456e-264	3.08372e-260	5XFAD versus WT
Mif	macrophage migration inhibitory factor (glycosylation-inhibiting factor)	0.519717	1.25289e-263	2.26661e-259	5XFAD versus WT
Acot7	acyl-CoA thioesterase 7	0.539132	3.32678e-263	6.01847e-259	5XFAD versus WT
Dctn2	dynactin 2	0.518916	1.20743e-262	2.18437e-258	5XFAD versus WT
Cck	cholecystokinin	1.06933	4.13299e-261	7.47699e-257	5XFAD versus WT
Hist1h2bc	H2B clustered histone 4	0.617174	1.86156e-260	3.36775e-256	5XFAD versus WT
Serf2	small EDRK-rich factor 2	0.530335	6.62529e-260	1.19858e-255	5XFAD versus WT
Cst7	cystatin F (leukocystatin)	0.656179	3.4046e-258	6.15926e-254	5XFAD versus WT
1110008P14Rik	bublin coiled coil protein	0.790983	4.90943e-258	8.88165e-254	5XFAD versus WT
Ctsl	cathepsin L	0.619408	5.37023e-258	9.71527e-254	5XFAD versus WT
Tmsb4x	thymosin, beta 4, X chromosome	0.60403	4.77307e-257	8.63495e-253	5XFAD versus WT
Ppp2ca	protein phosphatase 2 (formerly 2A), catalytic subunit, alpha isoform	0.473647	1.19543e-256	2.16265e-252	5XFAD versus WT
Gaa	glucosidase, alpha, acid	0.620665	1.24262e-256	2.24802e-252	5XFAD versus WT
Kif1b	kinesin family member 1B	0.494737	8.71482e-256	1.5766e-251	5XFAD versus WT
Fau	Finkel-Biskis-Reilly murine sarcoma virus (FBR-MuSV) ubiquitously expressed (fox derived)	0.529028	2.88454e-255	5.21841e-251	5XFAD versus WT
Mt1	metallothionein 1	0.678551	1.00322e-254	1.81493e-250	5XFAD versus WT
Atp6v1e1	ATPase, H+ transporting, lysosomal V1 subunit E1	0.502539	4.03689e-254	7.30313e-250	5XFAD versus WT
Ly6h	lymphocyte antigen 6 complex, locus H	0.910894	1.58962e-252	2.87578e-248	5XFAD versus WT
Dynll1	dynein light chain LC8-type 1	0.610691	2.53488e-252	4.58586e-248	5XFAD versus WT
Uqcr11	ubiquinol-cytochrome c reductase, complex III subunit XI	0.469767	1.13944e-251	2.06135e-247	5XFAD versus WT
Dnlz	DNL-type zinc finger	0.520769	1.9701e-251	3.56412e-247	5XFAD versus WT
Add1	adducin 1 (alpha)	0.514707	8.40459e-250	1.52047e-245	5XFAD versus WT
Ptma	prothymosin alpha	0.558529	4.25906e-249	7.70507e-245	5XFAD versus WT
Atp5j2	ATP synthase, H+ transporting, mitochondrial F0 complex, subunit F2	0.485539	5.13099e-249	9.28248e-245	5XFAD versus WT
Camkv	CaM kinase-like vesicle-associated	0.648961	5.61654e-249	1.01609e-244	5XFAD versus WT
Ftl1	ferritin light polypeptide 1	0.71843	2.97328e-248	5.37896e-244	5XFAD versus WT
Qdpr	quinoid dihydropteridine reductase	0.783185	5.28326e-248	9.55795e-244	5XFAD versus WT
Adgrb1	adhesion G protein-coupled receptor B1	0.612561	7.86949e-248	1.42367e-243	5XFAD versus WT
Bmyc	brain expressed myelocytomatosis oncogene	0.55147	1.15118e-247	2.0826e-243	5XFAD versus WT
Cox6b1	cytochrome c oxidase, subunit 6B1	0.478469	8.87587e-247	1.60573e-242	5XFAD versus WT
Atf4	activating transcription factor 4	0.550807	3.62659e-246	6.56086e-242	5XFAD versus WT
Ywhae	tyrosine 3-monooxygenase/tryptophan 5-monooxygenase activation protein, epsilon polypeptide	0.438472	4.71004e-246	8.52093e-242	5XFAD versus WT
Ramp1	receptor (calcitonin) activity modifying protein 1	0.596313	9.82504e-246	1.77745e-241	5XFAD versus WT
Htra1	HtrA serine peptidase 1	0.612298	5.19301e-245	9.39467e-241	5XFAD versus WT
Sdha	succinate dehydrogenase complex, subunit A, flavoprotein (Fp)	0.477044	6.80713e-245	1.23148e-240	5XFAD versus WT
Sptbn2	spectrin beta, non-erythrocytic 2	0.586339	8.76017e-245	1.5848e-240	5XFAD versus WT
Syngr1	synaptogyrin 1	0.52225	8.89998e-245	1.6101e-240	5XFAD versus WT
Agap3	ArfGAP with GTPase domain, ankyrin repeat and PH domain 3	0.533002	2.01483e-244	3.64503e-240	5XFAD versus WT
Zcrb1	zinc finger CCHC-type and RNA binding motif 1	0.539944	2.05191e-244	3.71211e-240	5XFAD versus WT
Atp6ap1	ATPase, H+ transporting, lysosomal accessory protein 1	0.482406	3.17923e-244	5.75155e-240	5XFAD versus WT
Ndufs2	NADH:ubiquinone oxidoreductase core subunit S2	0.50356	3.88069e-244	7.02055e-240	5XFAD versus WT
Rpl18a	ribosomal protein L18	0.498399	7.60952e-244	1.37664e-239	5XFAD versus WT
Ppp1r14a	protein phosphatase 1, regulatory inhibitor subunit 14A	0.690787	1.09595e-243	1.98268e-239	5XFAD versus WT
Dync1h1	dynein cytoplasmic 1 heavy chain 1	0.502042	6.07711e-243	1.09941e-238	5XFAD versus WT
Nsf	N-ethylmaleimide sensitive fusion protein	0.489212	9.6685e-242	1.74913e-237	5XFAD versus WT
Atp9a	ATPase, class II, type 9A	0.496469	2.01029e-241	3.63682e-237	5XFAD versus WT
Mat2a	methionine adenosyltransferase II, alpha	0.527665	3.18492e-241	5.76185e-237	5XFAD versus WT
Tle5	TLE family member 5, transcriptional modulator	0.543575	1.65915e-240	3.00156e-236	5XFAD versus WT
Etnk1	ethanolamine kinase 1	0.498932	2.43959e-240	4.41345e-236	5XFAD versus WT
Bola3	bolA-like 3 (E. coli)	0.517266	3.97225e-240	7.1862e-236	5XFAD versus WT
Ywhah	tyrosine 3-monooxygenase/tryptophan 5-monooxygenase activation protein, eta polypeptide	0.554695	5.58942e-240	1.01118e-235	5XFAD versus WT
Grcc10	gene rich cluster, C10 gene	0.538837	9.32743e-240	1.68742e-235	5XFAD versus WT
Nptn	neuroplastin	0.464365	2.66593e-239	4.82294e-235	5XFAD versus WT
Morf4l2	mortality factor 4 like 2	0.513261	3.50991e-239	6.34977e-235	5XFAD versus WT
Atp5e	ATP synthase, H+ transporting, mitochondrial F1 complex, epsilon subunit	0.419707	4.15013e-239	7.50801e-235	5XFAD versus WT
Aco2	aconitase 2, mitochondrial	0.48789	4.97101e-239	8.99306e-235	5XFAD versus WT
Epb41l1	erythrocyte membrane protein band 4.1 like 1	0.537351	1.43802e-238	2.60152e-234	5XFAD versus WT
Ap2m1	adaptor-related protein complex 2, mu 1 subunit	0.462335	2.07759e-238	3.75857e-234	5XFAD versus WT
Hexa	hexosaminidase A	0.563105	2.68921e-238	4.86505e-234	5XFAD versus WT
Kifc2	kinesin family member C2	0.555585	1.30816e-237	2.3666e-233	5XFAD versus WT
Atp5o	ATP synthase, H+ transporting, mitochondrial F1 complex, O subunit	0.453651	2.06995e-237	3.74475e-233	5XFAD versus WT
H2-D1	histocompatibility 2, blastocyst	0.625396	3.3782e-237	6.11149e-233	5XFAD versus WT
Drap1	Dr1 associated protein 1 (negative cofactor 2 alpha)	0.617413	1.15377e-236	2.08729e-232	5XFAD versus WT
Arhgef4	Rho guanine nucleotide exchange factor (GEF) 4	0.522819	1.53123e-236	2.77015e-232	5XFAD versus WT
Jund	jun D proto-oncogene	0.566975	3.29782e-236	5.96609e-232	5XFAD versus WT
Gnas	GNAS (guanine nucleotide binding protein, alpha stimulating) complex locus	0.497654	4.66391e-236	8.43748e-232	5XFAD versus WT
Emc6	ER membrane protein complex subunit 6	0.524425	4.85976e-236	8.7918e-232	5XFAD versus WT
Actb	actin, beta	0.382433	8.15237e-236	1.47485e-231	5XFAD versus WT
Camk2b	calcium/calmodulin-dependent protein kinase II, beta	0.528968	2.33802e-235	4.22971e-231	5XFAD versus WT
Vcp	valosin containing protein	0.476105	2.97332e-235	5.37903e-231	5XFAD versus WT
Lsm4	LSM4 homolog, U6 small nuclear RNA and mRNA degradation associated	0.484451	5.93749e-235	1.07415e-230	5XFAD versus WT
Bex3	brain expressed X-linked 3	0.52538	8.38893e-235	1.51764e-230	5XFAD versus WT
Ywhab	tyrosine 3-monooxygenase/tryptophan 5-monooxygenase activation protein, beta polypeptide	0.444929	9.26911e-235	1.67687e-230	5XFAD versus WT
Kcnq2	potassium voltage-gated channel, subfamily Q, member 2	0.509777	1.57952e-234	2.8575e-230	5XFAD versus WT
Gnb1	guanine nucleotide binding protein (G protein), beta 1	0.459523	3.98285e-233	7.20537e-229	5XFAD versus WT
Ppp2r1a	protein phosphatase 2, regulatory subunit A, alpha	0.442625	4.19989e-233	7.59802e-229	5XFAD versus WT
Timm13	translocase of inner mitochondrial membrane 13	0.504709	7.45347e-233	1.34841e-228	5XFAD versus WT
Nsg1	neuron specific gene family member 1	0.533125	1.40394e-232	2.53987e-228	5XFAD versus WT
Atp5g1	ATP synthase, H+ transporting, mitochondrial F0 complex, subunit C1 (subunit 9)	0.49577	1.54771e-232	2.79997e-228	5XFAD versus WT
Sod2	superoxide dismutase 2, mitochondrial	0.507792	2.24897e-232	4.0686e-228	5XFAD versus WT
Ndufv1	NADH:ubiquinone oxidoreductase core subunit V1	0.485441	2.29642e-232	4.15445e-228	5XFAD versus WT
Grn	granulin	0.609227	3.15668e-232	5.71074e-228	5XFAD versus WT
Fdx2	ferredoxin 2	0.496365	5.53938e-232	1.00213e-227	5XFAD versus WT
Pitpna	phosphatidylinositol transfer protein, alpha	0.516232	8.29962e-232	1.50148e-227	5XFAD versus WT
1110065P20Rik	RIKEN cDNA 1110065P20 gene	0.506513	1.01589e-231	1.83784e-227	5XFAD versus WT
Ntsr2	neurotensin receptor 2	0.619907	1.30248e-231	2.35632e-227	5XFAD versus WT
Rab2a	RAB2A, member RAS oncogene family	0.481688	1.46487e-231	2.6501e-227	5XFAD versus WT
Rpl8	ribosomal protein L8	0.486186	8.7524e-231	1.5834e-226	5XFAD versus WT
Med28	mediator complex subunit 28	0.532006	1.46904e-230	2.65764e-226	5XFAD versus WT
Eif4h	eukaryotic translation initiation factor 4H	0.465156	2.67785e-230	4.8445e-226	5XFAD versus WT
Ppp1r9b	protein phosphatase 1, regulatory subunit 9B	0.511927	8.29211e-230	1.50013e-225	5XFAD versus WT
Prdx5	peroxiredoxin 6	0.517059	3.01525e-228	5.4549e-224	5XFAD versus WT
Nudc	nudC nuclear distribution protein	0.511382	1.87049e-227	3.38391e-223	5XFAD versus WT
Tspan7	tetraspanin 7	0.473172	2.39441e-227	4.33173e-223	5XFAD versus WT
Pnmal2	PNMA family member 8B	0.581569	3.10855e-227	5.62368e-223	5XFAD versus WT
Cacybp	calcyclin binding protein	0.520928	1.11104e-226	2.00998e-222	5XFAD versus WT
Selenom	selenoprotein M	0.55485	1.16562e-226	2.10872e-222	5XFAD versus WT
Hspe1	heat shock protein 1 (chaperonin 10)	0.539269	2.4586e-226	4.44785e-222	5XFAD versus WT
Mrpl12	mitochondrial ribosomal protein L12	0.51094	1.56314e-225	2.82788e-221	5XFAD versus WT
Calm2	calmodulin 2	0.503625	1.26571e-224	2.2898e-220	5XFAD versus WT
Rpl11	ribosomal protein L11	0.515747	2.20293e-224	3.98532e-220	5XFAD versus WT
Rpl6	ribosomal protein L6	0.481384	3.89111e-224	7.03941e-220	5XFAD versus WT
Ndufs5	NADH:ubiquinone oxidoreductase core subunit S5	0.498622	5.83263e-224	1.05518e-219	5XFAD versus WT
Pgp	ATP-binding cassette, sub-family B (MDR/TAP), member 1A	0.509557	8.38471e-224	1.51688e-219	5XFAD versus WT
Mt2	metallothionein 2	0.641934	8.65243e-224	1.56531e-219	5XFAD versus WT
Rheb	Ras homolog enriched in brain	0.528026	1.50245e-223	2.71808e-219	5XFAD versus WT
Nap1l5	nucleosome assembly protein 1-like 5	0.609158	2.19969e-223	3.97945e-219	5XFAD versus WT
Scrt1	scratch family zinc finger 1	0.576456	2.29275e-223	4.14782e-219	5XFAD versus WT
Ttyh1	tweety family member 1	0.516933	9.22758e-223	1.66936e-218	5XFAD versus WT
Ndufs7	NADH:ubiquinone oxidoreductase core subunit S7	0.481997	1.15907e-222	2.09687e-218	5XFAD versus WT
Hnrnpc	heterogeneous nuclear ribonucleoprotein C	0.484474	2.95965e-221	5.35431e-217	5XFAD versus WT
Taf10	TATA-box binding protein associated factor 10	0.514546	6.39434e-221	1.1568e-216	5XFAD versus WT
Fkbp8	FK506 binding protein 8	0.475638	6.72676e-221	1.21694e-216	5XFAD versus WT
Ptn	pleiotrophin	0.546535	2.21317e-220	4.00384e-216	5XFAD versus WT
Saraf	store-operated calcium entry-associated regulatory factor	0.500526	3.48249e-220	6.30018e-216	5XFAD versus WT
Gpx1	glutathione peroxidase 1	0.548361	1.27218e-219	2.30151e-215	5XFAD versus WT
Gm47283	NA	0.434148	1.44839e-219	2.62028e-215	5XFAD versus WT
Ywhaq	tyrosine 3-monooxygenase/tryptophan 5-monooxygenase activation protein theta	0.46834	2.33348e-219	4.2215e-215	5XFAD versus WT
Ap2s1	adaptor-related protein complex 2, sigma 1 subunit	0.488982	4.25309e-219	7.69427e-215	5XFAD versus WT
Pfn2	profilin 2	0.47482	6.72216e-219	1.21611e-214	5XFAD versus WT
Atp5f1	ATP synthase peripheral stalk-membrane subunit b	0.453579	1.96177e-218	3.54903e-214	5XFAD versus WT
Cabp1	calcium binding protein 1	0.614641	3.02692e-218	5.47601e-214	5XFAD versus WT
Eif4a1	eukaryotic translation initiation factor 4A1	0.501884	3.03542e-218	5.49137e-214	5XFAD versus WT
Polr2m	polymerase (RNA) II (DNA directed) polypeptide M	0.49445	6.77712e-218	1.22605e-213	5XFAD versus WT
Pfkp	phosphofructokinase, platelet	0.484524	7.74507e-218	1.40116e-213	5XFAD versus WT
Atp5h	ATP synthase, H+ transporting, mitochondrial F0 complex, subunit D	0.452443	1.9642e-217	3.55343e-213	5XFAD versus WT
Ctsa	cathepsin A	0.542461	7.87392e-217	1.42447e-212	5XFAD versus WT
Arf1	ADP-ribosylation factor 1	0.479262	1.09878e-216	1.98779e-212	5XFAD versus WT
Vapa	vesicle-associated membrane protein, associated protein A	0.483573	1.35618e-216	2.45347e-212	5XFAD versus WT
Ly6e	lymphocyte antigen 6 complex, locus E	0.572129	1.83919e-216	3.32729e-212	5XFAD versus WT
Lyz2	lysozyme 2	0.569413	3.19415e-216	5.77854e-212	5XFAD versus WT
Nme2	NME/NM23 nucleoside diphosphate kinase 2	0.490641	3.70882e-216	6.70962e-212	5XFAD versus WT
Serinc1	serine incorporator 1	0.380733	5.55815e-216	1.00553e-211	5XFAD versus WT
Psmb4	proteasome (prosome, macropain) subunit, beta type 4	0.461314	7.20543e-216	1.30353e-211	5XFAD versus WT
Rpl10a	ribosomal protein L10A	0.483402	6.39303e-215	1.15656e-210	5XFAD versus WT
Hmgn1	high mobility group nucleosomal binding domain 1	0.496045	7.55359e-215	1.36652e-210	5XFAD versus WT
Hnrnph1	heterogeneous nuclear ribonucleoprotein H1	0.478008	1.00029e-214	1.80962e-210	5XFAD versus WT
Uqcr10	ubiquinol-cytochrome c reductase, complex III subunit X	0.440841	1.43282e-214	2.59212e-210	5XFAD versus WT
Slc1a3	solute carrier family 1 (glial high affinity glutamate transporter), member 3	0.563669	1.71082e-214	3.09504e-210	5XFAD versus WT
Srp9	signal recognition particle 9	0.512203	2.45471e-214	4.44081e-210	5XFAD versus WT
Ddn	dendrin	0.799636	1.33483e-213	2.41484e-209	5XFAD versus WT
Nedd8	neural precursor cell expressed, developmentally down-regulated gene 8	0.493801	8.58476e-213	1.55307e-208	5XFAD versus WT
Tmx2	thioredoxin-related transmembrane protein 2	0.475486	9.31885e-213	1.68587e-208	5XFAD versus WT
Sptan1	spectrin alpha, non-erythrocytic 1	0.459229	1.48072e-212	2.67878e-208	5XFAD versus WT
Hspa9	heat shock protein 9	0.462865	4.83456e-212	8.74621e-208	5XFAD versus WT
Stmn1	stathmin 1	0.61043	5.6138e-212	1.01559e-207	5XFAD versus WT
Dlgap3	DLG associated protein 3	0.539545	3.672e-211	6.64302e-207	5XFAD versus WT
Ppp3r1	protein phosphatase 3, regulatory subunit B, alpha isoform (calcineurin B, type I)	0.541415	3.81484e-211	6.90142e-207	5XFAD versus WT
Dbndd2	dysbindin (dystrobrevin binding protein 1) domain containing 2	0.68818	1.1266e-210	2.03814e-206	5XFAD versus WT
Cyp46a1	cytochrome P450, family 46, subfamily a, polypeptide 1	0.518928	2.11147e-210	3.81986e-206	5XFAD versus WT
Tsc22d1	TSC22 domain family, member 1	0.49211	2.18621e-210	3.95508e-206	5XFAD versus WT
D8Ertd738e	DNA segment, Chr 8, ERATO Doi 738, expressed	0.504588	4.4321e-210	8.01811e-206	5XFAD versus WT
Tmem160	transmembrane protein 160	0.503442	8.91825e-210	1.6134e-205	5XFAD versus WT
Zfp706	zinc finger protein 706	0.493593	1.38682e-209	2.50889e-205	5XFAD versus WT
Stip1	stress-induced phosphoprotein 1	0.513703	1.53523e-209	2.77739e-205	5XFAD versus WT
Napa	N-ethylmaleimide sensitive fusion protein attachment protein alpha	0.455031	5.92913e-209	1.07264e-204	5XFAD versus WT
Idh3b	isocitrate dehydrogenase 3 (NAD+) beta	0.483794	9.01416e-209	1.63075e-204	5XFAD versus WT
Map1a	microtubule-associated protein 1 A	0.455834	1.16094e-208	2.10025e-204	5XFAD versus WT
Ndfip1	Nedd4 family interacting protein 1	0.449866	5.53923e-208	1.0021e-203	5XFAD versus WT
Tubb3	tubulin, beta 3 class III	0.503711	6.74736e-208	1.22066e-203	5XFAD versus WT
Rpl21	ribosomal protein L21	0.489352	1.28359e-207	2.32215e-203	5XFAD versus WT
Akr1a1	aldo-keto reductase family 1, member A1 (aldehyde reductase)	0.454858	5.1485e-206	9.31416e-202	5XFAD versus WT
Timp2	tissue inhibitor of metalloproteinase 2	0.572874	1.21276e-205	2.194e-201	5XFAD versus WT
Pde2a	phosphodiesterase 2A, cGMP-stimulated	0.583239	4.51367e-205	8.16569e-201	5XFAD versus WT
Ubqln1	ubiquilin 1	0.459359	6.56695e-205	1.18803e-200	5XFAD versus WT
Fkbp4	FK506 binding protein 4	0.505152	1.29908e-204	2.35017e-200	5XFAD versus WT
Sf1	splicing factor 1	0.45987	1.35729e-204	2.45547e-200	5XFAD versus WT
Arpc1a	actin related protein 2/3 complex, subunit 1A	0.470298	2.46773e-204	4.46438e-200	5XFAD versus WT
Ip6k1	inositol hexaphosphate kinase 1	0.468192	3.65481e-204	6.61192e-200	5XFAD versus WT
Cnih2	cornichon family AMPA receptor auxiliary protein 2	0.685449	2.15906e-203	3.90595e-199	5XFAD versus WT
Git1	GIT ArfGAP 1	0.487111	6.38821e-203	1.15569e-198	5XFAD versus WT
Rab1a	RAB1A, member RAS oncogene family	0.447034	7.94484e-203	1.4373e-198	5XFAD versus WT
Ddb1	damage specific DNA binding protein 1	0.459005	1.59536e-202	2.88617e-198	5XFAD versus WT
Ddost	dolichyl-di-phosphooligosaccharide-protein glycotransferase	0.465286	1.66663e-202	3.0151e-198	5XFAD versus WT
Egr1	early growth response 1	0.763862	2.90298e-202	5.25178e-198	5XFAD versus WT
Pja2	praja ring finger ubiquitin ligase 2	0.423715	4.90133e-202	8.86699e-198	5XFAD versus WT
Junb	jun B proto-oncogene	0.457883	2.42543e-201	4.38785e-197	5XFAD versus WT
Cd9	CD9 antigen	0.648403	2.47012e-201	4.46869e-197	5XFAD versus WT
Sort1	sortilin 1	0.476046	3.33815e-201	6.03904e-197	5XFAD versus WT
Slc3a2	solute carrier family 3 (activators of dibasic and neutral amino acid transport), member 2	0.479231	4.6604e-201	8.43114e-197	5XFAD versus WT
Pja1	praja ring finger ubiquitin ligase 1	0.465325	4.9582e-201	8.96987e-197	5XFAD versus WT
Atp6v1c1	ATPase, H+ transporting, lysosomal V1 subunit C1	0.449737	1.31427e-200	2.37764e-196	5XFAD versus WT
Syt1	synaptotagmin I	0.479182	1.51453e-200	2.73993e-196	5XFAD versus WT
Hras	Harvey rat sarcoma virus oncogene	0.486258	4.87499e-200	8.81934e-196	5XFAD versus WT
Serpine2	serine (or cysteine) peptidase inhibitor, clade E, member 2	0.564078	1.5065e-199	2.7254e-195	5XFAD versus WT
Nckap1	NCK-associated protein 1	0.453636	4.05822e-199	7.34173e-195	5XFAD versus WT
Sirpa	signal-regulatory protein alpha	0.490067	4.39701e-199	7.95462e-195	5XFAD versus WT
Smdt1	single-pass membrane protein with aspartate rich tail 1	0.498565	6.34133e-199	1.14721e-194	5XFAD versus WT
Kcnab2	potassium voltage-gated channel, shaker-related subfamily, beta member 2	0.508378	6.4016e-199	1.15811e-194	5XFAD versus WT
Sult4a1	sulfotransferase family 4A, member 1	0.471557	1.21511e-198	2.19826e-194	5XFAD versus WT
Enpp5	ectonucleotide pyrophosphatase/phosphodiesterase 5	0.464519	2.93074e-198	5.302e-194	5XFAD versus WT
Mapk8ip3	mitogen-activated protein kinase 8 interacting protein 3	0.466345	4.66752e-198	8.44402e-194	5XFAD versus WT
Ndrg3	N-myc downstream regulated gene 3	0.468904	4.68669e-198	8.4787e-194	5XFAD versus WT
Mff	mitochondrial fission factor	0.464447	8.0617e-198	1.45844e-193	5XFAD versus WT
Snrpn	small nuclear ribonucleoprotein N	0.455341	1.66464e-197	3.0115e-193	5XFAD versus WT
Atp6v1g2	ATPase, H+ transporting, lysosomal V1 subunit G2	0.478061	4.83242e-197	8.74233e-193	5XFAD versus WT
Npc2	NPC intracellular cholesterol transporter 2	0.551685	6.19288e-197	1.12035e-192	5XFAD versus WT
Ensa	endosulfine alpha	0.495593	7.22348e-197	1.3068e-192	5XFAD versus WT
BC031181	cDNA sequence BC031181	0.461474	8.10188e-197	1.46571e-192	5XFAD versus WT
Slc48a1	solute carrier family 48 (heme transporter), member 1	0.523462	1.01841e-196	1.8424e-192	5XFAD versus WT
Arl6ip1	ADP-ribosylation factor-like 6 interacting protein 1	0.4437	1.66096e-196	3.00484e-192	5XFAD versus WT
Ube2d3	ubiquitin-conjugating enzyme E2D 3	0.439151	3.15793e-196	5.71301e-192	5XFAD versus WT
Rnf208	ring finger protein 208	0.460596	6.64039e-196	1.20131e-191	5XFAD versus WT
H2afz	H2A.Z variant histone 1	0.464243	7.26495e-196	1.3143e-191	5XFAD versus WT
Slc12a5	solute carrier family 12, member 5	0.466003	1.17389e-195	2.12368e-191	5XFAD versus WT
Prkacb	protein kinase, cAMP dependent, catalytic, beta	0.492135	2.56788e-195	4.64556e-191	5XFAD versus WT
Prelid1	PRELI domain containing 1	0.479885	3.06271e-195	5.54075e-191	5XFAD versus WT
Cyfip2	cytoplasmic FMR1 interacting protein 2	0.440451	1.20345e-194	2.17716e-190	5XFAD versus WT
Gabarap	gamma-aminobutyric acid receptor associated protein	0.481275	1.44476e-194	2.61372e-190	5XFAD versus WT
Dctn1	dynactin 1	0.447621	2.22876e-194	4.03204e-190	5XFAD versus WT
Rbm39	RNA binding motif protein 39	0.460421	4.15508e-194	7.51695e-190	5XFAD versus WT
Hsbp1	heat shock factor binding protein 1	0.477428	1.41337e-193	2.55692e-189	5XFAD versus WT
Copg1	coatomer protein complex, subunit gamma 1	0.453685	1.71659e-193	3.10548e-189	5XFAD versus WT
Uchl1	ubiquitin carboxy-terminal hydrolase L1	0.526686	2.22626e-193	4.02753e-189	5XFAD versus WT
Tubb2a	tubulin, beta 2A class IIA	0.50543	3.35691e-193	6.07298e-189	5XFAD versus WT
Cox7b	cytochrome c oxidase subunit 7B	0.418118	5.16219e-193	9.33893e-189	5XFAD versus WT
Acox1	acyl-Coenzyme A oxidase 1, palmitoyl	0.446733	7.74704e-193	1.40152e-188	5XFAD versus WT
Zfp771	zinc finger protein 771	0.39828	8.96872e-193	1.62253e-188	5XFAD versus WT
Ppib	peptidylprolyl isomerase B	0.475227	9.84552e-193	1.78115e-188	5XFAD versus WT
Habp4	hyaluronic acid binding protein 4	0.467996	1.57205e-192	2.84399e-188	5XFAD versus WT
Glud1	glutamate dehydrogenase 1	0.495117	1.71483e-192	3.10229e-188	5XFAD versus WT
BC005537	cDNA sequence BC005537	0.458959	4.01636e-192	7.26599e-188	5XFAD versus WT
Gnao1	guanine nucleotide binding protein, alpha O	0.421354	4.62723e-192	8.37113e-188	5XFAD versus WT
Stxbp1	syntaxin binding protein 1	0.438056	4.65975e-192	8.42995e-188	5XFAD versus WT
Rplp0	ribosomal protein, large, P0	0.488459	7.87882e-192	1.42536e-187	5XFAD versus WT
Prkcz	protein kinase C, zeta	0.44536	2.56875e-191	4.64713e-187	5XFAD versus WT
Srsf3	serine and arginine-rich splicing factor 3	0.453867	4.20666e-191	7.61027e-187	5XFAD versus WT
Mbd3	methyl-CpG binding domain protein 3	0.460847	1.00793e-190	1.82345e-186	5XFAD versus WT
Per1	period circadian clock 1	0.426938	1.7828e-190	3.22527e-186	5XFAD versus WT
Pcbp4	poly(rC) binding protein 4	0.480636	2.71823e-190	4.91754e-186	5XFAD versus WT
Ppia	peptidylprolyl isomerase A	0.485612	4.42347e-190	8.00249e-186	5XFAD versus WT
Tnk2	tyrosine kinase, non-receptor, 2	0.448825	4.98063e-190	9.01046e-186	5XFAD versus WT
Pkp4	plakophilin 4	0.498596	4.99535e-190	9.03708e-186	5XFAD versus WT
Tmem50a	transmembrane protein 50A	0.456437	9.23296e-190	1.67034e-185	5XFAD versus WT
Rps4x	ribosomal protein S4, X-linked	0.450744	2.69365e-189	4.87309e-185	5XFAD versus WT
Acly	ATP citrate lyase	0.476641	9.96594e-189	1.80294e-184	5XFAD versus WT
Nrgn	neurogranin	1.02823	1.87845e-188	3.3983e-184	5XFAD versus WT
Ids	iduronate 2-sulfatase	0.460589	3.91919e-188	7.0902e-184	5XFAD versus WT
Zwint	ZW10 interactor	0.501123	4.09201e-188	7.40285e-184	5XFAD versus WT
Cryab	crystallin, alpha B	0.839252	5.07283e-188	9.17725e-184	5XFAD versus WT
Ptov1	prostate tumor over expressed gene 1	0.473237	5.83019e-188	1.05474e-183	5XFAD versus WT
Rnf126	ring finger protein 126	0.411071	6.28585e-188	1.13717e-183	5XFAD versus WT
Hspd1	heat shock protein 1 (chaperonin)	0.450268	8.08467e-188	1.4626e-183	5XFAD versus WT
Ppp2r2c	protein phosphatase 2, regulatory subunit B, gamma	0.451999	8.23603e-188	1.48998e-183	5XFAD versus WT
Rpl4	ribosomal protein L4	0.396176	2.19489e-187	3.97077e-183	5XFAD versus WT
Atp5c1	ATP synthase, H+ transporting, mitochondrial F1 complex, gamma polypeptide 1	0.435061	2.2784e-187	4.12186e-183	5XFAD versus WT
Cdc42	cell division cycle 42	0.411317	3.13801e-187	5.67698e-183	5XFAD versus WT
Ube2s	ubiquitin-conjugating enzyme E2S	0.511245	7.24964e-187	1.31153e-182	5XFAD versus WT
Cdip1	cell death inducing Trp53 target 1	0.447639	9.94477e-187	1.79911e-182	5XFAD versus WT
Pmm1	phosphomannomutase 1	0.464874	1.75056e-186	3.16693e-182	5XFAD versus WT
Ogt	O-linked N-acetylglucosamine (GlcNAc) transferase (UDP-N-acetylglucosamine:polypeptide-N-acetylglucosaminyl transferase)	0.448672	1.84862e-186	3.34434e-182	5XFAD versus WT
Ctxn1	cortexin 1	0.716762	2.14295e-186	3.87682e-182	5XFAD versus WT
Dctn3	dynactin 3	0.477505	2.49586e-186	4.51527e-182	5XFAD versus WT
Sdf4	stromal cell derived factor 4	0.446156	3.00195e-186	5.43082e-182	5XFAD versus WT
Lrp1	low density lipoprotein receptor-related protein 1	0.458181	3.16409e-186	5.72416e-182	5XFAD versus WT
Rab7	RAB7, member RAS oncogene family	0.443293	3.50907e-186	6.34826e-182	5XFAD versus WT
Plk2	polo like kinase 2	0.52857	9.97946e-186	1.80538e-181	5XFAD versus WT
Rab5if	RAB5 interacting factor	0.452074	1.32155e-185	2.39082e-181	5XFAD versus WT
Tppp	tubulin polymerization promoting protein	0.463185	4.35831e-185	7.88462e-181	5XFAD versus WT
Smim14	small integral membrane protein 14	0.468147	6.13628e-185	1.11011e-180	5XFAD versus WT
Fam107a	family with sequence similarity 107, member A	0.511413	7.42963e-185	1.34409e-180	5XFAD versus WT
Ssu72	Ssu72 RNA polymerase II CTD phosphatase homolog (yeast)	0.460576	9.97069e-185	1.8038e-180	5XFAD versus WT
Rhob	ras homolog family member B	0.4894	2.36354e-184	4.27589e-180	5XFAD versus WT
Phb	prohibitin	0.444769	1.30581e-183	2.36235e-179	5XFAD versus WT
Tspyl4	TSPY-like 4	0.453402	2.35525e-183	4.26088e-179	5XFAD versus WT
Psip1	PC4 and SFRS1 interacting protein 1	0.442309	4.41128e-183	7.98044e-179	5XFAD versus WT
Cplx1	complexin 1	0.582492	7.14478e-183	1.29256e-178	5XFAD versus WT
Caprin1	cell cycle associated protein 1	0.443198	9.41985e-183	1.70415e-178	5XFAD versus WT
B3gat3	beta-1,3-glucuronyltransferase 3 (glucuronosyltransferase I)	0.477541	1.39446e-182	2.52272e-178	5XFAD versus WT
AI413582	expressed sequence AI413582	0.48172	4.15559e-182	7.51787e-178	5XFAD versus WT
Ptgds	prostaglandin D2 synthase (brain)	0.791595	6.01306e-182	1.08782e-177	5XFAD versus WT
Dclk1	doublecortin-like kinase 1	0.507225	1.5057e-181	2.72397e-177	5XFAD versus WT
Lancl1	LanC (bacterial lantibiotic synthetase component C)-like 1	0.457374	1.69764e-181	3.0712e-177	5XFAD versus WT
Laptm5	lysosomal-associated protein transmembrane 5	0.50754	4.52116e-181	8.17924e-177	5XFAD versus WT
Glrx5	glutaredoxin 5	0.463774	8.71552e-181	1.57673e-176	5XFAD versus WT
Ube2b	ubiquitin-conjugating enzyme E2B	0.45212	1.14464e-180	2.07078e-176	5XFAD versus WT
Camk2n1	calcium/calmodulin-dependent protein kinase II inhibitor 1	0.630614	1.49961e-180	2.71294e-176	5XFAD versus WT
Skp1a	S-phase kinase-associated protein 1	0.396246	1.90087e-180	3.43886e-176	5XFAD versus WT
Dnajc5	DnaJ heat shock protein family (Hsp40) member C5	0.427002	2.59658e-180	4.69747e-176	5XFAD versus WT
Tspan13	tetraspanin 13	0.468808	2.85949e-180	5.17311e-176	5XFAD versus WT
Kidins220	kinase D-interacting substrate 220	0.424676	2.99453e-180	5.4174e-176	5XFAD versus WT
Abr	active BCR-related gene	0.464188	3.01669e-180	5.45749e-176	5XFAD versus WT
Kctd17	potassium channel tetramerisation domain containing 17	0.480185	4.38504e-180	7.93298e-176	5XFAD versus WT
Cct5	chaperonin containing Tcp1, subunit 5 (epsilon)	0.44471	6.56166e-180	1.18707e-175	5XFAD versus WT
Rpl31	ribosomal protein L31	0.38111	1.22625e-179	2.2184e-175	5XFAD versus WT
Mfge8	milk fat globule EGF and factor V/VIII domain containing	0.497967	1.75478e-178	3.17457e-174	5XFAD versus WT
Rtn1	reticulon 1	0.498925	3.01772e-178	5.45935e-174	5XFAD versus WT
Tsc22d4	sperm acrosome developmental regulator	0.565384	6.45101e-178	1.16705e-173	5XFAD versus WT
Endod1	endonuclease domain containing 1	0.530484	1.18035e-177	2.13537e-173	5XFAD versus WT
Nat8l	N-acetyltransferase 8-like	0.496288	1.51767e-177	2.74562e-173	5XFAD versus WT
Mrpl34	mitochondrial ribosomal protein L34	0.444983	4.71433e-177	8.52869e-173	5XFAD versus WT
Gdi2	guanosine diphosphate (GDP) dissociation inhibitor 2	0.407375	6.64533e-177	1.20221e-172	5XFAD versus WT
Lrpap1	low density lipoprotein receptor-related protein associated protein 1	0.451583	1.23657e-176	2.23707e-172	5XFAD versus WT
Psmd8	proteasome (prosome, macropain) 26S subunit, non-ATPase, 8	0.429777	1.70717e-176	3.08844e-172	5XFAD versus WT
Vegfb	vascular endothelial growth factor B	0.444594	1.94184e-176	3.51299e-172	5XFAD versus WT
Snf8	SNF8, ESCRT-II complex subunit, homolog (S. cerevisiae)	0.442275	5.46889e-176	9.89377e-172	5XFAD versus WT
Txn2	thioredoxin 2	0.447539	5.59233e-176	1.01171e-171	5XFAD versus WT
Clip3	CAP-GLY domain containing linker protein 3	0.421825	1.05741e-175	1.91297e-171	5XFAD versus WT
Mrpl57	mitochondrial ribosomal protein L57	0.437779	1.11502e-175	2.01718e-171	5XFAD versus WT
Ndufs6	NADH:ubiquinone oxidoreductase core subunit S6	0.411557	1.15686e-175	2.09288e-171	5XFAD versus WT
Rap1gap	Rap1 GTPase-activating protein	0.473423	1.43277e-175	2.59203e-171	5XFAD versus WT
Mrps26	mitochondrial ribosomal protein S26	0.439909	1.61921e-175	2.92932e-171	5XFAD versus WT
Rnaseh2c	ribonuclease H2, subunit C	0.391773	1.74541e-175	3.15763e-171	5XFAD versus WT
Dbn1	drebrin 1	0.452199	2.63221e-175	4.76193e-171	5XFAD versus WT
Slc2a1	solute carrier family 2 (facilitated glucose transporter), member 1	0.492821	3.78947e-175	6.85554e-171	5XFAD versus WT
Rpl23	mitochondrial ribosomal protein L23	0.441879	4.6826e-175	8.4713e-171	5XFAD versus WT
Prrc2b	proline-rich coiled-coil 2B	0.428874	1.25548e-174	2.27128e-170	5XFAD versus WT
Isca1	iron-sulfur cluster assembly 1	0.432975	2.0496e-174	3.70793e-170	5XFAD versus WT
Grik5	glutamate receptor, ionotropic, kainate 5 (gamma 2)	0.441763	2.5906e-174	4.68666e-170	5XFAD versus WT
Trim9	tripartite motif-containing 9	0.469416	5.82908e-174	1.05454e-169	5XFAD versus WT
Ptprn	protein tyrosine phosphatase, receptor type, N	0.451583	6.11832e-174	1.10687e-169	5XFAD versus WT
Capzb	capping protein (actin filament) muscle Z-line, beta	0.436592	7.49106e-174	1.35521e-169	5XFAD versus WT
Pdcd5	programmed cell death 5	0.452681	7.60647e-174	1.37609e-169	5XFAD versus WT
Stmn4	stathmin-like 4	0.489218	2.50329e-173	4.5287e-169	5XFAD versus WT
Ap1s1	adaptor protein complex AP-1, sigma 1	0.462902	3.58421e-173	6.4842e-169	5XFAD versus WT
Scg3	secretogranin III	0.454705	4.51855e-173	8.1745e-169	5XFAD versus WT
Rpl28	ribosomal protein L28	0.40946	8.33464e-173	1.50782e-168	5XFAD versus WT
Pafah1b2	platelet-activating factor acetylhydrolase, isoform 1b, subunit 2	0.42518	9.49093e-173	1.717e-168	5XFAD versus WT
Pdxp	pyridoxal (pyridoxine, vitamin B6) phosphatase	0.448668	1.0676e-172	1.9314e-168	5XFAD versus WT
Map7d1	MAP7 domain containing 1	0.435687	1.08839e-172	1.96901e-168	5XFAD versus WT
Dnaja2	DnaJ heat shock protein family (Hsp40) member A2	0.427444	1.10582e-172	2.00054e-168	5XFAD versus WT
Hmgcs1	3-hydroxy-3-methylglutaryl-Coenzyme A synthase 1	0.48352	2.51686e-172	4.55325e-168	5XFAD versus WT
Uhmk1	U2AF homology motif (UHM) kinase 1	0.430268	2.52729e-172	4.57213e-168	5XFAD versus WT
2210016L21Rik	RIKEN cDNA 2210016L21 gene	0.448396	2.75401e-172	4.98229e-168	5XFAD versus WT
Slc38a2	solute carrier family 38, member 2	0.469223	3.75476e-172	6.79273e-168	5XFAD versus WT
Cct4	chaperonin containing Tcp1, subunit 4 (delta)	0.422342	6.13713e-172	1.11027e-167	5XFAD versus WT
Mrps34	mitochondrial ribosomal protein S34	0.424839	6.98983e-172	1.26453e-167	5XFAD versus WT
Atp6ap2	ATPase, H+ transporting, lysosomal accessory protein 2	0.428357	9.05134e-172	1.63748e-167	5XFAD versus WT
Mlc1	megalencephalic leukoencephalopathy with subcortical cysts 1 homolog (human)	0.492932	1.1464e-171	2.07395e-167	5XFAD versus WT
Lynx1	Ly6/neurotoxin 1	0.480602	1.22743e-171	2.22055e-167	5XFAD versus WT
Sfpq	splicing factor proline/glutamine rich (polypyrimidine tract binding protein associated)	0.424927	2.64861e-171	4.7916e-167	5XFAD versus WT
Dync1li2	dynein, cytoplasmic 1 light intermediate chain 2	0.420918	2.98617e-171	5.40227e-167	5XFAD versus WT
Rab14	RAB14, member RAS oncogene family	0.412393	3.60108e-171	6.51472e-167	5XFAD versus WT
Taldo1	transaldolase 1	0.469732	5.13154e-171	9.28346e-167	5XFAD versus WT
Eef1g	eukaryotic translation elongation factor 1 gamma	0.43106	8.85475e-171	1.60191e-166	5XFAD versus WT
Arl1	ADP-ribosylation factor-like 1	0.438716	1.00855e-170	1.82458e-166	5XFAD versus WT
Ndufb8	NADH:ubiquinone oxidoreductase subunit B8	0.439912	2.45047e-170	4.43314e-166	5XFAD versus WT
Sf3b2	splicing factor 3b, subunit 2	0.41919	2.52893e-170	4.57508e-166	5XFAD versus WT
Retreg2	reticulophagy regulator family member 2	0.428224	2.61493e-170	4.73066e-166	5XFAD versus WT
Tpm1	tropomyosin 1, alpha	0.45779	3.16139e-170	5.71927e-166	5XFAD versus WT
Tmem9b	TMEM9 domain family, member B	0.440461	6.16352e-170	1.11504e-165	5XFAD versus WT
Lpgat1	lysophosphatidylglycerol acyltransferase 1	0.423812	1.00905e-169	1.82548e-165	5XFAD versus WT
Nfe2l1	nuclear factor, erythroid derived 2,-like 1	0.419253	1.12194e-169	2.02969e-165	5XFAD versus WT
Trim37	tripartite motif-containing 37	0.43265	1.60515e-169	2.90387e-165	5XFAD versus WT
Arpc5l	actin related protein 2/3 complex, subunit 5-like	0.44895	2.17891e-169	3.94186e-165	5XFAD versus WT
Pdha1	pyruvate dehydrogenase E1 alpha 1	0.411162	4.74472e-169	8.58367e-165	5XFAD versus WT
Snap47	synaptosomal-associated protein, 47	0.415271	7.55297e-169	1.36641e-164	5XFAD versus WT
Cplx2	complexin 2	0.602232	1.06813e-168	1.93236e-164	5XFAD versus WT
Hnrnpa3	heterogeneous nuclear ribonucleoprotein A3	0.39983	1.13334e-168	2.05033e-164	5XFAD versus WT
Tmem191c	transmembrane protein 191C	0.425562	1.68011e-168	3.0395e-164	5XFAD versus WT
Myo5a	myosin VA	0.42584	2.78462e-168	5.03765e-164	5XFAD versus WT
Snap25	synaptosomal-associated protein 25	0.507658	4.79647e-168	8.6773e-164	5XFAD versus WT
Rprml	reprimo-like	0.496922	5.88804e-168	1.06521e-163	5XFAD versus WT
Scamp1	secretory carrier membrane protein 1	0.416062	6.83397e-168	1.23633e-163	5XFAD versus WT
Dazap2	DAZ associated protein 2	0.427491	6.86603e-168	1.24213e-163	5XFAD versus WT
Rer1	retention in endoplasmic reticulum sorting receptor 1	0.427111	9.3659e-168	1.69438e-163	5XFAD versus WT
Mcrip1	MAPK regulated corepressor interacting protein 1	0.42626	1.36972e-167	2.47795e-163	5XFAD versus WT
Dynlrb1	dynein light chain roadblock-type 1	0.423075	1.55644e-167	2.81576e-163	5XFAD versus WT
Arl8a	ADP-ribosylation factor-like 8A	0.437901	1.97887e-167	3.57997e-163	5XFAD versus WT
Abat	4-aminobutyrate aminotransferase	0.47933	2.18874e-167	3.95965e-163	5XFAD versus WT
Selenok	selenoprotein K	0.438631	3.00227e-167	5.43141e-163	5XFAD versus WT
Ndufc2	NADH:ubiquinone oxidoreductase subunit C2	0.434457	4.88909e-167	8.84485e-163	5XFAD versus WT
Dstn	destrin	0.431104	5.13007e-167	9.28081e-163	5XFAD versus WT
Ahcyl1	S-adenosylhomocysteine hydrolase-like 1	0.41471	1.17648e-166	2.12837e-162	5XFAD versus WT
Hdac11	histone deacetylase 11	0.433595	1.17817e-166	2.13142e-162	5XFAD versus WT
Atp6v1g1	ATPase, H+ transporting, lysosomal V1 subunit G1	0.416127	1.31507e-166	2.37909e-162	5XFAD versus WT
Alkbh6	alkB homolog 6	0.363727	1.48437e-166	2.68538e-162	5XFAD versus WT
Sars	seryl-aminoacyl-tRNA synthetase	0.420801	1.50368e-166	2.7203e-162	5XFAD versus WT
Rpl19	ribosomal protein L19	0.424343	2.26048e-166	4.08943e-162	5XFAD versus WT
Nsg2	neuron specific gene family member 2	0.45465	3.99411e-166	7.22574e-162	5XFAD versus WT
Fkbp2	FK506 binding protein 2	0.446562	6.28534e-166	1.13708e-161	5XFAD versus WT
Ndufa10	NADH:ubiquinone oxidoreductase subunit A10	0.425939	6.79684e-166	1.22962e-161	5XFAD versus WT
Syn2	synapsin II	0.484867	1.3351e-165	2.41533e-161	5XFAD versus WT
Pdxk	pyridoxal (pyridoxine, vitamin B6) kinase	0.430197	1.59063e-165	2.87761e-161	5XFAD versus WT
Atxn10	ataxin 10	0.409847	2.06565e-165	3.73697e-161	5XFAD versus WT
Atp6v1d	ATPase, H+ transporting, lysosomal V1 subunit D	0.411215	2.78053e-165	5.03026e-161	5XFAD versus WT
Syt4	synaptotagmin IV	0.442153	3.04108e-165	5.50162e-161	5XFAD versus WT
Tmem30a	transmembrane protein 30A	0.388743	3.77881e-165	6.83624e-161	5XFAD versus WT
Fam162a	family with sequence similarity 162, member A	0.422309	5.20738e-165	9.42066e-161	5XFAD versus WT
Bcan	brevican	0.4758	5.66605e-165	1.02505e-160	5XFAD versus WT
Wsb2	WD repeat and SOCS box-containing 2	0.430117	8.08291e-165	1.46228e-160	5XFAD versus WT
Gpm6a	glycoprotein m6a	0.436006	1.14716e-164	2.07532e-160	5XFAD versus WT
Fads1	fatty acid desaturase 1	0.423249	1.70398e-164	3.08267e-160	5XFAD versus WT
Snph	syntaphilin	0.423731	2.66362e-164	4.81876e-160	5XFAD versus WT
Cyhr1	cysteine and histidine rich 1	0.412069	3.14426e-164	5.68828e-160	5XFAD versus WT
Lin7b	lin-7 homolog B, crumbs cell polarity complex component	0.444704	3.22777e-164	5.83936e-160	5XFAD versus WT
Arl8b	ADP-ribosylation factor-like 8B	0.414376	3.34965e-164	6.05985e-160	5XFAD versus WT
Brk1	BRICK1, SCAR/WAVE actin-nucleating complex subunit	0.432493	4.55136e-164	8.23387e-160	5XFAD versus WT
Ptges3	prostaglandin E synthase 3	0.419135	5.05853e-164	9.15138e-160	5XFAD versus WT
Sh3glb2	SH3-domain GRB2-like endophilin B2	0.430349	5.16986e-164	9.35279e-160	5XFAD versus WT
Ppp1cb	protein phosphatase 1 catalytic subunit beta	0.394531	5.45559e-164	9.8697e-160	5XFAD versus WT
Fbxo2	F-box protein 2	0.450688	5.83589e-164	1.05577e-159	5XFAD versus WT
Epb41l3	erythrocyte membrane protein band 4.1 like 3	0.451965	6.39863e-164	1.15758e-159	5XFAD versus WT
Rtraf	RNA transcription, translation and transport factor	0.43328	8.23625e-164	1.49002e-159	5XFAD versus WT
Fam234b	family with sequence similarity 234, member B	0.416512	1.05668e-163	1.91164e-159	5XFAD versus WT
Tmem151a	transmembrane protein 151A	0.458923	2.81085e-163	5.08511e-159	5XFAD versus WT
Fscn1	fascin actin-bundling protein 1	0.42815	5.23886e-163	9.47762e-159	5XFAD versus WT
Ier5	immediate early response 5	0.53999	7.85661e-163	1.42134e-158	5XFAD versus WT
Car11	carbonic anhydrase 11	0.447784	9.03748e-163	1.63497e-158	5XFAD versus WT
Rpl18	ribosomal protein L18	0.471988	1.49806e-162	2.71014e-158	5XFAD versus WT
Zer1	zyg-11 related, cell cycle regulator	0.420178	1.67156e-162	3.02402e-158	5XFAD versus WT
Stk25	serine/threonine kinase 25 (yeast)	0.425623	1.67812e-162	3.03588e-158	5XFAD versus WT
Serbp1	serpine1 mRNA binding protein 1	0.393435	1.89584e-162	3.42977e-158	5XFAD versus WT
Pten	phosphatase and tensin homolog	0.41521	2.04999e-162	3.70864e-158	5XFAD versus WT
Chchd6	coiled-coil-helix-coiled-coil-helix domain containing 6	0.408984	2.76323e-162	4.99895e-158	5XFAD versus WT
Hectd4	HECT domain E3 ubiquitin protein ligase 4	0.402422	3.37187e-162	6.10004e-158	5XFAD versus WT
Arl2bp	ADP-ribosylation factor-like 2 binding protein	0.433307	3.43522e-162	6.21465e-158	5XFAD versus WT
Tmbim6	transmembrane BAX inhibitor motif containing 6	0.431012	4.67825e-162	8.46343e-158	5XFAD versus WT
Slc6a1	solute carrier family 6 (neurotransmitter transporter, GABA), member 1	0.488351	5.10265e-162	9.2312e-158	5XFAD versus WT
Selenop	selenoprotein P	0.572496	6.03517e-162	1.09182e-157	5XFAD versus WT
Cct3	chaperonin containing Tcp1, subunit 3 (gamma)	0.416613	6.07266e-162	1.0986e-157	5XFAD versus WT
Tesc	tescalcin	0.512761	7.28887e-162	1.31863e-157	5XFAD versus WT
Ube2d2a	ubiquitin-conjugating enzyme E2D 2A	0.416029	9.74849e-162	1.7636e-157	5XFAD versus WT
Oaz2	ornithine decarboxylase antizyme 2	0.413873	1.13948e-161	2.06144e-157	5XFAD versus WT
Gprasp1	G protein-coupled receptor associated sorting protein 1	0.425638	2.42568e-161	4.38831e-157	5XFAD versus WT
H2afv	H2A.Z histone variant 2	0.415025	2.66459e-161	4.8205e-157	5XFAD versus WT
Ngef	neuronal guanine nucleotide exchange factor	0.595545	5.49639e-161	9.94352e-157	5XFAD versus WT
Rrp1	ribosomal RNA processing 1	0.428498	5.83627e-161	1.05584e-156	5XFAD versus WT
Lzts3	leucine zipper, putative tumor suppressor family member 3	0.440107	6.64168e-161	1.20155e-156	5XFAD versus WT
Tusc2	tumor suppressor 2, mitochondrial calcium regulator	0.417646	7.01691e-161	1.26943e-156	5XFAD versus WT
Syn1	synapsin I	0.407953	1.17836e-160	2.13177e-156	5XFAD versus WT
Kifap3	kinesin-associated protein 3	0.410157	1.27559e-160	2.30768e-156	5XFAD versus WT
Pcbp1	poly(rC) binding protein 1	0.399568	1.48526e-160	2.68699e-156	5XFAD versus WT
Wdr1	WD repeat domain 1	0.429125	4.28078e-160	7.74437e-156	5XFAD versus WT
Bag1	BCL2-associated athanogene 1	0.428431	5.05592e-160	9.14667e-156	5XFAD versus WT
Pld3	phospholipase D family, member 3	0.453283	5.27757e-160	9.54765e-156	5XFAD versus WT
Prkar1b	protein kinase, cAMP dependent regulatory, type I beta	0.444022	5.343e-160	9.66601e-156	5XFAD versus WT
Fbxl16	F-box and leucine-rich repeat protein 16	0.507972	6.44405e-160	1.16579e-155	5XFAD versus WT
Crip2	cysteine rich protein 2	0.475217	7.08684e-160	1.28208e-155	5XFAD versus WT
Txnl1	thioredoxin-like 1	0.408049	7.25217e-160	1.31199e-155	5XFAD versus WT
Trp53inp2	transformation related protein 53 inducible nuclear protein 2	0.442892	1.01002e-159	1.82723e-155	5XFAD versus WT
Nefl	neurofilament, light polypeptide	0.442416	1.24547e-159	2.25318e-155	5XFAD versus WT
Inf2	inverted formin, FH2 and WH2 domain containing	0.523665	1.83447e-159	3.31873e-155	5XFAD versus WT
Ctbp1	C-terminal binding protein 1	0.423901	2.03241e-159	3.67684e-155	5XFAD versus WT
Zmiz2	zinc finger, MIZ-type containing 2	0.40118	2.80175e-159	5.06864e-155	5XFAD versus WT
Gstm1	glutathione S-transferase, mu 1	0.516634	6.20386e-159	1.12234e-154	5XFAD versus WT
Ppdpf	pancreatic progenitor cell differentiation and proliferation factor	0.433211	6.77787e-159	1.22618e-154	5XFAD versus WT
Ivns1abp	influenza virus NS1A binding protein	0.434915	7.56384e-159	1.36837e-154	5XFAD versus WT
Pcmt1	protein-L-isoaspartate (D-aspartate) O-methyltransferase 1	0.414431	8.02705e-159	1.45217e-154	5XFAD versus WT
Scg5	secretogranin V	0.42111	1.20359e-158	2.17741e-154	5XFAD versus WT
Lamtor4	late endosomal/lysosomal adaptor, MAPK and MTOR activator 4	0.42697	1.31122e-158	2.37213e-154	5XFAD versus WT
Mpeg1	macrophage expressed gene 1	0.421881	1.57775e-158	2.8543e-154	5XFAD versus WT
Tpgs1	tubulin polyglutamylase complex subunit 1	0.389195	1.70885e-158	3.09147e-154	5XFAD versus WT
Atox1	antioxidant 1 copper chaperone	0.44483	2.24476e-158	4.06099e-154	5XFAD versus WT
Ppa1	pyrophosphatase (inorganic) 1	0.414076	2.27415e-158	4.11417e-154	5XFAD versus WT
Lrrc4b	leucine rich repeat containing 4B	0.412182	2.53253e-158	4.58159e-154	5XFAD versus WT
Sv2a	synaptic vesicle glycoprotein 2 a	0.408098	3.09522e-158	5.59957e-154	5XFAD versus WT
Erp29	endoplasmic reticulum protein 29	0.425159	3.90562e-158	7.06565e-154	5XFAD versus WT
Ppp1r2	protein phosphatase 1, regulatory subunit 17	0.479928	3.95794e-158	7.16031e-154	5XFAD versus WT
Pcp4l1	Purkinje cell protein 4-like 1	0.599636	4.92912e-158	8.91728e-154	5XFAD versus WT
Tbcb	tubulin folding cofactor B	0.416989	5.36207e-158	9.70052e-154	5XFAD versus WT
Ndufs3	NADH:ubiquinone oxidoreductase core subunit S3	0.41841	5.53398e-158	1.00115e-153	5XFAD versus WT
Ap3d1	adaptor-related protein complex 3, delta 1 subunit	0.404122	5.85526e-158	1.05928e-153	5XFAD versus WT
H3f3a	H3.3 histone A	0.430723	5.90252e-158	1.06783e-153	5XFAD versus WT
Slc25a5	solute carrier family 25 (mitochondrial carrier, adenine nucleotide translocator), member 5	0.400556	6.95611e-158	1.25843e-153	5XFAD versus WT
Laptm4b	lysosomal-associated protein transmembrane 4B	0.432738	7.54138e-158	1.36431e-153	5XFAD versus WT
Stx1b	syntaxin 1B	0.417807	8.90677e-158	1.61132e-153	5XFAD versus WT
Map4	microtubule-associated protein 4	0.426061	9.37594e-158	1.6962e-153	5XFAD versus WT
Tom1l2	target of myb1-like 2 (chicken)	0.403666	1.90293e-157	3.44259e-153	5XFAD versus WT
Smim10l1	small integral membrane protein 10 like 1	0.400117	1.99976e-157	3.61776e-153	5XFAD versus WT
Mast3	microtubule associated serine/threonine kinase 3	0.472167	2.49986e-157	4.52249e-153	5XFAD versus WT
Tmem59	transmembrane protein 59	0.420902	2.76822e-157	5.00798e-153	5XFAD versus WT
Vps28	vacuolar protein sorting 28	0.429998	3.77163e-157	6.82325e-153	5XFAD versus WT
Hp1bp3	heterochromatin protein 1, binding protein 3	0.396964	1.07714e-156	1.94865e-152	5XFAD versus WT
Hnrnpa1	heterogeneous nuclear ribonucleoprotein A1	0.407918	1.526e-156	2.76069e-152	5XFAD versus WT
Paip2	polyadenylate-binding protein-interacting protein 2	0.419759	1.99806e-156	3.61468e-152	5XFAD versus WT
Nedd4	neural precursor cell expressed, developmentally down-regulated 4	0.396675	2.41767e-156	4.3738e-152	5XFAD versus WT
Efhd2	EF hand domain containing 2	0.520295	3.4379e-156	6.2195e-152	5XFAD versus WT
Ap1b1	adaptor protein complex AP-1, beta 1 subunit	0.401834	6.4125e-156	1.16008e-151	5XFAD versus WT
Rcn2	reticulocalbin 2	0.439531	6.53805e-156	1.1828e-151	5XFAD versus WT
Nap1l1	nucleosome assembly protein 1-like 1	0.430242	8.5897e-156	1.55396e-151	5XFAD versus WT
Gpr37l1	G protein-coupled receptor 37-like 1	0.493639	9.2196e-156	1.66792e-151	5XFAD versus WT
6330403K07Rik	RIKEN cDNA 6330403K07 gene	0.601202	1.17217e-155	2.12058e-151	5XFAD versus WT
Uqcc2	ubiquinol-cytochrome c reductase complex assembly factor 2	0.409397	1.45067e-155	2.62441e-151	5XFAD versus WT
Lgi3	leucine-rich repeat LGI family, member 3	0.475468	2.08258e-155	3.76759e-151	5XFAD versus WT
Rnf14	ring finger protein 14	0.405539	4.78644e-155	8.65914e-151	5XFAD versus WT
Pacsin1	protein kinase C and casein kinase substrate in neurons 1	0.412827	5.57696e-155	1.00893e-150	5XFAD versus WT
Gabarapl2	gamma-aminobutyric acid (GABA) A receptor-associated protein-like 2	0.420949	7.27927e-155	1.31689e-150	5XFAD versus WT
Scd1	stearoyl-Coenzyme A desaturase 1	0.471255	9.34307e-155	1.69026e-150	5XFAD versus WT
Pin1	peptidyl-prolyl cis/trans isomerase, NIMA-interacting 1	0.440212	1.08954e-154	1.97109e-150	5XFAD versus WT
Psma1	proteasome subunit alpha 1	0.397039	1.39899e-154	2.53092e-150	5XFAD versus WT
Kctd13	potassium channel tetramerisation domain containing 13	0.442038	2.35485e-154	4.26016e-150	5XFAD versus WT
Tmem147	transmembrane protein 147	0.416517	2.7097e-154	4.90212e-150	5XFAD versus WT
Chordc1	cysteine and histidine-rich domain (CHORD)-containing, zinc-binding protein 1	0.398386	3.34933e-154	6.05927e-150	5XFAD versus WT
Rps15	ribosomal protein S15	0.371727	4.12473e-154	7.46204e-150	5XFAD versus WT
Ccdc124	coiled-coil domain containing 124	0.425978	7.15737e-154	1.29484e-149	5XFAD versus WT
Psma7	proteasome subunit alpha 7	0.407787	7.52232e-154	1.36086e-149	5XFAD versus WT
Ndufc1	NADH:ubiquinone oxidoreductase subunit C1	0.394157	9.18745e-154	1.6621e-149	5XFAD versus WT
Prnp	prion protein	0.345711	1.35319e-153	2.44805e-149	5XFAD versus WT
Glrx2	glutaredoxin 2 (thioltransferase)	0.40155	1.86255e-153	3.36954e-149	5XFAD versus WT
Zfp365	zinc finger protein 365	0.44173	2.30333e-153	4.16696e-149	5XFAD versus WT
Tprgl	transformation related protein 63 regulated like	0.437705	2.8547e-153	5.16444e-149	5XFAD versus WT
Rap1gds1	RAP1, GTP-GDP dissociation stimulator 1	0.426799	5.20907e-153	9.42373e-149	5XFAD versus WT
Rnf220	ring finger protein 220	0.399385	7.61596e-153	1.3778e-148	5XFAD versus WT
Rab15	RAB15, member RAS oncogene family	0.435509	7.99179e-153	1.44579e-148	5XFAD versus WT
Sdf2l1	stromal cell-derived factor 2-like 1	0.3114	1.27056e-152	2.29856e-148	5XFAD versus WT
Ndufa12	NADH:ubiquinone oxidoreductase subunit A12	0.417095	1.43483e-152	2.59576e-148	5XFAD versus WT
Fam168b	family with sequence similarity 168, member B	0.399612	2.70856e-152	4.90005e-148	5XFAD versus WT
Herpud1	homocysteine-inducible, endoplasmic reticulum stress-inducible, ubiquitin-like domain member 1	0.4159	3.3802e-152	6.11513e-148	5XFAD versus WT
Ahi1	Abelson helper integration site 1	0.538857	3.95435e-152	7.15381e-148	5XFAD versus WT
Mapre2	microtubule-associated protein, RP/EB family, member 2	0.389594	5.70294e-152	1.03172e-147	5XFAD versus WT
Tagln3	transgelin 3	0.454429	9.51712e-152	1.72174e-147	5XFAD versus WT
Ube2l3	ubiquitin-conjugating enzyme E2L 3	0.406906	1.16418e-151	2.10612e-147	5XFAD versus WT
Cds2	CDP-diacylglycerol synthase (phosphatidate cytidylyltransferase) 2	0.396306	1.41274e-151	2.55579e-147	5XFAD versus WT
Ppp1r1b	protein phosphatase 1, regulatory inhibitor subunit 1B	0.941627	1.84264e-151	3.33352e-147	5XFAD versus WT
Tmed2	transmembrane p24 trafficking protein 2	0.416748	2.73725e-151	4.95195e-147	5XFAD versus WT
Cd63	CD63 antigen	0.508435	4.53683e-151	8.20758e-147	5XFAD versus WT
Ypel5	yippee like 5	0.416201	5.45046e-151	9.86043e-147	5XFAD versus WT
Peg3	paternally expressed 3	0.442703	9.93402e-151	1.79716e-146	5XFAD versus WT
Cep170b	centrosomal protein 170B	0.408533	1.29709e-150	2.34656e-146	5XFAD versus WT
Rps9	ribosomal protein S9	0.429817	1.77054e-150	3.20308e-146	5XFAD versus WT
Dmtn	dematin actin binding protein	0.439606	1.90833e-150	3.45237e-146	5XFAD versus WT
Phf24	PHD finger protein 24	0.434457	2.60693e-150	4.71619e-146	5XFAD versus WT
Cuta	cutA divalent cation tolerance homolog	0.413295	2.73045e-150	4.93965e-146	5XFAD versus WT
Sept8	septin 8	0.431181	5.19331e-150	9.39522e-146	5XFAD versus WT
Coa3	cytochrome C oxidase assembly factor 3	0.421428	1.14529e-149	2.07194e-145	5XFAD versus WT
Prdx1	peroxiredoxin 1	0.460053	1.37695e-149	2.49105e-145	5XFAD versus WT
Matk	megakaryocyte-associated tyrosine kinase	0.425817	1.42026e-149	2.5694e-145	5XFAD versus WT
Gps1	G protein pathway suppressor 1	0.400654	1.43021e-149	2.5874e-145	5XFAD versus WT
Ndufv2	NADH:ubiquinone oxidoreductase core subunit V2	0.417772	1.53682e-149	2.78026e-145	5XFAD versus WT
Dynlt3	dynein light chain Tctex-type 3	0.399406	2.08468e-149	3.7714e-145	5XFAD versus WT
Rpl15	ribosomal protein L15	0.436883	4.86817e-149	8.80701e-145	5XFAD versus WT
Chmp5	charged multivesicular body protein 5	0.407781	5.71465e-149	1.03384e-144	5XFAD versus WT
Rps3a1	ribosomal protein S3A1	0.402138	5.99087e-149	1.08381e-144	5XFAD versus WT
Pomp	proteasome maturation protein	0.412229	6.41145e-149	1.1599e-144	5XFAD versus WT
Kif5a	kinesin family member 5A	0.422795	7.93063e-149	1.43473e-144	5XFAD versus WT
Slc25a11	solute carrier family 25 (mitochondrial carrier oxoglutarate carrier), member 11	0.398916	9.40846e-149	1.70209e-144	5XFAD versus WT
Pdhb	pyruvate dehydrogenase (lipoamide) beta	0.394457	1.41495e-148	2.55979e-144	5XFAD versus WT
Serpina3n	serine (or cysteine) peptidase inhibitor, clade A, member 3N	0.464561	2.57246e-148	4.65383e-144	5XFAD versus WT
Ndufs8	NADH:ubiquinone oxidoreductase core subunit S8	0.417056	2.70495e-148	4.89352e-144	5XFAD versus WT
Sept7	septin 7	0.381809	3.08491e-148	5.5809e-144	5XFAD versus WT
Phactr1	phosphatase and actin regulator 1	0.500226	3.50483e-148	6.34059e-144	5XFAD versus WT
Tardbp	TAR DNA binding protein	0.38835	3.52576e-148	6.37845e-144	5XFAD versus WT
Hint2	histidine triad nucleotide binding protein 2	0.373142	4.55007e-148	8.23153e-144	5XFAD versus WT
Scn2b	sodium channel, voltage-gated, type II, beta	0.398217	5.95002e-148	1.07642e-143	5XFAD versus WT
Sucla2	succinate-Coenzyme A ligase, ADP-forming, beta subunit	0.402057	6.73331e-148	1.21812e-143	5XFAD versus WT
Mkrn1	makorin, ring finger protein, 1	0.403585	1.25811e-147	2.27605e-143	5XFAD versus WT
Hdac5	histone deacetylase 5	0.402375	2.24471e-147	4.0609e-143	5XFAD versus WT
Selenof	selenoprotein F	0.4074	2.4005e-147	4.34274e-143	5XFAD versus WT
Qk	quaking, KH domain containing RNA binding	0.4926	3.37028e-147	6.09718e-143	5XFAD versus WT
Napb	N-ethylmaleimide sensitive fusion protein attachment protein beta	0.416677	3.97783e-147	7.19629e-143	5XFAD versus WT
Rpn1	ribophorin I	0.392427	5.62368e-147	1.01738e-142	5XFAD versus WT
Sgta	small glutamine-rich tetratricopeptide repeat (TPR)-containing, alpha	0.395771	6.58728e-147	1.1917e-142	5XFAD versus WT
Anapc5	anaphase-promoting complex subunit 5	0.400359	7.72406e-147	1.39736e-142	5XFAD versus WT
Rnps1	RNA binding protein with serine rich domain 1	0.39213	9.27833e-147	1.67854e-142	5XFAD versus WT
Chd3	chromodomain helicase DNA binding protein 3	0.424823	1.58746e-146	2.87188e-142	5XFAD versus WT
Eif4g1	eukaryotic translation initiation factor 4, gamma 1	0.410876	1.94439e-146	3.51759e-142	5XFAD versus WT
Hnrnpm	heterogeneous nuclear ribonucleoprotein M	0.39728	2.16648e-146	3.91938e-142	5XFAD versus WT
Gnb5	guanine nucleotide binding protein (G protein), beta 5	0.424755	2.53951e-146	4.59422e-142	5XFAD versus WT
Psmd2	proteasome (prosome, macropain) 26S subunit, non-ATPase, 2	0.386819	2.82613e-146	5.11274e-142	5XFAD versus WT
Enho	energy homeostasis associated	0.452709	4.34594e-146	7.86224e-142	5XFAD versus WT
Arl2	ADP-ribosylation factor-like 2	0.408187	5.18536e-146	9.38084e-142	5XFAD versus WT
Higd1a	HIG1 domain family, member 1A	0.409779	5.30986e-146	9.60607e-142	5XFAD versus WT
Tmem59l	transmembrane protein 59-like	0.430663	6.82369e-146	1.23447e-141	5XFAD versus WT
Atp1a3	ATPase, Na+/K+ transporting, alpha 3 polypeptide	0.38062	9.39061e-146	1.69885e-141	5XFAD versus WT
H2-K1	histocompatibility 2, blastocyst	0.445818	9.94034e-146	1.79831e-141	5XFAD versus WT
Madd	MAP-kinase activating death domain	0.395902	1.5962e-145	2.88769e-141	5XFAD versus WT
Sar1a	secretion associated Ras related GTPase 1A	0.392115	2.34845e-145	4.24859e-141	5XFAD versus WT
Nars	asparaginyl-tRNA synthetase	0.396128	2.97003e-145	5.37308e-141	5XFAD versus WT
Cxcl14	chemokine (C-X-C motif) ligand 14	0.470246	3.26557e-145	5.90774e-141	5XFAD versus WT
Dbi	diazepam binding inhibitor	0.53586	4.70589e-145	8.51343e-141	5XFAD versus WT
Actr1a	ARP1 actin-related protein 1A, centractin alpha	0.397269	6.78122e-145	1.22679e-140	5XFAD versus WT
Rpl5	ribosomal protein L5	0.357629	8.92879e-145	1.61531e-140	5XFAD versus WT
Smim7	small integral membrane protein 7	0.388487	9.02799e-145	1.63325e-140	5XFAD versus WT
Ndufa7	NADH:ubiquinone oxidoreductase subunit A7	0.412023	9.33785e-145	1.68931e-140	5XFAD versus WT
Bsn	bassoon	0.439364	1.08736e-144	1.96714e-140	5XFAD versus WT
Mmd2	monocyte to macrophage differentiation-associated 2	0.426536	1.25028e-144	2.26187e-140	5XFAD versus WT
Dad1	defender against cell death 1	0.410253	1.46833e-144	2.65635e-140	5XFAD versus WT
Tomm22	translocase of outer mitochondrial membrane 22	0.406456	1.55464e-144	2.8125e-140	5XFAD versus WT
Araf	Araf proto-oncogene, serine/threonine kinase	0.393983	3.19282e-144	5.77612e-140	5XFAD versus WT
Macf1	microtubule-actin crosslinking factor 1	0.391613	4.11764e-144	7.44922e-140	5XFAD versus WT
Iqsec1	IQ motif and Sec7 domain 1	0.394561	5.06094e-144	9.15575e-140	5XFAD versus WT
Ndufb10	NADH:ubiquinone oxidoreductase subunit B10	0.394798	6.04421e-144	1.09346e-139	5XFAD versus WT
Pnkd	paroxysmal nonkinesiogenic dyskinesia	0.414646	7.60657e-144	1.3761e-139	5XFAD versus WT
Mapk8ip2	mitogen-activated protein kinase 8 interacting protein 2	0.387561	1.04597e-143	1.89226e-139	5XFAD versus WT
Ociad1	OCIA domain containing 1	0.38575	1.10013e-143	1.99024e-139	5XFAD versus WT
Chga	chromogranin A	0.440903	1.1514e-143	2.08301e-139	5XFAD versus WT
Rcan2	regulator of calcineurin 2	0.446984	1.24324e-143	2.24915e-139	5XFAD versus WT
Rab11a	RAB11A, member RAS oncogene family	0.396443	1.71886e-143	3.10958e-139	5XFAD versus WT
Gng3	guanine nucleotide binding protein (G protein), gamma 3	0.480704	2.32221e-143	4.2011e-139	5XFAD versus WT
Ndn	necdin, MAGE family member	0.515982	3.07262e-143	5.55867e-139	5XFAD versus WT
Srgap3	SLIT-ROBO Rho GTPase activating protein 3	0.403573	3.08749e-143	5.58557e-139	5XFAD versus WT
Suclg1	succinate-CoA ligase, GDP-forming, alpha subunit	0.388181	4.24976e-143	7.68825e-139	5XFAD versus WT
Ilrun	inflammation and lipid regulator with UBA-like and NBR1-like domains	0.387883	7.50125e-143	1.35705e-138	5XFAD versus WT
Baiap2	brain-specific angiogenesis inhibitor 1-associated protein 2	0.527569	1.18818e-142	2.14954e-138	5XFAD versus WT
Atp6v1f	ATPase, H+ transporting, lysosomal V1 subunit F	0.41101	1.25281e-142	2.26646e-138	5XFAD versus WT
Vps41	VPS41 HOPS complex subunit	0.375595	1.40637e-142	2.54426e-138	5XFAD versus WT
Phyhipl	phytanoyl-CoA hydroxylase interacting protein-like	0.429647	1.67824e-142	3.0361e-138	5XFAD versus WT
Sptbn1	spectrin beta, non-erythrocytic 1	0.372844	3.3254e-142	6.01598e-138	5XFAD versus WT
Idh3g	isocitrate dehydrogenase 3 (NAD+), gamma	0.387223	3.93892e-142	7.1259e-138	5XFAD versus WT
Eri3	exoribonuclease 3	0.4059	8.46324e-142	1.53108e-137	5XFAD versus WT
Matr3	matrin 3	0.354567	9.03053e-142	1.63371e-137	5XFAD versus WT
Snap91	synaptosomal-associated protein 91	0.401281	1.39546e-141	2.52452e-137	5XFAD versus WT
Psmb1	proteasome (prosome, macropain) subunit, beta type 1	0.39779	1.44108e-141	2.60705e-137	5XFAD versus WT
Igsf8	immunoglobulin superfamily, member 8	0.391281	2.37167e-141	4.29059e-137	5XFAD versus WT
Itpr1	inositol 1,4,5-trisphosphate receptor 1	0.44917	3.08078e-141	5.57343e-137	5XFAD versus WT
Rnf157	ring finger protein 157	0.386634	4.08311e-141	7.38676e-137	5XFAD versus WT
R3hdm4	R3H domain containing 4	0.380449	6.58983e-141	1.19217e-136	5XFAD versus WT
Fam174a	family with sequence similarity 174, member A	0.396739	7.05027e-141	1.27546e-136	5XFAD versus WT
Psmc5	protease (prosome, macropain) 26S subunit, ATPase 5	0.397009	9.59369e-141	1.73559e-136	5XFAD versus WT
C1qbp	complement component 1, q subcomponent binding protein	0.380685	1.47162e-140	2.6623e-136	5XFAD versus WT
Cuedc2	CUE domain containing 2	0.38672	2.12078e-140	3.8367e-136	5XFAD versus WT
Mobp	myelin-associated oligodendrocytic basic protein	0.745485	2.31771e-140	4.19297e-136	5XFAD versus WT
Scrn1	secernin 1	0.394755	2.33376e-140	4.22201e-136	5XFAD versus WT
Cyb5b	cytochrome b5 type B	0.376304	2.37168e-140	4.29061e-136	5XFAD versus WT
Tomm34	translocase of outer mitochondrial membrane 34	0.389411	2.39242e-140	4.32813e-136	5XFAD versus WT
Nefm	neurofilament, medium polypeptide	0.4948	2.43027e-140	4.3966e-136	5XFAD versus WT
Nsmf	NMDA receptor synaptonuclear signaling and neuronal migration factor	0.554723	2.43973e-140	4.41372e-136	5XFAD versus WT
Klf13	Kruppel-like factor 13	0.396063	2.58363e-140	4.67404e-136	5XFAD versus WT
Pithd1	PITH (C-terminal proteasome-interacting domain of thioredoxin-like) domain containing 1	0.390568	3.27259e-140	5.92045e-136	5XFAD versus WT
Got2	glutamatic-oxaloacetic transaminase 2, mitochondrial	0.388086	3.97982e-140	7.1999e-136	5XFAD versus WT
Mien1	migration and invasion enhancer 1	0.418232	5.52362e-140	9.99278e-136	5XFAD versus WT
Vsnl1	visinin-like 1	0.452209	6.38224e-140	1.15461e-135	5XFAD versus WT
Atp2b2	ATPase, Ca++ transporting, plasma membrane 2	0.433004	6.92973e-140	1.25366e-135	5XFAD versus WT
Dner	delta/notch-like EGF repeat containing	0.455991	7.57611e-140	1.37059e-135	5XFAD versus WT
Micos10	mitochondrial contact site and cristae organizing system subunit 10	0.389024	9.94984e-140	1.80003e-135	5XFAD versus WT
Icam5	intercellular adhesion molecule 5, telencephalin	0.4691	2.34621e-139	4.24452e-135	5XFAD versus WT
Rpl29	ribosomal protein L29	0.410564	2.79897e-139	5.06362e-135	5XFAD versus WT
Atpif1	ATPase inhibitory factor 1	0.42471	3.61325e-139	6.53673e-135	5XFAD versus WT
Fis1	fission, mitochondrial 1	0.395296	3.95748e-139	7.15948e-135	5XFAD versus WT
Med25	mediator complex subunit 25	0.344697	1.1619e-138	2.102e-134	5XFAD versus WT
Ogdh	oxoglutarate (alpha-ketoglutarate) dehydrogenase (lipoamide)	0.385644	1.72873e-138	3.12744e-134	5XFAD versus WT
Plekhb2	pleckstrin homology domain containing, family B (evectins) member 2	0.379705	1.98214e-138	3.58588e-134	5XFAD versus WT
Ubald1	UBA-like domain containing 1	0.385667	2.36182e-138	4.27277e-134	5XFAD versus WT
Mir124a-1hg	Mir124-1 host gene (non-protein coding)	0.402734	2.47885e-138	4.48449e-134	5XFAD versus WT
Atp2a2	ATPase, Ca++ transporting, cardiac muscle, slow twitch 2	0.362979	3.69017e-138	6.6759e-134	5XFAD versus WT
Rab11fip4	RAB11 family interacting protein 4 (class II)	0.381476	4.48362e-138	8.11132e-134	5XFAD versus WT
Ranbp1	RAN binding protein 1	0.392745	1.02249e-137	1.84978e-133	5XFAD versus WT
Puf60	poly-U binding splicing factor 60	0.387709	1.04025e-137	1.88192e-133	5XFAD versus WT
Cope	coatomer protein complex, subunit epsilon	0.391352	1.68951e-137	3.05649e-133	5XFAD versus WT
Mrps6	mitochondrial ribosomal protein S6	0.395933	1.70986e-137	3.09331e-133	5XFAD versus WT
Dda1	DET1 and DDB1 associated 1	0.371802	2.55987e-137	4.63106e-133	5XFAD versus WT
Cox7a2l	cytochrome c oxidase subunit 7A2 like	0.396947	9.49279e-137	1.71734e-132	5XFAD versus WT
Trim35	tripartite motif-containing 35	0.373807	1.07323e-136	1.94158e-132	5XFAD versus WT
Psmc2	proteasome (prosome, macropain) 26S subunit, ATPase 2	0.385623	1.27808e-136	2.31217e-132	5XFAD versus WT
Lgals3bp	lectin, galactoside-binding, soluble, 3 binding protein	0.344794	1.28177e-136	2.31885e-132	5XFAD versus WT
G3bp2	GTPase activating protein (SH3 domain) binding protein 2	0.358165	1.30562e-136	2.362e-132	5XFAD versus WT
Sh3bgrl3	SH3 domain binding glutamic acid-rich protein-like 3	0.428567	1.52754e-136	2.76347e-132	5XFAD versus WT
Desi1	desumoylating isopeptidase 1	0.424977	2.0168e-136	3.64859e-132	5XFAD versus WT
Hnrnpul2	heterogeneous nuclear ribonucleoprotein U-like 2	0.367982	2.10561e-136	3.80926e-132	5XFAD versus WT
Prkcb	protein kinase C, beta	0.463883	3.45426e-136	6.24911e-132	5XFAD versus WT
Mapk3	mitogen-activated protein kinase 3	0.432787	3.76689e-136	6.81468e-132	5XFAD versus WT
Dnajb2	DnaJ heat shock protein family (Hsp40) member B2	0.423848	3.90449e-136	7.06361e-132	5XFAD versus WT
Lgmn	legumain	0.426437	4.77003e-136	8.62947e-132	5XFAD versus WT
Rangap1	RAN GTPase activating protein 1	0.383719	4.86622e-136	8.80347e-132	5XFAD versus WT
Trpc4ap	transient receptor potential cation channel, subfamily C, member 4 associated protein	0.379166	6.19673e-136	1.12105e-131	5XFAD versus WT
Fez1	fasciculation and elongation protein zeta 1 (zygin I)	0.417796	6.29084e-136	1.13808e-131	5XFAD versus WT
Sf3b1	splicing factor 3b, subunit 1	0.371713	7.40241e-136	1.33917e-131	5XFAD versus WT
Rpl24	ribosomal protein L24	0.375232	9.12014e-136	1.64992e-131	5XFAD versus WT
Ndufa11	NADH:ubiquinone oxidoreductase subunit A11	0.389043	9.41516e-136	1.7033e-131	5XFAD versus WT
Cops9	COP9 signalosome subunit 9	0.357368	9.68799e-136	1.75265e-131	5XFAD versus WT
Polr1d	polymerase (RNA) I polypeptide D	0.396664	1.18062e-135	2.13586e-131	5XFAD versus WT
Dgkz	diacylglycerol kinase zeta	0.434393	1.26768e-135	2.29336e-131	5XFAD versus WT
Rell2	RELT-like 2	0.412205	1.31031e-135	2.37048e-131	5XFAD versus WT
Nudt19	nudix (nucleoside diphosphate linked moiety X)-type motif 19	0.374539	1.86202e-135	3.36858e-131	5XFAD versus WT
Pak1	p21 (RAC1) activated kinase 1	0.436716	1.90299e-135	3.44269e-131	5XFAD versus WT
Bag6	BCL2-associated athanogene 6	0.377436	2.16354e-135	3.91405e-131	5XFAD versus WT
Psmd3	proteasome (prosome, macropain) 26S subunit, non-ATPase, 3	0.376732	2.66659e-135	4.82413e-131	5XFAD versus WT
Snrpd2	small nuclear ribonucleoprotein D2	0.39122	2.96051e-135	5.35585e-131	5XFAD versus WT
Gadd45gip1	growth arrest and DNA-damage-inducible, gamma interacting protein 1	0.371462	3.77945e-135	6.8374e-131	5XFAD versus WT
Smarcc2	SWI/SNF related, matrix associated, actin dependent regulator of chromatin, subfamily c, member 2	0.373358	4.47374e-135	8.09345e-131	5XFAD versus WT
Ndufb6	NADH:ubiquinone oxidoreductase subunit B6	0.399906	4.9514e-135	8.95758e-131	5XFAD versus WT
Rplp1	ribosomal protein, large, P1	0.387946	5.43591e-135	9.83411e-131	5XFAD versus WT
Safb	scaffold attachment factor B	0.374019	5.95347e-135	1.07704e-130	5XFAD versus WT
Atp5l	ATP synthase, H+ transporting, mitochondrial F0 complex, subunit G	0.342459	6.99722e-135	1.26587e-130	5XFAD versus WT
Trak1	trafficking protein, kinesin binding 1	0.373317	8.82732e-135	1.59695e-130	5XFAD versus WT
Prkaca	protein kinase, cAMP dependent, catalytic, alpha	0.395175	1.25988e-134	2.27925e-130	5XFAD versus WT
Penk	preproenkephalin	1.00661	1.34219e-134	2.42816e-130	5XFAD versus WT
Cbarp	calcium channel, voltage-dependent, beta subunit associated regulatory protein	0.404174	1.55904e-134	2.82045e-130	5XFAD versus WT
Rps8	ribosomal protein S8	0.404706	1.90523e-134	3.44675e-130	5XFAD versus WT
Rps20	ribosomal protein S20	0.376998	2.21811e-134	4.01278e-130	5XFAD versus WT
Tm9sf3	transmembrane 9 superfamily member 3	0.366703	2.54508e-134	4.6043e-130	5XFAD versus WT
Arpc5	actin related protein 2/3 complex, subunit 5	0.417032	2.98371e-134	5.39783e-130	5XFAD versus WT
Hnrnpab	heterogeneous nuclear ribonucleoprotein A/B	0.371784	3.40735e-134	6.16423e-130	5XFAD versus WT
Mrps12	mitochondrial ribosomal protein S12	0.395839	4.03089e-134	7.29228e-130	5XFAD versus WT
Dnm3	dynamin 3	0.395174	4.2868e-134	7.75524e-130	5XFAD versus WT
Psmb5	proteasome (prosome, macropain) subunit, beta type 5	0.390511	4.58562e-134	8.29585e-130	5XFAD versus WT
Tomm70a	translocase of outer mitochondrial membrane 70A	0.400226	4.64927e-134	8.411e-130	5XFAD versus WT
Galnt16	polypeptide N-acetylgalactosaminyltransferase 16	0.403477	4.93478e-134	8.92751e-130	5XFAD versus WT
Dnm1l	dynamin 1-like	0.380653	5.41027e-134	9.78771e-130	5XFAD versus WT
Tceal3	transcription elongation factor A (SII)-like 3	0.408142	5.91979e-134	1.07095e-129	5XFAD versus WT
Spcs2	signal peptidase complex subunit 2 homolog (S. cerevisiae)	0.383374	7.47567e-134	1.35242e-129	5XFAD versus WT
Adipor2	adiponectin receptor 2	0.413071	7.55801e-134	1.36732e-129	5XFAD versus WT
Mea1	male enhanced antigen 1	0.391977	8.8398e-134	1.59921e-129	5XFAD versus WT
Ndufv3	NADH:ubiquinone oxidoreductase core subunit V3	0.36967	9.82911e-134	1.77818e-129	5XFAD versus WT
Ndufa8	NADH:ubiquinone oxidoreductase subunit A8	0.38985	1.14574e-133	2.07275e-129	5XFAD versus WT
Evl	Ena-vasodilator stimulated phosphoprotein	0.373975	1.24084e-133	2.24481e-129	5XFAD versus WT
Camk1	calcium/calmodulin-dependent protein kinase I	0.394372	1.35333e-133	2.44831e-129	5XFAD versus WT
Atp2c1	ATPase, Ca++-sequestering	0.377724	1.57573e-133	2.85065e-129	5XFAD versus WT
Agpat3	1-acylglycerol-3-phosphate O-acyltransferase 3	0.386766	1.65283e-133	2.99013e-129	5XFAD versus WT
Cops7a	COP9 signalosome subunit 7A	0.388477	2.04488e-133	3.69938e-129	5XFAD versus WT
Lysmd2	LysM, putative peptidoglycan-binding, domain containing 2	0.383925	2.29091e-133	4.14448e-129	5XFAD versus WT
Cystm1	cysteine-rich transmembrane module containing 1	0.401244	2.84121e-133	5.14003e-129	5XFAD versus WT
Unc13a	unc-13 homolog B	0.397652	4.51002e-133	8.15908e-129	5XFAD versus WT
Ptpn5	protein tyrosine phosphatase, non-receptor type 5	0.443688	7.54355e-133	1.3647e-128	5XFAD versus WT
St13	suppression of tumorigenicity 13	0.378831	9.23279e-133	1.6703e-128	5XFAD versus WT
Pde1b	phosphodiesterase 1B, Ca2+-calmodulin dependent	0.623728	1.28835e-132	2.33076e-128	5XFAD versus WT
Ddx39b	DEAD box helicase 39b	0.386179	1.47659e-132	2.67129e-128	5XFAD versus WT
Aak1	AP2 associated kinase 1	0.373639	1.86576e-132	3.37536e-128	5XFAD versus WT
Anapc16	anaphase promoting complex subunit 16	0.374987	1.99938e-132	3.61708e-128	5XFAD versus WT
Fkbp3	FK506 binding protein 3	0.398873	2.90077e-132	5.24778e-128	5XFAD versus WT
Bod1	biorientation of chromosomes in cell division 1	0.377977	4.00936e-132	7.25334e-128	5XFAD versus WT
Tacc1	transforming, acidic coiled-coil containing protein 1	0.385375	4.04797e-132	7.32318e-128	5XFAD versus WT
Atp13a2	ATPase type 13A2	0.381463	4.24102e-132	7.67244e-128	5XFAD versus WT
Ap4s1	adaptor-related protein complex AP-4, sigma 1	0.369934	4.94637e-132	8.94849e-128	5XFAD versus WT
Mib2	mindbomb E3 ubiquitin protein ligase 2	0.31539	1.11948e-131	2.02525e-127	5XFAD versus WT
Ndfip2	Nedd4 family interacting protein 2	0.392565	1.27947e-131	2.31469e-127	5XFAD versus WT
Hpcal4	hippocalcin-like 4	0.566353	3.39117e-131	6.13496e-127	5XFAD versus WT
Trappc6b	trafficking protein particle complex 6B	0.388908	4.08124e-131	7.38338e-127	5XFAD versus WT
Lsm7	LSM7 homolog, U6 small nuclear RNA and mRNA degradation associated	0.38785	4.78385e-131	8.65447e-127	5XFAD versus WT
Ppp3cb	protein phosphatase 3, catalytic subunit, beta isoform	0.356554	4.898e-131	8.86097e-127	5XFAD versus WT
Hagh	hydroxyacyl glutathione hydrolase	0.374918	6.99621e-131	1.26568e-126	5XFAD versus WT
Atp1b3	ATPase, Na+/K+ transporting, beta 3 polypeptide	0.422142	7.4522e-131	1.34818e-126	5XFAD versus WT
Bnip3	BCL2/adenovirus E1B interacting protein 3	0.373986	9.143e-131	1.65406e-126	5XFAD versus WT
Arrb1	arrestin, beta 1	0.366051	1.03566e-130	1.87361e-126	5XFAD versus WT
Rnasek	ribonuclease, RNase K	0.387705	1.22433e-130	2.21493e-126	5XFAD versus WT
Fcrls	Fc receptor-like S, scavenger receptor	0.406015	1.23391e-130	2.23227e-126	5XFAD versus WT
Cend1	cell cycle exit and neuronal differentiation 1	0.406917	1.28098e-130	2.31743e-126	5XFAD versus WT
Hrh3	histamine receptor H3	0.405275	2.23621e-130	4.04553e-126	5XFAD versus WT
Ubxn1	UBX domain protein 1	0.381803	2.33417e-130	4.22275e-126	5XFAD versus WT
Fabp3	fatty acid binding protein 3, muscle and heart	0.418943	2.72401e-130	4.92801e-126	5XFAD versus WT
Lamtor1	late endosomal/lysosomal adaptor, MAPK and MTOR activator 1	0.362505	3.64681e-130	6.59744e-126	5XFAD versus WT
Ehmt2	euchromatic histone lysine N-methyltransferase 2	0.373083	3.70325e-130	6.69955e-126	5XFAD versus WT
Rpn2	ribophorin II	0.377229	4.49794e-130	8.13723e-126	5XFAD versus WT
Tgoln1	trans-golgi network protein	0.365761	5.3206e-130	9.6255e-126	5XFAD versus WT
Cdc37	cell division cycle 37	0.377798	6.30748e-130	1.14109e-125	5XFAD versus WT
Slc30a9	solute carrier family 30 (zinc transporter), member 9	0.368832	7.89731e-130	1.4287e-125	5XFAD versus WT
Psmb2	proteasome (prosome, macropain) subunit, beta type 2	0.370375	9.08513e-130	1.64359e-125	5XFAD versus WT
Stmn2	stathmin-like 2	0.439828	1.0926e-129	1.97663e-125	5XFAD versus WT
Zcchc18	zinc finger, CCHC domain containing 18	0.401671	1.87024e-129	3.38345e-125	5XFAD versus WT
Znrf1	zinc and ring finger 1	0.369383	3.50247e-129	6.33631e-125	5XFAD versus WT
Gcsh	glycine cleavage system protein H (aminomethyl carrier)	0.365091	3.91481e-129	7.08229e-125	5XFAD versus WT
Ndufb5	NADH:ubiquinone oxidoreductase subunit B5	0.373522	5.36697e-129	9.70939e-125	5XFAD versus WT
Dnajb6	DnaJ heat shock protein family (Hsp40) member B6	0.380559	6.78929e-129	1.22825e-124	5XFAD versus WT
Srsf7	serine and arginine-rich splicing factor 7	0.373936	7.10215e-129	1.28485e-124	5XFAD versus WT
Mprip	myosin phosphatase Rho interacting protein	0.372289	7.2366e-129	1.30917e-124	5XFAD versus WT
Srebf2	sterol regulatory element binding factor 2	0.383453	7.77746e-129	1.40702e-124	5XFAD versus WT
Ddx24	DEAD box helicase 24	0.362673	8.81921e-129	1.59548e-124	5XFAD versus WT
Hspb1	heat shock protein 1	0.328063	9.7592e-129	1.76554e-124	5XFAD versus WT
Dlg4	discs large MAGUK scaffold protein 4	0.394588	1.21741e-128	2.20242e-124	5XFAD versus WT
Homer1	homer scaffolding protein 1	0.518381	1.51076e-128	2.73311e-124	5XFAD versus WT
Snn	stannin	0.389405	1.69302e-128	3.06284e-124	5XFAD versus WT
Arpc4	actin related protein 2/3 complex, subunit 4	0.374268	2.23126e-128	4.03658e-124	5XFAD versus WT
Sub1	SUB1 homolog, transcriptional regulator	0.397357	3.08147e-128	5.5747e-124	5XFAD versus WT
Rpl7a	ribosomal protein L7	0.366359	6.35063e-128	1.14889e-123	5XFAD versus WT
Arhgdig	Rho GDP dissociation inhibitor (GDI) gamma	0.389655	7.58754e-128	1.37266e-123	5XFAD versus WT
Sys1	SYS1 Golgi-localized integral membrane protein homolog (S. cerevisiae)	0.372942	9.43975e-128	1.70775e-123	5XFAD versus WT
Adap1	ArfGAP with dual PH domains 1	0.376751	9.57196e-128	1.73166e-123	5XFAD versus WT
Dohh	deoxyhypusine hydroxylase/monooxygenase	0.359936	9.61035e-128	1.73861e-123	5XFAD versus WT
Sf3b5	splicing factor 3b, subunit 5	0.371539	1.06616e-127	1.92878e-123	5XFAD versus WT
Chgb	chromogranin B	0.444096	1.29078e-127	2.33516e-123	5XFAD versus WT
Cs	citrate synthase	0.368889	1.35146e-127	2.44492e-123	5XFAD versus WT
Hacd3	3-hydroxyacyl-CoA dehydratase 3	0.359419	1.79135e-127	3.24074e-123	5XFAD versus WT
Sncb	synuclein, beta	0.424742	1.79979e-127	3.25601e-123	5XFAD versus WT
Cdipt	CDP-diacylglycerol--inositol 3-phosphatidyltransferase (phosphatidylinositol synthase)	0.365469	1.81635e-127	3.28596e-123	5XFAD versus WT
Cd47	CD47 antigen (Rh-related antigen, integrin-associated signal transducer)	0.36455	2.61527e-127	4.73128e-123	5XFAD versus WT
Rnd2	Rho family GTPase 2	0.43096	3.14243e-127	5.68497e-123	5XFAD versus WT
Smap2	small ArfGAP 2	0.371174	3.55512e-127	6.43157e-123	5XFAD versus WT
Arpc2	actin related protein 2/3 complex, subunit 2	0.431321	6.11193e-127	1.10571e-122	5XFAD versus WT
Ly86	lymphocyte antigen 86	0.369567	6.79133e-127	1.22862e-122	5XFAD versus WT
Sdhd	succinate dehydrogenase complex, subunit D, integral membrane protein	0.372098	7.37511e-127	1.33423e-122	5XFAD versus WT
Pgrmc1	progesterone receptor membrane component 1	0.419596	1.04689e-126	1.89392e-122	5XFAD versus WT
Spred1	sprouty protein with EVH-1 domain 1, related sequence	0.37597	1.11736e-126	2.02141e-122	5XFAD versus WT
Naca	nascent polypeptide-associated complex alpha polypeptide	0.384367	1.46368e-126	2.64795e-122	5XFAD versus WT
Nrcam	neuronal cell adhesion molecule	0.372945	1.49124e-126	2.69781e-122	5XFAD versus WT
Sparc	secreted acidic cysteine rich glycoprotein	0.605672	2.58211e-126	4.6713e-122	5XFAD versus WT
Aurkaip1	aurora kinase A interacting protein 1	0.379315	3.7301e-126	6.74813e-122	5XFAD versus WT
Oga	O-GlcNAcase	0.371822	4.02322e-126	7.27841e-122	5XFAD versus WT
Rabl6	RAB, member RAS oncogene family-like 6	0.345879	4.2667e-126	7.71888e-122	5XFAD versus WT
Kif3c	kinesin family member 3C	0.361772	7.87525e-126	1.42471e-121	5XFAD versus WT
Dusp1	dual specificity phosphatase 1	0.324574	9.08349e-126	1.64329e-121	5XFAD versus WT
Dnajb1	DnaJ heat shock protein family (Hsp40) member B1	0.362692	1.11376e-125	2.01491e-121	5XFAD versus WT
Adar	adenosine deaminase, RNA-specific	0.361881	1.42841e-125	2.58413e-121	5XFAD versus WT
Ndufaf8	NADH:ubiquinone oxidoreductase complex assembly factor 8	0.354632	1.45049e-125	2.62409e-121	5XFAD versus WT
Bcas2	BCAS2 pre-mRNA processing factor	0.360133	1.67213e-125	3.02505e-121	5XFAD versus WT
Pcbp2	poly(rC) binding protein 2	0.342791	2.30008e-125	4.16108e-121	5XFAD versus WT
Rad23b	RAD23 homolog B, nucleotide excision repair protein	0.350574	4.34287e-125	7.85669e-121	5XFAD versus WT
Smim13	small integral membrane protein 13	0.365165	4.53972e-125	8.21281e-121	5XFAD versus WT
Kcnk1	potassium channel, subfamily K, member 1	0.377176	5.15881e-125	9.3328e-121	5XFAD versus WT
Ndufb9	NADH:ubiquinone oxidoreductase subunit B9	0.365112	5.82525e-125	1.05385e-120	5XFAD versus WT
Cct8	chaperonin containing Tcp1, subunit 8 (theta)	0.358546	7.32537e-125	1.32523e-120	5XFAD versus WT
Rps3	ribosomal protein S3	0.381266	7.49962e-125	1.35676e-120	5XFAD versus WT
Emc4	ER membrane protein complex subunit 4	0.381387	7.71553e-125	1.39582e-120	5XFAD versus WT
Spop	speckle-type BTB/POZ protein	0.35481	1.10766e-124	2.00387e-120	5XFAD versus WT
Msmo1	methylsterol monoxygenase 1	0.380411	1.64505e-124	2.97607e-120	5XFAD versus WT
Impact	impact, RWD domain protein	0.410069	1.69178e-124	3.06059e-120	5XFAD versus WT
Hspa4	heat shock protein 4	0.355752	1.74176e-124	3.15101e-120	5XFAD versus WT
Gnal	guanine nucleotide binding protein, alpha stimulating, olfactory type	0.447859	1.81213e-124	3.27833e-120	5XFAD versus WT
Amfr	autocrine motility factor receptor	0.347645	2.27135e-124	4.1091e-120	5XFAD versus WT
R3hdm1	R3H domain containing 1	0.404679	2.28015e-124	4.12502e-120	5XFAD versus WT
Sem1	SEM1, 26S proteasome complex subunit	0.386371	2.29948e-124	4.15999e-120	5XFAD versus WT
Map2k1	mitogen-activated protein kinase kinase 1	0.420664	2.59502e-124	4.69465e-120	5XFAD versus WT
Srsf2	serine and arginine-rich splicing factor 2	0.358142	2.93155e-124	5.30347e-120	5XFAD versus WT
Comt	catechol-O-methyltransferase	0.36969	3.34417e-124	6.04994e-120	5XFAD versus WT
Gmfb	glia maturation factor, beta	0.360222	3.68707e-124	6.67028e-120	5XFAD versus WT
Sh3gl2	SH3-domain GRB2-like 2	0.396821	4.09256e-124	7.40385e-120	5XFAD versus WT
Shisa4	shisa family member 4	0.380127	4.61952e-124	8.35718e-120	5XFAD versus WT
Tma7	translational machinery associated 7	0.392887	4.95058e-124	8.9561e-120	5XFAD versus WT
Fdps	farnesyl diphosphate synthetase	0.377924	5.04507e-124	9.12704e-120	5XFAD versus WT
Huwe1	HECT, UBA and WWE domain containing 1	0.354008	5.55187e-124	1.00439e-119	5XFAD versus WT
Fbxo31	F-box protein 5	0.359514	5.98238e-124	1.08227e-119	5XFAD versus WT
Eif3k	eukaryotic translation initiation factor 3, subunit K	0.384054	5.99576e-124	1.08469e-119	5XFAD versus WT
Dact3	dishevelled-binding antagonist of beta-catenin 3	0.370898	6.43358e-124	1.1639e-119	5XFAD versus WT
Ccl6	chemokine (C-C motif) ligand 6	0.290405	6.6287e-124	1.1992e-119	5XFAD versus WT
Mapk1	mitogen-activated protein kinase 1	0.392885	6.80573e-124	1.23123e-119	5XFAD versus WT
Ank	progressive ankylosis	0.365177	7.9382e-124	1.4361e-119	5XFAD versus WT
Tmem50b	transmembrane protein 50B	0.35623	1.05264e-123	1.90434e-119	5XFAD versus WT
Pgls	6-phosphogluconolactonase	0.32628	1.16049e-123	2.09944e-119	5XFAD versus WT
Myh10	myosin, heavy polypeptide 10, non-muscle	0.372462	1.8416e-123	3.33165e-119	5XFAD versus WT
Nop10	NOP10 ribonucleoprotein	0.401162	2.56056e-123	4.63232e-119	5XFAD versus WT
Ube2ql1	ubiquitin-conjugating enzyme E2Q family-like 1	0.409168	2.87111e-123	5.19412e-119	5XFAD versus WT
Ncs1	neuronal calcium sensor 1	0.386493	3.31002e-123	5.98816e-119	5XFAD versus WT
Bmerb1	bMERB domain containing 1	0.372359	4.51214e-123	8.16292e-119	5XFAD versus WT
Map2k2	mitogen-activated protein kinase kinase 2	0.353049	4.80147e-123	8.68633e-119	5XFAD versus WT
Sel1l	sel-1 suppressor of lin-12-like (C. elegans)	0.349154	7.09201e-123	1.28302e-118	5XFAD versus WT
Eno1	enolase 1, alpha non-neuron	0.416166	1.03595e-122	1.87413e-118	5XFAD versus WT
Hspa1b	heat shock protein 1B	0.284162	1.24956e-122	2.26057e-118	5XFAD versus WT
Ccdc92	coiled-coil domain containing 92	0.363712	1.58293e-122	2.86369e-118	5XFAD versus WT
Aktip	AKT interacting protein	0.362794	1.81829e-122	3.28947e-118	5XFAD versus WT
Ptpn11	protein tyrosine phosphatase, non-receptor type 11	0.361387	2.00659e-122	3.63012e-118	5XFAD versus WT
Rnf112	ring finger protein 112	0.414779	2.82154e-122	5.10445e-118	5XFAD versus WT
Psmc1	protease (prosome, macropain) 26S subunit, ATPase 1	0.357937	3.98885e-122	7.21622e-118	5XFAD versus WT
Clcn4	chloride channel, voltage-sensitive 4	0.350475	4.07102e-122	7.36489e-118	5XFAD versus WT
Sik3	SIK family kinase 3	0.362004	4.15849e-122	7.52313e-118	5XFAD versus WT
Fads2	fatty acid desaturase 2	0.372362	5.08685e-122	9.20262e-118	5XFAD versus WT
Cspg5	chondroitin sulfate proteoglycan 5	0.382559	5.90013e-122	1.06739e-117	5XFAD versus WT
Spcs1	signal peptidase complex subunit 1 homolog (S. cerevisiae)	0.378561	7.36069e-122	1.33162e-117	5XFAD versus WT
Adgrb2	adhesion G protein-coupled receptor B2	0.423631	1.05691e-121	1.91206e-117	5XFAD versus WT
Setd3	SET domain containing 3	0.358905	1.2393e-121	2.24202e-117	5XFAD versus WT
Egln2	egl-9 family hypoxia-inducible factor 2	0.355304	1.74227e-121	3.15193e-117	5XFAD versus WT
Fam173a	adenine nucleotide translocase lysine methyltransferase	0.362387	2.3978e-121	4.33786e-117	5XFAD versus WT
Eloc	elongin C	0.359376	2.7877e-121	5.04323e-117	5XFAD versus WT
Prpf8	pre-mRNA processing factor 8	0.348909	4.23334e-121	7.65853e-117	5XFAD versus WT
1500011B03Rik	RIKEN cDNA 1500011B03 gene	0.385703	4.84928e-121	8.77283e-117	5XFAD versus WT
Chtop	chromatin target of PRMT1	0.35713	5.71533e-121	1.03396e-116	5XFAD versus WT
Sirt2	sirtuin 2	0.405136	5.98006e-121	1.08185e-116	5XFAD versus WT
Syngr3	synaptogyrin 3	0.380598	6.39894e-121	1.15763e-116	5XFAD versus WT
Ndufb11	NADH:ubiquinone oxidoreductase subunit B11	0.39299	8.59329e-121	1.55461e-116	5XFAD versus WT
BC029722	cDNA sequence BC029722	0.360264	8.61366e-121	1.5583e-116	5XFAD versus WT
Psmb3	proteasome (prosome, macropain) subunit, beta type 3	0.3655	1.59259e-120	2.88116e-116	5XFAD versus WT
Yars	tyrosyl-tRNA synthetase	0.357288	1.74675e-120	3.16004e-116	5XFAD versus WT
Hnrnph2	heterogeneous nuclear ribonucleoprotein H2	0.3542	2.09907e-120	3.79742e-116	5XFAD versus WT
Arpp19	cAMP-regulated phosphoprotein 19	0.519237	2.76671e-120	5.00525e-116	5XFAD versus WT
Gnl1	guanine nucleotide binding protein-like 1	0.361583	3.04901e-120	5.51596e-116	5XFAD versus WT
S100a1	S100 calcium binding protein A1	0.450447	3.28798e-120	5.94828e-116	5XFAD versus WT
Wnk1	WNK lysine deficient protein kinase 1	0.375326	4.30758e-120	7.79285e-116	5XFAD versus WT
Lamtor5	late endosomal/lysosomal adaptor, MAPK and MTOR activator 5	0.368617	6.09736e-120	1.10307e-115	5XFAD versus WT
Cnbp	cellular nucleic acid binding protein	0.372304	6.43894e-120	1.16487e-115	5XFAD versus WT
Hnrnpl	heterogeneous nuclear ribonucleoprotein L	0.352415	7.90333e-120	1.42979e-115	5XFAD versus WT
Chn1	chimerin 1	0.470706	8.75684e-120	1.5842e-115	5XFAD versus WT
Mrpl54	mitochondrial ribosomal protein L54	0.339204	8.91405e-120	1.61264e-115	5XFAD versus WT
Rph3a	rabphilin 3A	0.390142	1.26974e-119	2.2971e-115	5XFAD versus WT
Syt5	synaptotagmin V	0.41665	1.4736e-119	2.66589e-115	5XFAD versus WT
Ndufa2	NADH:ubiquinone oxidoreductase subunit A2	0.322112	2.46889e-119	4.46647e-115	5XFAD versus WT
Pfdn5	prefoldin 5	0.38302	2.80119e-119	5.06763e-115	5XFAD versus WT
Rpl9	ribosomal protein L9	0.406317	3.06823e-119	5.55073e-115	5XFAD versus WT
Lmtk2	lemur tyrosine kinase 2	0.353437	3.31011e-119	5.98833e-115	5XFAD versus WT
Ergic3	ERGIC and golgi 3	0.368115	3.924e-119	7.09891e-115	5XFAD versus WT
Tmed10	transmembrane p24 trafficking protein 10	0.362335	4.60951e-119	8.33907e-115	5XFAD versus WT
Imp3	IMP3, U3 small nucleolar ribonucleoprotein	0.350621	6.15038e-119	1.11266e-114	5XFAD versus WT
Rps16	ribosomal protein S16	0.373115	7.59677e-119	1.37433e-114	5XFAD versus WT
Jph3	junctophilin 3	0.355103	7.69434e-119	1.39198e-114	5XFAD versus WT
Ptpmt1	protein tyrosine phosphatase, mitochondrial 1	0.348113	9.48077e-119	1.71517e-114	5XFAD versus WT
Pkig	protein kinase inhibitor, gamma	0.399302	1.19224e-118	2.15687e-114	5XFAD versus WT
Csde1	cold shock domain containing E1, RNA binding	0.337385	1.39493e-118	2.52357e-114	5XFAD versus WT
Vps29	VPS29 retromer complex component	0.369238	1.39923e-118	2.53134e-114	5XFAD versus WT
Snhg20	small nucleolar RNA host gene 20	0.31716	1.92453e-118	3.48167e-114	5XFAD versus WT
Rnf227	ring finger protein 227	0.394932	2.26005e-118	4.08865e-114	5XFAD versus WT
Sec14l1	SEC14-like lipid binding 1	0.36485	3.45011e-118	6.24159e-114	5XFAD versus WT
Creld1	cysteine-rich with EGF-like domains 1	0.343854	3.69306e-118	6.68111e-114	5XFAD versus WT
Atp6v1h	ATPase, H+ transporting, lysosomal V1 subunit H	0.342408	5.0697e-118	9.17159e-114	5XFAD versus WT
Nrsn2	neurensin 2	0.455864	6.83805e-118	1.23707e-113	5XFAD versus WT
Glrx3	glutaredoxin 3	0.353719	7.06262e-118	1.2777e-113	5XFAD versus WT
Spag9	sperm associated antigen 9	0.372242	7.31803e-118	1.3239e-113	5XFAD versus WT
Fdft1	farnesyl diphosphate farnesyl transferase 1	0.369166	8.33873e-118	1.50856e-113	5XFAD versus WT
Atp6v1a	ATPase, H+ transporting, lysosomal V1 subunit A	0.352246	1.71018e-117	3.09388e-113	5XFAD versus WT
Sept3	septin 3	0.372664	1.73934e-117	3.14664e-113	5XFAD versus WT
Gnai2	guanine nucleotide binding protein (G protein), alpha inhibiting 2	0.391262	2.9721e-117	5.37683e-113	5XFAD versus WT
Tln1	talin 1	0.340945	4.07664e-117	7.37505e-113	5XFAD versus WT
Napg	N-ethylmaleimide sensitive fusion protein attachment protein gamma	0.349187	4.98691e-117	9.02182e-113	5XFAD versus WT
Usp5	ubiquitin specific peptidase 5 (isopeptidase T)	0.350361	5.02787e-117	9.09592e-113	5XFAD versus WT
Elmod1	ELMO/CED-12 domain containing 1	0.435884	7.15603e-117	1.2946e-112	5XFAD versus WT
Fcer1g	Fc receptor, IgE, high affinity I, gamma polypeptide	0.409557	8.46266e-117	1.53098e-112	5XFAD versus WT
Reep2	receptor accessory protein 2	0.369894	8.75168e-117	1.58327e-112	5XFAD versus WT
Rbx1	ring-box 1	0.355572	1.19901e-116	2.16913e-112	5XFAD versus WT
Cct6a	chaperonin containing Tcp1, subunit 6a (zeta)	0.356316	1.58921e-116	2.87505e-112	5XFAD versus WT
Mrpl48	mitochondrial ribosomal protein L48	0.353761	1.80964e-116	3.27383e-112	5XFAD versus WT
Man2a2	mannosidase 2, alpha 2	0.354241	2.33164e-116	4.21817e-112	5XFAD versus WT
Unc80	unc-80, NALCN activator	0.359941	2.66772e-116	4.82618e-112	5XFAD versus WT
Nop53	NOP53 ribosome biogenesis factor	0.346212	3.985e-116	7.20927e-112	5XFAD versus WT
Rbm5	RNA binding motif protein 5	0.343232	5.58197e-116	1.00983e-111	5XFAD versus WT
Epdr1	ependymin related protein 1 (zebrafish)	0.360992	6.81054e-116	1.23209e-111	5XFAD versus WT
Nat14	N-acetyltransferase 14	0.346191	8.67883e-116	1.57009e-111	5XFAD versus WT
Slc25a39	solute carrier family 25, member 39	0.352887	9.96121e-116	1.80208e-111	5XFAD versus WT
Csnk1d	casein kinase 1, delta	0.345302	1.03919e-115	1.88e-111	5XFAD versus WT
Mcf2l	mcf.2 transforming sequence-like	0.353135	1.48434e-115	2.68533e-111	5XFAD versus WT
Cox7a2	cytochrome c oxidase subunit 7A2	0.347141	2.46253e-115	4.45497e-111	5XFAD versus WT
Tubb2b	tubulin, beta 2B class IIB	0.387383	3.34404e-115	6.0497e-111	5XFAD versus WT
Snrpd3	small nuclear ribonucleoprotein D3	0.348035	3.51068e-115	6.35117e-111	5XFAD versus WT
Aatk	apoptosis-associated tyrosine kinase	0.381918	3.87289e-115	7.00644e-111	5XFAD versus WT
Mapk9	mitogen-activated protein kinase 9	0.353245	4.39402e-115	7.94923e-111	5XFAD versus WT
Camk2n2	calcium/calmodulin-dependent protein kinase II inhibitor 2	0.450231	5.68673e-115	1.02879e-110	5XFAD versus WT
Atp5g2	ATP synthase, H+ transporting, mitochondrial F0 complex, subunit C2 (subunit 9)	0.374508	5.73407e-115	1.03735e-110	5XFAD versus WT
Mgrn1	mahogunin, ring finger 1	0.359855	5.92391e-115	1.07169e-110	5XFAD versus WT
Anxa6	annexin A6	0.346287	9.02624e-115	1.63294e-110	5XFAD versus WT
Nr1d2	nuclear receptor subfamily 1, group D, member 2	0.351757	1.26203e-114	2.28314e-110	5XFAD versus WT
Atp8a1	ATPase, aminophospholipid transporter (APLT), class I, type 8A, member 1	0.364664	1.88787e-114	3.41534e-110	5XFAD versus WT
Usp9x	ubiquitin specific peptidase 9, X chromosome	0.344027	2.10315e-114	3.8048e-110	5XFAD versus WT
Strap	serine/threonine kinase receptor associated protein	0.346443	2.63396e-114	4.76509e-110	5XFAD versus WT
Ppp1r16b	protein phosphatase 1, regulatory subunit 16B	0.393549	2.88047e-114	5.21106e-110	5XFAD versus WT
Picalm	phosphatidylinositol binding clathrin assembly protein	0.343278	3.40267e-114	6.15577e-110	5XFAD versus WT
Ubxn6	UBX domain protein 6	0.341212	4.02999e-114	7.29065e-110	5XFAD versus WT
Rps5	ribosomal protein S5	0.402678	4.43293e-114	8.01962e-110	5XFAD versus WT
Rab4b	RAB4B, member RAS oncogene family	0.349709	5.09584e-114	9.21889e-110	5XFAD versus WT
Ssr4	signal sequence receptor, delta	0.371381	5.45042e-114	9.86035e-110	5XFAD versus WT
Ttll7	tubulin tyrosine ligase-like family, member 7	0.354564	5.76271e-114	1.04253e-109	5XFAD versus WT
Slc20a1	solute carrier family 20, member 1	0.35493	5.76549e-114	1.04303e-109	5XFAD versus WT
Slc24a2	solute carrier family 24 (sodium/potassium/calcium exchanger), member 2	0.396293	5.86808e-114	1.06159e-109	5XFAD versus WT
Glo1	glyoxalase 1	0.354863	8.78797e-114	1.58983e-109	5XFAD versus WT
Usf2	upstream transcription factor 2	0.338391	8.8147e-114	1.59467e-109	5XFAD versus WT
Eif5	eukaryotic translation initiation factor 5	0.343368	1.07079e-113	1.93717e-109	5XFAD versus WT
Ost4	oligosaccharyltransferase complex subunit 4 (non-catalytic)	0.393623	2.38241e-113	4.31003e-109	5XFAD versus WT
Rab11b	RAB11B, member RAS oncogene family	0.347344	2.50121e-113	4.52493e-109	5XFAD versus WT
Brsk1	BR serine/threonine kinase 1	0.355464	2.51638e-113	4.55238e-109	5XFAD versus WT
Chmp2a	charged multivesicular body protein 2A	0.345227	2.61881e-113	4.7377e-109	5XFAD versus WT
Pdrg1	p53 and DNA damage regulated 1	0.330519	2.61946e-113	4.73886e-109	5XFAD versus WT
H1fx	H1.10 linker histone	0.251705	4.2008e-113	7.59966e-109	5XFAD versus WT
Cab39	calcium binding protein 39	0.341602	5.78703e-113	1.04693e-108	5XFAD versus WT
Ap2a2	adaptor-related protein complex 2, alpha 2 subunit	0.35253	5.82399e-113	1.05362e-108	5XFAD versus WT
Mapk10	mitogen-activated protein kinase 10	0.36885	5.82597e-113	1.05398e-108	5XFAD versus WT
Trf	transferrin	0.722428	7.98938e-113	1.44536e-108	5XFAD versus WT
Clptm1	cleft lip and palate associated transmembrane protein 1	0.344435	8.65831e-113	1.56638e-108	5XFAD versus WT
Ablim2	actin-binding LIM protein 2	0.368742	9.35634e-113	1.69265e-108	5XFAD versus WT
Snx5	sorting nexin 5	0.347088	9.45708e-113	1.71088e-108	5XFAD versus WT
Ssna1	SS nuclear autoantigen 1	0.335207	9.74303e-113	1.76261e-108	5XFAD versus WT
Ubl5	ubiquitin-like 5	0.356078	1.10474e-112	1.99859e-108	5XFAD versus WT
Rogdi	rogdi homolog	0.353761	1.14212e-112	2.06621e-108	5XFAD versus WT
Fam168a	family with sequence similarity 168, member A	0.334826	1.16069e-112	2.09981e-108	5XFAD versus WT
Faim2	Fas apoptotic inhibitory molecule 2	0.373206	1.42955e-112	2.58619e-108	5XFAD versus WT
Slc25a23	solute carrier family 25 (mitochondrial carrier; phosphate carrier), member 23	0.345065	1.84601e-112	3.33962e-108	5XFAD versus WT
Rexo2	RNA exonuclease 2	0.33799	1.86366e-112	3.37154e-108	5XFAD versus WT
Psat1	phosphoserine aminotransferase 1	0.402613	1.93753e-112	3.50518e-108	5XFAD versus WT
Pygb	brain glycogen phosphorylase	0.361405	2.47937e-112	4.48542e-108	5XFAD versus WT
Tomm5	translocase of outer mitochondrial membrane 5	0.373532	2.95783e-112	5.35102e-108	5XFAD versus WT
Rpl32	ribosomal protein L32	0.352586	3.5967e-112	6.50679e-108	5XFAD versus WT
Rpl14	ribosomal protein L14	0.366198	4.78132e-112	8.64989e-108	5XFAD versus WT
Gars	glycyl-tRNA synthetase	0.343154	5.52857e-112	1.00017e-107	5XFAD versus WT
Timm8b	translocase of inner mitochondrial membrane 8B	0.370889	5.76844e-112	1.04357e-107	5XFAD versus WT
Sptbn4	spectrin beta, non-erythrocytic 4	0.344928	7.17662e-112	1.29832e-107	5XFAD versus WT
Psmc4	proteasome (prosome, macropain) 26S subunit, ATPase, 4	0.330251	7.29378e-112	1.31952e-107	5XFAD versus WT
Aars	alanyl-tRNA synthetase	0.354349	1.04038e-111	1.88214e-107	5XFAD versus WT
Cacnb3	calcium channel, voltage-dependent, beta 3 subunit	0.381142	1.10825e-111	2.00494e-107	5XFAD versus WT
Bhlhe40	basic helix-loop-helix family, member e40	0.406183	1.29201e-111	2.33738e-107	5XFAD versus WT
Ube2e1	ubiquitin-conjugating enzyme E2E 1	0.332355	1.40493e-111	2.54165e-107	5XFAD versus WT
Eif3c	eukaryotic translation initiation factor 3, subunit C	0.3392	1.49353e-111	2.70194e-107	5XFAD versus WT
Psd3	proteasome (prosome, macropain) 26S subunit, non-ATPase, 3	0.354154	1.76262e-111	3.18875e-107	5XFAD versus WT
Cbx5	chromobox 5	0.336921	3.28596e-111	5.94463e-107	5XFAD versus WT
Ndufa3	NADH:ubiquinone oxidoreductase subunit A3	0.317577	3.43859e-111	6.22075e-107	5XFAD versus WT
Trnp1	TMF1-regulated nuclear protein 1	0.376643	4.35423e-111	7.87724e-107	5XFAD versus WT
Actr3	ARP3 actin-related protein 3	0.348427	6.4763e-111	1.17163e-106	5XFAD versus WT
Tspyl1	testis-specific protein, Y-encoded-like 1	0.326828	1.03281e-110	1.86846e-106	5XFAD versus WT
Cnn3	calponin 3, acidic	0.387764	1.05119e-110	1.9017e-106	5XFAD versus WT
Scp2	sterol carrier protein 2, liver	0.350045	1.14546e-110	2.07225e-106	5XFAD versus WT
Bex1	brain expressed X-linked 2	0.407246	1.27374e-110	2.30432e-106	5XFAD versus WT
Ahsa1	AHA1, activator of heat shock protein ATPase 1	0.346647	2.36927e-110	4.28626e-106	5XFAD versus WT
Mboat7	membrane bound O-acyltransferase domain containing 7	0.353332	2.48785e-110	4.50077e-106	5XFAD versus WT
Eef1d	eukaryotic translation elongation factor 1 delta (guanine nucleotide exchange protein)	0.332148	3.90921e-110	7.07215e-106	5XFAD versus WT
Cox6c	cytochrome c oxidase subunit 6C	0.281216	5.21073e-110	9.42674e-106	5XFAD versus WT
Sdhb	succinate dehydrogenase complex, subunit B, iron sulfur (Ip)	0.363604	5.44747e-110	9.85501e-106	5XFAD versus WT
Phb2	prohibitin 2	0.339306	5.75092e-110	1.0404e-105	5XFAD versus WT
Mras	muscle and microspikes RAS	0.360658	7.20098e-110	1.30273e-105	5XFAD versus WT
Tmem14c	transmembrane protein 14C	0.333226	7.41497e-110	1.34144e-105	5XFAD versus WT
Llph	LLP homolog, long-term synaptic facilitation (Aplysia)	0.325772	7.41567e-110	1.34157e-105	5XFAD versus WT
Epn2	epsin 2	0.33377	8.53639e-110	1.54432e-105	5XFAD versus WT
Mpc1	mitochondrial pyruvate carrier 1	0.37855	9.68677e-110	1.75243e-105	5XFAD versus WT
Pi4ka	phosphatidylinositol 4-kinase alpha	0.340385	1.15186e-109	2.08383e-105	5XFAD versus WT
Plekhj1	pleckstrin homology domain containing, family J member 1	0.302807	1.17515e-109	2.12596e-105	5XFAD versus WT
Tsen34	tRNA splicing endonuclease subunit 34	0.335523	1.18889e-109	2.15081e-105	5XFAD versus WT
Srp14	signal recognition particle 14	0.362343	1.51006e-109	2.73186e-105	5XFAD versus WT
Setd7	SET domain containing (lysine methyltransferase) 7	0.362687	1.74756e-109	3.16152e-105	5XFAD versus WT
H3f3b	H3.3 histone B	0.35575	2.54587e-109	4.60573e-105	5XFAD versus WT
Pdcd6	programmed cell death 6	0.353617	3.63702e-109	6.57973e-105	5XFAD versus WT
Uqcrh	ubiquinol-cytochrome c reductase hinge protein	0.341635	4.59922e-109	8.32045e-105	5XFAD versus WT
Add2	adducin 2 (beta)	0.344086	4.809e-109	8.69997e-105	5XFAD versus WT
Ndufs4	NADH:ubiquinone oxidoreductase core subunit S4	0.349276	5.93712e-109	1.07408e-104	5XFAD versus WT
Cd68	CD68 antigen	0.298821	6.39752e-109	1.15738e-104	5XFAD versus WT
Dnajc19	DnaJ heat shock protein family (Hsp40) member C19	0.330258	1.07571e-108	1.94607e-104	5XFAD versus WT
Npepps	aminopeptidase puromycin sensitive	0.340741	1.08334e-108	1.95987e-104	5XFAD versus WT
Tsnax	translin-associated factor X	0.367243	1.08589e-108	1.96448e-104	5XFAD versus WT
Sipa1l1	signal-induced proliferation-associated 1 like 1	0.375287	1.19985e-108	2.17065e-104	5XFAD versus WT
Gad1	glutamate decarboxylase 1	0.603105	1.22675e-108	2.21931e-104	5XFAD versus WT
Papola	poly (A) polymerase alpha	0.328592	1.23732e-108	2.23844e-104	5XFAD versus WT
Ly6c1	lymphocyte antigen 6 complex, locus C1	0.412126	1.24458e-108	2.25157e-104	5XFAD versus WT
Arl4d	ADP-ribosylation factor-like 4D	0.2611	1.25944e-108	2.27846e-104	5XFAD versus WT
Vdac3	voltage-dependent anion channel 3	0.343868	1.43852e-108	2.60242e-104	5XFAD versus WT
Mllt11	myeloid/lymphoid or mixed-lineage leukemia; translocated to, 11	0.357456	1.8072e-108	3.2694e-104	5XFAD versus WT
Rgs10	regulator of G-protein signalling 10	0.369744	2.16461e-108	3.91599e-104	5XFAD versus WT
Mrps21	mitochondrial ribosomal protein S21	0.361339	2.50252e-108	4.52732e-104	5XFAD versus WT
Zfp428	zinc finger protein 428	0.293603	2.6014e-108	4.70619e-104	5XFAD versus WT
Ina	internexin neuronal intermediate filament protein, alpha	0.376959	2.61086e-108	4.72331e-104	5XFAD versus WT
Tcp1	t-complex protein 1	0.338264	3.20481e-108	5.79782e-104	5XFAD versus WT
Hcfc1r1	host cell factor C1 regulator 1 (XPO1-dependent)	0.371274	3.20758e-108	5.80284e-104	5XFAD versus WT
Gpm6b	glycoprotein m6b	0.344052	3.62959e-108	6.56629e-104	5XFAD versus WT
Swi5	SWI5 recombination repair homolog (yeast)	0.376708	3.82333e-108	6.91679e-104	5XFAD versus WT
Fam49b	CYFIP related Rac1 interactor B	0.331578	3.96213e-108	7.16789e-104	5XFAD versus WT
Mal	myelin and lymphocyte protein, T cell differentiation protein	0.639073	6.39832e-108	1.15752e-103	5XFAD versus WT
Supt4a	SPT4A, DSIF elongation factor subunit	0.332293	6.91301e-108	1.25063e-103	5XFAD versus WT
Polr2g	polymerase (RNA) II (DNA directed) polypeptide G	0.342168	7.30984e-108	1.32242e-103	5XFAD versus WT
Ndufa13	NADH:ubiquinone oxidoreductase subunit A13	0.35172	9.48727e-108	1.71634e-103	5XFAD versus WT
Mrpl30	mitochondrial ribosomal protein L30	0.34013	1.03242e-107	1.86775e-103	5XFAD versus WT
Smarca2	SWI/SNF related, matrix associated, actin dependent regulator of chromatin, subfamily a, member 2	0.326114	1.09775e-107	1.98593e-103	5XFAD versus WT
Palm	paralemmin	0.344899	1.1214e-107	2.02872e-103	5XFAD versus WT
Polr2e	polymerase (RNA) II (DNA directed) polypeptide E	0.334193	1.15619e-107	2.09166e-103	5XFAD versus WT
Fbxo44	F-box protein 44	0.351018	1.47662e-107	2.67135e-103	5XFAD versus WT
St8sia3	ST8 alpha-N-acetyl-neuraminide alpha-2,8-sialyltransferase 3	0.400451	2.44803e-107	4.42873e-103	5XFAD versus WT
Sec11c	SEC11 homolog C, signal peptidase complex subunit	0.384141	2.61995e-107	4.73975e-103	5XFAD versus WT
Enah	ENAH actin regulator	0.351513	2.69004e-107	4.86654e-103	5XFAD versus WT
Ndel1	nudE neurodevelopment protein 1 like 1	0.331805	2.84129e-107	5.14017e-103	5XFAD versus WT
Selenot	selenoprotein T	0.332774	3.10861e-107	5.62378e-103	5XFAD versus WT
Rab24	RAB24, member RAS oncogene family	0.331002	3.33364e-107	6.03088e-103	5XFAD versus WT
Ifi27	interferon, alpha-inducible protein 27	0.36281	3.34152e-107	6.04515e-103	5XFAD versus WT
Cfap20	cilia and flagella associated protein 20	0.326164	3.3756e-107	6.1068e-103	5XFAD versus WT
C2cd2l	C2 calcium-dependent domain containing 2-like	0.341299	4.13961e-107	7.48897e-103	5XFAD versus WT
Sumo1	small ubiquitin-like modifier 1	0.355691	5.95934e-107	1.0781e-102	5XFAD versus WT
Cops6	COP9 signalosome subunit 6	0.336456	6.90782e-107	1.24969e-102	5XFAD versus WT
Immt	inner membrane protein, mitochondrial	0.335022	8.20243e-107	1.4839e-102	5XFAD versus WT
Tm9sf2	transmembrane 9 superfamily member 2	0.323669	1.13382e-106	2.05119e-102	5XFAD versus WT
Atp1b2	ATPase, Na+/K+ transporting, beta 2 polypeptide	0.427421	1.17149e-106	2.11934e-102	5XFAD versus WT
Abca2	ATP-binding cassette, sub-family A (ABC1), member 2	0.39102	1.28187e-106	2.31902e-102	5XFAD versus WT
Akap8l	A kinase (PRKA) anchor protein 8-like	0.330683	1.65297e-106	2.99039e-102	5XFAD versus WT
Prrt1	proline-rich transmembrane protein 1	0.34742	1.92094e-106	3.47517e-102	5XFAD versus WT
Bcl2l1	BCL2-like 1	0.339894	2.19854e-106	3.97737e-102	5XFAD versus WT
Rusc1	RUN and SH3 domain containing 1	0.348267	2.38217e-106	4.30958e-102	5XFAD versus WT
Btbd1	BTB (POZ) domain containing 1	0.328143	2.54068e-106	4.59635e-102	5XFAD versus WT
Tmem33	transmembrane protein 33	0.339139	2.62778e-106	4.75392e-102	5XFAD versus WT
Vdac2	voltage-dependent anion channel 2	0.344162	2.80698e-106	5.07811e-102	5XFAD versus WT
Auh	AU RNA binding protein/enoyl-coenzyme A hydratase	0.335168	3.0828e-106	5.57709e-102	5XFAD versus WT
Flot1	flotillin 1	0.345526	4.42774e-106	8.01022e-102	5XFAD versus WT
Elmo2	engulfment and cell motility 2	0.341016	5.26551e-106	9.52584e-102	5XFAD versus WT
Stx7	syntaxin 7	0.33026	5.48724e-106	9.92696e-102	5XFAD versus WT
Igip	IgA inducing protein	0.321918	6.99377e-106	1.26524e-101	5XFAD versus WT
Clk1	CDC-like kinase 1	0.322511	7.15765e-106	1.29489e-101	5XFAD versus WT
Cntnap1	contactin associated protein-like 1	0.335407	7.43071e-106	1.34429e-101	5XFAD versus WT
Mrtfb	myocardin related transcription factor B	0.358424	8.64245e-106	1.56351e-101	5XFAD versus WT
Ptpa	protein tyrosine phosphatase, receptor type, A	0.334514	9.92774e-106	1.79603e-101	5XFAD versus WT
Ybx1	Y box protein 1	0.355234	1.00035e-105	1.80973e-101	5XFAD versus WT
Egr4	early growth response 4	0.294793	1.01056e-105	1.82821e-101	5XFAD versus WT
Srsf1	serine and arginine-rich splicing factor 1	0.325154	1.0874e-105	1.96721e-101	5XFAD versus WT
March2	membrane associated ring-CH-type finger 2	0.335682	1.31693e-105	2.38246e-101	5XFAD versus WT
Aamp	angio-associated migratory protein	0.349267	1.56043e-105	2.82298e-101	5XFAD versus WT
Nkiras1	NFKB inhibitor interacting Ras-like protein 1	0.341263	2.41788e-105	4.37418e-101	5XFAD versus WT
Zc3h15	zinc finger CCCH-type containing 15	0.323299	2.48045e-105	4.48738e-101	5XFAD versus WT
Acsl3	acyl-CoA synthetase long-chain family member 3	0.360809	2.59095e-105	4.6873e-101	5XFAD versus WT
Bend6	BEN domain containing 6	0.363355	2.6047e-105	4.71216e-101	5XFAD versus WT
Mrpl53	mitochondrial ribosomal protein L53	0.339694	2.95754e-105	5.35048e-101	5XFAD versus WT
Ppid	peptidylprolyl isomerase D (cyclophilin D)	0.32982	3.62336e-105	6.55501e-101	5XFAD versus WT
Olig1	oligodendrocyte transcription factor 1	0.474582	4.17222e-105	7.54796e-101	5XFAD versus WT
Lonrf2	LON peptidase N-terminal domain and ring finger 2	0.335853	4.71463e-105	8.52924e-101	5XFAD versus WT
Mgat4b	mannoside acetylglucosaminyltransferase 4, isoenzyme B	0.256996	5.28931e-105	9.5689e-101	5XFAD versus WT
Rasl10b	RAS-like, family 10, member B	0.363382	5.80377e-105	1.04996e-100	5XFAD versus WT
Ubqln2	ubiquilin 2	0.315723	6.51562e-105	1.17874e-100	5XFAD versus WT
Fam131a	family with sequence similarity 131, member A	0.424369	6.7353e-105	1.21848e-100	5XFAD versus WT
Chchd1	coiled-coil-helix-coiled-coil-helix domain containing 1	0.338287	9.03817e-105	1.6351e-100	5XFAD versus WT
Selplg	selectin, platelet (p-selectin) ligand	0.331097	9.79594e-105	1.77218e-100	5XFAD versus WT
Tbc1d9b	TBC1 domain family, member 9B	0.343289	1.14808e-104	2.077e-100	5XFAD versus WT
Eid1	EP300 interacting inhibitor of differentiation 1	0.34019	1.1589e-104	2.09656e-100	5XFAD versus WT
Rnf7	ring finger protein 7	0.370928	1.32304e-104	2.39351e-100	5XFAD versus WT
Arhgef17	Rho guanine nucleotide exchange factor (GEF) 17	0.339823	1.94801e-104	3.52414e-100	5XFAD versus WT
Psmd7	proteasome (prosome, macropain) 26S subunit, non-ATPase, 7	0.328929	2.05363e-104	3.71522e-100	5XFAD versus WT
Ankrd46	ankyrin repeat domain 46	0.334571	2.10026e-104	3.79957e-100	5XFAD versus WT
Mgst3	microsomal glutathione S-transferase 3	0.408808	2.19246e-104	3.96639e-100	5XFAD versus WT
Luc7l3	LUC7-like 3 (S. cerevisiae)	0.325107	2.19899e-104	3.9782e-100	5XFAD versus WT
Itgb5	integrin beta 5	0.324143	2.21126e-104	4.00039e-100	5XFAD versus WT
Klhdc3	kelch domain containing 3	0.337398	2.30539e-104	4.17068e-100	5XFAD versus WT
Khdrbs1	KH domain containing, RNA binding, signal transduction associated 1	0.330293	2.42489e-104	4.38686e-100	5XFAD versus WT
Csnk1a1	casein kinase 1, alpha 1	0.334406	2.5182e-104	4.55568e-100	5XFAD versus WT
Emc3	ER membrane protein complex subunit 3	0.328007	2.57614e-104	4.6605e-100	5XFAD versus WT
Tmem179	transmembrane protein 179	0.337549	2.65567e-104	4.80437e-100	5XFAD versus WT
Plekhb1	pleckstrin homology domain containing, family B (evectins) member 1	0.534023	2.72469e-104	4.92924e-100	5XFAD versus WT
Tax1bp1	Tax1 (human T cell leukemia virus type I) binding protein 1	0.32859	3.26593e-104	5.9084e-100	5XFAD versus WT
Scoc	short coiled-coil protein	0.343748	4.28966e-104	7.76042e-100	5XFAD versus WT
Ddx3x	DEAD box helicase 3, X-linked	0.316693	4.82589e-104	8.73053e-100	5XFAD versus WT
Naxe	NAD(P)HX epimerase	0.32264	5.2964e-104	9.58172e-100	5XFAD versus WT
Wars	tryptophanyl-tRNA synthetase	0.324341	5.99249e-104	1.0841e-99	5XFAD versus WT
Cmas	cytidine monophospho-N-acetylneuraminic acid synthetase	0.334887	6.79413e-104	1.22913e-99	5XFAD versus WT
Psma6	proteasome subunit alpha 6	0.334963	7.05425e-104	1.27618e-99	5XFAD versus WT
Oxct1	3-oxoacid CoA transferase 1	0.324005	7.42485e-104	1.34323e-99	5XFAD versus WT
Tpm3	tropomyosin 3, gamma	0.343966	7.51733e-104	1.35996e-99	5XFAD versus WT
Fbxl15	F-box and leucine-rich repeat protein 15	0.268544	9.50239e-104	1.71908e-99	5XFAD versus WT
Capza2	capping protein (actin filament) muscle Z-line, alpha 2	0.330536	9.8837e-104	1.78806e-99	5XFAD versus WT
Ap3s1	adaptor-related protein complex 3, sigma 1 subunit	0.323265	1.11608e-103	2.0191e-99	5XFAD versus WT
Rpl36	ribosomal protein L36	0.322226	1.23476e-103	2.2338e-99	5XFAD versus WT
Polr2f	polymerase (RNA) II (DNA directed) polypeptide F	0.356783	1.30237e-103	2.35611e-99	5XFAD versus WT
Syt13	synaptotagmin XIII	0.380395	1.35147e-103	2.44494e-99	5XFAD versus WT
Timm10b	translocase of inner mitochondrial membrane 10B	0.342049	1.45161e-103	2.62611e-99	5XFAD versus WT
Mtch2	mitochondrial carrier 2	0.328475	1.67544e-103	3.03104e-99	5XFAD versus WT
Mrpl41	mitochondrial ribosomal protein L41	0.340972	1.79181e-103	3.24156e-99	5XFAD versus WT
Chmp3	charged multivesicular body protein 3	0.334309	1.92947e-103	3.4906e-99	5XFAD versus WT
Ilkap	integrin-linked kinase-associated serine/threonine phosphatase 2C	0.306908	1.94705e-103	3.52241e-99	5XFAD versus WT
Nol7	nucleolar protein 7	0.32552	2.06219e-103	3.7307e-99	5XFAD versus WT
Psma5	proteasome subunit alpha 5	0.33336	2.45128e-103	4.4346e-99	5XFAD versus WT
Psma3	proteasome subunit alpha 3	0.338947	2.64377e-103	4.78284e-99	5XFAD versus WT
Coro1a	coronin, actin binding protein 1A	0.352506	5.25287e-103	9.50297e-99	5XFAD versus WT
Cd52	CD52 antigen	0.28917	5.8702e-103	1.06198e-98	5XFAD versus WT
Leprotl1	leptin receptor overlapping transcript-like 1	0.327578	8.17833e-103	1.47954e-98	5XFAD versus WT
Rps10	ribosomal protein S10	0.368553	1.06156e-102	1.92048e-98	5XFAD versus WT
Clpp	caseinolytic mitochondrial matrix peptidase proteolytic subunit	0.314839	1.20302e-102	2.17638e-98	5XFAD versus WT
Coq2	coenzyme Q2 4-hydroxybenzoate polyprenyltransferase	0.33459	1.58547e-102	2.86827e-98	5XFAD versus WT
Dnajb11	DnaJ heat shock protein family (Hsp40) member B11	0.302627	1.60432e-102	2.90237e-98	5XFAD versus WT
Syt11	synaptotagmin XI	0.274965	1.72901e-102	3.12796e-98	5XFAD versus WT
Phactr3	phosphatase and actin regulator 3	0.328096	1.80142e-102	3.25895e-98	5XFAD versus WT
Slc25a12	solute carrier family 25 (mitochondrial carrier, Aralar), member 12	0.320891	1.82701e-102	3.30524e-98	5XFAD versus WT
Chchd7	coiled-coil-helix-coiled-coil-helix domain containing 7	0.296425	1.88129e-102	3.40345e-98	5XFAD versus WT
Mtpn	myotrophin	0.323905	1.94153e-102	3.51242e-98	5XFAD versus WT
P4hb	prolyl 4-hydroxylase, beta polypeptide	0.338265	2.29192e-102	4.14632e-98	5XFAD versus WT
Grk2	G protein-coupled receptor kinase 2	0.331279	2.64224e-102	4.78008e-98	5XFAD versus WT
Ncl	nucleolin	0.31217	3.83709e-102	6.94168e-98	5XFAD versus WT
Psmb6	proteasome (prosome, macropain) subunit, beta type 6	0.346882	4.22401e-102	7.64165e-98	5XFAD versus WT
Dennd5a	DENN/MADD domain containing 5A	0.328006	5.02311e-102	9.08731e-98	5XFAD versus WT
Srsf6	serine and arginine-rich splicing factor 6	0.321638	5.34897e-102	9.67681e-98	5XFAD versus WT
Mink1	misshapen-like kinase 1 (zebrafish)	0.343675	5.43458e-102	9.83169e-98	5XFAD versus WT
Ik	IK cytokine	0.323604	5.82539e-102	1.05387e-97	5XFAD versus WT
Kif21a	kinesin family member 21A	0.324046	6.22306e-102	1.12581e-97	5XFAD versus WT
Amph	amphiphysin	0.343562	6.49257e-102	1.17457e-97	5XFAD versus WT
Mrpl52	mitochondrial ribosomal protein L52	0.342108	6.87376e-102	1.24353e-97	5XFAD versus WT
Azin1	antizyme inhibitor 1	0.323236	7.3626e-102	1.33197e-97	5XFAD versus WT
Oip5os1	Opa interacting protein 5, opposite strand 1	0.345554	1.08655e-101	1.96567e-97	5XFAD versus WT
Tufm	Tu translation elongation factor, mitochondrial	0.323646	1.6524e-101	2.98936e-97	5XFAD versus WT
Mapre3	microtubule-associated protein, RP/EB family, member 3	0.347328	1.66362e-101	3.00966e-97	5XFAD versus WT
Slc25a22	solute carrier family 25 (mitochondrial carrier, glutamate), member 22	0.369954	1.89477e-101	3.42784e-97	5XFAD versus WT
Ly6a	lymphocyte antigen 6 complex, locus A	0.388338	2.16529e-101	3.91723e-97	5XFAD versus WT
P4ha1	procollagen-proline, 2-oxoglutarate 4-dioxygenase (proline 4-hydroxylase), alpha 1 polypeptide	0.286772	2.97185e-101	5.37638e-97	5XFAD versus WT
Scamp5	secretory carrier membrane protein 5	0.329169	3.41028e-101	6.16954e-97	5XFAD versus WT
Fam120a	family with sequence similarity 120, member A	0.317818	3.76387e-101	6.80922e-97	5XFAD versus WT
Rnaset2a	ribonuclease T2A	0.263822	4.0666e-101	7.35688e-97	5XFAD versus WT
Fos	FBJ osteosarcoma oncogene	0.262369	4.50969e-101	8.15848e-97	5XFAD versus WT
Rpl36al	ribosomal protein L36A-like	0.339122	4.86886e-101	8.80825e-97	5XFAD versus WT
Efr3b	EFR3 homolog B	0.32847	5.41396e-101	9.79439e-97	5XFAD versus WT
Tmem130	transmembrane protein 130	0.418675	5.68028e-101	1.02762e-96	5XFAD versus WT
Snrpb	small nuclear ribonucleoprotein B	0.332931	6.93241e-101	1.25414e-96	5XFAD versus WT
Rps6	ribosomal protein S6	0.322754	7.70246e-101	1.39345e-96	5XFAD versus WT
Gng5	guanine nucleotide binding protein (G protein), gamma 5	0.4282	7.80513e-101	1.41203e-96	5XFAD versus WT
Cct2	chaperonin containing Tcp1, subunit 2 (beta)	0.331592	7.94876e-101	1.43801e-96	5XFAD versus WT
Nus1	NUS1 dehydrodolichyl diphosphate synthase subunit	0.316619	9.92365e-101	1.79529e-96	5XFAD versus WT
Snx10	sorting nexin 10	0.331176	1.22354e-100	2.2135e-96	5XFAD versus WT
Sumo3	small ubiquitin-like modifier 3	0.326452	1.23094e-100	2.22689e-96	5XFAD versus WT
Degs1	delta(4)-desaturase, sphingolipid 1	0.345233	1.24787e-100	2.25753e-96	5XFAD versus WT
Ndufb7	NADH:ubiquinone oxidoreductase subunit B7	0.338697	1.31063e-100	2.37105e-96	5XFAD versus WT
Glrb	glycine receptor, beta subunit	0.336415	1.34568e-100	2.43448e-96	5XFAD versus WT
Khdrbs3	KH domain containing, RNA binding, signal transduction associated 3	0.363934	1.84816e-100	3.3435e-96	5XFAD versus WT
Srm	spermidine synthase	0.316564	1.87446e-100	3.39109e-96	5XFAD versus WT
Cnih1	cornichon family AMPA receptor auxiliary protein 1	0.330967	2.00801e-100	3.63269e-96	5XFAD versus WT
Lmbrd1	LMBR1 domain containing 1	0.321088	2.57823e-100	4.66428e-96	5XFAD versus WT
Dnajb5	DnaJ heat shock protein family (Hsp40) member B5	0.349669	2.71462e-100	4.91102e-96	5XFAD versus WT
Eef1b2	eukaryotic translation elongation factor 1 beta 2	0.332401	2.7432e-100	4.96272e-96	5XFAD versus WT
Praf2	PRA1 domain family 2	0.328489	3.06972e-100	5.55344e-96	5XFAD versus WT
Etv5	ets variant 5	0.350507	3.85688e-100	6.97748e-96	5XFAD versus WT
Psmc3	proteasome (prosome, macropain) 26S subunit, ATPase 3	0.319662	3.90849e-100	7.07085e-96	5XFAD versus WT
Asns	asparagine synthetase	0.33674	4.4132e-100	7.98393e-96	5XFAD versus WT
Slc25a46	solute carrier family 25, member 46	0.313993	5.40831e-100	9.78417e-96	5XFAD versus WT
Rbm42	RNA binding motif protein 42	0.318135	5.87856e-100	1.06349e-95	5XFAD versus WT
Clptm1l	CLPTM1-like	0.325225	6.36143e-100	1.15085e-95	5XFAD versus WT
Atxn7l3	ataxin 7-like 3	0.320517	6.59093e-100	1.19236e-95	5XFAD versus WT
Rps11	ribosomal protein S11	0.363765	6.70332e-100	1.2127e-95	5XFAD versus WT
Anks1b	ankyrin repeat and sterile alpha motif domain containing 1B	0.337048	8.46819e-100	1.53198e-95	5XFAD versus WT
Smpd1	sphingomyelin phosphodiesterase 1, acid lysosomal	0.31356	9.09399e-100	1.64519e-95	5XFAD versus WT
Synj1	synaptojanin 1	0.318198	9.82899e-100	1.77816e-95	5XFAD versus WT
Mef2d	myocyte enhancer factor 2D	0.324784	1.0475e-99	1.89503e-95	5XFAD versus WT
Rasgrf1	RAS protein-specific guanine nucleotide-releasing factor 1	0.357214	1.12662e-99	2.03818e-95	5XFAD versus WT
Ndufa5	NADH:ubiquinone oxidoreductase subunit A5	0.345905	1.2569e-99	2.27386e-95	5XFAD versus WT
Pde4dip	phosphodiesterase 4D interacting protein (myomegalin)	0.319286	1.29093e-99	2.33542e-95	5XFAD versus WT
Ptpra	protein tyrosine phosphatase, receptor type, A	0.320026	1.40638e-99	2.54428e-95	5XFAD versus WT
Mfn2	mitofusin 2	0.316666	1.44693e-99	2.61763e-95	5XFAD versus WT
Dap3	death associated protein 3	0.308138	1.51095e-99	2.73345e-95	5XFAD versus WT
Tcaf1	TRPM8 channel-associated factor 1	0.319448	1.57757e-99	2.85399e-95	5XFAD versus WT
Paqr8	progestin and adipoQ receptor family member VIII	0.359723	1.63354e-99	2.95523e-95	5XFAD versus WT
Srp19	signal recognition particle 19	0.321263	1.66961e-99	3.02049e-95	5XFAD versus WT
Tmem222	transmembrane protein 222	0.316559	1.67603e-99	3.0321e-95	5XFAD versus WT
Slc32a1	solute carrier family 32 (GABA vesicular transporter), member 1	0.468273	1.69444e-99	3.0654e-95	5XFAD versus WT
Cadps	Ca2+-dependent secretion activator	0.356901	1.72306e-99	3.11719e-95	5XFAD versus WT
Dlgap4	DLG associated protein 4	0.336277	1.84705e-99	3.3415e-95	5XFAD versus WT
Rab1b	RAB1B, member RAS oncogene family	0.327264	1.92589e-99	3.48413e-95	5XFAD versus WT
Abcc5	ATP-binding cassette, sub-family C (CFTR/MRP), member 5	0.317281	2.23367e-99	4.04093e-95	5XFAD versus WT
Nedd4l	neural precursor cell expressed, developmentally down-regulated gene 4-like	0.341249	2.50823e-99	4.53764e-95	5XFAD versus WT
Actr1b	ARP1 actin-related protein 1B, centractin beta	0.350789	2.5228e-99	4.564e-95	5XFAD versus WT
Cyb5a	cytochrome b5 type A (microsomal)	0.343021	2.98728e-99	5.40429e-95	5XFAD versus WT
Kcnip2	Kv channel-interacting protein 2	0.459915	2.98982e-99	5.40889e-95	5XFAD versus WT
Diras1	DIRAS family, GTP-binding RAS-like 1	0.288499	3.37315e-99	6.10236e-95	5XFAD versus WT
Zranb2	zinc finger, RAN-binding domain containing 2	0.311834	3.45333e-99	6.24742e-95	5XFAD versus WT
March6	membrane associated ring-CH-type finger 6	0.305022	3.4649e-99	6.26835e-95	5XFAD versus WT
Ctnnd2	catenin (cadherin associated protein), delta 2	0.332976	3.61775e-99	6.54487e-95	5XFAD versus WT
Hk1	hexokinase 1	0.329401	3.64724e-99	6.59823e-95	5XFAD versus WT
Trim28	tripartite motif-containing 28	0.312047	4.02903e-99	7.28893e-95	5XFAD versus WT
Diras2	DIRAS family, GTP-binding RAS-like 2	0.378799	7.2394e-99	1.30968e-94	5XFAD versus WT
Strn4	striatin, calmodulin binding protein 4	0.327535	7.43053e-99	1.34426e-94	5XFAD versus WT
Eif3h	eukaryotic translation initiation factor 3, subunit H	0.336923	8.24096e-99	1.49087e-94	5XFAD versus WT
Maf1	MAF1 homolog, negative regulator of RNA polymerase III	0.325692	1.02048e-98	1.84615e-94	5XFAD versus WT
Snrpa	small nuclear ribonucleoprotein polypeptide A	0.314374	1.05983e-98	1.91735e-94	5XFAD versus WT
Pafah1b1	platelet-activating factor acetylhydrolase, isoform 1b, subunit 1	0.299874	1.37157e-98	2.4813e-94	5XFAD versus WT
Aldh2	aldehyde dehydrogenase 2, mitochondrial	0.324706	1.91173e-98	3.45851e-94	5XFAD versus WT
Tango2	transport and golgi organization 2	0.328312	2.7002e-98	4.88494e-94	5XFAD versus WT
Dusp6	dual specificity phosphatase 6	0.304774	2.71186e-98	4.90603e-94	5XFAD versus WT
Hdlbp	high density lipoprotein (HDL) binding protein	0.311314	2.74527e-98	4.96646e-94	5XFAD versus WT
Pcyt2	phosphate cytidylyltransferase 2, ethanolamine	0.314379	2.75758e-98	4.98874e-94	5XFAD versus WT
Mtmr6	myotubularin related protein 6	0.313526	3.02496e-98	5.47245e-94	5XFAD versus WT
6430548M08Rik	RIKEN cDNA 6430548M08 gene	0.341696	3.12673e-98	5.65657e-94	5XFAD versus WT
Ube2n	ubiquitin-conjugating enzyme E2N	0.340974	4.28866e-98	7.75861e-94	5XFAD versus WT
Cdc42bpa	CDC42 binding protein kinase alpha	0.329898	4.29846e-98	7.77635e-94	5XFAD versus WT
Rnf130	ring finger protein 130	0.349198	4.33525e-98	7.84289e-94	5XFAD versus WT
Ckmt1	creatine kinase, mitochondrial 1, ubiquitous	0.363255	4.4398e-98	8.03205e-94	5XFAD versus WT
Rufy3	RUN and FYVE domain containing 3	0.332883	4.5071e-98	8.15379e-94	5XFAD versus WT
Wasl	WASP like actin nucleation promoting factor	0.319464	4.72945e-98	8.55605e-94	5XFAD versus WT
Trim44	tripartite motif-containing 44	0.316363	4.81232e-98	8.70598e-94	5XFAD versus WT
Astn1	astrotactin 1	0.325669	4.81341e-98	8.70794e-94	5XFAD versus WT
Hnrnpf	heterogeneous nuclear ribonucleoprotein F	0.309142	5.89001e-98	1.06556e-93	5XFAD versus WT
Itpa	inosine triphosphatase (nucleoside triphosphate pyrophosphatase)	0.312099	5.91395e-98	1.06989e-93	5XFAD versus WT
Tyro3	TYRO3 protein tyrosine kinase 3	0.354318	7.11372e-98	1.28694e-93	5XFAD versus WT
Polr2c	polymerase (RNA) II (DNA directed) polypeptide C	0.323	8.61286e-98	1.55815e-93	5XFAD versus WT
Dusp3	dual specificity phosphatase 3 (vaccinia virus phosphatase VH1-related)	0.324295	9.43924e-98	1.70765e-93	5XFAD versus WT
Txn1	thioredoxin 1	0.354772	1.03191e-97	1.86683e-93	5XFAD versus WT
Gpt2	glutamic pyruvate transaminase (alanine aminotransferase) 2	0.298319	1.33496e-97	2.41508e-93	5XFAD versus WT
Hmox2	heme oxygenase 2	0.322996	1.38914e-97	2.51309e-93	5XFAD versus WT
Acaa1a	acetyl-Coenzyme A acyltransferase 1A	0.307079	2.30792e-97	4.17526e-93	5XFAD versus WT
Arnt2	aryl hydrocarbon receptor nuclear translocator 2	0.333632	2.68098e-97	4.85017e-93	5XFAD versus WT
1110004F10Rik	RIKEN cDNA 1110004F10 gene	0.316541	2.73559e-97	4.94895e-93	5XFAD versus WT
Dzank1	double zinc ribbon and ankyrin repeat domains 1	0.338576	3.52293e-97	6.37333e-93	5XFAD versus WT
Bud31	BUD31 homolog	0.309069	4.17616e-97	7.55509e-93	5XFAD versus WT
Mapk14	mitogen-activated protein kinase 14	0.306011	5.20356e-97	9.41377e-93	5XFAD versus WT
Mrps18a	mitochondrial ribosomal protein S18A	0.323562	5.37292e-97	9.72015e-93	5XFAD versus WT
Bcat1	branched chain aminotransferase 1, cytosolic	0.351231	5.61185e-97	1.01524e-92	5XFAD versus WT
Psmd6	proteasome (prosome, macropain) 26S subunit, non-ATPase, 6	0.316756	7.55277e-97	1.36637e-92	5XFAD versus WT
Kif1bp	kinesin family binding protein	0.319172	9.07611e-97	1.64196e-92	5XFAD versus WT
Rraga	Ras-related GTP binding A	0.315763	9.25601e-97	1.67451e-92	5XFAD versus WT
Rps19bp1	ribosomal protein S19 binding protein 1	0.269188	1.30694e-96	2.36438e-92	5XFAD versus WT
Aff4	AF4/FMR2 family, member 4	0.307092	1.4232e-96	2.57471e-92	5XFAD versus WT
Scarb2	scavenger receptor class B, member 2	0.332518	1.65881e-96	3.00096e-92	5XFAD versus WT
Srrm2	serine/arginine repetitive matrix 2	0.311326	1.88153e-96	3.40388e-92	5XFAD versus WT
Cdk5	cyclin-dependent kinase 5	0.321297	1.91129e-96	3.45771e-92	5XFAD versus WT
Arf4	ADP-ribosylation factor 4	0.333813	2.17137e-96	3.92823e-92	5XFAD versus WT
Nmt1	N-myristoyltransferase 1	0.318012	2.21969e-96	4.01564e-92	5XFAD versus WT
2610507B11Rik	RIKEN cDNA 2610507B11 gene	0.306742	3.00318e-96	5.43305e-92	5XFAD versus WT
Nmnat2	nicotinamide nucleotide adenylyltransferase 2	0.326457	3.06032e-96	5.53643e-92	5XFAD versus WT
Lamp2	lysosomal-associated membrane protein 2	0.344476	3.11715e-96	5.63924e-92	5XFAD versus WT
Elof1	ELF1 homolog, elongation factor 1	0.318454	3.3032e-96	5.97582e-92	5XFAD versus WT
Rasd2	RASD family, member 2	0.536874	4.79527e-96	8.67511e-92	5XFAD versus WT
Dbp	D site albumin promoter binding protein	0.343786	5.58574e-96	1.01052e-91	5XFAD versus WT
Lztr1	leucine-zipper-like transcriptional regulator, 1	0.319889	5.85314e-96	1.05889e-91	5XFAD versus WT
Prxl2a	peroxiredoxin like 2A	0.332221	6.19494e-96	1.12073e-91	5XFAD versus WT
Rasgef1a	RasGEF domain family, member 1A	0.370336	9.55434e-96	1.72848e-91	5XFAD versus WT
Caly	calcyon neuron-specific vesicular protein	0.401421	1.14496e-95	2.07134e-91	5XFAD versus WT
Rgs2	regulator of G-protein signaling 2	0.353963	2.06181e-95	3.73002e-91	5XFAD versus WT
Slc6a17	solute carrier family 6 (neurotransmitter transporter), member 17	0.346985	2.31853e-95	4.19446e-91	5XFAD versus WT
Zcchc24	zinc finger, CCHC domain containing 24	0.338617	2.63234e-95	4.76216e-91	5XFAD versus WT
Banf1	BAF nuclear assembly factor 1	0.318515	2.96872e-95	5.3707e-91	5XFAD versus WT
Slc9a3r1	solute carrier family 9 (sodium/hydrogen exchanger), member 3 regulator 1	0.324614	3.27788e-95	5.93001e-91	5XFAD versus WT
Nomo1	nodal modulator 1	0.320682	4.20998e-95	7.61627e-91	5XFAD versus WT
Tspan5	tetraspanin 5	0.338158	4.71811e-95	8.53553e-91	5XFAD versus WT
Adgrl1	adhesion G protein-coupled receptor L1	0.315919	5.06514e-95	9.16334e-91	5XFAD versus WT
Ubtf	upstream binding transcription factor, RNA polymerase I	0.316348	5.18565e-95	9.38136e-91	5XFAD versus WT
Rnf44	ring finger protein 44	0.316701	5.46111e-95	9.87969e-91	5XFAD versus WT
Hapln4	hyaluronan and proteoglycan link protein 4	0.392744	6.55485e-95	1.18584e-90	5XFAD versus WT
Copz1	coatomer protein complex, subunit zeta 1	0.302141	7.39528e-95	1.33788e-90	5XFAD versus WT
Pfdn1	prefoldin 1	0.34893	7.52205e-95	1.36081e-90	5XFAD versus WT
Jdp2	Jun dimerization protein 2	0.298884	7.79197e-95	1.40965e-90	5XFAD versus WT
Dtnbp1	dystrobrevin binding protein 1	0.324502	8.51095e-95	1.53972e-90	5XFAD versus WT
Tmcc2	transmembrane and coiled-coil domains 2	0.32508	9.86726e-95	1.78509e-90	5XFAD versus WT
Mrpl51	mitochondrial ribosomal protein L51	0.322599	1.42274e-94	2.57389e-90	5XFAD versus WT
Bzw1	basic leucine zipper and W2 domains 1	0.318612	1.54938e-94	2.80298e-90	5XFAD versus WT
Csnk1g2	casein kinase 1, gamma 2	0.307627	1.61266e-94	2.91747e-90	5XFAD versus WT
Pfkl	phosphofructokinase, liver, B-type	0.321919	1.85688e-94	3.35928e-90	5XFAD versus WT
Prkcsh	protein kinase C substrate 80K-H	0.308627	1.88106e-94	3.40302e-90	5XFAD versus WT
Jph4	junctophilin 4	0.33656	1.88849e-94	3.41647e-90	5XFAD versus WT
Srpk2	serine/arginine-rich protein specific kinase 2	0.318373	2.24227e-94	4.05649e-90	5XFAD versus WT
Neat1	nuclear paraspeckle assembly transcript 1 (non-protein coding)	0.428637	2.38952e-94	4.32288e-90	5XFAD versus WT
Cycs	cytochrome c, somatic	0.35533	2.43338e-94	4.40222e-90	5XFAD versus WT
Hspa4l	heat shock protein 4 like	0.330141	2.51688e-94	4.55329e-90	5XFAD versus WT
Cdk5r2	cyclin-dependent kinase 5, regulatory subunit 2 (p39)	0.322263	2.66945e-94	4.82931e-90	5XFAD versus WT
Rwdd1	RWD domain containing 1	0.300303	2.75322e-94	4.98085e-90	5XFAD versus WT
Eif3b	eukaryotic translation initiation factor 3, subunit B	0.308592	2.77151e-94	5.01394e-90	5XFAD versus WT
Ube2m	ubiquitin-conjugating enzyme E2M	0.33735	2.84847e-94	5.15317e-90	5XFAD versus WT
Anxa7	annexin A7	0.311142	3.26016e-94	5.89796e-90	5XFAD versus WT
Nono	non-POU-domain-containing, octamer binding protein	0.299927	3.28871e-94	5.94961e-90	5XFAD versus WT
Tceal5	transcription elongation factor A (SII)-like 5	0.326481	3.36426e-94	6.08627e-90	5XFAD versus WT
Dipk1b	divergent protein kinase domain 1B	0.314525	4.03335e-94	7.29673e-90	5XFAD versus WT
Eif3g	eukaryotic translation initiation factor 3, subunit G	0.313079	4.28403e-94	7.75024e-90	5XFAD versus WT
B4galnt1	beta-1,4-N-acetyl-galactosaminyl transferase 1	0.317516	4.33437e-94	7.84132e-90	5XFAD versus WT
Eps15	epidermal growth factor receptor pathway substrate 15	0.316245	4.67286e-94	8.45367e-90	5XFAD versus WT
Slc2a3	solute carrier family 2 (facilitated glucose transporter), member 3	0.320001	4.82379e-94	8.72671e-90	5XFAD versus WT
Olfm1	olfactomedin 1	0.491988	5.24729e-94	9.49287e-90	5XFAD versus WT
Vmp1	vacuole membrane protein 1	0.327569	5.41747e-94	9.80074e-90	5XFAD versus WT
Fndc4	fibronectin type III domain containing 4	0.32605	5.5513e-94	1.00429e-89	5XFAD versus WT
Eif1ax	eukaryotic translation initiation factor 1A, X-linked	0.316098	7.58014e-94	1.37132e-89	5XFAD versus WT
Chst2	carbohydrate sulfotransferase 2	0.321995	8.07988e-94	1.46173e-89	5XFAD versus WT
Psma2	proteasome subunit alpha 2	0.319148	9.29846e-94	1.68219e-89	5XFAD versus WT
Uqcrc2	ubiquinol cytochrome c reductase core protein 2	0.315306	9.86655e-94	1.78496e-89	5XFAD versus WT
Snu13	SNU13 homolog, small nuclear ribonucleoprotein (U4/U6.U5)	0.32658	1.1773e-93	2.12985e-89	5XFAD versus WT
Tmem106b	transmembrane protein 106B	0.313372	1.38738e-93	2.50991e-89	5XFAD versus WT
Sorl1	sortilin-related receptor, LDLR class A repeats-containing	0.34963	2.01067e-93	3.63751e-89	5XFAD versus WT
Cand1	cullin associated and neddylation disassociated 1	0.301439	2.459e-93	4.44857e-89	5XFAD versus WT
Vstm2l	V-set and transmembrane domain containing 2-like	0.322136	2.73784e-93	4.95303e-89	5XFAD versus WT
Cd74	CD74 antigen (invariant polypeptide of major histocompatibility complex, class II antigen-associated)	0.30873	3.06981e-93	5.55359e-89	5XFAD versus WT
Tm2d1	TM2 domain containing 1	0.305233	3.3959e-93	6.14353e-89	5XFAD versus WT
Adcy5	adenylate cyclase 5	0.528482	3.51407e-93	6.35731e-89	5XFAD versus WT
Sdcbp	syndecan binding protein	0.329215	3.63095e-93	6.56876e-89	5XFAD versus WT
Ndufs1	NADH:ubiquinone oxidoreductase core subunit S1	0.318241	4.47314e-93	8.09235e-89	5XFAD versus WT
Ppm1a	protein phosphatase 1A, magnesium dependent, alpha isoform	0.310401	4.90804e-93	8.87914e-89	5XFAD versus WT
Psenen	presenilin enhancer gamma secretase subunit	0.341056	5.36307e-93	9.70234e-89	5XFAD versus WT
Coro2b	coronin, actin binding protein, 2B	0.321754	5.49296e-93	9.93732e-89	5XFAD versus WT
Crtc1	CREB regulated transcription coactivator 1	0.288301	6.39254e-93	1.15647e-88	5XFAD versus WT
Derl1	Der1-like domain family, member 1	0.301306	8.99596e-93	1.62746e-88	5XFAD versus WT
Ssr2	signal sequence receptor, beta	0.305512	1.06895e-92	1.93384e-88	5XFAD versus WT
Cdk16	cyclin-dependent kinase 16	0.343894	1.2797e-92	2.3151e-88	5XFAD versus WT
Hnrnph3	heterogeneous nuclear ribonucleoprotein H3	0.282701	1.63067e-92	2.95005e-88	5XFAD versus WT
Rapgef4	Rap guanine nucleotide exchange factor (GEF) 4	0.367949	1.77283e-92	3.20723e-88	5XFAD versus WT
Emc7	ER membrane protein complex subunit 7	0.320912	2.09215e-92	3.78491e-88	5XFAD versus WT
Golga7b	golgi autoantigen, golgin subfamily a, 7B	0.348017	2.70909e-92	4.90101e-88	5XFAD versus WT
Asrgl1	asparaginase like 1	0.336306	3.19002e-92	5.77107e-88	5XFAD versus WT
Tm2d2	TM2 domain containing 2	0.304882	3.37953e-92	6.1139e-88	5XFAD versus WT
Map7d2	MAP7 domain containing 2	0.318024	3.95553e-92	7.15594e-88	5XFAD versus WT
Adcyap1r1	adenylate cyclase activating polypeptide 1 receptor 1	0.321544	4.07691e-92	7.37555e-88	5XFAD versus WT
Ppp1r11	protein phosphatase 1, regulatory inhibitor subunit 11	0.338627	4.21283e-92	7.62142e-88	5XFAD versus WT
Trappc4	trafficking protein particle complex 4	0.307368	5.67102e-92	1.02594e-87	5XFAD versus WT
Supt5	suppressor of Ty 5, DSIF elongation factor subunit	0.30148	8.47796e-92	1.53375e-87	5XFAD versus WT
Svop	SV2 related protein	0.323156	9.85489e-92	1.78285e-87	5XFAD versus WT
Glyr1	glyoxylate reductase 1 homolog (Arabidopsis)	0.297888	1.28495e-91	2.3246e-87	5XFAD versus WT
Epas1	endothelial PAS domain protein 1	0.324012	1.43948e-91	2.60416e-87	5XFAD versus WT
Fbxw11	F-box and WD-40 domain protein 11	0.298589	1.53674e-91	2.78012e-87	5XFAD versus WT
Camta1	calmodulin binding transcription activator 1	0.327303	1.65151e-91	2.98775e-87	5XFAD versus WT
Itgav	integrin alpha V	0.318163	2.43791e-91	4.41042e-87	5XFAD versus WT
Gtf2h5	general transcription factor IIH, polypeptide 5	0.323901	2.94529e-91	5.32833e-87	5XFAD versus WT
Cyth2	cytohesin 2	0.307037	3.52008e-91	6.36817e-87	5XFAD versus WT
Chpf	chondroitin polymerizing factor	0.309721	4.23533e-91	7.66214e-87	5XFAD versus WT
Klf9	Kruppel-like factor 9	0.321972	4.79585e-91	8.67617e-87	5XFAD versus WT
Trmt112	tRNA methyltransferase 11-2	0.324035	4.9778e-91	9.00534e-87	5XFAD versus WT
Rab21	RAB21, member RAS oncogene family	0.306677	5.52422e-91	9.99387e-87	5XFAD versus WT
Rab6a	RAB6A, member RAS oncogene family	0.303204	7.13941e-91	1.29159e-86	5XFAD versus WT
Pigq	phosphatidylinositol glycan anchor biosynthesis, class Q	0.304961	8.20521e-91	1.4844e-86	5XFAD versus WT
Nrsn1	neurensin 1	0.382203	1.00709e-90	1.82192e-86	5XFAD versus WT
Arpp21	cyclic AMP-regulated phosphoprotein, 21	0.580534	1.06136e-90	1.9201e-86	5XFAD versus WT
Tmod2	tropomodulin 2	0.35245	1.08054e-90	1.9548e-86	5XFAD versus WT
Haghl	hydroxyacylglutathione hydrolase-like	0.32561	1.10575e-90	2.0004e-86	5XFAD versus WT
Trip12	thyroid hormone receptor interactor 12	0.300089	1.11953e-90	2.02534e-86	5XFAD versus WT
Camkk1	calcium/calmodulin-dependent protein kinase kinase 1, alpha	0.340509	1.27793e-90	2.3119e-86	5XFAD versus WT
Tmed9	transmembrane p24 trafficking protein 9	0.311418	1.47053e-90	2.66034e-86	5XFAD versus WT
Pianp	PILR alpha associated neural protein	0.316327	1.72327e-90	3.11757e-86	5XFAD versus WT
Sec61b	Sec61 beta subunit	0.3252	2.30874e-90	4.17674e-86	5XFAD versus WT
Acot13	acyl-CoA thioesterase 13	0.33312	2.67247e-90	4.83477e-86	5XFAD versus WT
Ddt	D-dopachrome tautomerase	0.326838	2.74906e-90	4.97333e-86	5XFAD versus WT
Hmgb1	high mobility group box 1	0.332948	3.40909e-90	6.16738e-86	5XFAD versus WT
Hapln2	hyaluronan and proteoglycan link protein 2	0.261242	3.59327e-90	6.50058e-86	5XFAD versus WT
Btbd3	BTB (POZ) domain containing 3	0.356831	3.79988e-90	6.87436e-86	5XFAD versus WT
Gsk3b	glycogen synthase kinase 3 beta	0.303317	3.81659e-90	6.90459e-86	5XFAD versus WT
Srsf11	serine and arginine-rich splicing factor 11	0.306867	3.9782e-90	7.19697e-86	5XFAD versus WT
Micos13	mitochondrial contact site and cristae organizing system subunit 13	0.34031	5.13109e-90	9.28266e-86	5XFAD versus WT
Dld	dihydrolipoamide dehydrogenase	0.302927	5.72039e-90	1.03488e-85	5XFAD versus WT
Txnl4a	thioredoxin-like 4A	0.292496	5.94473e-90	1.07546e-85	5XFAD versus WT
Gjb6	gap junction protein, beta 6	0.363722	7.22632e-90	1.30731e-85	5XFAD versus WT
5031439G07Rik	RIKEN cDNA 5031439G07 gene	0.329799	7.23206e-90	1.30835e-85	5XFAD versus WT
Cldn11	claudin 11	0.525771	8.30011e-90	1.50157e-85	5XFAD versus WT
Tafa5	TAFA chemokine like family member 5	0.323207	8.587e-90	1.55348e-85	5XFAD versus WT
Cfl2	cofilin 2, muscle	0.306456	9.59902e-90	1.73656e-85	5XFAD versus WT
Strbp	spermatid perinuclear RNA binding protein	0.319177	9.60203e-90	1.7371e-85	5XFAD versus WT
Copa	coatomer protein complex subunit alpha	0.303948	9.71139e-90	1.75689e-85	5XFAD versus WT
Ufc1	ubiquitin-fold modifier conjugating enzyme 1	0.319636	1.13127e-89	2.04658e-85	5XFAD versus WT
Ap3b2	adaptor-related protein complex 3, beta 2 subunit	0.305986	1.20987e-89	2.18877e-85	5XFAD versus WT
Vps35	VPS35 retromer complex component	0.292934	1.45913e-89	2.63971e-85	5XFAD versus WT
Rpl12	ribosomal protein L12	0.32671	1.62679e-89	2.94303e-85	5XFAD versus WT
Hepacam	hepatocyte cell adhesion molecule	0.349056	2.404e-89	4.34908e-85	5XFAD versus WT
Ccni	cyclin I	0.309888	2.68333e-89	4.85441e-85	5XFAD versus WT
Mycbp2	MYC binding protein 2, E3 ubiquitin protein ligase	0.308373	2.71122e-89	4.90486e-85	5XFAD versus WT
B4gat1	beta-1,4-glucuronyltransferase 1	0.305662	3.07503e-89	5.56304e-85	5XFAD versus WT
Gad2	glutamic acid decarboxylase 2	0.468487	3.38182e-89	6.11805e-85	5XFAD versus WT
Fgfr1op2	FGFR1 oncogene partner 2	0.303305	3.59644e-89	6.50631e-85	5XFAD versus WT
Gria2	glutamate receptor, ionotropic, AMPA2 (alpha 2)	0.343847	3.60215e-89	6.51665e-85	5XFAD versus WT
Npm1	gap junction protein, alpha 1	0.315134	4.33232e-89	7.8376e-85	5XFAD versus WT
Peg13	paternally expressed 13	0.310073	5.59523e-89	1.01223e-84	5XFAD versus WT
Usp33	ubiquitin specific peptidase 33	0.305496	6.00745e-89	1.08681e-84	5XFAD versus WT
Fbxl5	F-box and leucine-rich repeat protein 5	0.305598	6.59708e-89	1.19348e-84	5XFAD versus WT
Psmc6	proteasome (prosome, macropain) 26S subunit, ATPase, 6	0.300639	8.79918e-89	1.59186e-84	5XFAD versus WT
Rtn2	reticulon 2 (Z-band associated protein)	0.29897	9.57486e-89	1.73219e-84	5XFAD versus WT
Tmx4	thioredoxin-related transmembrane protein 4	0.301462	1.09546e-88	1.9818e-84	5XFAD versus WT
Gramd1b	GRAM domain containing 1B	0.304568	1.13211e-88	2.04809e-84	5XFAD versus WT
Nap1l4	nucleosome assembly protein 1-like 4	0.30129	1.14519e-88	2.07175e-84	5XFAD versus WT
Fnta	farnesyltransferase, CAAX box, alpha	0.301444	1.30903e-88	2.36816e-84	5XFAD versus WT
Psen1	presenilin 1	0.254769	1.55815e-88	2.81885e-84	5XFAD versus WT
Celf1	CUGBP, Elav-like family member 1	0.307655	1.91589e-88	3.46603e-84	5XFAD versus WT
Sdhc	succinate dehydrogenase complex, subunit C, integral membrane protein	0.310692	2.18741e-88	3.95725e-84	5XFAD versus WT
Apc	APC, WNT signaling pathway regulator	0.306228	2.9382e-88	5.31549e-84	5XFAD versus WT
Scn4b	sodium channel, type IV, beta	0.561209	3.48694e-88	6.30822e-84	5XFAD versus WT
Psmd4	proteasome (prosome, macropain) 26S subunit, non-ATPase, 4	0.296914	4.10629e-88	7.42869e-84	5XFAD versus WT
Cdk9	cyclin-dependent kinase 9 (CDC2-related kinase)	0.297989	4.28581e-88	7.75346e-84	5XFAD versus WT
Usp14	ubiquitin specific peptidase 14	0.316402	4.38973e-88	7.94146e-84	5XFAD versus WT
Pam16	presequence translocase-asssociated motor 16	0.337378	5.31957e-88	9.62364e-84	5XFAD versus WT
Chka	choline kinase alpha	0.263723	5.47889e-88	9.91186e-84	5XFAD versus WT
Gorasp2	golgi reassembly stacking protein 2	0.302219	5.70228e-88	1.0316e-83	5XFAD versus WT
Adam22	a disintegrin and metallopeptidase domain 22	0.298155	9.85842e-88	1.78349e-83	5XFAD versus WT
Cap2	CAP, adenylate cyclase-associated protein, 2 (yeast)	0.320857	1.2219e-87	2.21055e-83	5XFAD versus WT
Rbbp7	retinoblastoma binding protein 7, chromatin remodeling factor	0.309602	1.43847e-87	2.60233e-83	5XFAD versus WT
Myt1l	myelin transcription factor 1-like	0.310796	1.79778e-87	3.25237e-83	5XFAD versus WT
Gstm5	glutathione S-transferase, mu 5	0.330873	1.88499e-87	3.41014e-83	5XFAD versus WT
Sumo2	small ubiquitin-like modifier 2	0.32069	2.20825e-87	3.99494e-83	5XFAD versus WT
Mrps33	mitochondrial ribosomal protein S33	0.341144	2.35837e-87	4.26653e-83	5XFAD versus WT
Rnf11	ring finger protein 11	0.299194	2.47173e-87	4.47161e-83	5XFAD versus WT
2310009B15Rik	RIKEN cDNA 2310009B15 gene	0.251739	2.55392e-87	4.62031e-83	5XFAD versus WT
Lman2	lectin, mannose-binding 2	0.288834	3.15109e-87	5.70064e-83	5XFAD versus WT
Gm16286	predicted gene 16286	0.307019	3.68623e-87	6.66876e-83	5XFAD versus WT
Sfr1	SWI5 dependent recombination repair 1	0.298248	3.82296e-87	6.91612e-83	5XFAD versus WT
Pik3r2	phosphoinositide-3-kinase regulatory subunit 2	0.303077	3.82851e-87	6.92616e-83	5XFAD versus WT
Wdr7	WD repeat domain 7	0.297581	3.98694e-87	7.21277e-83	5XFAD versus WT
Sbds	SBDS ribosome maturation factor	0.304516	4.35353e-87	7.87597e-83	5XFAD versus WT
Vamp4	vesicle-associated membrane protein 4	0.295219	4.70157e-87	8.50561e-83	5XFAD versus WT
Adipor1	adiponectin receptor 1	0.290826	5.33369e-87	9.64917e-83	5XFAD versus WT
Mlec	malectin	0.29355	5.64229e-87	1.02075e-82	5XFAD versus WT
Lypla2	lysophospholipase 2	0.301249	6.97445e-87	1.26175e-82	5XFAD versus WT
Dlg2	discs large MAGUK scaffold protein 2	0.321075	7.38451e-87	1.33593e-82	5XFAD versus WT
Anxa5	annexin A5	0.34718	8.12837e-87	1.4705e-82	5XFAD versus WT
Ppp1r9a	protein phosphatase 1, regulatory subunit 9A	0.329956	8.3214e-87	1.50542e-82	5XFAD versus WT
Gfod1	glucose-fructose oxidoreductase domain containing 1	0.318796	8.65031e-87	1.56493e-82	5XFAD versus WT
Tex264	testis expressed gene 264	0.298977	1.0581e-86	1.91421e-82	5XFAD versus WT
Ppfia3	protein tyrosine phosphatase, receptor type, f polypeptide (PTPRF), interacting protein (liprin), alpha 3	0.302614	1.10554e-86	2.00004e-82	5XFAD versus WT
Anapc11	anaphase promoting complex subunit 11	0.326095	1.16295e-86	2.1039e-82	5XFAD versus WT
Hdhd2	haloacid dehalogenase-like hydrolase domain containing 2	0.297186	1.16508e-86	2.10774e-82	5XFAD versus WT
Tollip	toll interacting protein	0.295189	1.22672e-86	2.21926e-82	5XFAD versus WT
Arhgap23	Rho GTPase activating protein 23	0.328716	1.38302e-86	2.50203e-82	5XFAD versus WT
Mmp17	matrix metallopeptidase 17	0.35237	1.38915e-86	2.51311e-82	5XFAD versus WT
Fam104a	family with sequence similarity 104, member A	0.288842	1.42616e-86	2.58006e-82	5XFAD versus WT
Mbp	myelin basic protein	0.56329	1.66533e-86	3.01275e-82	5XFAD versus WT
Dhrs1	dehydrogenase/reductase (SDR family) member 1	0.318148	1.97026e-86	3.56439e-82	5XFAD versus WT
Cdk2ap2	CDK2-associated protein 2	0.286477	1.98886e-86	3.59805e-82	5XFAD versus WT
Ccm2	cerebral cavernous malformation 2	0.300623	2.10889e-86	3.81519e-82	5XFAD versus WT
Clstn3	calsyntenin 3	0.32224	2.14009e-86	3.87163e-82	5XFAD versus WT
Itpka	inositol 1,4,5-trisphosphate 3-kinase A	0.439071	2.42205e-86	4.38173e-82	5XFAD versus WT
Resp18	regulated endocrine-specific protein 18	0.512799	2.45825e-86	4.44723e-82	5XFAD versus WT
Ptprs	protein tyrosine phosphatase, receptor type, S	0.308414	3.04178e-86	5.50289e-82	5XFAD versus WT
Mrpl23	mitochondrial ribosomal protein L23	0.304388	3.07388e-86	5.56095e-82	5XFAD versus WT
Fbxo9	f-box protein 9	0.317853	3.78778e-86	6.85248e-82	5XFAD versus WT
Hypk	huntingtin interacting protein K	0.296706	3.83483e-86	6.93759e-82	5XFAD versus WT
Ccnl2	cyclin L2	0.283952	4.60635e-86	8.33334e-82	5XFAD versus WT
Tceal6	transcription elongation factor A (SII)-like 6	0.305398	4.94536e-86	8.94665e-82	5XFAD versus WT
Pum2	pumilio RNA-binding family member 2	0.289307	5.09181e-86	9.21159e-82	5XFAD versus WT
Ociad2	OCIA domain containing 2	0.335714	5.28234e-86	9.55629e-82	5XFAD versus WT
Msl1	male specific lethal 1	0.291973	5.34442e-86	9.6686e-82	5XFAD versus WT
Ide	insulin degrading enzyme	0.262382	5.68009e-86	1.02758e-81	5XFAD versus WT
Cstb	cystatin B	0.303106	5.71158e-86	1.03328e-81	5XFAD versus WT
Nfasc	neurofascin	0.318235	6.02218e-86	1.08947e-81	5XFAD versus WT
Tmem134	transmembrane protein 134	0.253673	6.73846e-86	1.21905e-81	5XFAD versus WT
Spin1	spindlin 1	0.296575	1.20202e-85	2.17457e-81	5XFAD versus WT
Reps2	RALBP1 associated Eps domain containing protein 2	0.326255	1.24827e-85	2.25825e-81	5XFAD versus WT
Tusc3	tumor suppressor candidate 3	0.315649	1.80642e-85	3.268e-81	5XFAD versus WT
Snrnp70	small nuclear ribonucleoprotein 70 (U1)	0.287796	1.82356e-85	3.299e-81	5XFAD versus WT
Ap2a1	adaptor-related protein complex 2, alpha 1 subunit	0.344647	1.8782e-85	3.39786e-81	5XFAD versus WT
Timm23	translocase of inner mitochondrial membrane 23	0.307667	1.96551e-85	3.5558e-81	5XFAD versus WT
Hpca	hippocalcin	0.535743	2.1461e-85	3.88252e-81	5XFAD versus WT
Dgcr6	DiGeorge syndrome critical region gene 6	0.291383	2.36605e-85	4.28042e-81	5XFAD versus WT
Disp2	dispatched RND tramsporter family member 2	0.349211	2.39001e-85	4.32377e-81	5XFAD versus WT
Smarca4	SWI/SNF related, matrix associated, actin dependent regulator of chromatin, subfamily a, member 4	0.296011	2.93405e-85	5.30799e-81	5XFAD versus WT
Hnrnpdl	heterogeneous nuclear ribonucleoprotein D-like	0.295454	2.96332e-85	5.36093e-81	5XFAD versus WT
Scn1b	sodium channel, voltage-gated, type I, beta	0.441508	4.04376e-85	7.31557e-81	5XFAD versus WT
Ykt6	YKT6 v-SNARE homolog (S. cerevisiae)	0.290735	4.3235e-85	7.82165e-81	5XFAD versus WT
Galnt9	polypeptide N-acetylgalactosaminyltransferase 10	0.36107	4.3705e-85	7.90667e-81	5XFAD versus WT
Fam216a	family with sequence similarity 216, member A	0.291638	4.60882e-85	8.33782e-81	5XFAD versus WT
Mgll	monoglyceride lipase	0.321338	4.77013e-85	8.62964e-81	5XFAD versus WT
Ubr3	ubiquitin protein ligase E3 component n-recognin 3	0.29183	5.04949e-85	9.13504e-81	5XFAD versus WT
Trio	triple functional domain (PTPRF interacting)	0.296133	6.87596e-85	1.24393e-80	5XFAD versus WT
Kcnj10	potassium inwardly-rectifying channel, subfamily J, member 10	0.344847	8.72196e-85	1.57789e-80	5XFAD versus WT
Dhx15	DEAH (Asp-Glu-Ala-His) box polypeptide 15	0.291835	9.64536e-85	1.74494e-80	5XFAD versus WT
Tbca	tubulin cofactor A	0.337694	1.04021e-84	1.88184e-80	5XFAD versus WT
Pde6d	phosphodiesterase 6D, cGMP-specific, rod, delta	0.273936	1.38416e-84	2.50408e-80	5XFAD versus WT
Bscl2	Berardinelli-Seip congenital lipodystrophy 2 (seipin)	0.298766	1.62546e-84	2.94061e-80	5XFAD versus WT
Arglu1	arginine and glutamate rich 1	0.290836	2.07842e-84	3.76008e-80	5XFAD versus WT
Tubb4a	tubulin, beta 4A class IVA	0.349302	3.01517e-84	5.45474e-80	5XFAD versus WT
Eif4b	eukaryotic translation initiation factor 4B	0.298639	3.15265e-84	5.70346e-80	5XFAD versus WT
Ak1	adenylate kinase 1	0.30065	4.34486e-84	7.86028e-80	5XFAD versus WT
Poldip2	polymerase (DNA-directed), delta interacting protein 2	0.279787	4.55393e-84	8.23852e-80	5XFAD versus WT
Stard3nl	STARD3 N-terminal like	0.298069	4.62083e-84	8.35954e-80	5XFAD versus WT
Acsl6	acyl-CoA synthetase long-chain family member 6	0.306013	5.43234e-84	9.82764e-80	5XFAD versus WT
Ssr3	signal sequence receptor, gamma	0.291444	5.48166e-84	9.91688e-80	5XFAD versus WT
Sez6	seizure related gene 6	0.35722	5.92022e-84	1.07103e-79	5XFAD versus WT
Akap11	A kinase (PRKA) anchor protein 11	0.291429	6.68758e-84	1.20985e-79	5XFAD versus WT
Sat1	spermidine/spermine N1-acetyl transferase 1	0.299992	7.09467e-84	1.2835e-79	5XFAD versus WT
Cyld	CYLD lysine 63 deubiquitinase	0.330552	7.59236e-84	1.37353e-79	5XFAD versus WT
Usp19	ubiquitin specific peptidase 19	0.28118	8.18008e-84	1.47986e-79	5XFAD versus WT
Pitpnm1	phosphatidylinositol transfer protein, membrane-associated 1	0.30361	8.299e-84	1.50137e-79	5XFAD versus WT
Sdf2	stromal cell derived factor 2	0.288708	8.57196e-84	1.55075e-79	5XFAD versus WT
Sympk	symplekin	0.260237	9.16477e-84	1.658e-79	5XFAD versus WT
Phgdh	3-phosphoglycerate dehydrogenase	0.341653	9.98537e-84	1.80645e-79	5XFAD versus WT
Gls	glutaminase	0.308756	1.18518e-83	2.1441e-79	5XFAD versus WT
Romo1	reactive oxygen species modulator 1	0.313374	1.48318e-83	2.68322e-79	5XFAD versus WT
Vps4a	vacuolar protein sorting 4A	0.289787	1.53213e-83	2.77177e-79	5XFAD versus WT
Mettl9	methyltransferase like 9	0.287884	1.67616e-83	3.03234e-79	5XFAD versus WT
Omg	oligodendrocyte myelin glycoprotein	0.306919	1.92444e-83	3.48151e-79	5XFAD versus WT
Smox	spermine oxidase	0.272553	2.27875e-83	4.12249e-79	5XFAD versus WT
Klhdc2	kelch domain containing 2	0.296949	2.62758e-83	4.75356e-79	5XFAD versus WT
Adora1	adenosine A1 receptor	0.316196	2.7424e-83	4.96128e-79	5XFAD versus WT
2310061I04Rik	RIKEN cDNA 2310061I04 gene	0.285807	2.80521e-83	5.0749e-79	5XFAD versus WT
Spire1	spire type actin nucleation factor 1	0.301749	2.92232e-83	5.28677e-79	5XFAD versus WT
Uba1	ubiquitin-like modifier activating enzyme 1	0.298994	3.29849e-83	5.9673e-79	5XFAD versus WT
Rims3	regulating synaptic membrane exocytosis 3	0.414974	3.34581e-83	6.05291e-79	5XFAD versus WT
Csf1r	colony stimulating factor 1 receptor	0.357206	4.06494e-83	7.35388e-79	5XFAD versus WT
Gemin7	gem nuclear organelle associated protein 7	0.262952	4.25135e-83	7.69112e-79	5XFAD versus WT
Tmem132a	transmembrane protein 132A	0.323189	4.7043e-83	8.51056e-79	5XFAD versus WT
Taok1	TAO kinase 1	0.280584	4.71491e-83	8.52975e-79	5XFAD versus WT
Sf3b6	splicing factor 3B, subunit 6	0.31245	5.1972e-83	9.40226e-79	5XFAD versus WT
Osbpl1a	oxysterol binding protein-like 1A	0.355881	5.7209e-83	1.03497e-78	5XFAD versus WT
Mapk8ip1	mitogen-activated protein kinase 8 interacting protein 1	0.32129	8.37695e-83	1.51547e-78	5XFAD versus WT
Eif3i	eukaryotic translation initiation factor 3, subunit I	0.298185	9.70675e-83	1.75605e-78	5XFAD versus WT
Zfr	zinc finger RNA binding protein	0.279591	1.19834e-82	2.16791e-78	5XFAD versus WT
Gna12	guanine nucleotide binding protein, alpha 12	0.349438	1.21454e-82	2.19722e-78	5XFAD versus WT
S100a10	S100 calcium binding protein A10 (calpactin)	0.33153	1.33896e-82	2.42231e-78	5XFAD versus WT
Mmd	monocyte to macrophage differentiation-associated	0.350949	1.39893e-82	2.53081e-78	5XFAD versus WT
Surf1	surfeit gene 1	0.297033	1.60687e-82	2.90699e-78	5XFAD versus WT
Rab28	RAB28, member RAS oncogene family	0.278155	1.62523e-82	2.9402e-78	5XFAD versus WT
Prpf19	pre-mRNA processing factor 19	0.30165	1.67589e-82	3.03185e-78	5XFAD versus WT
Grpel1	GrpE-like 1, mitochondrial	0.284731	2.37574e-82	4.29795e-78	5XFAD versus WT
Mrpl4	mitochondrial ribosomal protein L4	0.282774	2.49782e-82	4.51881e-78	5XFAD versus WT
Lsamp	limbic system-associated membrane protein	0.314463	2.68297e-82	4.85376e-78	5XFAD versus WT
Brinp1	bone morphogenic protein/retinoic acid inducible neural specific 1	0.323812	2.76961e-82	5.01049e-78	5XFAD versus WT
Dusp14	dual specificity phosphatase 14	0.347913	2.88981e-82	5.22795e-78	5XFAD versus WT
Dnajc8	DnaJ heat shock protein family (Hsp40) member C8	0.288732	3.20342e-82	5.7953e-78	5XFAD versus WT
Dnajb4	DnaJ heat shock protein family (Hsp40) member B4	0.291675	3.5029e-82	6.33709e-78	5XFAD versus WT
Ndufa9	NADH:ubiquinone oxidoreductase subunit A9	0.290599	3.60901e-82	6.52907e-78	5XFAD versus WT
Wdfy3	WD repeat and FYVE domain containing 3	0.289397	4.75807e-82	8.60782e-78	5XFAD versus WT
Rapgef2	Rap guanine nucleotide exchange factor (GEF) 2	0.291659	6.47979e-82	1.17226e-77	5XFAD versus WT
Stx12	syntaxin 12	0.291491	6.85738e-82	1.24057e-77	5XFAD versus WT
Wdr82	WD repeat domain containing 82	0.281014	7.24323e-82	1.31037e-77	5XFAD versus WT
Mtfr1l	mitochondrial fission regulator 1-like	0.282853	7.38891e-82	1.33673e-77	5XFAD versus WT
Pfdn6	prefoldin subunit 6	0.291392	8.89717e-82	1.60959e-77	5XFAD versus WT
Mbnl2	muscleblind like splicing factor 2	0.291912	9.03901e-82	1.63525e-77	5XFAD versus WT
Brsk2	BR serine/threonine kinase 2	0.297734	9.23574e-82	1.67084e-77	5XFAD versus WT
Akap6	A kinase (PRKA) anchor protein 6	0.285183	1.14493e-81	2.07129e-77	5XFAD versus WT
Golph3	golgi phosphoprotein 3	0.286571	1.18745e-81	2.14821e-77	5XFAD versus WT
Eif3d	eukaryotic translation initiation factor 3, subunit D	0.278248	1.43655e-81	2.59886e-77	5XFAD versus WT
Dlg3	discs large MAGUK scaffold protein 3	0.296825	1.47474e-81	2.66795e-77	5XFAD versus WT
Epm2aip1	EPM2A (laforin) interacting protein 1	0.293401	1.5517e-81	2.80718e-77	5XFAD versus WT
Coprs	coordinator of PRMT5, differentiation stimulator	0.286333	1.85526e-81	3.35635e-77	5XFAD versus WT
Pip5k1c	phosphatidylinositol-4-phosphate 5-kinase, type 1 gamma	0.323145	1.86887e-81	3.38097e-77	5XFAD versus WT
Tmem9	transmembrane protein 9	0.288332	1.95114e-81	3.52981e-77	5XFAD versus WT
Mrpl43	mitochondrial ribosomal protein L43	0.289286	1.96871e-81	3.5616e-77	5XFAD versus WT
Snrpd1	small nuclear ribonucleoprotein D1	0.310898	2.07914e-81	3.76137e-77	5XFAD versus WT
Timm17a	translocase of inner mitochondrial membrane 17a	0.292731	2.26857e-81	4.10406e-77	5XFAD versus WT
Lrrc58	leucine rich repeat containing 58	0.2893	2.64539e-81	4.78577e-77	5XFAD versus WT
Tulp4	tubby like protein 4	0.292144	2.98114e-81	5.39318e-77	5XFAD versus WT
Grb2	growth factor receptor bound protein 2	0.284699	2.99933e-81	5.42608e-77	5XFAD versus WT
Gnai1	guanine nucleotide binding protein (G protein), alpha inhibiting 1	0.304814	3.45279e-81	6.24644e-77	5XFAD versus WT
Med9	mediator complex subunit 9	0.259044	4.25138e-81	7.69118e-77	5XFAD versus WT
Ppip5k1	diphosphoinositol pentakisphosphate kinase 1	0.25805	5.74796e-81	1.03986e-76	5XFAD versus WT
Rps13	ribosomal protein S13	0.316517	6.08671e-81	1.10115e-76	5XFAD versus WT
Gng2	guanine nucleotide binding protein (G protein), gamma 2	0.331238	6.30742e-81	1.14107e-76	5XFAD versus WT
Tra2a	transformer 2 alpha	0.277731	6.51547e-81	1.17871e-76	5XFAD versus WT
Ncan	neurocan	0.295864	6.82232e-81	1.23423e-76	5XFAD versus WT
Acp1	acid phosphatase 1, soluble	0.281454	6.91159e-81	1.25038e-76	5XFAD versus WT
Fbxo3	F-box protein 3	0.2928	6.91968e-81	1.25184e-76	5XFAD versus WT
Eif4e	eukaryotic translation initiation factor 4E	0.292519	6.98003e-81	1.26276e-76	5XFAD versus WT
Asphd2	aspartate beta-hydroxylase domain containing 2	0.304379	7.19806e-81	1.3022e-76	5XFAD versus WT
Marcks	myristoylated alanine rich protein kinase C substrate	0.325638	7.37555e-81	1.33431e-76	5XFAD versus WT
Rnf181	ring finger protein 181	0.288318	8.03619e-81	1.45383e-76	5XFAD versus WT
Tomm40	translocase of outer mitochondrial membrane 40	0.280355	8.23398e-81	1.48961e-76	5XFAD versus WT
Paics	phosphoribosylaminoimidazole carboxylase, phosphoribosylaminoribosylaminoimidazole, succinocarboxamide synthetase	0.294136	8.9621e-81	1.62133e-76	5XFAD versus WT
Nceh1	neutral cholesterol ester hydrolase 1	0.295405	9.67805e-81	1.75086e-76	5XFAD versus WT
Inpp5f	inositol polyphosphate-5-phosphatase F	0.29369	1.01681e-80	1.83951e-76	5XFAD versus WT
Mrps36	mitochondrial ribosomal protein S36	0.313256	1.15886e-80	2.09649e-76	5XFAD versus WT
Fto	fat mass and obesity associated	0.284687	1.16668e-80	2.11063e-76	5XFAD versus WT
Igfbp5	insulin-like growth factor binding protein 5	0.366697	1.33121e-80	2.40829e-76	5XFAD versus WT
Plec	plectin	0.292093	1.36216e-80	2.46429e-76	5XFAD versus WT
Oat	ornithine aminotransferase	0.298113	1.51383e-80	2.73867e-76	5XFAD versus WT
Dctn6	dynactin 6	0.279645	1.54363e-80	2.79258e-76	5XFAD versus WT
Commd4	COMM domain containing 4	0.284908	1.7307e-80	3.131e-76	5XFAD versus WT
Rnf13	ring finger protein 13	0.350186	1.74075e-80	3.1492e-76	5XFAD versus WT
Eif3m	eukaryotic translation initiation factor 3, subunit M	0.292405	1.94289e-80	3.51488e-76	5XFAD versus WT
Slc39a7	solute carrier family 39 (zinc transporter), member 7	0.278575	1.95702e-80	3.54045e-76	5XFAD versus WT
Vamp1	vesicle-associated membrane protein 1	0.439178	2.10826e-80	3.81405e-76	5XFAD versus WT
Hars	histidyl-tRNA synthetase	0.272812	2.22981e-80	4.03396e-76	5XFAD versus WT
Irf2bp2	interferon regulatory factor 2 binding protein 2	0.272004	2.28044e-80	4.12554e-76	5XFAD versus WT
Socs5	suppressor of cytokine signaling 5	0.27888	2.39959e-80	4.3411e-76	5XFAD versus WT
Cdc37l1	cell division cycle 37-like 1	0.301072	2.56742e-80	4.64472e-76	5XFAD versus WT
Ube2j1	ubiquitin-conjugating enzyme E2J 1	0.278415	2.65555e-80	4.80416e-76	5XFAD versus WT
Rab5c	RAB5C, member RAS oncogene family	0.298757	3.54274e-80	6.40918e-76	5XFAD versus WT
Gnptg	N-acetylglucosamine-1-phosphotransferase, gamma subunit	0.282977	3.82975e-80	6.9284e-76	5XFAD versus WT
Maea	macrophage erythroblast attacher	0.287833	4.05627e-80	7.3382e-76	5XFAD versus WT
Kcnb1	potassium voltage gated channel, Shab-related subfamily, member 1	0.298475	4.42008e-80	7.99636e-76	5XFAD versus WT
Btf3	basic transcription factor 3	0.318333	4.54819e-80	8.22813e-76	5XFAD versus WT
Dst	dystonin	0.288857	4.55089e-80	8.23301e-76	5XFAD versus WT
Slc6a8	solute carrier family 6 (neurotransmitter transporter, creatine), member 8	0.270839	4.59815e-80	8.31851e-76	5XFAD versus WT
Ubr4	ubiquitin protein ligase E3 component n-recognin 4	0.283609	5.25558e-80	9.50787e-76	5XFAD versus WT
Atg9a	autophagy related 9A	0.27371	5.3618e-80	9.70002e-76	5XFAD versus WT
Pip4p1	phosphatidylinositol-4,5-bisphosphate 4-phosphatase 1	0.287544	5.91325e-80	1.06977e-75	5XFAD versus WT
Smarcb1	SWI/SNF related, matrix associated, actin dependent regulator of chromatin, subfamily b, member 1	0.279661	6.78724e-80	1.22788e-75	5XFAD versus WT
Mrpl28	mitochondrial ribosomal protein L28	0.287669	7.49239e-80	1.35545e-75	5XFAD versus WT
Mib1	MIB E3 ubiquitin protein ligase 1	0.288052	7.5736e-80	1.37014e-75	5XFAD versus WT
Wdr83os	WD repeat domain 83 opposite strand	0.296562	9.46434e-80	1.71219e-75	5XFAD versus WT
Actr3b	ARP3 actin-related protein 3B	0.294146	1.20774e-79	2.18492e-75	5XFAD versus WT
Trappc2l	trafficking protein particle complex 2-like	0.309296	1.26326e-79	2.28536e-75	5XFAD versus WT
Shisa5	shisa family member 5	0.284511	1.27164e-79	2.30052e-75	5XFAD versus WT
Cox7c	cytochrome c oxidase subunit 7C	0.275816	1.44042e-79	2.60586e-75	5XFAD versus WT
Gas6	growth arrest specific 6	0.289859	1.44211e-79	2.60893e-75	5XFAD versus WT
Cops8	COP9 signalosome subunit 8	0.27984	1.54286e-79	2.7912e-75	5XFAD versus WT
Atp6v0e	ATPase, H+ transporting, lysosomal V0 subunit E	0.297236	1.64292e-79	2.97221e-75	5XFAD versus WT
Ddx1	DEAD box helicase 1	0.283871	1.93503e-79	3.50066e-75	5XFAD versus WT
Ak3	adenylate kinase 4	0.287875	2.61272e-79	4.72666e-75	5XFAD versus WT
Babam1	BRISC and BRCA1 A complex member 1	0.28754	3.19068e-79	5.77226e-75	5XFAD versus WT
Srrt	serrate RNA effector molecule homolog (Arabidopsis)	0.276488	3.25852e-79	5.89499e-75	5XFAD versus WT
Rpl27	ribosomal protein L27	0.293998	3.30018e-79	5.97035e-75	5XFAD versus WT
Cmpk1	cytidine monophosphate (UMP-CMP) kinase 1	0.291537	4.00671e-79	7.24853e-75	5XFAD versus WT
Atp5k	ATP synthase, H+ transporting, mitochondrial F1F0 complex, subunit E	0.254036	4.01268e-79	7.25934e-75	5XFAD versus WT
Agtpbp1	ATP/GTP binding protein 1	0.295663	4.09087e-79	7.40079e-75	5XFAD versus WT
Ube2q1	ubiquitin-conjugating enzyme E2Q family member 1	0.281101	4.85597e-79	8.78493e-75	5XFAD versus WT
Hprt	hypoxanthine guanine phosphoribosyl transferase	0.301983	5.27141e-79	9.5365e-75	5XFAD versus WT
Cops4	COP9 signalosome subunit 4	0.279552	5.66805e-79	1.02541e-74	5XFAD versus WT
Ppp4c	protein phosphatase 4, catalytic subunit	0.254692	5.78659e-79	1.04685e-74	5XFAD versus WT
Josd2	Josephin domain containing 2	0.333094	6.60721e-79	1.19531e-74	5XFAD versus WT
Ccpg1	cell cycle progression 1	0.277603	7.06476e-79	1.27808e-74	5XFAD versus WT
Ncaph2	non-SMC condensin II complex, subunit H2	0.27237	7.10251e-79	1.28492e-74	5XFAD versus WT
Acbd6	acyl-Coenzyme A binding domain containing 6	0.276338	7.3628e-79	1.332e-74	5XFAD versus WT
Ski	ski sarcoma viral oncogene homolog (avian)	0.289719	7.57612e-79	1.3706e-74	5XFAD versus WT
Ube2v2	ubiquitin-conjugating enzyme E2 variant 2	0.296392	8.90009e-79	1.61012e-74	5XFAD versus WT
Rab12	RAB12, member RAS oncogene family	0.279054	9.12118e-79	1.65011e-74	5XFAD versus WT
Acat1	acetyl-Coenzyme A acetyltransferase 1	0.283487	9.40765e-79	1.70194e-74	5XFAD versus WT
Cry2	cryptochrome 2 (photolyase-like)	0.289583	1.00622e-78	1.82035e-74	5XFAD versus WT
Hadhb	hydroxyacyl-CoA dehydrogenase trifunctional multienzyme complex subunit beta	0.301579	1.09652e-78	1.98371e-74	5XFAD versus WT
Ube2e3	ubiquitin-conjugating enzyme E2E 3	0.295245	1.22571e-78	2.21744e-74	5XFAD versus WT
Ccdc47	coiled-coil domain containing 47	0.288866	1.28537e-78	2.32536e-74	5XFAD versus WT
Ccl27a	chemokine (C-C motif) ligand 27A	0.35506	1.39481e-78	2.52336e-74	5XFAD versus WT
Tmem158	transmembrane protein 158	0.426495	1.65548e-78	2.99493e-74	5XFAD versus WT
Srcin1	SRC kinase signaling inhibitor 1	0.290083	2.31738e-78	4.19237e-74	5XFAD versus WT
Ppp2r2a	protein phosphatase 2, regulatory subunit B, alpha	0.300338	2.38358e-78	4.31214e-74	5XFAD versus WT
Gprasp2	G protein-coupled receptor associated sorting protein 2	0.319178	2.49634e-78	4.51613e-74	5XFAD versus WT
Use1	unconventional SNARE in the ER 1 homolog (S. cerevisiae)	0.281621	2.5439e-78	4.60216e-74	5XFAD versus WT
Blcap	bladder cancer associated protein	0.300905	3.00196e-78	5.43084e-74	5XFAD versus WT
Rock2	Rho-associated coiled-coil containing protein kinase 2	0.294929	3.11279e-78	5.63134e-74	5XFAD versus WT
Spryd3	SPRY domain containing 3	0.277507	3.19665e-78	5.78306e-74	5XFAD versus WT
Cds1	checkpoint kinase 2	0.313789	3.3188e-78	6.00405e-74	5XFAD versus WT
Pkd1	polycystin 1, transient receptor potential channel interacting	0.256714	3.55159e-78	6.42518e-74	5XFAD versus WT
Nkx6-2	NK6 homeobox 2	0.250431	3.72716e-78	6.7428e-74	5XFAD versus WT
Trappc5	trafficking protein particle complex 5	0.264509	4.424e-78	8.00346e-74	5XFAD versus WT
Gns	glucosamine (N-acetyl)-6-sulfatase	0.278999	4.42623e-78	8.00749e-74	5XFAD versus WT
Tspan31	tetraspanin 31	0.264266	4.66654e-78	8.44223e-74	5XFAD versus WT
Rps7	ribosomal protein S7	0.322101	5.13805e-78	9.29525e-74	5XFAD versus WT
Chst1	carbohydrate sulfotransferase 1	0.324854	5.29715e-78	9.58308e-74	5XFAD versus WT
Smarcd3	SWI/SNF related, matrix associated, actin dependent regulator of chromatin, subfamily d, member 3	0.2898	5.33338e-78	9.64863e-74	5XFAD versus WT
Actr10	ARP10 actin-related protein 10	0.274348	6.10232e-78	1.10397e-73	5XFAD versus WT
Bcr	BCR activator of RhoGEF and GTPase	0.312762	6.19998e-78	1.12164e-73	5XFAD versus WT
Slc4a3	solute carrier family 4 (anion exchanger), member 3	0.291625	7.22717e-78	1.30747e-73	5XFAD versus WT
Bmpr2	bone morphogenetic protein receptor, type II (serine/threonine kinase)	0.269648	7.92504e-78	1.43372e-73	5XFAD versus WT
Rpl27a	ribosomal protein L27A	0.32187	8.73162e-78	1.57964e-73	5XFAD versus WT
Zmat3	zinc finger matrin type 3	0.278772	8.76276e-78	1.58527e-73	5XFAD versus WT
Rere	arginine glutamic acid dipeptide (RE) repeats	0.286052	1.05983e-77	1.91734e-73	5XFAD versus WT
Dctn5	dynactin 5	0.280207	1.10634e-77	2.00149e-73	5XFAD versus WT
Scg2	secretogranin II	0.445272	1.14418e-77	2.06994e-73	5XFAD versus WT
Sacm1l	SAC1 suppressor of actin mutations 1-like (yeast)	0.301068	1.16865e-77	2.1142e-73	5XFAD versus WT
Zmynd8	zinc finger, MYND-type containing 8	0.27151	1.18681e-77	2.14706e-73	5XFAD versus WT
Plpbp	pyridoxal phosphate binding protein	0.272473	1.21932e-77	2.20586e-73	5XFAD versus WT
Mrps14	mitochondrial ribosomal protein S14	0.294718	1.39753e-77	2.52828e-73	5XFAD versus WT
Dcun1d5	DCN1, defective in cullin neddylation 1, domain containing 5 (S. cerevisiae)	0.264645	1.66169e-77	3.00616e-73	5XFAD versus WT
Rtcb	RNA 2',3'-cyclic phosphate and 5'-OH ligase	0.284907	2.01487e-77	3.64509e-73	5XFAD versus WT
Elovl5	ELOVL family member 5, elongation of long chain fatty acids (yeast)	0.308951	2.0774e-77	3.75822e-73	5XFAD versus WT
Purb	purine rich element binding protein B	0.279361	2.08979e-77	3.78065e-73	5XFAD versus WT
Ssb	Sjogren syndrome antigen B	0.272425	2.24252e-77	4.05695e-73	5XFAD versus WT
Smarcd1	SWI/SNF related, matrix associated, actin dependent regulator of chromatin, subfamily d, member 1	0.291351	2.44436e-77	4.42208e-73	5XFAD versus WT
1110051M20Rik	centriolar satellite-associated tubulin polyglutamylase complex regulator 1	0.276211	2.54969e-77	4.61265e-73	5XFAD versus WT
Jpt1	Jupiter microtubule associated homolog 1	0.292444	2.71284e-77	4.9078e-73	5XFAD versus WT
Suds3	suppressor of defective silencing 3 homolog (S. cerevisiae)	0.278128	3.0365e-77	5.49333e-73	5XFAD versus WT
Lcmt1	leucine carboxyl methyltransferase 1	0.273145	3.16862e-77	5.73234e-73	5XFAD versus WT
Camta2	calmodulin binding transcription activator 2	0.304863	3.28605e-77	5.94479e-73	5XFAD versus WT
Idh3a	isocitrate dehydrogenase 3 (NAD+) alpha	0.304581	3.48596e-77	6.30645e-73	5XFAD versus WT
Ubl3	ubiquitin-like 3	0.276961	3.95959e-77	7.16329e-73	5XFAD versus WT
Ralgds	ral guanine nucleotide dissociation stimulator	0.295847	5.60042e-77	1.01317e-72	5XFAD versus WT
Usp32	ubiquitin specific peptidase 32	0.272988	5.62622e-77	1.01784e-72	5XFAD versus WT
Dock3	dedicator of cyto-kinesis 3	0.288556	6.68162e-77	1.20877e-72	5XFAD versus WT
Txndc17	thioredoxin domain containing 17	0.279442	6.98053e-77	1.26285e-72	5XFAD versus WT
Dlg1	discs large MAGUK scaffold protein 1	0.294456	8.19729e-77	1.48297e-72	5XFAD versus WT
Trim2	tripartite motif-containing 2	0.314401	1.23554e-76	2.23522e-72	5XFAD versus WT
Ccdc12	coiled-coil domain containing 12	0.272992	1.29818e-76	2.34853e-72	5XFAD versus WT
Akirin1	akirin 1	0.275277	1.40263e-76	2.53749e-72	5XFAD versus WT
Syp	protein tyrosine phosphatase, non-receptor type 11	0.334356	1.49683e-76	2.70791e-72	5XFAD versus WT
Itpk1	inositol 1,3,4-triphosphate 5/6 kinase	0.276624	1.60286e-76	2.89973e-72	5XFAD versus WT
March5	membrane associated ring-CH-type finger 5	0.272859	1.65859e-76	3.00056e-72	5XFAD versus WT
Nudt16l1	nudix (nucleoside diphosphate linked moiety X)-type motif 16-like 1	0.271847	1.82423e-76	3.30022e-72	5XFAD versus WT
Znhit1	zinc finger, HIT domain containing 1	0.292016	1.993e-76	3.60554e-72	5XFAD versus WT
Rpl41	ribosomal protein L41	0.294884	2.02421e-76	3.66199e-72	5XFAD versus WT
Cul3	cullin 3	0.272945	2.24616e-76	4.06354e-72	5XFAD versus WT
Atcay	ataxia, cerebellar, Cayman type	0.284313	2.2551e-76	4.07971e-72	5XFAD versus WT
Lpcat4	lysophosphatidylcholine acyltransferase 4	0.282003	2.45648e-76	4.44403e-72	5XFAD versus WT
Gm17018	deleted in primary ciliary dyskinesia	0.285316	3.16202e-76	5.72042e-72	5XFAD versus WT
Pnmal1	PNMA family member 8A	0.291799	3.86958e-76	7.00046e-72	5XFAD versus WT
Celsr2	cadherin, EGF LAG seven-pass G-type receptor 2	0.271784	4.08492e-76	7.39003e-72	5XFAD versus WT
Scn2a	sodium channel, voltage-gated, type II, alpha	0.283842	4.25007e-76	7.68881e-72	5XFAD versus WT
Ssr1	signal sequence receptor, alpha	0.274567	4.55741e-76	8.24482e-72	5XFAD versus WT
Mrps16	mitochondrial ribosomal protein S16	0.27753	4.73955e-76	8.57432e-72	5XFAD versus WT
Tmem223	transmembrane protein 223	0.282248	5.10475e-76	9.235e-72	5XFAD versus WT
Ankrd40	ankyrin repeat domain 40	0.271785	5.36128e-76	9.6991e-72	5XFAD versus WT
Caskin1	CASK interacting protein 1	0.268868	6.11976e-76	1.10713e-71	5XFAD versus WT
Tnks2	tankyrase, TRF1-interacting ankyrin-related ADP-ribose polymerase 2	0.2726	6.29562e-76	1.13894e-71	5XFAD versus WT
Acsbg1	acyl-CoA synthetase bubblegum family member 1	0.308583	7.06954e-76	1.27895e-71	5XFAD versus WT
Cdk17	cyclin-dependent kinase 17	0.315553	7.68578e-76	1.39044e-71	5XFAD versus WT
Ewsr1	Ewing sarcoma breakpoint region 1	0.276881	8.24523e-76	1.49164e-71	5XFAD versus WT
Naa38	LSM8 homolog, U6 small nuclear RNA associated	0.31234	9.23598e-76	1.67088e-71	5XFAD versus WT
Becn1	beclin 1, autophagy related	0.26858	1.22741e-75	2.2205e-71	5XFAD versus WT
Ppm1b	protein phosphatase 1B, magnesium dependent, beta isoform	0.274435	1.27291e-75	2.30281e-71	5XFAD versus WT
Cavin3	caveolae associated 3	0.272948	1.50218e-75	2.7176e-71	5XFAD versus WT
Zcchc17	zinc finger, CCHC domain containing 17	0.275299	3.95632e-75	7.15739e-71	5XFAD versus WT
Rbfox3	RNA binding protein, fox-1 homolog (C. elegans) 3	0.29759	3.96454e-75	7.17225e-71	5XFAD versus WT
Clns1a	chloride channel, nucleotide-sensitive, 1A	0.282198	4.01642e-75	7.2661e-71	5XFAD versus WT
Car2	carbonic anhydrase 2	0.435546	4.0877e-75	7.39505e-71	5XFAD versus WT
Tro	trophinin	0.296767	4.45109e-75	8.05247e-71	5XFAD versus WT
Actr2	ARP2 actin-related protein 2	0.290293	4.4955e-75	8.13281e-71	5XFAD versus WT
Impad1	3'(2'), 5'-bisphosphate nucleotidase 2	0.279755	4.74587e-75	8.58576e-71	5XFAD versus WT
Rbbp4	retinoblastoma binding protein 4, chromatin remodeling factor	0.272382	5.8541e-75	1.05907e-70	5XFAD versus WT
Laptm4a	lysosomal-associated protein transmembrane 4A	0.286916	6.2877e-75	1.13751e-70	5XFAD versus WT
Gpr137	G protein-coupled receptor 137	0.283882	6.91162e-75	1.25038e-70	5XFAD versus WT
Bap1	Brca1 associated protein 1	0.264378	6.92325e-75	1.25249e-70	5XFAD versus WT
Ndufa1	NADH:ubiquinone oxidoreductase subunit A1	0.286206	7.0691e-75	1.27887e-70	5XFAD versus WT
Gpam	glycerol-3-phosphate acyltransferase, mitochondrial	0.252383	7.55585e-75	1.36693e-70	5XFAD versus WT
Rnf10	ring finger protein 10	0.288785	8.38875e-75	1.51761e-70	5XFAD versus WT
Trim32	tripartite motif-containing 32	0.280097	9.14656e-75	1.6547e-70	5XFAD versus WT
Tsc2	TSC complex subunit 2	0.263488	9.20712e-75	1.66566e-70	5XFAD versus WT
Mrpl20	mitochondrial ribosomal protein L20	0.30693	9.81968e-75	1.77648e-70	5XFAD versus WT
Ndrg1	N-myc downstream regulated gene 1	0.405045	1.51254e-74	2.73633e-70	5XFAD versus WT
Spcs3	adipocyte-related X-chromosome expressed sequence 1	0.280988	1.70009e-74	3.07562e-70	5XFAD versus WT
Nrxn2	neurexin II	0.277352	2.45995e-74	4.45029e-70	5XFAD versus WT
Snx17	sorting nexin 17	0.278891	2.80134e-74	5.0679e-70	5XFAD versus WT
Hsd17b12	hydroxysteroid (17-beta) dehydrogenase 12	0.273534	2.89022e-74	5.2287e-70	5XFAD versus WT
Senp2	SUMO/sentrin specific peptidase 2	0.276921	3.2058e-74	5.79961e-70	5XFAD versus WT
Srxn1	sulfiredoxin 1 homolog (S. cerevisiae)	0.281588	3.31754e-74	6.00177e-70	5XFAD versus WT
Pfdn2	prefoldin 2	0.292581	3.4673e-74	6.27269e-70	5XFAD versus WT
Paqr4	progestin and adipoQ receptor family member IV	0.258547	3.91924e-74	7.09029e-70	5XFAD versus WT
Krtcap2	keratinocyte associated protein 2	0.292094	3.95242e-74	7.15033e-70	5XFAD versus WT
F3	coagulation factor III	0.270917	4.64989e-74	8.41212e-70	5XFAD versus WT
Ap3m2	adaptor-related protein complex 3, mu 2 subunit	0.280665	5.48452e-74	9.92205e-70	5XFAD versus WT
Slc27a4	solute carrier family 27 (fatty acid transporter), member 4	0.273139	5.49447e-74	9.94005e-70	5XFAD versus WT
Man2b1	mannosidase 2, alpha B1	0.271134	5.96121e-74	1.07844e-69	5XFAD versus WT
[truncated: 8,543 more rows]
