# Supplementary material for: Human neural stem cells restore spatial memory in a transgenic Alzheimer’s disease mouse model by an immunomodulating mechanism
Source: Front Aging Neurosci. 2023 Dec 14;15:1306004. doi: 10.3389/fnagi.2023.1306004 (PMC10753006; doi:10.3389/fnagi.2023.1306004)
Supplement: Supplementary file 2 [file Table_2.XLSX]

## Sheet: Amygdala
Gene Symbol	Description	Log2FC	P-value	Padj	Comparison
Thy1	thymus cell antigen 1, theta	2.06887	7.13112e-44	1.29009e-39	5XFAD versus WT
Rpl13	ribosomal protein L13	1.9242	1.18703e-41	2.14746e-37	5XFAD versus WT
Apoe	apolipoprotein E	1.60246	1.21151e-41	2.19175e-37	5XFAD versus WT
Hspa8	heat shock protein 8	1.43299	2.40443e-41	4.34986e-37	5XFAD versus WT
Ckb	choline kinase beta	1.65157	5.47178e-41	9.89899e-37	5XFAD versus WT
Cox8a	cytochrome c oxidase subunit 8A	1.85588	2.76654e-40	5.00495e-36	5XFAD versus WT
Psap	prosaposin	1.37545	5.05184e-40	9.13928e-36	5XFAD versus WT
Hsp90ab1	heat shock protein 90 alpha (cytosolic), class B member 1	1.29761	2.32569e-39	4.20741e-35	5XFAD versus WT
Nrgn	neurogranin	1.77157	2.53253e-39	4.58161e-35	5XFAD versus WT
Pcsk1n	proprotein convertase subtilisin/kexin type 1 inhibitor	2.75145	7.86911e-38	1.4236e-33	5XFAD versus WT
Chchd2	coiled-coil-helix-coiled-coil-helix domain containing 2	1.48942	2.89036e-37	5.22896e-33	5XFAD versus WT
Chchd10	coiled-coil-helix-coiled-coil-helix domain containing 10	1.80995	3.04534e-37	5.50933e-33	5XFAD versus WT
Pkm	pyruvate kinase, muscle	1.22886	4.62912e-37	8.37454e-33	5XFAD versus WT
Dnm1	dynamin 1	1.42833	2.75832e-36	4.99007e-32	5XFAD versus WT
Uchl1	ubiquitin carboxy-terminal hydrolase L1	1.44248	6.07022e-36	1.09816e-31	5XFAD versus WT
Bsg	basigin	1.48095	1.15234e-34	2.0847e-30	5XFAD versus WT
Atp5b	ATP synthase, H+ transporting mitochondrial F1 complex, beta subunit	1.13892	1.56712e-34	2.83508e-30	5XFAD versus WT
Fth1	ferritin heavy polypeptide 1	1.48616	1.68014e-34	3.03954e-30	5XFAD versus WT
C1qtnf4	C1q and tumor necrosis factor related protein 4	1.55185	1.96942e-33	3.56288e-29	5XFAD versus WT
Cox5b	cytochrome c oxidase subunit 5B	1.34033	2.16851e-33	3.92306e-29	5XFAD versus WT
Eno2	enolase 2, gamma neuronal	1.24644	4.80687e-33	8.6961e-29	5XFAD versus WT
Cst3	cystatin C	1.25107	4.91755e-33	8.89634e-29	5XFAD versus WT
Meg3	maternally expressed 3	1.31502	1.41433e-32	2.55866e-28	5XFAD versus WT
Clu	clusterin	1.2214	1.31589e-31	2.38058e-27	5XFAD versus WT
Calr	calreticulin	1.2865	1.54143e-31	2.78861e-27	5XFAD versus WT
Aldoa	aldolase A, fructose-bisphosphate	1.0274	1.64812e-31	2.98162e-27	5XFAD versus WT
Grina	glutamate receptor, ionotropic, N-methyl D-aspartate-associated protein 1 (glutamate binding)	1.33982	1.89644e-31	3.43084e-27	5XFAD versus WT
Atp6v0c	ATPase, H+ transporting, lysosomal V0 subunit C	1.22031	4.93226e-31	8.92295e-27	5XFAD versus WT
Rab3a	RAB3A, member RAS oncogene family	1.31227	5.56498e-31	1.00676e-26	5XFAD versus WT
Eef2	eukaryotic translation elongation factor 2	1.20319	1.4347e-30	2.59552e-26	5XFAD versus WT
Ubc	ubiquitin A-52 residue ribosomal protein fusion product 1	1.10917	1.4609e-30	2.64291e-26	5XFAD versus WT
Rps2	ribosomal protein S2	1.39249	3.77909e-30	6.83675e-26	5XFAD versus WT
Ctsd	cathepsin D	1.38872	4.48016e-30	8.10505e-26	5XFAD versus WT
Klc1	kinesin light chain 1	1.25321	1.77395e-29	3.20925e-25	5XFAD versus WT
Ndufab1	NADH:ubiquinone oxidoreductase subunit AB1	1.48102	1.8177e-29	3.2884e-25	5XFAD versus WT
Ubb	ubiquitin A-52 residue ribosomal protein fusion product 1	1.03109	1.97848e-29	3.57927e-25	5XFAD versus WT
Prkar1b	protein kinase, cAMP dependent regulatory, type I beta	1.27098	6.06234e-29	1.09674e-24	5XFAD versus WT
Slc22a17	solute carrier family 22 (organic cation transporter), member 17	1.00332	9.50681e-29	1.71988e-24	5XFAD versus WT
Pnmal2	PNMA family member 8B	1.25622	2.06473e-28	3.7353e-24	5XFAD versus WT
Cox5a	cytochrome c oxidase subunit 5A	1.41065	2.55234e-28	4.61744e-24	5XFAD versus WT
Ypel3	yippee like 3	1.35652	3.25459e-28	5.88788e-24	5XFAD versus WT
Gpi1	glucose-6-phosphate isomerase 1	1.09542	3.51061e-28	6.35105e-24	5XFAD versus WT
Tcf25	transcription factor 25 (basic helix-loop-helix)	1.20191	5.80624e-28	1.05041e-23	5XFAD versus WT
Gpx4	glutathione peroxidase 4	1.21819	9.10129e-28	1.64652e-23	5XFAD versus WT
Gm1673	predicted gene 1673	1.54138	1.03691e-27	1.87588e-23	5XFAD versus WT
Cox4i1	cytochrome c oxidase subunit 4I1	1.01873	1.67512e-27	3.03046e-23	5XFAD versus WT
Atp1b1	ATPase, Na+/K+ transporting, beta 1 polypeptide	0.939481	1.70229e-27	3.07961e-23	5XFAD versus WT
Rnf187	ring finger protein 187	1.14298	1.96484e-27	3.55459e-23	5XFAD versus WT
Nsg1	neuron specific gene family member 1	1.1743	4.22632e-27	7.64584e-23	5XFAD versus WT
Actg1	actin, gamma, cytoplasmic 1	0.820285	4.47474e-27	8.09526e-23	5XFAD versus WT
Emc10	ER membrane protein complex subunit 10	1.20744	4.92905e-27	8.91714e-23	5XFAD versus WT
Bc1	brain cytoplasmic RNA 1, pseudogene 1	-1.24912	5.78536e-27	1.04663e-22	5XFAD versus WT
Mtch1	mitochondrial carrier 1	1.11501	6.57441e-27	1.18938e-22	5XFAD versus WT
Snap25	synaptosomal-associated protein 25	0.792641	7.19285e-27	1.30126e-22	5XFAD versus WT
Ndufa6	NADH:ubiquinone oxidoreductase subunit A6	1.22232	1.2329e-26	2.23044e-22	5XFAD versus WT
Rpsa	ribosomal protein SA	0.988224	1.39381e-26	2.52154e-22	5XFAD versus WT
Atp1a3	ATPase, Na+/K+ transporting, alpha 3 polypeptide	0.968705	1.61273e-26	2.91759e-22	5XFAD versus WT
Map1b	microtubule-associated protein 1B	1.13375	3.3828e-26	6.11983e-22	5XFAD versus WT
Atp6v1e1	ATPase, H+ transporting, lysosomal V1 subunit E1	1.11066	3.43787e-26	6.21946e-22	5XFAD versus WT
Serp2	stress-associated endoplasmic reticulum protein family member 2	1.38863	4.01475e-26	7.26309e-22	5XFAD versus WT
Stx1b	syntaxin 1B	1.12714	6.63889e-26	1.20104e-21	5XFAD versus WT
Grin1	glutamate receptor, ionotropic, NMDA1 (zeta 1)	1.18465	1.1438e-25	2.06924e-21	5XFAD versus WT
Cct7	chaperonin containing Tcp1, subunit 7 (eta)	1.08968	1.24644e-25	2.25493e-21	5XFAD versus WT
Snhg11	small nucleolar RNA host gene 11	1.06349	1.60765e-25	2.90841e-21	5XFAD versus WT
Selenow	selenoprotein W	1.0093	1.66548e-25	3.01302e-21	5XFAD versus WT
Clstn1	calsyntenin 1	1.09254	2.48433e-25	4.4944e-21	5XFAD versus WT
Ahi1	Abelson helper integration site 1	1.38871	2.61142e-25	4.72433e-21	5XFAD versus WT
Clta	clathrin, light polypeptide (Lca)	1.11012	3.40032e-25	6.15152e-21	5XFAD versus WT
Uqcr10	ubiquinol-cytochrome c reductase, complex III subunit X	1.0086	4.72521e-25	8.54839e-21	5XFAD versus WT
Atp6v0b	ATPase, H+ transporting, lysosomal V0 subunit B	1.16528	4.91878e-25	8.89857e-21	5XFAD versus WT
Ldhb	lactate dehydrogenase B	0.861101	5.01657e-25	9.07547e-21	5XFAD versus WT
Ap2s1	adaptor-related protein complex 2, sigma 1 subunit	1.16682	5.2871e-25	9.5649e-21	5XFAD versus WT
Nsf	N-ethylmaleimide sensitive fusion protein	1.01953	5.30087e-25	9.5898e-21	5XFAD versus WT
Uqcrq	ubiquinol-cytochrome c reductase, complex III subunit VII	1.04063	6.63777e-25	1.20084e-20	5XFAD versus WT
Map1lc3a	microtubule-associated protein 1 light chain 3 alpha	1.23429	7.59293e-25	1.37364e-20	5XFAD versus WT
Ywhag	tyrosine 3-monooxygenase/tryptophan 5-monooxygenase activation protein, gamma polypeptide	0.958973	1.08106e-24	1.95575e-20	5XFAD versus WT
Tpt1	tumor protein, translationally-controlled 1	0.955233	1.11323e-24	2.01395e-20	5XFAD versus WT
Rpl11	ribosomal protein L11	1.06814	1.18963e-24	2.15215e-20	5XFAD versus WT
Calm1	calmodulin 1	0.804126	1.78176e-24	3.22339e-20	5XFAD versus WT
Cox6b1	cytochrome c oxidase, subunit 6B1	1.00237	1.82172e-24	3.29568e-20	5XFAD versus WT
Mdh1	malate dehydrogenase 1, NAD (soluble)	0.85025	1.86374e-24	3.3717e-20	5XFAD versus WT
Tuba4a	tubulin, alpha 4A	0.988942	1.94428e-24	3.5174e-20	5XFAD versus WT
Atp6v1b2	ATPase, H+ transporting, lysosomal V1 subunit B2	1.0278	2.11927e-24	3.83396e-20	5XFAD versus WT
Cbarp	calcium channel, voltage-dependent, beta subunit associated regulatory protein	1.10468	2.39822e-24	4.33863e-20	5XFAD versus WT
Pebp1	phosphatidylethanolamine binding protein 1	0.973789	2.74626e-24	4.96825e-20	5XFAD versus WT
Ndufs5	NADH:ubiquinone oxidoreductase core subunit S5	1.13042	2.7835e-24	5.03563e-20	5XFAD versus WT
Cox6a1	cytochrome c oxidase subunit 6A1	0.998714	2.90902e-24	5.2627e-20	5XFAD versus WT
Atp5d	ATP synthase, H+ transporting, mitochondrial F1 complex, delta subunit	1.16014	5.60236e-24	1.01352e-19	5XFAD versus WT
Gaa	glucosidase, alpha, acid	1.15589	7.27005e-24	1.31522e-19	5XFAD versus WT
Tecr	trans-2,3-enoyl-CoA reductase	1.08608	8.99802e-24	1.62783e-19	5XFAD versus WT
Rplp1	ribosomal protein, large, P1	0.869893	9.84516e-24	1.78109e-19	5XFAD versus WT
Dynll2	dynein light chain LC8-type 2	0.844097	1.07376e-23	1.94253e-19	5XFAD versus WT
Ppp2r1a	protein phosphatase 2, regulatory subunit A, alpha	0.940509	1.27158e-23	2.30042e-19	5XFAD versus WT
Aldoc	aldolase C, fructose-bisphosphate	0.972132	1.37873e-23	2.49426e-19	5XFAD versus WT
Camkv	CaM kinase-like vesicle-associated	1.11322	1.68762e-23	3.05307e-19	5XFAD versus WT
Flywch1	FLYWCH-type zinc finger 1	1.11928	1.9789e-23	3.58002e-19	5XFAD versus WT
Rtl8a	retrotransposon Gag like 8A	1.18412	2.11473e-23	3.82575e-19	5XFAD versus WT
Atp6v0e2	ATPase, H+ transporting, lysosomal V0 subunit E2	1.11364	4.52835e-23	8.19224e-19	5XFAD versus WT
Timm13	translocase of inner mitochondrial membrane 13	1.0246	5.09096e-23	9.21005e-19	5XFAD versus WT
Ldha	lactate dehydrogenase A	1.05517	6.58236e-23	1.19081e-18	5XFAD versus WT
Podxl2	podocalyxin-like 2	1.50544	6.73227e-23	1.21793e-18	5XFAD versus WT
Gnb2	guanine nucleotide binding protein (G protein), beta 2	1.10573	9.83376e-23	1.77903e-18	5XFAD versus WT
Syn2	synapsin II	1.02325	1.25406e-22	2.26872e-18	5XFAD versus WT
Slc25a3	solute carrier family 25 (mitochondrial carrier, phosphate carrier), member 3	0.864316	1.52226e-22	2.75393e-18	5XFAD versus WT
Ly6h	lymphocyte antigen 6 complex, locus H	1.58289	1.58985e-22	2.8762e-18	5XFAD versus WT
Rps10	ribosomal protein S10	1.00444	2.61344e-22	4.72797e-18	5XFAD versus WT
Ndrg2	N-myc downstream regulated gene 2	0.991497	2.81222e-22	5.08758e-18	5XFAD versus WT
Maged1	MAGE family member D1	0.963881	3.00083e-22	5.42879e-18	5XFAD versus WT
Uqcc2	ubiquinol-cytochrome c reductase complex assembly factor 2	1.01596	5.65192e-22	1.02249e-17	5XFAD versus WT
Tuba1b	tubulin, alpha 1B	1.02148	1.01448e-21	1.83529e-17	5XFAD versus WT
Snrpn	small nuclear ribonucleoprotein N	1.08645	1.62286e-21	2.93592e-17	5XFAD versus WT
Edf1	endothelial differentiation-related factor 1	1.13423	2.34479e-21	4.24197e-17	5XFAD versus WT
Vamp2	vesicle-associated membrane protein 2	0.832821	2.55578e-21	4.62366e-17	5XFAD versus WT
Tpi1	triosephosphate isomerase 1	0.874912	2.74988e-21	4.97481e-17	5XFAD versus WT
Mlf2	myeloid leukemia factor 2	0.900643	3.1481e-21	5.69522e-17	5XFAD versus WT
Rpl13a	ribosomal protein L13A	0.759965	3.3404e-21	6.04312e-17	5XFAD versus WT
Hsph1	heat shock 105kDa/110kDa protein 1	0.992095	4.00573e-21	7.24677e-17	5XFAD versus WT
Rabac1	Rab acceptor 1 (prenylated)	1.00804	4.70069e-21	8.50402e-17	5XFAD versus WT
Cx3cl1	chemokine (C-X3-C motif) ligand 1	1.01348	5.2571e-21	9.51062e-17	5XFAD versus WT
Atp5g1	ATP synthase, H+ transporting, mitochondrial F0 complex, subunit C1 (subunit 9)	0.911051	6.23313e-21	1.12764e-16	5XFAD versus WT
Oaz1	ornithine decarboxylase antizyme 1	1.00433	6.41097e-21	1.15981e-16	5XFAD versus WT
Scand1	SCAN domain-containing 1	1.0904	7.89976e-21	1.42914e-16	5XFAD versus WT
Kif1a	kinesin family member 1A	0.895254	1.45225e-20	2.62726e-16	5XFAD versus WT
Ptms	parathymosin	1.0554	1.91138e-20	3.45788e-16	5XFAD versus WT
Atp5h	ATP synthase, H+ transporting, mitochondrial F0 complex, subunit D	0.9106	1.96023e-20	3.54625e-16	5XFAD versus WT
6330403K07Rik	RIKEN cDNA 6330403K07 gene	1.14605	2.08954e-20	3.78019e-16	5XFAD versus WT
Rtn1	reticulon 1	0.792021	2.44712e-20	4.42709e-16	5XFAD versus WT
Ndufb2	NADH:ubiquinone oxidoreductase subunit B2	0.926563	2.5227e-20	4.56382e-16	5XFAD versus WT
Tubb3	tubulin, beta 3 class III	1.01408	2.59532e-20	4.69519e-16	5XFAD versus WT
Ap1s1	adaptor protein complex AP-1, sigma 1	1.00627	2.60808e-20	4.71827e-16	5XFAD versus WT
Uqcr11	ubiquinol-cytochrome c reductase, complex III subunit XI	0.927023	2.67473e-20	4.83886e-16	5XFAD versus WT
Cd81	CD81 antigen	0.987943	2.79169e-20	5.05045e-16	5XFAD versus WT
Eif5a	eukaryotic translation initiation factor 5A	1.04903	3.19363e-20	5.77759e-16	5XFAD versus WT
Actb	actin, beta	0.701481	3.29686e-20	5.96436e-16	5XFAD versus WT
Tle5	TLE family member 5, transcriptional modulator	1.05064	3.43821e-20	6.22006e-16	5XFAD versus WT
Nrsn2	neurensin 2	1.15109	3.74612e-20	6.7771e-16	5XFAD versus WT
Bex2	brain expressed X-linked 2	1.03976	4.90752e-20	8.8782e-16	5XFAD versus WT
Camk2b	calcium/calmodulin-dependent protein kinase II, beta	0.914981	5.68575e-20	1.02861e-15	5XFAD versus WT
Gapdh	glyceraldehyde-3-phosphate dehydrogenase	0.857508	5.80923e-20	1.05095e-15	5XFAD versus WT
Cfl1	cofilin 1, non-muscle	0.888733	6.31464e-20	1.14238e-15	5XFAD versus WT
Arf1	ADP-ribosylation factor 1	0.889556	6.85029e-20	1.23929e-15	5XFAD versus WT
Rps8	ribosomal protein S8	0.911247	8.48476e-20	1.53498e-15	5XFAD versus WT
Gabbr1	gamma-aminobutyric acid (GABA) B receptor, 1	0.80966	8.62428e-20	1.56022e-15	5XFAD versus WT
Npdc1	neural proliferation, differentiation and control 1	1.04288	9.12977e-20	1.65167e-15	5XFAD versus WT
Rab7	RAB7, member RAS oncogene family	0.926356	9.25059e-20	1.67352e-15	5XFAD versus WT
Rps15	ribosomal protein S15	0.820244	1.05474e-19	1.90814e-15	5XFAD versus WT
Atp6v0a1	ATPase, H+ transporting, lysosomal V0 subunit A1	0.985399	1.14143e-19	2.06497e-15	5XFAD versus WT
Grcc10	gene rich cluster, C10 gene	1.02331	1.24939e-19	2.26027e-15	5XFAD versus WT
Sqstm1	sequestosome 1	0.968775	1.25257e-19	2.26602e-15	5XFAD versus WT
Timp2	tissue inhibitor of metalloproteinase 2	1.00294	1.40707e-19	2.54553e-15	5XFAD versus WT
Rasgrf1	RAS protein-specific guanine nucleotide-releasing factor 1	0.967672	1.45081e-19	2.62465e-15	5XFAD versus WT
Myl6	myosin, light polypeptide 6, alkali, smooth muscle and non-muscle	0.757152	1.45274e-19	2.62815e-15	5XFAD versus WT
App	amyloid beta (A4) precursor protein	0.729124	1.60927e-19	2.91133e-15	5XFAD versus WT
Dynlrb1	dynein light chain roadblock-type 1	0.985854	1.82162e-19	3.29549e-15	5XFAD versus WT
Rnasek	ribonuclease, RNase K	0.98998	1.93168e-19	3.49461e-15	5XFAD versus WT
Mdh2	malate dehydrogenase 2, NAD (mitochondrial)	0.836921	2.15332e-19	3.89556e-15	5XFAD versus WT
Ap2m1	adaptor-related protein complex 2, mu 1 subunit	0.847765	2.3044e-19	4.1689e-15	5XFAD versus WT
Cyc1	cytochrome c-1	0.983785	2.3995e-19	4.34093e-15	5XFAD versus WT
Rpl14	ribosomal protein L14	0.886871	2.4858e-19	4.49707e-15	5XFAD versus WT
Stxbp1	syntaxin binding protein 1	0.862659	2.77071e-19	5.01249e-15	5XFAD versus WT
Rtl8b	retrotransposon Gag like 8B	1.07739	2.876e-19	5.20296e-15	5XFAD versus WT
Calm3	calmodulin 3	0.813064	3.14807e-19	5.69517e-15	5XFAD versus WT
Ndrg4	N-myc downstream regulated gene 4	0.751199	3.38997e-19	6.13279e-15	5XFAD versus WT
Agap3	ArfGAP with GTPase domain, ankyrin repeat and PH domain 3	0.940944	3.65691e-19	6.61571e-15	5XFAD versus WT
Aplp1	amyloid beta (A4) precursor-like protein 1	0.7638	3.75143e-19	6.78672e-15	5XFAD versus WT
Thra	thyroid hormone receptor alpha	0.856017	4.52009e-19	8.1773e-15	5XFAD versus WT
Uqcrc1	ubiquinol-cytochrome c reductase core protein 1	0.94331	5.11412e-19	9.25195e-15	5XFAD versus WT
Hap1	huntingtin-associated protein 1	1.25532	5.83993e-19	1.0565e-14	5XFAD versus WT
Fau	Finkel-Biskis-Reilly murine sarcoma virus (FBR-MuSV) ubiquitously expressed (fox derived)	0.832848	6.87309e-19	1.24341e-14	5XFAD versus WT
Hint1	histidine triad nucleotide binding protein 1	0.969735	6.8989e-19	1.24808e-14	5XFAD versus WT
Rtn3	reticulon 3	0.837407	6.96864e-19	1.2607e-14	5XFAD versus WT
Eif1	eukaryotic translation initiation factor 1	0.872715	7.88351e-19	1.42621e-14	5XFAD versus WT
Slc32a1	solute carrier family 32 (GABA vesicular transporter), member 1	0.982996	1.06951e-18	1.93485e-14	5XFAD versus WT
Rpl28	ribosomal protein L28	0.783836	1.36912e-18	2.47687e-14	5XFAD versus WT
Stub1	STIP1 homology and U-Box containing protein 1	0.912067	1.42457e-18	2.57719e-14	5XFAD versus WT
Serf2	small EDRK-rich factor 2	0.898233	1.44055e-18	2.6061e-14	5XFAD versus WT
Atp5j2	ATP synthase, H+ transporting, mitochondrial F0 complex, subunit F2	0.788376	1.6392e-18	2.96547e-14	5XFAD versus WT
Acot7	acyl-CoA thioesterase 7	0.937412	1.96388e-18	3.55286e-14	5XFAD versus WT
Tubb5	tubulin, beta 5 class I	0.853294	2.16857e-18	3.92316e-14	5XFAD versus WT
Nckap1	NCK-associated protein 1	0.821072	2.24655e-18	4.06424e-14	5XFAD versus WT
Dctn3	dynactin 3	0.954343	2.45252e-18	4.43685e-14	5XFAD versus WT
Nisch	nischarin	0.772581	2.46764e-18	4.46421e-14	5XFAD versus WT
Aplp2	amyloid beta (A4) precursor-like protein 2	0.809058	2.61553e-18	4.73175e-14	5XFAD versus WT
Cend1	cell cycle exit and neuronal differentiation 1	0.940596	2.78765e-18	5.04314e-14	5XFAD versus WT
Ptov1	prostate tumor over expressed gene 1	1.02967	2.84383e-18	5.14477e-14	5XFAD versus WT
Tuba1a	tubulin, alpha 1A	0.724533	2.99052e-18	5.41014e-14	5XFAD versus WT
Slc25a4	solute carrier family 25 (mitochondrial carrier, adenine nucleotide translocator), member 4	0.714274	3.23762e-18	5.85718e-14	5XFAD versus WT
Apbb1	amyloid beta (A4) precursor protein-binding, family B, member 1	0.866324	3.28559e-18	5.94395e-14	5XFAD versus WT
Nenf	neuron derived neurotrophic factor	1.10598	3.69891e-18	6.69169e-14	5XFAD versus WT
Gabarapl1	gamma-aminobutyric acid (GABA) A receptor-associated protein-like 1	0.816391	4.0544e-18	7.33481e-14	5XFAD versus WT
Syn1	synapsin I	0.837324	4.10015e-18	7.41757e-14	5XFAD versus WT
Mapk8ip2	mitogen-activated protein kinase 8 interacting protein 2	0.906923	4.27151e-18	7.72759e-14	5XFAD versus WT
2900097C17Rik	Berardinelli-Seip congenital lipodystrophy 2 (seipin)	0.590212	4.30289e-18	7.78436e-14	5XFAD versus WT
Hpca	hippocalcin	1.01223	4.96023e-18	8.97355e-14	5XFAD versus WT
Hspa5	heat shock protein 5	0.850996	5.69788e-18	1.0308e-13	5XFAD versus WT
Morf4l1	mortality factor 4 like 1	0.750578	5.81329e-18	1.05168e-13	5XFAD versus WT
Stmn3	stathmin-like 3	0.970995	6.70894e-18	1.21371e-13	5XFAD versus WT
Ccdc85b	coiled-coil domain containing 85B	0.910699	7.72807e-18	1.39809e-13	5XFAD versus WT
Vstm2l	V-set and transmembrane domain containing 2-like	0.871092	8.12648e-18	1.47016e-13	5XFAD versus WT
Sncb	synuclein, beta	0.928257	8.30635e-18	1.5027e-13	5XFAD versus WT
Ndufc1	NADH:ubiquinone oxidoreductase subunit C1	0.85137	8.3967e-18	1.51905e-13	5XFAD versus WT
Rps26	ribosomal protein S26	0.862874	8.59642e-18	1.55518e-13	5XFAD versus WT
Elob	elongin B	0.854478	8.82768e-18	1.59702e-13	5XFAD versus WT
Myl12b	myosin, light chain 12B, regulatory	0.902	1.0258e-17	1.85578e-13	5XFAD versus WT
Cplx1	complexin 1	1.0218	1.19744e-17	2.16629e-13	5XFAD versus WT
Sult4a1	sulfotransferase family 4A, member 1	0.886691	1.53134e-17	2.77035e-13	5XFAD versus WT
Tspan3	tetraspanin 3	0.753047	1.63301e-17	2.95427e-13	5XFAD versus WT
Calm2	calmodulin 2	0.616871	1.70134e-17	3.07789e-13	5XFAD versus WT
Ttc3	tetratricopeptide repeat domain 3	0.815782	1.71544e-17	3.1034e-13	5XFAD versus WT
Atp9a	ATPase, class II, type 9A	0.842629	1.73476e-17	3.13836e-13	5XFAD versus WT
Rtn4	reticulon 4	0.661185	1.95665e-17	3.53977e-13	5XFAD versus WT
Ppp1ca	protein phosphatase 1 catalytic subunit alpha	0.844648	2.52458e-17	4.56721e-13	5XFAD versus WT
Syp	protein tyrosine phosphatase, non-receptor type 11	0.932241	2.71149e-17	4.90536e-13	5XFAD versus WT
Faim2	Fas apoptotic inhibitory molecule 2	0.927023	3.06203e-17	5.53952e-13	5XFAD versus WT
Prdx2	peroxiredoxin 2	0.845493	3.62248e-17	6.55344e-13	5XFAD versus WT
Psd	pleckstrin and Sec7 domain containing	1.01343	3.69709e-17	6.68841e-13	5XFAD versus WT
Gdi1	guanosine diphosphate (GDP) dissociation inhibitor 1	0.849951	4.39523e-17	7.95141e-13	5XFAD versus WT
Snx3	sorting nexin 3	0.895712	4.53687e-17	8.20765e-13	5XFAD versus WT
Ctsb	cathepsin B	0.733811	4.83706e-17	8.75072e-13	5XFAD versus WT
Ndufv1	NADH:ubiquinone oxidoreductase core subunit V1	0.833168	4.96502e-17	8.98222e-13	5XFAD versus WT
Chd3	chromodomain helicase DNA binding protein 3	0.860399	5.37652e-17	9.72666e-13	5XFAD versus WT
Cox6c	cytochrome c oxidase subunit 6C	0.645365	5.59035e-17	1.01135e-12	5XFAD versus WT
Mif	macrophage migration inhibitory factor (glycosylation-inhibiting factor)	0.814822	5.726e-17	1.03589e-12	5XFAD versus WT
Clstn3	calsyntenin 3	0.892091	5.81287e-17	1.05161e-12	5XFAD versus WT
Gng3	guanine nucleotide binding protein (G protein), gamma 3	1.00525	5.95427e-17	1.07719e-12	5XFAD versus WT
Ube2v1	ubiquitin-conjugating enzyme E2 variant 1	0.838172	7.3094e-17	1.32234e-12	5XFAD versus WT
Pacsin1	protein kinase C and casein kinase substrate in neurons 1	0.874605	7.61426e-17	1.3775e-12	5XFAD versus WT
Vdac1	voltage-dependent anion channel 1	0.742941	8.1533e-17	1.47501e-12	5XFAD versus WT
Ndufs7	NADH:ubiquinone oxidoreductase core subunit S7	0.839229	8.17015e-17	1.47806e-12	5XFAD versus WT
Snap47	synaptosomal-associated protein, 47	0.909339	8.49529e-17	1.53688e-12	5XFAD versus WT
Rprml	reprimo-like	0.981721	8.60335e-17	1.55643e-12	5XFAD versus WT
Nsg2	neuron specific gene family member 2	0.733873	9.13955e-17	1.65344e-12	5XFAD versus WT
Zwint	ZW10 interactor	0.850152	1.02878e-16	1.86117e-12	5XFAD versus WT
Tmsb10	thymosin, beta 10	1.15877	1.08064e-16	1.95499e-12	5XFAD versus WT
Cyp46a1	cytochrome P450, family 46, subfamily a, polypeptide 1	0.861234	1.14643e-16	2.07401e-12	5XFAD versus WT
Vgf	VGF nerve growth factor inducible	1.0126	1.23007e-16	2.22531e-12	5XFAD versus WT
Tubb2a	tubulin, beta 2A class IIA	0.912281	1.44377e-16	2.61193e-12	5XFAD versus WT
Rps3a1	ribosomal protein S3A1	0.800497	1.4862e-16	2.68868e-12	5XFAD versus WT
Rpl8	ribosomal protein L8	0.8038	1.64481e-16	2.97562e-12	5XFAD versus WT
Tspan7	tetraspanin 7	0.624087	1.64799e-16	2.98138e-12	5XFAD versus WT
Aco2	aconitase 2, mitochondrial	0.760477	2.1996e-16	3.9793e-12	5XFAD versus WT
Hsp90aa1	heat shock protein 90, alpha (cytosolic), class A member 1	0.634386	2.22547e-16	4.0261e-12	5XFAD versus WT
Pgam1	phosphoglycerate mutase 1	0.805527	2.23942e-16	4.05134e-12	5XFAD versus WT
Syngr1	synaptogyrin 1	0.83471	2.35685e-16	4.26378e-12	5XFAD versus WT
Atp5o	ATP synthase, H+ transporting, mitochondrial F1 complex, O subunit	0.757232	2.37097e-16	4.28932e-12	5XFAD versus WT
Cnih2	cornichon family AMPA receptor auxiliary protein 2	1.00825	2.46851e-16	4.46578e-12	5XFAD versus WT
Srp9	signal recognition particle 9	0.871062	2.78649e-16	5.04105e-12	5XFAD versus WT
Ndufs6	NADH:ubiquinone oxidoreductase core subunit S6	0.779256	3.04919e-16	5.51629e-12	5XFAD versus WT
Selenom	selenoprotein M	0.910729	3.35326e-16	6.06638e-12	5XFAD versus WT
Map1lc3b	microtubule-associated protein 1 light chain 3 beta	0.800095	3.40077e-16	6.15234e-12	5XFAD versus WT
Caly	calcyon neuron-specific vesicular protein	0.881842	3.5409e-16	6.40585e-12	5XFAD versus WT
Tprgl	transformation related protein 63 regulated like	0.852793	3.60158e-16	6.51561e-12	5XFAD versus WT
Snrpd2	small nuclear ribonucleoprotein D2	0.886046	3.77259e-16	6.825e-12	5XFAD versus WT
Park7	Parkinson disease (autosomal recessive, early onset) 7	0.829231	3.87616e-16	7.01237e-12	5XFAD versus WT
Cltb	clathrin, light polypeptide (Lcb)	0.92048	4.17042e-16	7.54471e-12	5XFAD versus WT
1110065P20Rik	RIKEN cDNA 1110065P20 gene	0.855131	4.33497e-16	7.8424e-12	5XFAD versus WT
Fkbp2	FK506 binding protein 2	0.881804	4.48009e-16	8.10492e-12	5XFAD versus WT
Ndufa10	NADH:ubiquinone oxidoreductase subunit A10	0.779436	4.79012e-16	8.6658e-12	5XFAD versus WT
Atp5a1	ATP synthase, H+ transporting, mitochondrial F1 complex, alpha subunit 1	0.588648	5.72596e-16	1.03588e-11	5XFAD versus WT
Gpx1	glutathione peroxidase 1	0.864845	5.91679e-16	1.07041e-11	5XFAD versus WT
Lsm7	LSM7 homolog, U6 small nuclear RNA and mRNA degradation associated	0.851893	6.34013e-16	1.14699e-11	5XFAD versus WT
Atp6v1c1	ATPase, H+ transporting, lysosomal V1 subunit C1	0.849946	6.59461e-16	1.19303e-11	5XFAD versus WT
Hras	Harvey rat sarcoma virus oncogene	0.852541	7.24115e-16	1.31e-11	5XFAD versus WT
Mt1	metallothionein 1	0.799671	7.65121e-16	1.38418e-11	5XFAD versus WT
Iscu	iron-sulfur cluster assembly enzyme	0.980527	8.03999e-16	1.45452e-11	5XFAD versus WT
Atp5c1	ATP synthase, H+ transporting, mitochondrial F1 complex, gamma polypeptide 1	0.718047	8.20966e-16	1.48521e-11	5XFAD versus WT
Rpl19	ribosomal protein L19	0.722366	8.397e-16	1.5191e-11	5XFAD versus WT
Atp5g3	ATP synthase, H+ transporting, mitochondrial F0 complex, subunit C3 (subunit 9)	0.616251	8.54845e-16	1.5465e-11	5XFAD versus WT
Stip1	stress-induced phosphoprotein 1	0.90423	9.46428e-16	1.71218e-11	5XFAD versus WT
Vti1b	vesicle transport through interaction with t-SNAREs 1B	0.864466	9.56598e-16	1.73058e-11	5XFAD versus WT
Rpl36	ribosomal protein L36	0.715569	1.0091e-15	1.82557e-11	5XFAD versus WT
Rpl21	ribosomal protein L21	0.769304	1.07425e-15	1.94342e-11	5XFAD versus WT
Sh3glb2	SH3-domain GRB2-like endophilin B2	0.861586	1.09663e-15	1.98392e-11	5XFAD versus WT
Rpl15	ribosomal protein L15	0.815484	1.1619e-15	2.10199e-11	5XFAD versus WT
Lsm4	LSM4 homolog, U6 small nuclear RNA and mRNA degradation associated	0.758729	1.25579e-15	2.27185e-11	5XFAD versus WT
Ubtf	upstream binding transcription factor, RNA polymerase I	0.745993	1.29327e-15	2.33966e-11	5XFAD versus WT
Ndufa3	NADH:ubiquinone oxidoreductase subunit A3	0.733711	1.3134e-15	2.37607e-11	5XFAD versus WT
Ncdn	neurochondrin	0.825836	1.37881e-15	2.4944e-11	5XFAD versus WT
Atp5e	ATP synthase, H+ transporting, mitochondrial F1 complex, epsilon subunit	0.652067	1.52269e-15	2.7547e-11	5XFAD versus WT
Ppp2ca	protein phosphatase 2 (formerly 2A), catalytic subunit, alpha isoform	0.734149	1.57764e-15	2.85411e-11	5XFAD versus WT
Cpe	carboxypeptidase E	0.496097	1.76324e-15	3.18988e-11	5XFAD versus WT
Ssbp4	single stranded DNA binding protein 4	0.87571	2.00935e-15	3.63512e-11	5XFAD versus WT
Ndufs2	NADH:ubiquinone oxidoreductase core subunit S2	0.832229	2.16259e-15	3.91235e-11	5XFAD versus WT
Rplp2	ribosomal protein, large P2	0.712767	2.16661e-15	3.91962e-11	5XFAD versus WT
Bex3	brain expressed X-linked 3	0.82121	2.50734e-15	4.53602e-11	5XFAD versus WT
Lrrc4b	leucine rich repeat containing 4B	0.82737	2.5542e-15	4.6208e-11	5XFAD versus WT
Gnas	GNAS (guanine nucleotide binding protein, alpha stimulating) complex locus	1.00044	2.55851e-15	4.6286e-11	5XFAD versus WT
Arhgdia	Rho GDP dissociation inhibitor (GDI) alpha	0.778642	2.83162e-15	5.12269e-11	5XFAD versus WT
Lrp1	low density lipoprotein receptor-related protein 1	0.865338	3.17661e-15	5.74681e-11	5XFAD versus WT
Wbp2	WW domain binding protein 2	0.761618	3.65406e-15	6.61056e-11	5XFAD versus WT
Rex1bd	required for excision 1-B domain containing	0.824984	3.7136e-15	6.71828e-11	5XFAD versus WT
Ndufv3	NADH:ubiquinone oxidoreductase core subunit V3	0.724929	4.10353e-15	7.4237e-11	5XFAD versus WT
Arl2	ADP-ribosylation factor-like 2	0.768477	4.23587e-15	7.6631e-11	5XFAD versus WT
Dctn1	dynactin 1	0.745587	4.32874e-15	7.83112e-11	5XFAD versus WT
Lamp1	lysosomal-associated membrane protein 1	0.762298	4.63293e-15	8.38144e-11	5XFAD versus WT
Ip6k1	inositol hexaphosphate kinase 1	0.781172	4.76193e-15	8.6148e-11	5XFAD versus WT
Tspyl4	TSPY-like 4	0.764988	4.94295e-15	8.94228e-11	5XFAD versus WT
Caskin1	CASK interacting protein 1	0.716549	5.16883e-15	9.35093e-11	5XFAD versus WT
Evl	Ena-vasodilator stimulated phosphoprotein	0.799773	5.58727e-15	1.01079e-10	5XFAD versus WT
Ndufa11	NADH:ubiquinone oxidoreductase subunit A11	0.816219	5.83778e-15	1.05611e-10	5XFAD versus WT
Tef	thyrotroph embryonic factor	0.840002	6.19032e-15	1.11989e-10	5XFAD versus WT
Rpl6	ribosomal protein L6	0.759845	6.30128e-15	1.13996e-10	5XFAD versus WT
Rps9	ribosomal protein S9	0.757769	6.54354e-15	1.18379e-10	5XFAD versus WT
Habp4	hyaluronic acid binding protein 4	0.803851	6.68945e-15	1.21019e-10	5XFAD versus WT
Ppp1r9b	protein phosphatase 1, regulatory subunit 9B	0.807529	7.03007e-15	1.27181e-10	5XFAD versus WT
Sv2a	synaptic vesicle glycoprotein 2 a	0.746127	7.31423e-15	1.32322e-10	5XFAD versus WT
Abhd8	abhydrolase domain containing 8	0.866899	7.59277e-15	1.37361e-10	5XFAD versus WT
BC031181	cDNA sequence BC031181	0.84806	8.11704e-15	1.46845e-10	5XFAD versus WT
Syt1	synaptotagmin I	0.726881	8.46634e-15	1.53164e-10	5XFAD versus WT
Mrfap1	Morf4 family associated protein 1	0.673763	8.74027e-15	1.5812e-10	5XFAD versus WT
Kctd17	potassium channel tetramerisation domain containing 17	0.810945	9.23905e-15	1.67144e-10	5XFAD versus WT
Capns1	calpain, small subunit 1	0.801951	9.27638e-15	1.67819e-10	5XFAD versus WT
Gng13	guanine nucleotide binding protein (G protein), gamma 13	0.890058	9.54491e-15	1.72677e-10	5XFAD versus WT
Pdxk	pyridoxal (pyridoxine, vitamin B6) kinase	0.76491	9.59339e-15	1.73554e-10	5XFAD versus WT
Romo1	reactive oxygen species modulator 1	0.76571	1.02393e-14	1.85239e-10	5XFAD versus WT
Ubqln1	ubiquilin 1	0.770231	1.07538e-14	1.94547e-10	5XFAD versus WT
Rpl32	ribosomal protein L32	0.677578	1.10517e-14	1.99936e-10	5XFAD versus WT
Rpl27	ribosomal protein L27	0.72276	1.11473e-14	2.01666e-10	5XFAD versus WT
Ndufb9	NADH:ubiquinone oxidoreductase subunit B9	0.745153	1.13773e-14	2.05827e-10	5XFAD versus WT
Prdx5	peroxiredoxin 6	0.738103	1.21733e-14	2.20226e-10	5XFAD versus WT
Eef1g	eukaryotic translation elongation factor 1 gamma	0.789721	1.48606e-14	2.68842e-10	5XFAD versus WT
Prkaca	protein kinase, cAMP dependent, catalytic, alpha	0.810673	1.50663e-14	2.72565e-10	5XFAD versus WT
Oaz2	ornithine decarboxylase antizyme 2	0.780622	1.68963e-14	3.05671e-10	5XFAD versus WT
Fkbp8	FK506 binding protein 8	0.773375	2.06763e-14	3.74056e-10	5XFAD versus WT
Arf5	ADP-ribosylation factor 5	0.812013	2.27354e-14	4.11306e-10	5XFAD versus WT
AC149090.1		0.7966	2.31274e-14	4.18397e-10	5XFAD versus WT
Pfn1	profilin 1	0.786728	2.52131e-14	4.5613e-10	5XFAD versus WT
Rpl18a	ribosomal protein L18	0.624483	2.73403e-14	4.94613e-10	5XFAD versus WT
Kcnab2	potassium voltage-gated channel, shaker-related subfamily, beta member 2	0.749368	2.87461e-14	5.20046e-10	5XFAD versus WT
Smarcd3	SWI/SNF related, matrix associated, actin dependent regulator of chromatin, subfamily d, member 3	0.738641	3.80745e-14	6.88805e-10	5XFAD versus WT
Necab2	N-terminal EF-hand calcium binding protein 2	0.798691	3.82477e-14	6.91939e-10	5XFAD versus WT
Mfge8	milk fat globule EGF and factor V/VIII domain containing	0.806992	3.83582e-14	6.93938e-10	5XFAD versus WT
Rps18	ribosomal protein S18	0.732626	4.13251e-14	7.47612e-10	5XFAD versus WT
H2afz	H2A.Z variant histone 1	0.737052	4.15862e-14	7.52336e-10	5XFAD versus WT
Dctn2	dynactin 2	0.763594	4.22432e-14	7.64222e-10	5XFAD versus WT
Ngef	neuronal guanine nucleotide exchange factor	0.985802	4.43352e-14	8.02068e-10	5XFAD versus WT
Pld3	phospholipase D family, member 3	0.775781	4.43538e-14	8.02405e-10	5XFAD versus WT
Mt3	metallothionein 3	0.873207	4.88936e-14	8.84535e-10	5XFAD versus WT
Polr2m	polymerase (RNA) II (DNA directed) polypeptide M	0.818998	5.13903e-14	9.29703e-10	5XFAD versus WT
Eif4h	eukaryotic translation initiation factor 4H	0.686762	5.227e-14	9.45616e-10	5XFAD versus WT
Bin1	bridging integrator 1	0.748896	5.52368e-14	9.99289e-10	5XFAD versus WT
Adar	adenosine deaminase, RNA-specific	0.820538	5.52785e-14	1.00004e-09	5XFAD versus WT
Glud1	glutamate dehydrogenase 1	0.820628	5.76423e-14	1.04281e-09	5XFAD versus WT
Ndufa2	NADH:ubiquinone oxidoreductase subunit A2	0.666076	5.87971e-14	1.0637e-09	5XFAD versus WT
Hnrnpa1	heterogeneous nuclear ribonucleoprotein A1	0.667873	5.89182e-14	1.06589e-09	5XFAD versus WT
Nedd8	neural precursor cell expressed, developmentally down-regulated gene 8	0.821297	5.91319e-14	1.06976e-09	5XFAD versus WT
Rnf208	ring finger protein 208	0.770169	6.01311e-14	1.08783e-09	5XFAD versus WT
Hrh3	histamine receptor H3	0.739622	6.45586e-14	1.16793e-09	5XFAD versus WT
Rab6b	RAB6B, member RAS oncogene family	0.709924	6.77262e-14	1.22523e-09	5XFAD versus WT
Ociad1	OCIA domain containing 1	0.741357	6.90801e-14	1.24973e-09	5XFAD versus WT
Pak1	p21 (RAC1) activated kinase 1	0.792167	6.95302e-14	1.25787e-09	5XFAD versus WT
Ndufa12	NADH:ubiquinone oxidoreductase subunit A12	0.756602	7.99906e-14	1.44711e-09	5XFAD versus WT
Got2	glutamatic-oxaloacetic transaminase 2, mitochondrial	0.749368	8.93589e-14	1.61659e-09	5XFAD versus WT
Snrpf	small nuclear ribonucleoprotein polypeptide F	0.797208	9.46683e-14	1.71264e-09	5XFAD versus WT
Atp5l	ATP synthase, H+ transporting, mitochondrial F0 complex, subunit G	0.599907	9.67502e-14	1.75031e-09	5XFAD versus WT
H2afj	H2J.A histone	0.773375	1.02813e-13	1.85999e-09	5XFAD versus WT
Map1a	microtubule-associated protein 1 A	0.68142	1.05326e-13	1.90546e-09	5XFAD versus WT
Serpine2	serine (or cysteine) peptidase inhibitor, clade E, member 2	0.747229	1.05431e-13	1.90735e-09	5XFAD versus WT
Dync1h1	dynein cytoplasmic 1 heavy chain 1	0.716354	1.05488e-13	1.90839e-09	5XFAD versus WT
1110008P14Rik	bublin coiled coil protein	0.773123	1.11659e-13	2.02002e-09	5XFAD versus WT
Rpl24	ribosomal protein L24	0.632444	1.31682e-13	2.38226e-09	5XFAD versus WT
Spock2	sparc/osteonectin, cwcv and kazal-like domains proteoglycan 2	0.740061	1.36804e-13	2.47492e-09	5XFAD versus WT
Svop	SV2 related protein	0.766733	1.38744e-13	2.51002e-09	5XFAD versus WT
Scamp1	secretory carrier membrane protein 1	0.717961	1.393e-13	2.52008e-09	5XFAD versus WT
Arhgef4	Rho guanine nucleotide exchange factor (GEF) 4	0.779046	1.39615e-13	2.52578e-09	5XFAD versus WT
Sez6l2	seizure related 6 homolog like 2	0.714736	1.49759e-13	2.70928e-09	5XFAD versus WT
Eri3	exoribonuclease 3	0.82562	1.73225e-13	3.13381e-09	5XFAD versus WT
1500011B03Rik	RIKEN cDNA 1500011B03 gene	0.833844	1.73894e-13	3.14592e-09	5XFAD versus WT
Gm47283		0.670584	1.74396e-13	3.15501e-09	5XFAD versus WT
Add1	adducin 1 (alpha)	0.712294	1.81288e-13	3.27969e-09	5XFAD versus WT
Prkacb	protein kinase, cAMP dependent, catalytic, beta	0.647391	1.84681e-13	3.34106e-09	5XFAD versus WT
Mapre3	microtubule-associated protein, RP/EB family, member 3	0.820589	1.86983e-13	3.3827e-09	5XFAD versus WT
Pfdn5	prefoldin 5	0.72919	1.90486e-13	3.44608e-09	5XFAD versus WT
Arpc4	actin related protein 2/3 complex, subunit 4	0.735562	1.95262e-13	3.53249e-09	5XFAD versus WT
Camta1	calmodulin binding transcription activator 1	0.774329	1.95791e-13	3.54205e-09	5XFAD versus WT
Uqcrfs1	ubiquinol-cytochrome c reductase, Rieske iron-sulfur polypeptide 1	0.74893	1.99177e-13	3.6033e-09	5XFAD versus WT
Tmem59	transmembrane protein 59	0.736823	2.00347e-13	3.62448e-09	5XFAD versus WT
Ptprn	protein tyrosine phosphatase, receptor type, N	0.724173	2.01162e-13	3.63922e-09	5XFAD versus WT
Cyfip2	cytoplasmic FMR1 interacting protein 2	0.631152	2.0347e-13	3.68098e-09	5XFAD versus WT
Gnai2	guanine nucleotide binding protein (G protein), alpha inhibiting 2	0.768477	2.08535e-13	3.77261e-09	5XFAD versus WT
Ptprs	protein tyrosine phosphatase, receptor type, S	0.748012	2.16102e-13	3.90951e-09	5XFAD versus WT
Mpc2	mitochondrial pyruvate carrier 2	0.759863	2.25424e-13	4.07814e-09	5XFAD versus WT
Ppp3r1	protein phosphatase 3, regulatory subunit B, alpha isoform (calcineurin B, type I)	0.645498	2.52696e-13	4.57153e-09	5XFAD versus WT
Clip3	CAP-GLY domain containing linker protein 3	0.72587	2.57021e-13	4.64977e-09	5XFAD versus WT
Itm2c	integral membrane protein 2C	0.631524	2.62973e-13	4.75744e-09	5XFAD versus WT
Atp6v1d	ATPase, H+ transporting, lysosomal V1 subunit D	0.721596	2.75667e-13	4.98709e-09	5XFAD versus WT
Sod1	superoxide dismutase 1, soluble	0.59576	2.82176e-13	5.10485e-09	5XFAD versus WT
Pfdn1	prefoldin 1	0.843876	2.85098e-13	5.1577e-09	5XFAD versus WT
Mapk8ip3	mitogen-activated protein kinase 8 interacting protein 3	0.745234	2.87233e-13	5.19633e-09	5XFAD versus WT
Tmem158	transmembrane protein 158	0.865462	2.8968e-13	5.2406e-09	5XFAD versus WT
Ndn	necdin, MAGE family member	0.926551	3.05971e-13	5.53532e-09	5XFAD versus WT
Pdxp	pyridoxal (pyridoxine, vitamin B6) phosphatase	0.749111	3.11799e-13	5.64075e-09	5XFAD versus WT
Vapa	vesicle-associated membrane protein, associated protein A	0.739988	3.11945e-13	5.64339e-09	5XFAD versus WT
Rplp0	ribosomal protein, large, P0	0.730302	3.14305e-13	5.6861e-09	5XFAD versus WT
Got1	glutamic-oxaloacetic transaminase 1, soluble	0.677637	3.27296e-13	5.92112e-09	5XFAD versus WT
Rangap1	RAN GTPase activating protein 1	0.722773	3.97421e-13	7.18974e-09	5XFAD versus WT
Spryd3	SPRY domain containing 3	0.751042	4.19747e-13	7.59364e-09	5XFAD versus WT
Adgrb2	adhesion G protein-coupled receptor B2	0.746943	4.63506e-13	8.38529e-09	5XFAD versus WT
Dstn	destrin	0.710463	5.41625e-13	9.79854e-09	5XFAD versus WT
Bmerb1	bMERB domain containing 1	0.749956	5.49468e-13	9.94042e-09	5XFAD versus WT
Gde1	glycerophosphodiester phosphodiesterase 1	0.745467	5.55972e-13	1.00581e-08	5XFAD versus WT
Hdac11	histone deacetylase 11	0.705283	5.60921e-13	1.01476e-08	5XFAD versus WT
Tmem59l	transmembrane protein 59-like	0.74645	6.03293e-13	1.09142e-08	5XFAD versus WT
Galnt16	polypeptide N-acetylgalactosaminyltransferase 16	0.811545	6.15579e-13	1.11364e-08	5XFAD versus WT
Pja2	praja ring finger ubiquitin ligase 2	0.62077	6.40148e-13	1.15809e-08	5XFAD versus WT
Rps27	ribosomal protein S27	-0.482886	6.81275e-13	1.2325e-08	5XFAD versus WT
Snca	synuclein, alpha	0.709666	7.24333e-13	1.31039e-08	5XFAD versus WT
Reep5	receptor accessory protein 5	0.697162	7.44816e-13	1.34745e-08	5XFAD versus WT
Ran	RAN, member RAS oncogene family	0.732213	8.10697e-13	1.46663e-08	5XFAD versus WT
Ube2s	ubiquitin-conjugating enzyme E2S	0.811001	8.48536e-13	1.53509e-08	5XFAD versus WT
Tomm20	translocase of outer mitochondrial membrane 20	0.666762	8.59797e-13	1.55546e-08	5XFAD versus WT
Akap8l	A kinase (PRKA) anchor protein 8-like	0.645372	8.6719e-13	1.56883e-08	5XFAD versus WT
Zer1	zyg-11 related, cell cycle regulator	0.746109	9.47126e-13	1.71345e-08	5XFAD versus WT
BC029722	cDNA sequence BC029722	0.732167	9.8839e-13	1.7881e-08	5XFAD versus WT
Pgk1	phosphoglycerate kinase 1	0.567139	1.00743e-12	1.82255e-08	5XFAD versus WT
Gm13889	predicted gene 13889	0.7362	1.03494e-12	1.87231e-08	5XFAD versus WT
Pink1	PTEN induced putative kinase 1	0.678177	1.05691e-12	1.91206e-08	5XFAD versus WT
Mbp	myelin basic protein	0.72262	1.06007e-12	1.91778e-08	5XFAD versus WT
Usp5	ubiquitin specific peptidase 5 (isopeptidase T)	0.659799	1.08461e-12	1.96217e-08	5XFAD versus WT
Rnaseh2c	ribonuclease H2, subunit C	0.606205	1.08812e-12	1.96852e-08	5XFAD versus WT
Dpysl2	dihydropyrimidinase-like 2	0.595568	1.20252e-12	2.17547e-08	5XFAD versus WT
mt-Co2		-0.4191	1.20701e-12	2.18361e-08	5XFAD versus WT
Cisd1	CDGSH iron sulfur domain 1	0.758239	1.22143e-12	2.20969e-08	5XFAD versus WT
Etnk1	ethanolamine kinase 1	0.669526	1.23238e-12	2.2295e-08	5XFAD versus WT
Fasn	fatty acid synthase	0.771883	1.3655e-12	2.47033e-08	5XFAD versus WT
Bri3	brain protein I3	0.745691	1.3683e-12	2.47539e-08	5XFAD versus WT
Ywhae	tyrosine 3-monooxygenase/tryptophan 5-monooxygenase activation protein, epsilon polypeptide	0.580364	1.4091e-12	2.54921e-08	5XFAD versus WT
Brk1	BRICK1, SCAR/WAVE actin-nucleating complex subunit	0.715488	1.43485e-12	2.59579e-08	5XFAD versus WT
Cox7b	cytochrome c oxidase subunit 7B	0.586852	1.46807e-12	2.65589e-08	5XFAD versus WT
Psmb1	proteasome (prosome, macropain) subunit, beta type 1	0.723334	1.53509e-12	2.77712e-08	5XFAD versus WT
Ftl1	ferritin light polypeptide 1	0.78037	1.57128e-12	2.8426e-08	5XFAD versus WT
Prkar1a	protein kinase, cAMP dependent regulatory, type I, alpha	0.650513	1.59614e-12	2.88758e-08	5XFAD versus WT
Guk1	guanylate kinase 1	0.763458	1.62601e-12	2.94162e-08	5XFAD versus WT
Atp6v1h	ATPase, H+ transporting, lysosomal V1 subunit H	0.707475	1.67771e-12	3.03515e-08	5XFAD versus WT
Ttc9b	tetratricopeptide repeat domain 9B	0.596911	1.69857e-12	3.07289e-08	5XFAD versus WT
Mrpl12	mitochondrial ribosomal protein L12	0.738851	1.69865e-12	3.07303e-08	5XFAD versus WT
Kif5a	kinesin family member 5A	0.70895	1.72466e-12	3.12008e-08	5XFAD versus WT
Abhd12	abhydrolase domain containing 12	0.716875	1.76165e-12	3.187e-08	5XFAD versus WT
Psmb5	proteasome (prosome, macropain) subunit, beta type 5	0.709518	1.76884e-12	3.2e-08	5XFAD versus WT
Dnajc5	DnaJ heat shock protein family (Hsp40) member C5	0.689097	1.78191e-12	3.22365e-08	5XFAD versus WT
Bcr	BCR activator of RhoGEF and GTPase	0.717402	1.81314e-12	3.28015e-08	5XFAD versus WT
Gtf2i	general transcription factor II I	0.660561	1.85711e-12	3.35969e-08	5XFAD versus WT
Rap1gds1	RAP1, GTP-GDP dissociation stimulator 1	0.715784	1.93858e-12	3.50709e-08	5XFAD versus WT
Dda1	DET1 and DDB1 associated 1	0.704751	1.94903e-12	3.52599e-08	5XFAD versus WT
Drap1	Dr1 associated protein 1 (negative cofactor 2 alpha)	0.821142	2.03907e-12	3.68887e-08	5XFAD versus WT
Atpif1	ATPase inhibitory factor 1	0.723622	2.08167e-12	3.76595e-08	5XFAD versus WT
Nomo1	nodal modulator 1	0.683779	2.16897e-12	3.92388e-08	5XFAD versus WT
Ndufb7	NADH:ubiquinone oxidoreductase subunit B7	0.692528	2.16984e-12	3.92547e-08	5XFAD versus WT
Ap2a1	adaptor-related protein complex 2, alpha 1 subunit	0.736296	2.2756e-12	4.11678e-08	5XFAD versus WT
Ndufa7	NADH:ubiquinone oxidoreductase subunit A7	0.69398	2.41695e-12	4.37251e-08	5XFAD versus WT
Psma7	proteasome subunit alpha 7	0.703333	2.43089e-12	4.39773e-08	5XFAD versus WT
Cuedc2	CUE domain containing 2	0.72596	2.52654e-12	4.57077e-08	5XFAD versus WT
Eef1a1	eukaryotic translation elongation factor 1 alpha 1	0.46341	2.56742e-12	4.64472e-08	5XFAD versus WT
Eif3k	eukaryotic translation initiation factor 3, subunit K	0.65982	2.59192e-12	4.68904e-08	5XFAD versus WT
Dynll1	dynein light chain LC8-type 1	0.728345	2.76064e-12	4.99427e-08	5XFAD versus WT
Akr1a1	aldo-keto reductase family 1, member A1 (aldehyde reductase)	0.703352	2.81847e-12	5.09889e-08	5XFAD versus WT
Sptbn2	spectrin beta, non-erythrocytic 2	0.712919	2.82142e-12	5.10422e-08	5XFAD versus WT
Epn1	epsin 1	0.699655	2.85414e-12	5.16342e-08	5XFAD versus WT
Rpl41	ribosomal protein L41	0.586561	3.28938e-12	5.95081e-08	5XFAD versus WT
Lin7b	lin-7 homolog B, crumbs cell polarity complex component	0.721311	3.38469e-12	6.12325e-08	5XFAD versus WT
Nsmf	NMDA receptor synaptonuclear signaling and neuronal migration factor	0.674333	3.45999e-12	6.25947e-08	5XFAD versus WT
Cox14	cytochrome c oxidase assembly protein 14	0.716638	3.55541e-12	6.4321e-08	5XFAD versus WT
Sdha	succinate dehydrogenase complex, subunit A, flavoprotein (Fp)	0.597873	3.65256e-12	6.60784e-08	5XFAD versus WT
Ndufs8	NADH:ubiquinone oxidoreductase core subunit S8	0.703101	3.82005e-12	6.91086e-08	5XFAD versus WT
Eef1a2	eukaryotic translation elongation factor 1 alpha 2	0.711252	3.90029e-12	7.05602e-08	5XFAD versus WT
Atp5j	ATP synthase, H+ transporting, mitochondrial F0 complex, subunit F	0.600312	3.91484e-12	7.08233e-08	5XFAD versus WT
Tspyl1	testis-specific protein, Y-encoded-like 1	0.694338	4.16313e-12	7.53152e-08	5XFAD versus WT
Gnao1	guanine nucleotide binding protein, alpha O	0.600896	4.36051e-12	7.88859e-08	5XFAD versus WT
Ube2m	ubiquitin-conjugating enzyme E2M	0.694476	4.44219e-12	8.03637e-08	5XFAD versus WT
Coa3	cytochrome C oxidase assembly factor 3	0.684599	4.86482e-12	8.80095e-08	5XFAD versus WT
Pfkm	phosphofructokinase, muscle	0.646915	4.9401e-12	8.93714e-08	5XFAD versus WT
Plekhj1	pleckstrin homology domain containing, family J member 1	0.604006	5.15626e-12	9.3282e-08	5XFAD versus WT
Adgrb1	adhesion G protein-coupled receptor B1	0.72613	5.44591e-12	9.8522e-08	5XFAD versus WT
Rpl23	mitochondrial ribosomal protein L23	0.615681	6.02761e-12	1.09045e-07	5XFAD versus WT
Rhbdd2	rhomboid domain containing 2	0.648841	6.12804e-12	1.10862e-07	5XFAD versus WT
Susd4	sushi domain containing 4	0.650082	6.27308e-12	1.13486e-07	5XFAD versus WT
Zfp428	zinc finger protein 428	0.65112	6.71789e-12	1.21533e-07	5XFAD versus WT
Rac1	Rac family small GTPase 1	0.617076	7.13456e-12	1.29071e-07	5XFAD versus WT
Pafah1b2	platelet-activating factor acetylhydrolase, isoform 1b, subunit 2	0.667222	7.36361e-12	1.33215e-07	5XFAD versus WT
Psmb3	proteasome (prosome, macropain) subunit, beta type 3	0.705846	8.46878e-12	1.53209e-07	5XFAD versus WT
Rps14	ribosomal protein S14	0.619802	8.64054e-12	1.56316e-07	5XFAD versus WT
Glul	glutamate-ammonia ligase (glutamine synthetase)	0.598312	9.30972e-12	1.68422e-07	5XFAD versus WT
Smdt1	single-pass membrane protein with aspartate rich tail 1	0.674951	9.35961e-12	1.69325e-07	5XFAD versus WT
Ndrg3	N-myc downstream regulated gene 3	0.693746	9.50085e-12	1.7188e-07	5XFAD versus WT
Abat	4-aminobutyrate aminotransferase	0.639121	9.56223e-12	1.7299e-07	5XFAD versus WT
Pop5	processing of precursor 5, ribonuclease P/MRP family (S. cerevisiae)	0.665666	9.58194e-12	1.73347e-07	5XFAD versus WT
Retreg2	reticulophagy regulator family member 2	0.604978	9.81084e-12	1.77488e-07	5XFAD versus WT
Ndufb8	NADH:ubiquinone oxidoreductase subunit B8	0.638884	9.85657e-12	1.78315e-07	5XFAD versus WT
Scd2	stearoyl-Coenzyme A desaturase 2	0.486047	9.95924e-12	1.80173e-07	5XFAD versus WT
Abhd17a	abhydrolase domain containing 17A	0.639795	1.02252e-11	1.84984e-07	5XFAD versus WT
Erp29	endoplasmic reticulum protein 29	0.704178	1.05391e-11	1.90663e-07	5XFAD versus WT
Scg2	secretogranin II	0.73908	1.06981e-11	1.9354e-07	5XFAD versus WT
Pfdn6	prefoldin subunit 6	0.655039	1.09767e-11	1.9858e-07	5XFAD versus WT
Zcchc17	zinc finger, CCHC domain containing 17	0.658688	1.15436e-11	2.08835e-07	5XFAD versus WT
Otub1	OTU domain, ubiquitin aldehyde binding 1	0.683588	1.18268e-11	2.1396e-07	5XFAD versus WT
Atp6v1g2	ATPase, H+ transporting, lysosomal V1 subunit G2	0.607674	1.25968e-11	2.27889e-07	5XFAD versus WT
Tmem259	transmembrane protein 259	0.592226	1.28208e-11	2.3194e-07	5XFAD versus WT
Pitpnm1	phosphatidylinositol transfer protein, membrane-associated 1	0.640559	1.28488e-11	2.32448e-07	5XFAD versus WT
Pfkl	phosphofructokinase, liver, B-type	0.713335	1.29773e-11	2.34772e-07	5XFAD versus WT
Nme1	NME/NM23 nucleoside diphosphate kinase 1	0.581776	1.30577e-11	2.36227e-07	5XFAD versus WT
Scamp5	secretory carrier membrane protein 5	0.683864	1.33712e-11	2.41899e-07	5XFAD versus WT
Dlgap4	DLG associated protein 4	0.652848	1.34249e-11	2.42869e-07	5XFAD versus WT
Ywhah	tyrosine 3-monooxygenase/tryptophan 5-monooxygenase activation protein, eta polypeptide	0.593045	1.35425e-11	2.44997e-07	5XFAD versus WT
Trir	telomerase RNA component interacting RNase	0.702624	1.40466e-11	2.54117e-07	5XFAD versus WT
Eif3f	eukaryotic translation initiation factor 3, subunit F	0.709072	1.45081e-11	2.62467e-07	5XFAD versus WT
Prrc2b	proline-rich coiled-coil 2B	0.647263	1.46193e-11	2.64477e-07	5XFAD versus WT
Prpf19	pre-mRNA processing factor 19	0.710529	1.48601e-11	2.68834e-07	5XFAD versus WT
Gnb1	guanine nucleotide binding protein (G protein), beta 1	0.544667	1.48999e-11	2.69553e-07	5XFAD versus WT
Sh3bgrl3	SH3 domain binding glutamic acid-rich protein-like 3	0.697912	1.50341e-11	2.71982e-07	5XFAD versus WT
Dlg4	discs large MAGUK scaffold protein 4	0.688564	1.50635e-11	2.72513e-07	5XFAD versus WT
Plekhb2	pleckstrin homology domain containing, family B (evectins) member 2	0.644452	1.53348e-11	2.77422e-07	5XFAD versus WT
Rpl18	ribosomal protein L18	0.686305	1.74807e-11	3.16244e-07	5XFAD versus WT
Nap1l1	nucleosome assembly protein 1-like 1	0.661909	1.76987e-11	3.20188e-07	5XFAD versus WT
Abr	active BCR-related gene	0.700519	1.79017e-11	3.23859e-07	5XFAD versus WT
Lancl1	LanC (bacterial lantibiotic synthetase component C)-like 1	0.65178	1.79697e-11	3.25089e-07	5XFAD versus WT
Tmbim6	transmembrane BAX inhibitor motif containing 6	0.629361	1.80601e-11	3.26725e-07	5XFAD versus WT
Ap2a2	adaptor-related protein complex 2, alpha 2 subunit	0.721844	1.89575e-11	3.4296e-07	5XFAD versus WT
Itm2b	integral membrane protein 2B	0.597532	1.91591e-11	3.46607e-07	5XFAD versus WT
Sik3	SIK family kinase 3	0.675612	1.98045e-11	3.58283e-07	5XFAD versus WT
Fbxo31	F-box protein 5	0.630279	1.98836e-11	3.59715e-07	5XFAD versus WT
Nat8l	N-acetyltransferase 8-like	0.590139	2.01276e-11	3.64128e-07	5XFAD versus WT
Trp53i11	transformation related protein 53 inducible protein 11	0.726335	2.01594e-11	3.64704e-07	5XFAD versus WT
Dohh	deoxyhypusine hydroxylase/monooxygenase	0.613927	2.04804e-11	3.70511e-07	5XFAD versus WT
Sf1	splicing factor 1	0.629987	2.09026e-11	3.78149e-07	5XFAD versus WT
Rps5	ribosomal protein S5	0.64844	2.12461e-11	3.84363e-07	5XFAD versus WT
Rps3	ribosomal protein S3	0.612916	2.24481e-11	4.06109e-07	5XFAD versus WT
Capzb	capping protein (actin filament) muscle Z-line, beta	0.66492	2.25753e-11	4.0841e-07	5XFAD versus WT
Tmem130	transmembrane protein 130	0.824028	2.29785e-11	4.15705e-07	5XFAD versus WT
Snf8	SNF8, ESCRT-II complex subunit, homolog (S. cerevisiae)	0.617454	2.41867e-11	4.37562e-07	5XFAD versus WT
Dnaja1	DnaJ heat shock protein family (Hsp40) member A1	0.627014	2.49453e-11	4.51285e-07	5XFAD versus WT
Rpl34	ribosomal protein L34	0.597089	2.55919e-11	4.62983e-07	5XFAD versus WT
Ndufc2	NADH:ubiquinone oxidoreductase subunit C2	0.652714	2.78582e-11	5.03983e-07	5XFAD versus WT
Lamp5	lysosomal-associated membrane protein family, member 5	0.696986	2.84532e-11	5.14747e-07	5XFAD versus WT
Ncor2	nuclear receptor co-repressor 2	0.586362	3.04313e-11	5.50533e-07	5XFAD versus WT
Rims3	regulating synaptic membrane exocytosis 3	0.703771	3.04327e-11	5.50559e-07	5XFAD versus WT
Rab3c	RAB3C, member RAS oncogene family	0.706401	3.08395e-11	5.57917e-07	5XFAD versus WT
Ddx39b	DEAD box helicase 39b	0.705115	3.11732e-11	5.63955e-07	5XFAD versus WT
Jpt1	Jupiter microtubule associated homolog 1	0.681541	3.19941e-11	5.78805e-07	5XFAD versus WT
Cplx2	complexin 2	0.652909	3.25614e-11	5.89068e-07	5XFAD versus WT
Tspan13	tetraspanin 13	0.702652	3.55556e-11	6.43236e-07	5XFAD versus WT
mt-Nd5		-0.463863	3.67188e-11	6.6428e-07	5XFAD versus WT
Atp6v0d1	ATPase, H+ transporting, lysosomal V0 subunit D1	0.627283	3.80518e-11	6.88396e-07	5XFAD versus WT
Ndufb5	NADH:ubiquinone oxidoreductase subunit B5	0.627349	3.93192e-11	7.11324e-07	5XFAD versus WT
Crip2	cysteine rich protein 2	0.696717	4.16197e-11	7.52942e-07	5XFAD versus WT
Ndufa4	Ndufa4, mitochondrial complex associated	0.582889	4.4246e-11	8.00454e-07	5XFAD versus WT
Bod1	biorientation of chromosomes in cell division 1	0.631788	4.80001e-11	8.6837e-07	5XFAD versus WT
Cltc	clathrin, heavy polypeptide (Hc)	0.572514	4.81324e-11	8.70763e-07	5XFAD versus WT
2310061I04Rik	RIKEN cDNA 2310061I04 gene	0.619467	4.92146e-11	8.90342e-07	5XFAD versus WT
Efhd2	EF hand domain containing 2	0.732048	5.00123e-11	9.04773e-07	5XFAD versus WT
Zfp771	zinc finger protein 771	0.585202	5.25801e-11	9.51226e-07	5XFAD versus WT
Grik5	glutamate receptor, ionotropic, kainate 5 (gamma 2)	0.640602	5.27141e-11	9.53651e-07	5XFAD versus WT
Ttyh1	tweety family member 1	0.621784	5.27964e-11	9.5514e-07	5XFAD versus WT
Rps13	ribosomal protein S13	0.578652	5.36214e-11	9.70065e-07	5XFAD versus WT
Hspe1	heat shock protein 1 (chaperonin 10)	0.672348	5.40051e-11	9.77005e-07	5XFAD versus WT
Htra1	HtrA serine peptidase 1	0.688979	5.47155e-11	9.89858e-07	5XFAD versus WT
Cyhr1	cysteine and histidine rich 1	0.642946	5.47265e-11	9.90057e-07	5XFAD versus WT
Vcp	valosin containing protein	0.599002	5.50576e-11	9.96046e-07	5XFAD versus WT
Serinc1	serine incorporator 1	0.457862	5.52885e-11	1.00022e-06	5XFAD versus WT
Ncs1	neuronal calcium sensor 1	0.673528	5.53594e-11	1.00151e-06	5XFAD versus WT
Rab2a	RAB2A, member RAS oncogene family	0.592203	5.60134e-11	1.01334e-06	5XFAD versus WT
Pja1	praja ring finger ubiquitin ligase 1	0.594057	5.66231e-11	1.02437e-06	5XFAD versus WT
Ndufa13	NADH:ubiquinone oxidoreductase subunit A13	0.61421	5.94591e-11	1.07568e-06	5XFAD versus WT
Higd2a	HIG1 domain family, member 2A	0.702675	5.95842e-11	1.07794e-06	5XFAD versus WT
Nptn	neuroplastin	0.553536	5.96708e-11	1.07951e-06	5XFAD versus WT
Mapk3	mitogen-activated protein kinase 3	0.690376	5.99163e-11	1.08395e-06	5XFAD versus WT
Tmem9	transmembrane protein 9	0.665666	6.0659e-11	1.09738e-06	5XFAD versus WT
Ap1s2	adaptor-related protein complex 1, sigma 2 subunit	0.775615	6.32716e-11	1.14465e-06	5XFAD versus WT
Gnal	guanine nucleotide binding protein, alpha stimulating, olfactory type	0.7701	6.41346e-11	1.16026e-06	5XFAD versus WT
Ndfip1	Nedd4 family interacting protein 1	0.582748	6.45871e-11	1.16845e-06	5XFAD versus WT
Rtn2	reticulon 2 (Z-band associated protein)	0.62562	6.68814e-11	1.20995e-06	5XFAD versus WT
Syngr3	synaptogyrin 3	0.741824	6.75133e-11	1.22138e-06	5XFAD versus WT
Ly6e	lymphocyte antigen 6 complex, locus E	0.695014	6.79813e-11	1.22985e-06	5XFAD versus WT
Eif4g1	eukaryotic translation initiation factor 4, gamma 1	0.664288	6.82253e-11	1.23426e-06	5XFAD versus WT
Smarca4	SWI/SNF related, matrix associated, actin dependent regulator of chromatin, subfamily a, member 4	0.659542	7.05035e-11	1.27548e-06	5XFAD versus WT
Pcbp4	poly(rC) binding protein 4	0.616001	7.20137e-11	1.3028e-06	5XFAD versus WT
Actr1a	ARP1 actin-related protein 1A, centractin alpha	0.662486	7.36917e-11	1.33316e-06	5XFAD versus WT
Prdx6	peroxiredoxin 6	0.726413	7.48256e-11	1.35367e-06	5XFAD versus WT
Atox1	antioxidant 1 copper chaperone	0.71833	7.71253e-11	1.39527e-06	5XFAD versus WT
Sparc	secreted acidic cysteine rich glycoprotein	0.86461	7.76612e-11	1.40497e-06	5XFAD versus WT
Saraf	store-operated calcium entry-associated regulatory factor	0.640537	8.00851e-11	1.44882e-06	5XFAD versus WT
Stmn4	stathmin-like 4	0.640817	8.15985e-11	1.4762e-06	5XFAD versus WT
Slc6a1	solute carrier family 6 (neurotransmitter transporter, GABA), member 1	0.668272	8.16569e-11	1.47725e-06	5XFAD versus WT
Ddx17	DEAD box helicase 17	0.584908	8.22254e-11	1.48754e-06	5XFAD versus WT
Pitpna	phosphatidylinositol transfer protein, alpha	0.65452	8.4408e-11	1.52703e-06	5XFAD versus WT
Slc30a9	solute carrier family 30 (zinc transporter), member 9	0.670239	8.47842e-11	1.53383e-06	5XFAD versus WT
Pmm1	phosphomannomutase 1	0.675795	8.64877e-11	1.56465e-06	5XFAD versus WT
mt-Nd3		-0.372797	9.74519e-11	1.763e-06	5XFAD versus WT
Cdip1	cell death inducing Trp53 target 1	0.670371	9.8825e-11	1.78784e-06	5XFAD versus WT
Wdr6	WD repeat domain 6	0.747312	9.98678e-11	1.80671e-06	5XFAD versus WT
Mrps18a	mitochondrial ribosomal protein S18A	0.66096	9.9997e-11	1.80905e-06	5XFAD versus WT
Idh3b	isocitrate dehydrogenase 3 (NAD+) beta	0.654702	1.0106e-10	1.82828e-06	5XFAD versus WT
H1fx	H1.10 linker histone	0.545648	1.01162e-10	1.83012e-06	5XFAD versus WT
Hmgcs1	3-hydroxy-3-methylglutaryl-Coenzyme A synthase 1	0.664641	1.01781e-10	1.84132e-06	5XFAD versus WT
Pgp	ATP-binding cassette, sub-family B (MDR/TAP), member 1A	0.6685	1.02593e-10	1.856e-06	5XFAD versus WT
Gap43	growth associated protein 43	0.705846	1.05092e-10	1.90121e-06	5XFAD versus WT
Cdc37	cell division cycle 37	0.60409	1.05347e-10	1.90583e-06	5XFAD versus WT
Copg1	coatomer protein complex, subunit gamma 1	0.62859	1.06003e-10	1.9177e-06	5XFAD versus WT
Nars	asparaginyl-tRNA synthetase	0.641929	1.06433e-10	1.92548e-06	5XFAD versus WT
Slc12a5	solute carrier family 12, member 5	0.581608	1.06436e-10	1.92553e-06	5XFAD versus WT
Zmiz2	zinc finger, MIZ-type containing 2	0.583211	1.09926e-10	1.98866e-06	5XFAD versus WT
Nrxn2	neurexin II	0.624087	1.15177e-10	2.08367e-06	5XFAD versus WT
Eif4a1	eukaryotic translation initiation factor 4A1	0.655383	1.15817e-10	2.09525e-06	5XFAD versus WT
Dnlz	DNL-type zinc finger	0.635902	1.16598e-10	2.10937e-06	5XFAD versus WT
Ghitm	growth hormone inducible transmembrane protein	0.546832	1.16805e-10	2.11311e-06	5XFAD versus WT
mt-Atp8		-0.621983	1.1792e-10	2.13329e-06	5XFAD versus WT
Mrps26	mitochondrial ribosomal protein S26	0.630346	1.20122e-10	2.17312e-06	5XFAD versus WT
Mrps24	mitochondrial ribosomal protein S24	0.640643	1.21312e-10	2.19465e-06	5XFAD versus WT
Phlda3	pleckstrin homology like domain, family A, member 3	0.534886	1.2246e-10	2.21542e-06	5XFAD versus WT
Bmyc	brain expressed myelocytomatosis oncogene	0.674902	1.26851e-10	2.29486e-06	5XFAD versus WT
Med28	mediator complex subunit 28	0.664218	1.28818e-10	2.33044e-06	5XFAD versus WT
Dbn1	drebrin 1	0.619502	1.34608e-10	2.43519e-06	5XFAD versus WT
Cyb5b	cytochrome b5 type B	0.647239	1.40762e-10	2.54652e-06	5XFAD versus WT
Hsbp1	heat shock factor binding protein 1	0.608436	1.41683e-10	2.56318e-06	5XFAD versus WT
Tmem147	transmembrane protein 147	0.669301	1.41885e-10	2.56685e-06	5XFAD versus WT
Kif5c	kinesin family member 5C	0.573461	1.42564e-10	2.57913e-06	5XFAD versus WT
Rundc3a	RUN domain containing 3A	0.650846	1.44335e-10	2.61117e-06	5XFAD versus WT
Epn2	epsin 2	0.562026	1.49152e-10	2.69831e-06	5XFAD versus WT
Bcan	brevican	0.684819	1.51619e-10	2.74294e-06	5XFAD versus WT
Atf4	activating transcription factor 4	0.628061	1.5462e-10	2.79724e-06	5XFAD versus WT
Rps19	ribosomal protein S19	0.595136	1.57831e-10	2.85533e-06	5XFAD versus WT
Pygb	brain glycogen phosphorylase	0.668037	1.61738e-10	2.926e-06	5XFAD versus WT
Ctbp1	C-terminal binding protein 1	0.632219	1.67866e-10	3.03687e-06	5XFAD versus WT
Scrn1	secernin 1	0.618451	1.70342e-10	3.08166e-06	5XFAD versus WT
Eif1b	eukaryotic translation initiation factor 1B	0.655583	1.70808e-10	3.09009e-06	5XFAD versus WT
Mrps6	mitochondrial ribosomal protein S6	0.631358	1.73586e-10	3.14035e-06	5XFAD versus WT
Dync1li2	dynein, cytoplasmic 1 light intermediate chain 2	0.599273	1.742e-10	3.15146e-06	5XFAD versus WT
Manf	mesencephalic astrocyte-derived neurotrophic factor	0.663064	1.76192e-10	3.1875e-06	5XFAD versus WT
Hectd4	HECT domain E3 ubiquitin protein ligase 4	0.629858	1.76941e-10	3.20104e-06	5XFAD versus WT
Timm8b	translocase of inner mitochondrial membrane 8B	0.612932	1.84505e-10	3.33789e-06	5XFAD versus WT
Gps1	G protein pathway suppressor 1	0.630446	1.85315e-10	3.35253e-06	5XFAD versus WT
Gad1	glutamate decarboxylase 1	0.58687	1.93582e-10	3.50209e-06	5XFAD versus WT
Atp6v1f	ATPase, H+ transporting, lysosomal V1 subunit F	0.70079	2.05816e-10	3.72342e-06	5XFAD versus WT
Pin1	peptidyl-prolyl cis/trans isomerase, NIMA-interacting 1	0.70121	2.06266e-10	3.73156e-06	5XFAD versus WT
Tmem191c	transmembrane protein 191C	0.622799	2.06779e-10	3.74084e-06	5XFAD versus WT
Atp2a2	ATPase, Ca++ transporting, cardiac muscle, slow twitch 2	0.570325	2.08231e-10	3.76711e-06	5XFAD versus WT
Ssu72	Ssu72 RNA polymerase II CTD phosphatase homolog (yeast)	0.638478	2.09437e-10	3.78892e-06	5XFAD versus WT
Kcnq2	potassium voltage-gated channel, subfamily Q, member 2	0.616837	2.1022e-10	3.8031e-06	5XFAD versus WT
Rab1a	RAB1A, member RAS oncogene family	0.603695	2.1493e-10	3.8883e-06	5XFAD versus WT
Nedd4	neural precursor cell expressed, developmentally down-regulated 4	0.581756	2.23113e-10	4.03634e-06	5XFAD versus WT
Sept3	septin 3	0.617167	2.27664e-10	4.11867e-06	5XFAD versus WT
Cfap20	cilia and flagella associated protein 20	0.612173	2.32547e-10	4.20701e-06	5XFAD versus WT
Mrps34	mitochondrial ribosomal protein S34	0.608012	2.47858e-10	4.48401e-06	5XFAD versus WT
Mlc1	megalencephalic leukoencephalopathy with subcortical cysts 1 homolog (human)	0.702387	2.50095e-10	4.52447e-06	5XFAD versus WT
Pdia6	protein disulfide isomerase associated 6	0.619398	2.50379e-10	4.52961e-06	5XFAD versus WT
Mff	mitochondrial fission factor	0.705007	2.59167e-10	4.68859e-06	5XFAD versus WT
Dlgap3	DLG associated protein 3	0.685301	2.66183e-10	4.81552e-06	5XFAD versus WT
Cygb	cytoglobin	0.665223	2.71585e-10	4.91324e-06	5XFAD versus WT
Rnf14	ring finger protein 14	0.678599	2.7759e-10	5.02189e-06	5XFAD versus WT
Taf10	TATA-box binding protein associated factor 10	0.639635	2.79344e-10	5.05361e-06	5XFAD versus WT
Ndufv2	NADH:ubiquinone oxidoreductase core subunit V2	0.598898	2.81362e-10	5.09013e-06	5XFAD versus WT
Tmsb4x	thymosin, beta 4, X chromosome	0.537579	2.83743e-10	5.13319e-06	5XFAD versus WT
Rnf126	ring finger protein 126	0.587126	3.0784e-10	5.56913e-06	5XFAD versus WT
Prrt1	proline-rich transmembrane protein 1	0.616473	3.11154e-10	5.62909e-06	5XFAD versus WT
Cdipt	CDP-diacylglycerol--inositol 3-phosphatidyltransferase (phosphatidylinositol synthase)	0.593573	3.1547e-10	5.70717e-06	5XFAD versus WT
Cct5	chaperonin containing Tcp1, subunit 5 (epsilon)	0.610991	3.1895e-10	5.77012e-06	5XFAD versus WT
Spint2	serine protease inhibitor, Kunitz type 2	0.649832	3.24449e-10	5.8696e-06	5XFAD versus WT
Ap3d1	adaptor-related protein complex 3, delta 1 subunit	0.610329	3.26835e-10	5.91277e-06	5XFAD versus WT
Zcrb1	zinc finger CCHC-type and RNA binding motif 1	0.640683	3.3117e-10	5.9912e-06	5XFAD versus WT
H2afv	H2A.Z histone variant 2	0.575244	3.31607e-10	5.99911e-06	5XFAD versus WT
Arhgdig	Rho GDP dissociation inhibitor (GDI) gamma	0.651047	3.32208e-10	6.00997e-06	5XFAD versus WT
Rpl9	ribosomal protein L9	0.59225	3.46592e-10	6.2702e-06	5XFAD versus WT
Rnd2	Rho family GTPase 2	0.691118	3.54099e-10	6.40601e-06	5XFAD versus WT
Rgs10	regulator of G-protein signalling 10	0.644932	3.64935e-10	6.60203e-06	5XFAD versus WT
Ddx24	DEAD box helicase 24	0.604978	3.66508e-10	6.6305e-06	5XFAD versus WT
Ppia	peptidylprolyl isomerase A	0.643036	3.84476e-10	6.95555e-06	5XFAD versus WT
Rab15	RAB15, member RAS oncogene family	0.61559	4.08878e-10	7.39702e-06	5XFAD versus WT
Prelid1	PRELI domain containing 1	0.633075	4.10399e-10	7.42453e-06	5XFAD versus WT
Ensa	endosulfine alpha	0.608633	4.10448e-10	7.42542e-06	5XFAD versus WT
Ube2b	ubiquitin-conjugating enzyme E2B	0.60601	4.22589e-10	7.64506e-06	5XFAD versus WT
Arpc1a	actin related protein 2/3 complex, subunit 1A	0.608936	4.2354e-10	7.66227e-06	5XFAD versus WT
Phb	prohibitin	0.644029	4.37217e-10	7.90969e-06	5XFAD versus WT
Rpl10a	ribosomal protein L10A	0.576639	4.61585e-10	8.35054e-06	5XFAD versus WT
Mrpl28	mitochondrial ribosomal protein L28	0.59002	4.62179e-10	8.36128e-06	5XFAD versus WT
Tomm6	translocase of outer mitochondrial membrane 6	0.707562	4.66357e-10	8.43687e-06	5XFAD versus WT
Pfkp	phosphofructokinase, platelet	0.562649	4.7098e-10	8.52049e-06	5XFAD versus WT
Vamp1	vesicle-associated membrane protein 1	0.641824	4.79264e-10	8.67037e-06	5XFAD versus WT
Psmb4	proteasome (prosome, macropain) subunit, beta type 4	0.615286	4.84932e-10	8.7729e-06	5XFAD versus WT
Ehmt2	euchromatic histone lysine N-methyltransferase 2	0.633766	4.85668e-10	8.78622e-06	5XFAD versus WT
Gadd45gip1	growth arrest and DNA-damage-inducible, gamma interacting protein 1	0.6189	4.97527e-10	9.00077e-06	5XFAD versus WT
Egr1	early growth response 1	0.726604	5.0316e-10	9.10267e-06	5XFAD versus WT
Scn1b	sodium channel, voltage-gated, type I, beta	0.601657	5.10945e-10	9.2435e-06	5XFAD versus WT
Tceal5	transcription elongation factor A (SII)-like 5	0.6189	5.22509e-10	9.45271e-06	5XFAD versus WT
Begain	brain-enriched guanylate kinase-associated	0.642946	5.40349e-10	9.77546e-06	5XFAD versus WT
Bola3	bolA-like 3 (E. coli)	0.578923	5.45401e-10	9.86685e-06	5XFAD versus WT
Fuom	fucose mutarotase	0.596865	5.55303e-10	1.0046e-05	5XFAD versus WT
Mapt	microtubule-associated protein tau	0.634621	5.60867e-10	1.01466e-05	5XFAD versus WT
Dipk1b	divergent protein kinase domain 1B	0.612357	5.65755e-10	1.02351e-05	5XFAD versus WT
Gstm5	glutathione S-transferase, mu 5	0.624783	5.69362e-10	1.03003e-05	5XFAD versus WT
Cox7a2	cytochrome c oxidase subunit 7A2	0.532686	5.70349e-10	1.03182e-05	5XFAD versus WT
Ndufb10	NADH:ubiquinone oxidoreductase subunit B10	0.567711	5.77278e-10	1.04435e-05	5XFAD versus WT
Ppp1cc	protein phosphatase 1 catalytic subunit gamma	0.619398	5.77942e-10	1.04556e-05	5XFAD versus WT
Pdrg1	p53 and DNA damage regulated 1	0.570148	6.08573e-10	1.10097e-05	5XFAD versus WT
Scn2b	sodium channel, voltage-gated, type II, beta	0.599582	6.48322e-10	1.17288e-05	5XFAD versus WT
Mtln	mitoregulin	0.640758	6.52475e-10	1.18039e-05	5XFAD versus WT
Srprb	signal recognition particle receptor, B subunit	0.543219	6.58036e-10	1.19045e-05	5XFAD versus WT
Atp5k	ATP synthase, H+ transporting, mitochondrial F1F0 complex, subunit E	0.494156	6.72443e-10	1.21652e-05	5XFAD versus WT
Matk	megakaryocyte-associated tyrosine kinase	0.612047	7.62322e-10	1.37912e-05	5XFAD versus WT
Crtc1	CREB regulated transcription coactivator 1	0.576498	7.8932e-10	1.42796e-05	5XFAD versus WT
mt-Co1		-0.369232	7.92257e-10	1.43327e-05	5XFAD versus WT
Nap1l4	nucleosome assembly protein 1-like 4	0.639743	8.15087e-10	1.47457e-05	5XFAD versus WT
Rbfox3	RNA binding protein, fox-1 homolog (C. elegans) 3	0.598552	8.38073e-10	1.51616e-05	5XFAD versus WT
Dzank1	double zinc ribbon and ankyrin repeat domains 1	0.662767	8.55041e-10	1.54685e-05	5XFAD versus WT
Rpl7a	ribosomal protein L7	0.586563	8.67411e-10	1.56923e-05	5XFAD versus WT
Ctxn1	cortexin 1	0.67686	8.79451e-10	1.59101e-05	5XFAD versus WT
Slc25a22	solute carrier family 25 (mitochondrial carrier, glutamate), member 22	0.642946	8.91556e-10	1.61291e-05	5XFAD versus WT
Josd1	Josephin domain containing 1	0.529289	9.11213e-10	1.64848e-05	5XFAD versus WT
Canx	calnexin	0.526761	9.59513e-10	1.73586e-05	5XFAD versus WT
Pkp4	plakophilin 4	0.617697	9.74758e-10	1.76343e-05	5XFAD versus WT
Adgrl1	adhesion G protein-coupled receptor L1	0.583357	9.78809e-10	1.77076e-05	5XFAD versus WT
Camk2n2	calcium/calmodulin-dependent protein kinase II inhibitor 2	0.68298	9.79781e-10	1.77252e-05	5XFAD versus WT
Bscl2	Berardinelli-Seip congenital lipodystrophy 2 (seipin)	0.600079	1.0205e-09	1.84619e-05	5XFAD versus WT
Jund	jun D proto-oncogene	0.709432	1.05494e-09	1.90849e-05	5XFAD versus WT
Sptbn4	spectrin beta, non-erythrocytic 4	0.575223	1.06174e-09	1.92078e-05	5XFAD versus WT
Cs	citrate synthase	0.559068	1.10197e-09	1.99357e-05	5XFAD versus WT
Fam234b	family with sequence similarity 234, member B	0.590399	1.13328e-09	2.05021e-05	5XFAD versus WT
Rac3	nuclear receptor coactivator 3	0.535499	1.13954e-09	2.06154e-05	5XFAD versus WT
Arf3	ADP-ribosylation factor 3	0.501339	1.1547e-09	2.08897e-05	5XFAD versus WT
Dclk2	doublecortin-like kinase 2	0.505442	1.16221e-09	2.10255e-05	5XFAD versus WT
Cops9	COP9 signalosome subunit 9	0.539103	1.19446e-09	2.1609e-05	5XFAD versus WT
Napa	N-ethylmaleimide sensitive fusion protein attachment protein alpha	0.545881	1.22101e-09	2.20892e-05	5XFAD versus WT
Arrb1	arrestin, beta 1	0.56737	1.23789e-09	2.23947e-05	5XFAD versus WT
Ap3b2	adaptor-related protein complex 3, beta 2 subunit	0.57639	1.3561e-09	2.45333e-05	5XFAD versus WT
Ppp1r1a	protein phosphatase 1, regulatory inhibitor subunit 1A	0.656222	1.37095e-09	2.48018e-05	5XFAD versus WT
Tagln3	transgelin 3	0.598229	1.43276e-09	2.59201e-05	5XFAD versus WT
Ergic3	ERGIC and golgi 3	0.613395	1.43527e-09	2.59654e-05	5XFAD versus WT
Tceal3	transcription elongation factor A (SII)-like 3	0.63521	1.43866e-09	2.60267e-05	5XFAD versus WT
Prkcz	protein kinase C, zeta	0.563336	1.5025e-09	2.71817e-05	5XFAD versus WT
Atp5g2	ATP synthase, H+ transporting, mitochondrial F0 complex, subunit C2 (subunit 9)	0.600041	1.5235e-09	2.75617e-05	5XFAD versus WT
Ablim2	actin-binding LIM protein 2	0.590399	1.55781e-09	2.81823e-05	5XFAD versus WT
Tubb4b	tubulin, beta 4B class IVB	0.584765	1.57539e-09	2.85004e-05	5XFAD versus WT
mt-Nd1		-0.322254	1.57684e-09	2.85266e-05	5XFAD versus WT
Ckmt1	creatine kinase, mitochondrial 1, ubiquitous	0.626896	1.58589e-09	2.86903e-05	5XFAD versus WT
Cdk9	cyclin-dependent kinase 9 (CDC2-related kinase)	0.543916	1.62478e-09	2.9394e-05	5XFAD versus WT
Peg3	paternally expressed 3	0.583747	1.68276e-09	3.04428e-05	5XFAD versus WT
Rab11b	RAB11B, member RAS oncogene family	0.611446	1.69654e-09	3.06921e-05	5XFAD versus WT
Syt4	synaptotagmin IV	0.651205	1.70953e-09	3.09271e-05	5XFAD versus WT
0610012G03Rik	RIKEN cDNA 0610012G03 gene	0.650907	1.71607e-09	3.10455e-05	5XFAD versus WT
Hmgn1	high mobility group nucleosomal binding domain 1	0.587161	1.73647e-09	3.14145e-05	5XFAD versus WT
Fez1	fasciculation and elongation protein zeta 1 (zygin I)	0.574774	1.75756e-09	3.17961e-05	5XFAD versus WT
Slc9a3r1	solute carrier family 9 (sodium/hydrogen exchanger), member 3 regulator 1	0.517171	1.7984e-09	3.25349e-05	5XFAD versus WT
Rgs2	regulator of G-protein signaling 2	0.649408	1.81068e-09	3.2757e-05	5XFAD versus WT
Prex1	phosphatidylinositol-3,4,5-trisphosphate-dependent Rac exchange factor 1	0.578471	1.85891e-09	3.36296e-05	5XFAD versus WT
Tsen34	tRNA splicing endonuclease subunit 34	0.616894	1.88724e-09	3.41421e-05	5XFAD versus WT
Hint2	histidine triad nucleotide binding protein 2	0.602118	1.90522e-09	3.44673e-05	5XFAD versus WT
Ppme1	protein phosphatase methylesterase 1	0.586236	1.9405e-09	3.51056e-05	5XFAD versus WT
Ppib	peptidylprolyl isomerase B	0.616124	1.94738e-09	3.52301e-05	5XFAD versus WT
Rpl12	ribosomal protein L12	0.529632	1.96526e-09	3.55535e-05	5XFAD versus WT
Epb41l1	erythrocyte membrane protein band 4.1 like 1	0.576621	2.0009e-09	3.61983e-05	5XFAD versus WT
Maf1	MAF1 homolog, negative regulator of RNA polymerase III	0.550687	2.05473e-09	3.7172e-05	5XFAD versus WT
Etfb	electron transferring flavoprotein, beta polypeptide	0.536863	2.0794e-09	3.76184e-05	5XFAD versus WT
Mir124a-1hg	Mir124-1 host gene (non-protein coding)	0.566168	2.17235e-09	3.93e-05	5XFAD versus WT
Cox7c	cytochrome c oxidase subunit 7C	0.477233	2.17566e-09	3.93599e-05	5XFAD versus WT
Ctsl	cathepsin L	0.584719	2.23499e-09	4.04333e-05	5XFAD versus WT
Fabp3	fatty acid binding protein 3, muscle and heart	0.665907	2.27445e-09	4.11471e-05	5XFAD versus WT
Eif4a2	eukaryotic translation initiation factor 4A2	0.509742	2.29336e-09	4.14891e-05	5XFAD versus WT
Fam216a	family with sequence similarity 216, member A	0.594758	2.35139e-09	4.25389e-05	5XFAD versus WT
Rps16	ribosomal protein S16	0.525205	2.3818e-09	4.30892e-05	5XFAD versus WT
Smarcc2	SWI/SNF related, matrix associated, actin dependent regulator of chromatin, subfamily c, member 2	0.60422	2.39227e-09	4.32785e-05	5XFAD versus WT
Trim28	tripartite motif-containing 28	0.568432	2.5537e-09	4.6199e-05	5XFAD versus WT
Pea15a	proliferation and apoptosis adaptor protein 15A	0.60485	2.57372e-09	4.65611e-05	5XFAD versus WT
Sars	seryl-aminoacyl-tRNA synthetase	0.602304	2.58852e-09	4.68288e-05	5XFAD versus WT
Kcnc4	potassium voltage gated channel, Shaw-related subfamily, member 4	0.496491	2.60016e-09	4.70395e-05	5XFAD versus WT
Fis1	fission, mitochondrial 1	0.574381	2.64776e-09	4.79006e-05	5XFAD versus WT
Smpd1	sphingomyelin phosphodiesterase 1, acid lysosomal	0.577654	2.77428e-09	5.01896e-05	5XFAD versus WT
Chst1	carbohydrate sulfotransferase 1	0.604141	2.78935e-09	5.04622e-05	5XFAD versus WT
Mapk8ip1	mitogen-activated protein kinase 8 interacting protein 1	0.63026	2.87342e-09	5.1983e-05	5XFAD versus WT
Vdac3	voltage-dependent anion channel 3	0.611311	2.96114e-09	5.357e-05	5XFAD versus WT
Rhbdl1	rhomboid like 1	0.573829	3.13711e-09	5.67534e-05	5XFAD versus WT
Naa38	LSM8 homolog, U6 small nuclear RNA associated	0.626032	3.14225e-09	5.68465e-05	5XFAD versus WT
Dtx1	deltex 1, E3 ubiquitin ligase	0.502768	3.2347e-09	5.85189e-05	5XFAD versus WT
Doc2a	double C2, alpha	0.548086	3.24774e-09	5.87548e-05	5XFAD versus WT
Ptgds	prostaglandin D2 synthase (brain)	0.899594	3.30629e-09	5.98141e-05	5XFAD versus WT
Psmd3	proteasome (prosome, macropain) 26S subunit, non-ATPase, 3	0.525376	3.32793e-09	6.02056e-05	5XFAD versus WT
Cpne7	copine VII	0.641824	3.37472e-09	6.1052e-05	5XFAD versus WT
Cdkn2d	cyclin dependent kinase inhibitor 2D	0.575831	3.42663e-09	6.19912e-05	5XFAD versus WT
Rpl27a	ribosomal protein L27A	0.513074	3.42813e-09	6.20184e-05	5XFAD versus WT
Eif3h	eukaryotic translation initiation factor 3, subunit H	0.589506	3.4433e-09	6.22927e-05	5XFAD versus WT
Nfe2l1	nuclear factor, erythroid derived 2,-like 1	0.583211	3.48506e-09	6.30481e-05	5XFAD versus WT
Laptm4b	lysosomal-associated protein transmembrane 4B	0.541968	3.50703e-09	6.34457e-05	5XFAD versus WT
Lmtk2	lemur tyrosine kinase 2	0.522482	3.59411e-09	6.5021e-05	5XFAD versus WT
Cdk5	cyclin-dependent kinase 5	0.585613	3.60984e-09	6.53057e-05	5XFAD versus WT
Chmp5	charged multivesicular body protein 5	0.586203	3.62627e-09	6.56029e-05	5XFAD versus WT
Pnmal1	PNMA family member 8A	0.622688	3.65587e-09	6.61383e-05	5XFAD versus WT
Hnrnpd	heterogeneous nuclear ribonucleoprotein D	0.543809	3.71096e-09	6.71349e-05	5XFAD versus WT
Tnk2	tyrosine kinase, non-receptor, 2	0.616072	3.77243e-09	6.82469e-05	5XFAD versus WT
Wdr48	WD repeat domain 48	0.505442	3.81034e-09	6.89329e-05	5XFAD versus WT
Elof1	ELF1 homolog, elongation factor 1	0.538446	3.83066e-09	6.93005e-05	5XFAD versus WT
Pgls	6-phosphogluconolactonase	0.484248	3.85757e-09	6.97874e-05	5XFAD versus WT
Atp6v1g1	ATPase, H+ transporting, lysosomal V1 subunit G1	0.528457	3.87376e-09	7.00802e-05	5XFAD versus WT
Tanc2	tetratricopeptide repeat, ankyrin repeat and coiled-coil containing 2	0.550687	3.93538e-09	7.1195e-05	5XFAD versus WT
Hist1h2bc	H2B clustered histone 4	0.678279	3.97458e-09	7.19041e-05	5XFAD versus WT
Spcs2	signal peptidase complex subunit 2 homolog (S. cerevisiae)	0.636511	4.02243e-09	7.27698e-05	5XFAD versus WT
Kif1bp	kinesin family binding protein	0.53924	4.0431e-09	7.31436e-05	5XFAD versus WT
Mrpl38	mitochondrial ribosomal protein L38	0.54767	4.05003e-09	7.32692e-05	5XFAD versus WT
Car11	carbonic anhydrase 11	0.606544	4.22202e-09	7.63805e-05	5XFAD versus WT
Sdhb	succinate dehydrogenase complex, subunit B, iron sulfur (Ip)	0.587236	4.28617e-09	7.75412e-05	5XFAD versus WT
Ddx5	DEAD box helicase 5	0.428488	4.62006e-09	8.35815e-05	5XFAD versus WT
Napb	N-ethylmaleimide sensitive fusion protein attachment protein beta	0.636026	4.65077e-09	8.41372e-05	5XFAD versus WT
Rap1gap	Rap1 GTPase-activating protein	0.534161	4.66528e-09	8.43995e-05	5XFAD versus WT
Isca1	iron-sulfur cluster assembly 1	0.605814	4.68572e-09	8.47694e-05	5XFAD versus WT
Elp2	elongator acetyltransferase complex subunit 2	0.495458	4.7277e-09	8.55289e-05	5XFAD versus WT
Ak1	adenylate kinase 1	0.572449	4.76145e-09	8.61393e-05	5XFAD versus WT
Rcan2	regulator of calcineurin 2	0.564186	4.84853e-09	8.77148e-05	5XFAD versus WT
Adcyap1r1	adenylate cyclase activating polypeptide 1 receptor 1	0.570385	4.97485e-09	9e-05	5XFAD versus WT
Tomm5	translocase of outer mitochondrial membrane 5	0.591018	5.04377e-09	9.12469e-05	5XFAD versus WT
Jph3	junctophilin 3	0.564336	5.22087e-09	9.44508e-05	5XFAD versus WT
G3bp2	GTPase activating protein (SH3 domain) binding protein 2	0.541209	5.36817e-09	9.71156e-05	5XFAD versus WT
Prnp	prion protein	0.408124	5.44652e-09	9.85329e-05	5XFAD versus WT
Tmem25	transmembrane protein 25	0.480937	5.5692e-09	0.000100752	5XFAD versus WT
Glrx5	glutaredoxin 5	0.6685	5.58362e-09	0.000101013	5XFAD versus WT
Ddost	dolichyl-di-phosphooligosaccharide-protein glycotransferase	0.55312	5.61173e-09	0.000101522	5XFAD versus WT
Rack1	receptor for activated C kinase 1	0.535763	5.8121e-09	0.000105147	5XFAD versus WT
Uba1	ubiquitin-like modifier activating enzyme 1	0.550885	6.23397e-09	0.000112779	5XFAD versus WT
Grb2	growth factor receptor bound protein 2	0.6227	6.33854e-09	0.00011467	5XFAD versus WT
Npepps	aminopeptidase puromycin sensitive	0.572334	6.36208e-09	0.000115096	5XFAD versus WT
Suclg1	succinate-CoA ligase, GDP-forming, alpha subunit	0.5863	6.39134e-09	0.000115626	5XFAD versus WT
Rit2	Ras-like without CAAX 2	0.605606	6.52335e-09	0.000118014	5XFAD versus WT
Scoc	short coiled-coil protein	0.544971	6.70061e-09	0.000121221	5XFAD versus WT
Hk1	hexokinase 1	0.55149	6.78756e-09	0.000122794	5XFAD versus WT
Prkcsh	protein kinase C substrate 80K-H	0.523364	6.85277e-09	0.000123974	5XFAD versus WT
Klhdc3	kelch domain containing 3	0.583317	6.96342e-09	0.000125975	5XFAD versus WT
Adgrg1	adhesion G protein-coupled receptor G1	0.56339	7.08766e-09	0.000128223	5XFAD versus WT
Ddb1	damage specific DNA binding protein 1	0.550589	7.09785e-09	0.000128407	5XFAD versus WT
Atxn7l3	ataxin 7-like 3	0.510585	7.12065e-09	0.00012882	5XFAD versus WT
Syt5	synaptotagmin V	0.634725	7.14099e-09	0.000129188	5XFAD versus WT
Taldo1	transaldolase 1	0.517333	7.18208e-09	0.000129931	5XFAD versus WT
Chd5	guided entry of tail-anchored proteins factor 1	0.555628	7.36883e-09	0.000133309	5XFAD versus WT
Med9	mediator complex subunit 9	0.456009	7.43416e-09	0.000134491	5XFAD versus WT
Hnrnpk	heterogeneous nuclear ribonucleoprotein K	0.429166	7.43969e-09	0.000134591	5XFAD versus WT
Eif3c	eukaryotic translation initiation factor 3, subunit C	0.579643	7.54466e-09	0.00013649	5XFAD versus WT
Rnf220	ring finger protein 220	0.552053	7.57192e-09	0.000136984	5XFAD versus WT
Nudc	nudC nuclear distribution protein	0.570385	7.58301e-09	0.000137184	5XFAD versus WT
Rxrg	retinoid X receptor gamma	0.539658	7.61756e-09	0.000137809	5XFAD versus WT
Ccdc92	coiled-coil domain containing 92	0.542796	7.65801e-09	0.000138541	5XFAD versus WT
Slc48a1	solute carrier family 48 (heme transporter), member 1	0.580949	7.7085e-09	0.000139455	5XFAD versus WT
Rasd2	RASD family, member 2	0.679299	7.74311e-09	0.000140081	5XFAD versus WT
Mrps12	mitochondrial ribosomal protein S12	0.56613	7.79225e-09	0.00014097	5XFAD versus WT
B3gat3	beta-1,3-glucuronyltransferase 3 (glucuronosyltransferase I)	0.590192	7.85108e-09	0.000142034	5XFAD versus WT
Ifitm10	interferon induced transmembrane protein 10	0.442706	8.04093e-09	0.000145468	5XFAD versus WT
Iqsec1	IQ motif and Sec7 domain 1	0.526922	8.09102e-09	0.000146375	5XFAD versus WT
Rpl29	ribosomal protein L29	0.509293	8.14801e-09	0.000147406	5XFAD versus WT
Gprasp1	G protein-coupled receptor associated sorting protein 1	0.570647	8.2793e-09	0.000149781	5XFAD versus WT
Arl6ip1	ADP-ribosylation factor-like 6 interacting protein 1	0.520164	8.42927e-09	0.000152494	5XFAD versus WT
Cpne6	copine VI	0.633766	8.47356e-09	0.000153295	5XFAD versus WT
Prkce	protein kinase C, epsilon	0.604141	8.48833e-09	0.000153562	5XFAD versus WT
Selenof	selenoprotein F	0.587478	8.5617e-09	0.00015489	5XFAD versus WT
Ache	acetylcholinesterase	0.582276	8.59594e-09	0.000155509	5XFAD versus WT
Gpat4	glycerol-3-phosphate acyltransferase 4	0.480254	8.78105e-09	0.000158858	5XFAD versus WT
Reep2	receptor accessory protein 2	0.520896	8.8723e-09	0.000160509	5XFAD versus WT
Atxn10	ataxin 10	0.504306	8.9117e-09	0.000161222	5XFAD versus WT
Sdhc	succinate dehydrogenase complex, subunit C, integral membrane protein	0.591906	9.31711e-09	0.000168556	5XFAD versus WT
Fam20c	FAM20C, golgi associated secretory pathway kinase	0.428274	9.35648e-09	0.000169268	5XFAD versus WT
Ndufs3	NADH:ubiquinone oxidoreductase core subunit S3	0.535499	9.41852e-09	0.00017039	5XFAD versus WT
Psmb6	proteasome (prosome, macropain) subunit, beta type 6	0.623858	9.50449e-09	0.000171946	5XFAD versus WT
Slc25a5	solute carrier family 25 (mitochondrial carrier, adenine nucleotide translocator), member 5	0.573577	9.60073e-09	0.000173687	5XFAD versus WT
Hcn2	hyperpolarization-activated, cyclic nucleotide-gated K+ 2	0.473733	1.00203e-08	0.000181278	5XFAD versus WT
Ogdh	oxoglutarate (alpha-ketoglutarate) dehydrogenase (lipoamide)	0.555367	1.00658e-08	0.000182101	5XFAD versus WT
Araf	Araf proto-oncogene, serine/threonine kinase	0.55146	1.00839e-08	0.000182427	5XFAD versus WT
Tpgs1	tubulin polyglutamylase complex subunit 1	0.502611	1.03385e-08	0.000187034	5XFAD versus WT
Rell2	RELT-like 2	0.600804	1.04469e-08	0.000188995	5XFAD versus WT
Pnck	pregnancy upregulated non-ubiquitously expressed CaM kinase	0.652418	1.04671e-08	0.000189361	5XFAD versus WT
Kcnc1	potassium voltage gated channel, Shaw-related subfamily, member 1	0.581642	1.04687e-08	0.000189389	5XFAD versus WT
Sod2	superoxide dismutase 2, mitochondrial	0.540476	1.09478e-08	0.000198057	5XFAD versus WT
Fam104a	family with sequence similarity 104, member A	0.511034	1.09719e-08	0.000198493	5XFAD versus WT
Hnrnpa2b1	heterogeneous nuclear ribonucleoprotein A2/B1	0.497014	1.09876e-08	0.000198777	5XFAD versus WT
Sort1	sortilin 1	0.555367	1.10395e-08	0.000199715	5XFAD versus WT
Cct3	chaperonin containing Tcp1, subunit 3 (gamma)	0.608112	1.13809e-08	0.000205891	5XFAD versus WT
Tma7	translational machinery associated 7	0.562214	1.15397e-08	0.000208764	5XFAD versus WT
Ndufs1	NADH:ubiquinone oxidoreductase core subunit S1	0.53275	1.15969e-08	0.0002098	5XFAD versus WT
Rpl17	ribosomal protein L17	0.471566	1.16526e-08	0.000210807	5XFAD versus WT
Ufd1	ubiquitin recognition factor in ER-associated degradation 1	0.535763	1.16945e-08	0.000211565	5XFAD versus WT
Rer1	retention in endoplasmic reticulum sorting receptor 1	0.593326	1.21175e-08	0.000219218	5XFAD versus WT
Cadm3	cell adhesion molecule 3	0.546388	1.30848e-08	0.000236718	5XFAD versus WT
Numbl	numb-like	0.497175	1.34231e-08	0.000242837	5XFAD versus WT
Fkbp4	FK506 binding protein 4	0.584394	1.37067e-08	0.000247968	5XFAD versus WT
Madd	MAP-kinase activating death domain	0.530317	1.3883e-08	0.000251157	5XFAD versus WT
P4htm	prolyl 4-hydroxylase, transmembrane (endoplasmic reticulum)	0.502974	1.38894e-08	0.000251274	5XFAD versus WT
St6galnac6	ST6 (alpha-N-acetyl-neuraminyl-2,3-beta-galactosyl-1,3)-N-acetylgalactosaminide alpha-2,6-sialyltransferase 6	0.488025	1.41222e-08	0.000255485	5XFAD versus WT
Ncl	nucleolin	0.505442	1.43247e-08	0.000259148	5XFAD versus WT
Noc2l	NOC2 like nucleolar associated transcriptional repressor	0.521532	1.43458e-08	0.000259531	5XFAD versus WT
Vegfb	vascular endothelial growth factor B	0.551945	1.47023e-08	0.000265979	5XFAD versus WT
Shank3	SH3 and multiple ankyrin repeat domains 3	0.463622	1.503e-08	0.000271908	5XFAD versus WT
Kifc2	kinesin family member C2	0.612784	1.50955e-08	0.000273093	5XFAD versus WT
Vsnl1	visinin-like 1	0.56223	1.53331e-08	0.000277391	5XFAD versus WT
Sdf2l1	stromal cell-derived factor 2-like 1	0.41276	1.53587e-08	0.000277855	5XFAD versus WT
Fam168a	family with sequence similarity 168, member A	0.539389	1.54199e-08	0.000278962	5XFAD versus WT
Rbx1	ring-box 1	0.563187	1.62119e-08	0.00029329	5XFAD versus WT
Mrpl57	mitochondrial ribosomal protein L57	0.538995	1.63962e-08	0.000296624	5XFAD versus WT
Gria1	glutamate receptor, ionotropic, AMPA1 (alpha 1)	0.56285	1.64431e-08	0.000297473	5XFAD versus WT
Dmwd	dystrophia myotonica-containing WD repeat motif	0.539658	1.67003e-08	0.000302125	5XFAD versus WT
Ntrk2	neurotrophic tyrosine kinase, receptor, type 2	0.526771	1.69841e-08	0.000307259	5XFAD versus WT
Git1	GIT ArfGAP 1	0.501254	1.70118e-08	0.00030776	5XFAD versus WT
Cpne5	copine V	0.569101	1.73419e-08	0.000313733	5XFAD versus WT
Rnf157	ring finger protein 157	0.565833	1.74065e-08	0.000314901	5XFAD versus WT
Serinc3	serine incorporator 3	0.505442	1.80167e-08	0.000325941	5XFAD versus WT
Zcchc12	zinc finger, CCHC domain containing 12	0.629632	1.83038e-08	0.000331134	5XFAD versus WT
Atp5f1	ATP synthase peripheral stalk-membrane subunit b	0.457671	1.89113e-08	0.000342125	5XFAD versus WT
Cox7a2l	cytochrome c oxidase subunit 7A2 like	0.584825	1.89373e-08	0.000342594	5XFAD versus WT
Clptm1l	CLPTM1-like	0.562892	1.90909e-08	0.000345374	5XFAD versus WT
Ina	internexin neuronal intermediate filament protein, alpha	0.536947	1.90941e-08	0.000345432	5XFAD versus WT
Creld1	cysteine-rich with EGF-like domains 1	0.565984	1.91174e-08	0.000345853	5XFAD versus WT
Ywhaz	tyrosine 3-monooxygenase/tryptophan 5-monooxygenase activation protein, zeta polypeptide	0.474601	1.9983e-08	0.000361512	5XFAD versus WT
Wars	tryptophanyl-tRNA synthetase	0.544261	2.00132e-08	0.000362058	5XFAD versus WT
Stim1	stromal interaction molecule 1	0.508188	2.02416e-08	0.000366192	5XFAD versus WT
Sfpq	splicing factor proline/glutamine rich (polypyrimidine tract binding protein associated)	0.503238	2.03075e-08	0.000367383	5XFAD versus WT
Nub1	nucleoplasmin 3	0.510632	2.04313e-08	0.000369623	5XFAD versus WT
Trim46	tripartite motif-containing 46	0.486963	2.10503e-08	0.000380822	5XFAD versus WT
Ets2	E26 avian leukemia oncogene 2, 3' domain	0.538357	2.12517e-08	0.000384464	5XFAD versus WT
Mgrn1	mahogunin, ring finger 1	0.604714	2.19837e-08	0.000397707	5XFAD versus WT
Mapre2	microtubule-associated protein, RP/EB family, member 2	0.524873	2.25204e-08	0.000407417	5XFAD versus WT
Raf1	eosinophil-associated, ribonuclease A family, member 1	0.462738	2.25674e-08	0.000408267	5XFAD versus WT
Pdlim7	PDZ and LIM domain 7	0.528044	2.26384e-08	0.000409551	5XFAD versus WT
2210016L21Rik	RIKEN cDNA 2210016L21 gene	0.610639	2.30718e-08	0.000417391	5XFAD versus WT
Chn1	chimerin 1	0.55747	2.30768e-08	0.000417482	5XFAD versus WT
Rpl36al	ribosomal protein L36A-like	0.552748	2.31149e-08	0.000418171	5XFAD versus WT
Flot2	flotillin 2	0.543577	2.31284e-08	0.000418415	5XFAD versus WT
Bola2	bolA-like 2 (E. coli)	0.576299	2.35758e-08	0.00042651	5XFAD versus WT
Bend6	BEN domain containing 6	0.613967	2.35968e-08	0.000426891	5XFAD versus WT
Tmem179	transmembrane protein 179	0.567726	2.36169e-08	0.000427254	5XFAD versus WT
Sgk1	serum/glucocorticoid regulated kinase 1	0.575831	2.37284e-08	0.00042927	5XFAD versus WT
Kcnt1	potassium channel, subfamily T, member 1	0.502718	2.38751e-08	0.000431924	5XFAD versus WT
Pdia3	protein disulfide isomerase associated 3	0.545856	2.40173e-08	0.000434497	5XFAD versus WT
Atp8a1	ATPase, aminophospholipid transporter (APLT), class I, type 8A, member 1	0.555774	2.41346e-08	0.00043662	5XFAD versus WT
Ubxn6	UBX domain protein 6	0.550791	2.41793e-08	0.000437429	5XFAD versus WT
Mmd2	monocyte to macrophage differentiation-associated 2	0.565385	2.44081e-08	0.000441568	5XFAD versus WT
Sparcl1	SPARC-like 1	0.493796	2.53588e-08	0.000458766	5XFAD versus WT
Haghl	hydroxyacylglutathione hydrolase-like	0.519449	2.54765e-08	0.000460896	5XFAD versus WT
Ndufa1	NADH:ubiquinone oxidoreductase subunit A1	0.503005	2.61454e-08	0.000472997	5XFAD versus WT
Baiap2	brain-specific angiogenesis inhibitor 1-associated protein 2	0.627946	2.6202e-08	0.000474021	5XFAD versus WT
Mat2a	methionine adenosyltransferase II, alpha	0.545785	2.63791e-08	0.000477224	5XFAD versus WT
Usp4	ubiquitin specific peptidase 4 (proto-oncogene)	0.469953	2.63864e-08	0.000477356	5XFAD versus WT
Tmem11	transmembrane protein 11	0.45121	2.64133e-08	0.000477843	5XFAD versus WT
Tmem160	transmembrane protein 160	0.505442	2.69157e-08	0.000486932	5XFAD versus WT
Mcrip1	MAPK regulated corepressor interacting protein 1	0.581018	2.69597e-08	0.000487728	5XFAD versus WT
Pnkd	paroxysmal nonkinesiogenic dyskinesia	0.521889	2.7281e-08	0.00049354	5XFAD versus WT
Nell2	NEL-like 2	0.632975	2.74953e-08	0.000497418	5XFAD versus WT
Tango2	transport and golgi organization 2	0.532092	2.77761e-08	0.000502497	5XFAD versus WT
Ccdc12	coiled-coil domain containing 12	0.481195	2.83793e-08	0.00051341	5XFAD versus WT
Cd99l2	CD99 antigen-like 2	0.474619	2.86296e-08	0.000517938	5XFAD versus WT
Disp2	dispatched RND tramsporter family member 2	0.624087	2.87992e-08	0.000521007	5XFAD versus WT
Ntsr2	neurotensin receptor 2	0.640152	2.92221e-08	0.000528657	5XFAD versus WT
Atg16l1	autophagy related 16-like 1 (S. cerevisiae)	0.460588	2.93025e-08	0.000530112	5XFAD versus WT
Pde1b	phosphodiesterase 1B, Ca2+-calmodulin dependent	0.870575	2.93449e-08	0.000530878	5XFAD versus WT
Ipo4	importin 4	0.461941	3.00408e-08	0.000543468	5XFAD versus WT
Mien1	migration and invasion enhancer 1	0.571585	3.01385e-08	0.000545236	5XFAD versus WT
Gtf3c1	general transcription factor III C 1	0.505442	3.0867e-08	0.000558415	5XFAD versus WT
H3f3b	H3.3 histone B	0.474862	3.09855e-08	0.000560558	5XFAD versus WT
Unc13a	unc-13 homolog B	0.513362	3.18431e-08	0.000576073	5XFAD versus WT
Ndufb4	NADH:ubiquinone oxidoreductase subunit B4	0.538165	3.29017e-08	0.000595225	5XFAD versus WT
Puf60	poly-U binding splicing factor 60	0.536511	3.45299e-08	0.000624681	5XFAD versus WT
Atp13a2	ATPase type 13A2	0.505442	3.48197e-08	0.000629923	5XFAD versus WT
Pigt	phosphatidylinositol glycan anchor biosynthesis, class T	0.432193	3.54806e-08	0.00064188	5XFAD versus WT
Rnf227	ring finger protein 227	0.573311	3.68708e-08	0.000667029	5XFAD versus WT
Timp4	tissue inhibitor of metalloproteinase 4	0.482405	3.74324e-08	0.000677189	5XFAD versus WT
Ppa1	pyrophosphatase (inorganic) 1	0.540306	3.74638e-08	0.000677758	5XFAD versus WT
Qdpr	quinoid dihydropteridine reductase	0.58021	3.83382e-08	0.000693576	5XFAD versus WT
Adcy5	adenylate cyclase 5	0.812968	3.84237e-08	0.000695124	5XFAD versus WT
Nudt3	nudix (nucleotide diphosphate linked moiety X)-type motif 3	0.512098	3.87051e-08	0.000700214	5XFAD versus WT
Rian	RNA imprinted and accumulated in nucleus	0.595328	3.88792e-08	0.000703364	5XFAD versus WT
Gfap	glial fibrillary acidic protein	0.674084	4.08641e-08	0.000739273	5XFAD versus WT
Dclk1	doublecortin-like kinase 1	0.49671	4.11251e-08	0.000743994	5XFAD versus WT
Ormdl3	ORM1-like 3 (S. cerevisiae)	0.485698	4.11311e-08	0.000744103	5XFAD versus WT
Igsf8	immunoglobulin superfamily, member 8	0.56361	4.16422e-08	0.00075335	5XFAD versus WT
Prelid3b	PRELI domain containing 3B	0.486963	4.21492e-08	0.00076252	5XFAD versus WT
Bud31	BUD31 homolog	0.50284	4.26365e-08	0.000771336	5XFAD versus WT
Lrpap1	low density lipoprotein receptor-related protein associated protein 1	0.561116	4.27153e-08	0.000772763	5XFAD versus WT
Dag1	dystroglycan 1	0.417004	4.27783e-08	0.000773902	5XFAD versus WT
Hnrnph1	heterogeneous nuclear ribonucleoprotein H1	0.519117	4.29836e-08	0.000777616	5XFAD versus WT
Creld2	cysteine-rich with EGF-like domains 2	0.433056	4.45198e-08	0.000805407	5XFAD versus WT
Cmtr1	cap methyltransferase 1	0.543056	4.4893e-08	0.000812159	5XFAD versus WT
H2afy	macroH2A.1 histone	0.571392	4.50258e-08	0.000814562	5XFAD versus WT
Rps20	ribosomal protein S20	0.452862	4.58946e-08	0.00083028	5XFAD versus WT
Zfp467	zinc finger protein 467	0.419652	4.74718e-08	0.000858813	5XFAD versus WT
Acox1	acyl-Coenzyme A oxidase 1, palmitoyl	0.529911	4.77024e-08	0.000862985	5XFAD versus WT
Rpl39	ribosomal protein L39	-0.366836	4.79757e-08	0.000867929	5XFAD versus WT
Ube2l3	ubiquitin-conjugating enzyme E2L 3	0.567564	4.81292e-08	0.000870706	5XFAD versus WT
Cox17	cytochrome c oxidase assembly protein 17, copper chaperone	0.518852	4.86077e-08	0.000879361	5XFAD versus WT
Prmt2	protein arginine N-methyltransferase 2	0.512189	4.89876e-08	0.000886235	5XFAD versus WT
Ccpg1	cell cycle progression 1	0.444278	4.91151e-08	0.000888541	5XFAD versus WT
Cspg5	chondroitin sulfate proteoglycan 5	0.529289	4.9632e-08	0.000897892	5XFAD versus WT
Gcn1	GCN1 activator of EIF2AK4	0.487483	4.97853e-08	0.000900666	5XFAD versus WT
Mrpl54	mitochondrial ribosomal protein L54	0.500415	5.00658e-08	0.00090574	5XFAD versus WT
Gna11	guanine nucleotide binding protein, alpha 11	0.52004	5.0572e-08	0.000914898	5XFAD versus WT
Prkag1	protein kinase, AMP-activated, gamma 1 non-catalytic subunit	0.431442	5.08232e-08	0.000919443	5XFAD versus WT
Golga7b	golgi autoantigen, golgin subfamily a, 7B	0.489017	5.1151e-08	0.000925373	5XFAD versus WT
Gas6	growth arrest specific 6	0.485503	5.15549e-08	0.000932679	5XFAD versus WT
Serbp1	serpine1 mRNA binding protein 1	0.483638	5.18653e-08	0.000938296	5XFAD versus WT
Mib2	mindbomb E3 ubiquitin protein ligase 2	0.436083	5.24281e-08	0.000948477	5XFAD versus WT
Fkbp1a	FK506 binding protein 1a	0.497771	5.28871e-08	0.00095678	5XFAD versus WT
Grk6	G protein-coupled receptor kinase 6	0.454116	5.42157e-08	0.000980816	5XFAD versus WT
Usp11	ubiquitin specific peptidase 11	0.595011	5.5333e-08	0.00100103	5XFAD versus WT
Neurl4	neuralized E3 ubiquitin protein ligase 4	0.473349	5.58455e-08	0.0010103	5XFAD versus WT
Cds2	CDP-diacylglycerol synthase (phosphatidate cytidylyltransferase) 2	0.483559	5.66605e-08	0.00102505	5XFAD versus WT
Ilkap	integrin-linked kinase-associated serine/threonine phosphatase 2C	0.446548	5.80354e-08	0.00104992	5XFAD versus WT
Ptpa	protein tyrosine phosphatase, receptor type, A	0.576922	5.85509e-08	0.00105924	5XFAD versus WT
Ctnnb1	catenin (cadherin associated protein), beta 1	0.477746	5.90249e-08	0.00106782	5XFAD versus WT
Amph	amphiphysin	0.571785	6.06065e-08	0.00109643	5XFAD versus WT
Gstm1	glutathione S-transferase, mu 1	0.571002	6.08842e-08	0.00110146	5XFAD versus WT
Lmtk3	lemur tyrosine kinase 3	0.458039	6.25998e-08	0.00113249	5XFAD versus WT
Fbxo10	F-box protein 10	0.438192	6.39381e-08	0.0011567	5XFAD versus WT
Rfc2	replication factor C (activator 1) 2	0.389489	6.40575e-08	0.00115886	5XFAD versus WT
Kcnip2	Kv channel-interacting protein 2	0.57439	6.42568e-08	0.00116247	5XFAD versus WT
Tsc22d3	TSC22 domain family, member 3	0.562026	6.46468e-08	0.00116953	5XFAD versus WT
Comt	catechol-O-methyltransferase	0.570877	6.66229e-08	0.00120528	5XFAD versus WT
Hdac5	histone deacetylase 5	0.497961	6.67348e-08	0.0012073	5XFAD versus WT
Mrpl34	mitochondrial ribosomal protein L34	0.531437	6.69018e-08	0.00121032	5XFAD versus WT
Bcas2	BCAS2 pre-mRNA processing factor	0.529653	6.79044e-08	0.00122846	5XFAD versus WT
Plbd2	phospholipase B domain containing 2	0.440525	6.85861e-08	0.00124079	5XFAD versus WT
Hp1bp3	heterochromatin protein 1, binding protein 3	0.516745	7.00414e-08	0.00126712	5XFAD versus WT
Unc5a	unc-5 netrin receptor A	0.496931	7.24418e-08	0.00131054	5XFAD versus WT
Kidins220	kinase D-interacting substrate 220	0.532664	7.29398e-08	0.00131955	5XFAD versus WT
Ift22	intraflagellar transport 22	0.498271	7.34121e-08	0.0013281	5XFAD versus WT
Hist3h2ba	H2B.U histone 2	0.473349	7.34554e-08	0.00132888	5XFAD versus WT
Asb6	ankyrin repeat and SOCS box-containing 6	0.368869	7.36286e-08	0.00133202	5XFAD versus WT
Sema6b	sema domain, transmembrane domain (TM), and cytoplasmic domain, (semaphorin) 6B	0.458855	7.40171e-08	0.00133904	5XFAD versus WT
Napg	N-ethylmaleimide sensitive fusion protein attachment protein gamma	0.518801	7.47362e-08	0.00135205	5XFAD versus WT
Tomm34	translocase of outer mitochondrial membrane 34	0.531053	7.69836e-08	0.00139271	5XFAD versus WT
Acp1	acid phosphatase 1, soluble	0.51703	7.70665e-08	0.00139421	5XFAD versus WT
Rps19bp1	ribosomal protein S19 binding protein 1	0.445321	7.84335e-08	0.00141894	5XFAD versus WT
Sbf1	SET binding factor 1	0.468583	7.86096e-08	0.00142213	5XFAD versus WT
Sar1a	secretion associated Ras related GTPase 1A	0.552398	7.95409e-08	0.00143898	5XFAD versus WT
Tacc1	transforming, acidic coiled-coil containing protein 1	0.505442	8.00205e-08	0.00144765	5XFAD versus WT
Rbm42	RNA binding motif protein 42	0.507993	8.21325e-08	0.00148586	5XFAD versus WT
Hexa	hexosaminidase A	0.472084	8.503e-08	0.00153828	5XFAD versus WT
Slc6a17	solute carrier family 6 (neurotransmitter transporter), member 17	0.468329	8.92914e-08	0.00161537	5XFAD versus WT
Slc1a2	solute carrier family 1 (glial high affinity glutamate transporter), member 2	0.460923	8.98069e-08	0.0016247	5XFAD versus WT
Ncan	neurocan	0.476561	9.02209e-08	0.00163219	5XFAD versus WT
Itsn1	intersectin 1 (SH3 domain protein 1A)	0.452773	9.24034e-08	0.00167167	5XFAD versus WT
Hspbp1	HSPA (heat shock 70kDa) binding protein, cytoplasmic cochaperone 1	0.500371	9.24141e-08	0.00167186	5XFAD versus WT
Swi5	SWI5 recombination repair homolog (yeast)	0.556754	9.29172e-08	0.00168097	5XFAD versus WT
Fam174a	family with sequence similarity 174, member A	0.486361	9.34708e-08	0.00169098	5XFAD versus WT
Hnrnpu	heterogeneous nuclear ribonucleoprotein U	0.505442	9.38129e-08	0.00169717	5XFAD versus WT
Hnrnpm	heterogeneous nuclear ribonucleoprotein M	0.488791	9.52539e-08	0.00172324	5XFAD versus WT
Lamtor3	late endosomal/lysosomal adaptor, MAPK and MTOR activator 3	0.46285	1.001e-07	0.00181091	5XFAD versus WT
Mprip	myosin phosphatase Rho interacting protein	0.538279	1.00179e-07	0.00181233	5XFAD versus WT
Bex1	brain expressed X-linked 2	0.567883	1.01692e-07	0.00183971	5XFAD versus WT
Tmx2	thioredoxin-related transmembrane protein 2	0.504124	1.01728e-07	0.00184036	5XFAD versus WT
Tubb4a	tubulin, beta 4A class IVA	0.527357	1.02511e-07	0.00185452	5XFAD versus WT
Cfap410	cilia and flagella associated protein 410	0.493969	1.04013e-07	0.0018817	5XFAD versus WT
Pqbp1	polyglutamine binding protein 1	0.494387	1.04729e-07	0.00189464	5XFAD versus WT
Sept8	septin 8	0.515426	1.05792e-07	0.00191389	5XFAD versus WT
H13	histocompatibility 13	0.47186	1.06549e-07	0.00192758	5XFAD versus WT
Plppr3	phospholipid phosphatase related 3	0.477697	1.07401e-07	0.001943	5XFAD versus WT
Sema4f	sema domain, immunoglobulin domain (Ig), TM domain, and short cytoplasmic domain	0.421919	1.07617e-07	0.00194691	5XFAD versus WT
Uck1	uridine-cytidine kinase 1	0.430642	1.11171e-07	0.0020112	5XFAD versus WT
Vps28	vacuolar protein sorting 28	0.502302	1.1124e-07	0.00201244	5XFAD versus WT
Mgat5b	mannoside acetylglucosaminyltransferase 5, isoenzyme B	0.423673	1.11509e-07	0.0020173	5XFAD versus WT
Laptm5	lysosomal-associated protein transmembrane 5	0.42744	1.12256e-07	0.00203082	5XFAD versus WT
Syt11	synaptotagmin XI	0.445162	1.12884e-07	0.00204218	5XFAD versus WT
Mrto4	mRNA turnover 4, ribosome maturation factor	0.471759	1.17145e-07	0.00211926	5XFAD versus WT
Fdx2	ferredoxin 2	0.476821	1.17535e-07	0.00212632	5XFAD versus WT
Pfn2	profilin 2	0.515517	1.17743e-07	0.00213009	5XFAD versus WT
Cops8	COP9 signalosome subunit 8	0.468605	1.18418e-07	0.0021423	5XFAD versus WT
Olfm1	olfactomedin 1	0.562802	1.19561e-07	0.00216297	5XFAD versus WT
Tsc22d1	TSC22 domain family, member 1	0.534572	1.19926e-07	0.00216958	5XFAD versus WT
Auh	AU RNA binding protein/enoyl-coenzyme A hydratase	0.502768	1.20898e-07	0.00218716	5XFAD versus WT
Srrt	serrate RNA effector molecule homolog (Arabidopsis)	0.508016	1.25778e-07	0.00227545	5XFAD versus WT
Hspd1	heat shock protein 1 (chaperonin)	0.490645	1.27349e-07	0.00230388	5XFAD versus WT
Sdr39u1	short chain dehydrogenase/reductase family 39U, member 1	0.477818	1.28107e-07	0.00231758	5XFAD versus WT
Rnps1	RNA binding protein with serine rich domain 1	0.488739	1.29524e-07	0.00234322	5XFAD versus WT
mt-Nd4l		-0.478803	1.30551e-07	0.00236179	5XFAD versus WT
Mapk1	mitogen-activated protein kinase 1	0.501665	1.31661e-07	0.00238188	5XFAD versus WT
Inafm1	InaF motif containing 1	0.499773	1.32067e-07	0.00238923	5XFAD versus WT
Chpf	chondroitin polymerizing factor	0.449794	1.32679e-07	0.0024003	5XFAD versus WT
Stoml1	stomatin-like 1	0.452547	1.34455e-07	0.00243243	5XFAD versus WT
Ranbp3	RAN binding protein 3	0.450994	1.34462e-07	0.00243254	5XFAD versus WT
Trim37	tripartite motif-containing 37	0.486638	1.36907e-07	0.00247679	5XFAD versus WT
Fxyd7	FXYD domain-containing ion transport regulator 7	0.691801	1.40614e-07	0.00254384	5XFAD versus WT
Grk2	G protein-coupled receptor kinase 2	0.509909	1.40915e-07	0.00254929	5XFAD versus WT
Arl2bp	ADP-ribosylation factor-like 2 binding protein	0.534589	1.40964e-07	0.00255018	5XFAD versus WT
Aip	aryl-hydrocarbon receptor-interacting protein	0.562026	1.41508e-07	0.00256002	5XFAD versus WT
Map2k2	mitogen-activated protein kinase kinase 2	0.512698	1.42477e-07	0.00257755	5XFAD versus WT
Tesc	tescalcin	0.65281	1.42641e-07	0.00258052	5XFAD versus WT
Atp1a1	ATPase, Na+/K+ transporting, alpha 1 polypeptide	0.540348	1.45195e-07	0.00262672	5XFAD versus WT
Fam168b	family with sequence similarity 168, member B	0.483385	1.46973e-07	0.00265889	5XFAD versus WT
Pom121	nuclear pore membrane protein 121	0.432165	1.47492e-07	0.00266827	5XFAD versus WT
Aamp	angio-associated migratory protein	0.559663	1.48151e-07	0.0026802	5XFAD versus WT
Myt1l	myelin transcription factor 1-like	0.552748	1.48808e-07	0.00269209	5XFAD versus WT
Bms1	BMS1, ribosome biogenesis factor	0.360546	1.49156e-07	0.00269838	5XFAD versus WT
Nat14	N-acetyltransferase 14	0.489061	1.50118e-07	0.00271578	5XFAD versus WT
Rpl3	ribosomal protein L3	0.365424	1.5275e-07	0.0027634	5XFAD versus WT
Ppp2r2c	protein phosphatase 2, regulatory subunit B, gamma	0.510711	1.53675e-07	0.00278013	5XFAD versus WT
Cycs	cytochrome c, somatic	0.452801	1.53965e-07	0.00278538	5XFAD versus WT
Hdgfl2	HDGF like 2	0.452773	1.55844e-07	0.00281938	5XFAD versus WT
Psmc1	protease (prosome, macropain) 26S subunit, ATPase 1	0.499918	1.57822e-07	0.00285516	5XFAD versus WT
Fdft1	farnesyl diphosphate farnesyl transferase 1	0.516847	1.59815e-07	0.00289121	5XFAD versus WT
Caprin1	cell cycle associated protein 1	0.545318	1.62083e-07	0.00293225	5XFAD versus WT
Rcan1	regulator of calcineurin 1	0.429891	1.62144e-07	0.00293335	5XFAD versus WT
Rps12	ribosomal protein S12	0.421028	1.63202e-07	0.00295249	5XFAD versus WT
Arpc5l	actin related protein 2/3 complex, subunit 5-like	0.551539	1.64276e-07	0.00297192	5XFAD versus WT
Stk25	serine/threonine kinase 25 (yeast)	0.50028	1.65145e-07	0.00298763	5XFAD versus WT
Pomgnt2	protein O-linked mannose beta 1,4-N-acetylglucosaminyltransferase 2	0.401938	1.66661e-07	0.00301506	5XFAD versus WT
Ndufaf8	NADH:ubiquinone oxidoreductase complex assembly factor 8	0.444862	1.67805e-07	0.00303575	5XFAD versus WT
Blcap	bladder cancer associated protein	0.546324	1.68514e-07	0.00304859	5XFAD versus WT
Uhmk1	U2AF homology motif (UHM) kinase 1	0.488988	1.70457e-07	0.00308373	5XFAD versus WT
Srebf2	sterol regulatory element binding factor 2	0.50971	1.70881e-07	0.0030914	5XFAD versus WT
Nrbp1	nuclear receptor binding protein 1	0.473907	1.74718e-07	0.00316082	5XFAD versus WT
Tbcb	tubulin folding cofactor B	0.527937	1.76827e-07	0.00319898	5XFAD versus WT
Srm	spermidine synthase	0.50284	1.76922e-07	0.00320069	5XFAD versus WT
Mtfp1	mitochondrial fission process 1	0.505442	1.84383e-07	0.00333568	5XFAD versus WT
Tmem14c	transmembrane protein 14C	0.483265	1.92305e-07	0.00347899	5XFAD versus WT
Mrps21	mitochondrial ribosomal protein S21	0.492842	1.93878e-07	0.00350744	5XFAD versus WT
Rrp1	ribosomal RNA processing 1	0.537318	1.94955e-07	0.00352694	5XFAD versus WT
Ykt6	YKT6 v-SNARE homolog (S. cerevisiae)	0.459724	2.00806e-07	0.00363278	5XFAD versus WT
Mbd3	methyl-CpG binding domain protein 3	0.477594	2.00935e-07	0.00363511	5XFAD versus WT
mt-Nd4		-0.286679	2.01135e-07	0.00363873	5XFAD versus WT
Dusp26	dual specificity phosphatase 26 (putative)	0.503094	2.02014e-07	0.00365464	5XFAD versus WT
Acin1	apoptotic chromatin condensation inducer 1	0.434602	2.06825e-07	0.00374167	5XFAD versus WT
Vps18	VPS18 CORVET/HOPS core subunit	0.394173	2.07231e-07	0.00374902	5XFAD versus WT
Gpt2	glutamic pyruvate transaminase (alanine aminotransferase) 2	0.426785	2.09662e-07	0.00379299	5XFAD versus WT
Agpat3	1-acylglycerol-3-phosphate O-acyltransferase 3	0.483246	2.11361e-07	0.00382373	5XFAD versus WT
Atcay	ataxia, cerebellar, Cayman type	0.481595	2.16805e-07	0.00392222	5XFAD versus WT
Ramp1	receptor (calcitonin) activity modifying protein 1	0.64377	2.18542e-07	0.00395365	5XFAD versus WT
Micos13	mitochondrial contact site and cristae organizing system subunit 13	0.536959	2.1985e-07	0.00397731	5XFAD versus WT
Limd2	LIM domain containing 2	0.482276	2.21061e-07	0.00399922	5XFAD versus WT
Aars	alanyl-tRNA synthetase	0.509979	2.29103e-07	0.0041447	5XFAD versus WT
Lonp1	lon peptidase 1, mitochondrial	0.456533	2.31906e-07	0.00419541	5XFAD versus WT
Ptges2	prostaglandin E synthase 2	0.395353	2.32563e-07	0.00420731	5XFAD versus WT
Cntnap1	contactin associated protein-like 1	0.494815	2.34576e-07	0.00424371	5XFAD versus WT
Cct4	chaperonin containing Tcp1, subunit 4 (delta)	0.552748	2.35282e-07	0.00425649	5XFAD versus WT
Atp8b2	ATPase, class I, type 8B, member 2	0.412138	2.38206e-07	0.00430939	5XFAD versus WT
Ube2q1	ubiquitin-conjugating enzyme E2Q family member 1	0.465657	2.40369e-07	0.00434852	5XFAD versus WT
Rnf114	ring finger protein 114	0.480254	2.4168e-07	0.00437223	5XFAD versus WT
Fkbp3	FK506 binding protein 3	0.588407	2.44201e-07	0.00441784	5XFAD versus WT
Rps7	ribosomal protein S7	0.492516	2.44856e-07	0.0044297	5XFAD versus WT
Fam107a	family with sequence similarity 107, member A	0.533154	2.45981e-07	0.00445004	5XFAD versus WT
Timm44	translocase of inner mitochondrial membrane 44	0.426785	2.47014e-07	0.00446872	5XFAD versus WT
Trappc3	trafficking protein particle complex 3	0.489761	2.49371e-07	0.00451136	5XFAD versus WT
Eno1	enolase 1, alpha non-neuron	0.605265	2.49654e-07	0.00451648	5XFAD versus WT
Ajm1	apical junction component 1	0.392232	2.5279e-07	0.00457322	5XFAD versus WT
Fxyd6	FXYD domain-containing ion transport regulator 6	0.652656	2.53298e-07	0.00458241	5XFAD versus WT
Ube2z	ubiquitin-conjugating enzyme E2Z	0.480567	2.53383e-07	0.00458394	5XFAD versus WT
Lrrc24	leucine rich repeat containing 24	0.411956	2.56414e-07	0.00463879	5XFAD versus WT
Clptm1	cleft lip and palate associated transmembrane protein 1	0.531437	2.57705e-07	0.00466215	5XFAD versus WT
Pcbp2	poly(rC) binding protein 2	0.478257	2.61094e-07	0.00472346	5XFAD versus WT
Efna3	ephrin A3	0.448298	2.65267e-07	0.00479894	5XFAD versus WT
Dact3	dishevelled-binding antagonist of beta-catenin 3	0.483638	2.66857e-07	0.00482772	5XFAD versus WT
Cct2	chaperonin containing Tcp1, subunit 2 (beta)	0.528135	2.67931e-07	0.00484713	5XFAD versus WT
Kat2a	K(lysine) acetyltransferase 2A	0.46665	2.68008e-07	0.00484853	5XFAD versus WT
Ppm1g	protein phosphatase 1G (formerly 2C), magnesium-dependent, gamma isoform	0.481639	2.69266e-07	0.0048713	5XFAD versus WT
Dpysl5	dihydropyrimidinase-like 5	0.367311	2.69865e-07	0.00488212	5XFAD versus WT
Rheb	Ras homolog enriched in brain	0.569697	2.70246e-07	0.00488902	5XFAD versus WT
Tmem201	transmembrane protein 201	0.384533	2.72296e-07	0.00492611	5XFAD versus WT
Tufm	Tu translation elongation factor, mitochondrial	0.500625	2.76952e-07	0.00501033	5XFAD versus WT
Mrpl4	mitochondrial ribosomal protein L4	0.518381	2.78279e-07	0.00503435	5XFAD versus WT
Mon2	MON2 homolog, regulator of endosome to Golgi trafficking	0.425589	2.82684e-07	0.00511403	5XFAD versus WT
Ube2i	ubiquitin-conjugating enzyme E2I	0.47897	2.83959e-07	0.00513709	5XFAD versus WT
Cacybp	calcyclin binding protein	0.475335	2.83965e-07	0.00513722	5XFAD versus WT
Ggt7	gamma-glutamyltransferase 7	0.472714	2.84306e-07	0.00514337	5XFAD versus WT
Serpini1	serine (or cysteine) peptidase inhibitor, clade I, member 1	0.564681	2.86002e-07	0.00517406	5XFAD versus WT
Mrps16	mitochondrial ribosomal protein S16	0.485404	2.88138e-07	0.00521271	5XFAD versus WT
Cebpzos	CCAAT/enhancer binding protein (C/EBP), zeta, opposite strand	0.503094	2.90337e-07	0.00525249	5XFAD versus WT
Rab5if	RAB5 interacting factor	0.507927	3.03222e-07	0.0054856	5XFAD versus WT
Ppp1r12c	protein phosphatase 1, regulatory subunit 12C	0.478475	3.08992e-07	0.00558998	5XFAD versus WT
Lgmn	legumain	0.494554	3.09654e-07	0.00560196	5XFAD versus WT
Trak1	trafficking protein, kinesin binding 1	0.487615	3.1145e-07	0.00563444	5XFAD versus WT
Mobp	myelin-associated oligodendrocytic basic protein	0.607196	3.13643e-07	0.00567412	5XFAD versus WT
Trpc4ap	transient receptor potential cation channel, subfamily C, member 4 associated protein	0.500818	3.13801e-07	0.00567697	5XFAD versus WT
Cacna1h	calcium channel, voltage-dependent, T type, alpha 1H subunit	0.395964	3.17131e-07	0.00573721	5XFAD versus WT
Bag1	BCL2-associated athanogene 1	0.47384	3.28569e-07	0.00594414	5XFAD versus WT
Gmfb	glia maturation factor, beta	0.459456	3.29242e-07	0.00595632	5XFAD versus WT
Akt1s1	AKT1 substrate 1 (proline-rich)	0.367017	3.29593e-07	0.00596267	5XFAD versus WT
Rraga	Ras-related GTP binding A	0.514159	3.31372e-07	0.00599485	5XFAD versus WT
Mul1	mitochondrial ubiquitin ligase activator of NFKB 1	0.420982	3.32205e-07	0.00600991	5XFAD versus WT
Clns1a	chloride channel, nucleotide-sensitive, 1A	0.489576	3.34259e-07	0.00604707	5XFAD versus WT
Cant1	calcium activated nucleotidase 1	0.426371	3.36035e-07	0.0060792	5XFAD versus WT
Rgs8	regulator of G-protein signaling 8	0.433569	3.38061e-07	0.00611586	5XFAD versus WT
Pde4a	phosphodiesterase 4A, cAMP specific	0.448298	3.40593e-07	0.00616167	5XFAD versus WT
Rufy3	RUN and FYVE domain containing 3	0.483774	3.42304e-07	0.00619263	5XFAD versus WT
Pip5k1c	phosphatidylinositol-4-phosphate 5-kinase, type 1 gamma	0.447534	3.4408e-07	0.00622475	5XFAD versus WT
Gemin7	gem nuclear organelle associated protein 7	0.405906	3.46115e-07	0.00626156	5XFAD versus WT
Sympk	symplekin	0.407946	3.51771e-07	0.00636388	5XFAD versus WT
Hnrnpc	heterogeneous nuclear ribonucleoprotein C	0.462621	3.51786e-07	0.00636416	5XFAD versus WT
Psme1	proteasome (prosome, macropain) activator subunit 1 (PA28 alpha)	0.516847	3.54416e-07	0.00641175	5XFAD versus WT
Rabl6	RAB, member RAS oncogene family-like 6	0.458521	3.57593e-07	0.00646922	5XFAD versus WT
Ndufa8	NADH:ubiquinone oxidoreductase subunit A8	0.502756	3.60433e-07	0.0065206	5XFAD versus WT
Chchd6	coiled-coil-helix-coiled-coil-helix domain containing 6	0.458837	3.63323e-07	0.00657288	5XFAD versus WT
Mrpl18	mitochondrial ribosomal protein L18	0.471091	3.65659e-07	0.00661513	5XFAD versus WT
Map7d1	MAP7 domain containing 1	0.517844	3.66961e-07	0.00663869	5XFAD versus WT
Flii	flightless I actin binding protein	0.418344	3.67939e-07	0.00665638	5XFAD versus WT
Pi4ka	phosphatidylinositol 4-kinase alpha	0.485327	3.68099e-07	0.00665927	5XFAD versus WT
B4galt3	UDP-Gal:betaGlcNAc beta 1,4-galactosyltransferase, polypeptide 3	0.38271	3.69023e-07	0.006676	5XFAD versus WT
Pgrmc1	progesterone receptor membrane component 1	0.518147	3.69554e-07	0.00668559	5XFAD versus WT
Tesk1	testis specific protein kinase 1	0.483706	3.69962e-07	0.00669299	5XFAD versus WT
Sfr1	SWI5 dependent recombination repair 1	0.521495	3.70643e-07	0.0067053	5XFAD versus WT
Arl3	ADP-ribosylation factor-like 3	0.490758	3.72433e-07	0.00673769	5XFAD versus WT
Syt13	synaptotagmin XIII	0.534231	3.7293e-07	0.00674668	5XFAD versus WT
Tpd52l1	tumor protein D52-like 1	0.50284	3.78497e-07	0.00684739	5XFAD versus WT
Kdm1a	lysine (K)-specific demethylase 1A	0.410852	3.78737e-07	0.00685173	5XFAD versus WT
Gabarapl2	gamma-aminobutyric acid (GABA) A receptor-associated protein-like 2	0.495824	3.82485e-07	0.00691954	5XFAD versus WT
Tmem50a	transmembrane protein 50A	0.47454	3.88625e-07	0.00703062	5XFAD versus WT
Chmp1a	charged multivesicular body protein 1A	0.393306	3.99927e-07	0.00723508	5XFAD versus WT
Txndc12	thioredoxin domain containing 12 (endoplasmic reticulum)	0.41015	4.03249e-07	0.00729517	5XFAD versus WT
Cope	coatomer protein complex, subunit epsilon	0.524274	4.05369e-07	0.00733352	5XFAD versus WT
Cops6	COP9 signalosome subunit 6	0.505442	4.08325e-07	0.007387	5XFAD versus WT
Adcy3	adenylate cyclase 3	0.448298	4.21451e-07	0.00762448	5XFAD versus WT
Rab26	RAB26, member RAS oncogene family	0.410999	4.24413e-07	0.00767805	5XFAD versus WT
Rps25	ribosomal protein S25	0.384872	4.31163e-07	0.00780017	5XFAD versus WT
Mob2	MOB kinase activator 2	0.379657	4.32336e-07	0.00782138	5XFAD versus WT
Kcna2	potassium voltage-gated channel, shaker-related subfamily, member 2	0.484495	4.37871e-07	0.00792152	5XFAD versus WT
Ppp2r2d	protein phosphatase 2, regulatory subunit B, delta	0.432821	4.46588e-07	0.00807922	5XFAD versus WT
Mark2	MAP/microtubule affinity regulating kinase 2	0.430674	4.47142e-07	0.00808924	5XFAD versus WT
Dgkz	diacylglycerol kinase zeta	0.441312	4.49534e-07	0.00813252	5XFAD versus WT
Slc25a39	solute carrier family 25, member 39	0.475797	4.49704e-07	0.00813559	5XFAD versus WT
Bag6	BCL2-associated athanogene 6	0.452975	4.59836e-07	0.00831889	5XFAD versus WT
Lamtor2	late endosomal/lysosomal adaptor, MAPK and MTOR activator 2	0.511568	4.61162e-07	0.00834288	5XFAD versus WT
Scg5	secretogranin V	0.469651	4.61884e-07	0.00835594	5XFAD versus WT
Elmod1	ELMO/CED-12 domain containing 1	0.670167	4.69403e-07	0.00849197	5XFAD versus WT
Arl8b	ADP-ribosylation factor-like 8B	0.458136	4.70033e-07	0.00850336	5XFAD versus WT
Arhgap39	Rho GTPase activating protein 39	0.344795	4.70268e-07	0.00850761	5XFAD versus WT
Thop1	thimet oligopeptidase 1	0.344795	4.7315e-07	0.00855976	5XFAD versus WT
Penk	preproenkephalin	1.46831	4.73545e-07	0.0085669	5XFAD versus WT
Pithd1	PITH (C-terminal proteasome-interacting domain of thioredoxin-like) domain containing 1	0.529792	4.74279e-07	0.00858018	5XFAD versus WT
Hgs	HGF-regulated tyrosine kinase substrate	0.454618	4.80502e-07	0.00869276	5XFAD versus WT
Aup1	ancient ubiquitous protein 1	0.439854	4.85405e-07	0.00878147	5XFAD versus WT
Atp5md	ATP synthase membrane subunit DAPIT	0.468524	4.96209e-07	0.00897692	5XFAD versus WT
Fads2	fatty acid desaturase 2	0.453212	4.96541e-07	0.00898292	5XFAD versus WT
Pkd1	polycystin 1, transient receptor potential channel interacting	0.431442	4.98784e-07	0.00902351	5XFAD versus WT
Dmtn	dematin actin binding protein	0.472828	5.00475e-07	0.00905409	5XFAD versus WT
Sppl3	signal peptide peptidase 3	0.443637	5.02474e-07	0.00909025	5XFAD versus WT
Camsap2	calmodulin regulated spectrin-associated protein family, member 2	0.444712	5.14754e-07	0.00931241	5XFAD versus WT
Pcbd2	pterin 4 alpha carbinolamine dehydratase/dimerization cofactor of hepatocyte nuclear factor 1 alpha (TCF1) 2	0.394173	5.16053e-07	0.00933592	5XFAD versus WT
Ptdss1	phosphatidylserine synthase 1	0.404886	5.21612e-07	0.00943648	5XFAD versus WT
Cystm1	cysteine-rich transmembrane module containing 1	0.533099	5.2671e-07	0.00952871	5XFAD versus WT
Clcn6	chloride channel, voltage-sensitive 6	0.457437	5.30029e-07	0.00958876	5XFAD versus WT
Ak6	adenylate kinase 6	0.335909	5.31341e-07	0.00961248	5XFAD versus WT
Rab4b	RAB4B, member RAS oncogene family	0.487924	5.33047e-07	0.00964335	5XFAD versus WT
2410002F23Rik	RIKEN cDNA 2410002F23 gene	0.436401	5.34728e-07	0.00967377	5XFAD versus WT
Cmas	cytidine monophospho-N-acetylneuraminic acid synthetase	0.47097	5.4001e-07	0.00976932	5XFAD versus WT
Tmem50b	transmembrane protein 50B	0.481983	5.53215e-07	0.0100082	5XFAD versus WT
Ppp1r2	protein phosphatase 1, regulatory subunit 17	0.552507	5.5715e-07	0.0100794	5XFAD versus WT
Ywhab	tyrosine 3-monooxygenase/tryptophan 5-monooxygenase activation protein, beta polypeptide	0.402816	5.63145e-07	0.0101879	5XFAD versus WT
Rps11	ribosomal protein S11	0.447418	5.68893e-07	0.0102918	5XFAD versus WT
Mta1	metastasis associated 1	0.368236	5.68999e-07	0.0102938	5XFAD versus WT
Txn2	thioredoxin 2	0.499918	5.73102e-07	0.010368	5XFAD versus WT
Smyd2	SET and MYND domain containing 2	0.461638	5.75266e-07	0.0104071	5XFAD versus WT
Gtf3a	general transcription factor III A	0.372276	5.75384e-07	0.0104093	5XFAD versus WT
Letm1	leucine zipper-EF-hand containing transmembrane protein 1	0.46285	5.80801e-07	0.0105073	5XFAD versus WT
Cdc34	cell division cycle 34	0.385788	5.85326e-07	0.0105891	5XFAD versus WT
Gpr137	G protein-coupled receptor 137	0.473321	5.87293e-07	0.0106247	5XFAD versus WT
Prpf6	pre-mRNA splicing factor 6	0.355057	5.88129e-07	0.0106398	5XFAD versus WT
2310022B05Rik	RIKEN cDNA 2310022B05 gene	0.412007	5.91417e-07	0.0106993	5XFAD versus WT
Sec24c	Sec24 related gene family, member C (S. cerevisiae)	0.38271	5.93777e-07	0.010742	5XFAD versus WT
Pick1	protein interacting with C kinase 1	0.442901	5.98323e-07	0.0108243	5XFAD versus WT
Them6	thioesterase superfamily member 6	0.323835	6.00997e-07	0.0108726	5XFAD versus WT
Cacnb1	calcium channel, voltage-dependent, beta 1 subunit	0.463262	6.022e-07	0.0108944	5XFAD versus WT
Fbxl15	F-box and leucine-rich repeat protein 15	0.371882	6.10831e-07	0.0110505	5XFAD versus WT
Lrrtm3	leucine rich repeat transmembrane neuronal 3	0.438087	6.13436e-07	0.0110977	5XFAD versus WT
4930453N24Rik	RIKEN cDNA 4930453N24 gene	0.356846	6.16032e-07	0.0111446	5XFAD versus WT
Sdhd	succinate dehydrogenase complex, subunit D, integral membrane protein	0.462435	6.16367e-07	0.0111507	5XFAD versus WT
Lynx1	Ly6/neurotoxin 1	0.460742	6.18129e-07	0.0111826	5XFAD versus WT
Nbdy	negative regulator of P-body association	0.514266	6.22125e-07	0.0112549	5XFAD versus WT
Mrpl30	mitochondrial ribosomal protein L30	0.487908	6.27945e-07	0.0113601	5XFAD versus WT
Drg2	developmentally regulated GTP binding protein 2	0.410714	6.35482e-07	0.0114965	5XFAD versus WT
Smim10l1	small integral membrane protein 10 like 1	0.464366	6.36794e-07	0.0115202	5XFAD versus WT
Rsrp1	arginine/serine rich protein 1	0.493223	6.374e-07	0.0115312	5XFAD versus WT
Rab3gap1	RAB3 GTPase activating protein subunit 1	0.448753	6.48383e-07	0.0117299	5XFAD versus WT
Grhpr	glyoxylate reductase/hydroxypyruvate reductase	0.417086	6.52377e-07	0.0118021	5XFAD versus WT
Gucy1b1	guanylate cyclase 1, soluble, beta 1	0.526816	6.53961e-07	0.0118308	5XFAD versus WT
Selplg	selectin, platelet (p-selectin) ligand	0.393732	6.55711e-07	0.0118625	5XFAD versus WT
Eif2b2	eukaryotic translation initiation factor 2B, subunit 2 beta	0.403844	6.5793e-07	0.0119026	5XFAD versus WT
Ralgapb	Ral GTPase activating protein, beta subunit (non-catalytic)	0.470612	6.62915e-07	0.0119928	5XFAD versus WT
Polr2f	polymerase (RNA) II (DNA directed) polypeptide F	0.512638	6.67013e-07	0.0120669	5XFAD versus WT
Hsp90b1	heat shock protein 90, beta (Grp94), member 1	0.46486	6.71168e-07	0.0121421	5XFAD versus WT
Pcbp1	poly(rC) binding protein 1	0.45105	6.84879e-07	0.0123902	5XFAD versus WT
Fbxo2	F-box protein 2	0.454816	6.86349e-07	0.0124167	5XFAD versus WT
Pla2g7	phospholipase A2, group VII (platelet-activating factor acetylhydrolase, plasma)	0.518209	6.87667e-07	0.0124406	5XFAD versus WT
Apc2	APC regulator of WNT signaling pathway 2	0.398323	6.89416e-07	0.0124722	5XFAD versus WT
P4hb	prolyl 4-hydroxylase, beta polypeptide	0.505442	6.9347e-07	0.0125456	5XFAD versus WT
mt-Atp6	ATP synthase F0 subunit 6 pseudogene	-0.258145	6.9756e-07	0.0126196	5XFAD versus WT
Farsb	phenylalanyl-tRNA synthetase, beta subunit	0.443381	7.03497e-07	0.012727	5XFAD versus WT
Dbp	D site albumin promoter binding protein	0.522956	7.09513e-07	0.0128358	5XFAD versus WT
Glo1	glyoxalase 1	0.459149	7.10675e-07	0.0128568	5XFAD versus WT
Tln1	talin 1	0.421378	7.13025e-07	0.0128993	5XFAD versus WT
Cxcl14	chemokine (C-X-C motif) ligand 14	0.538446	7.17802e-07	0.0129857	5XFAD versus WT
Klhl26	kelch-like 26	0.388983	7.38213e-07	0.013355	5XFAD versus WT
Cabp1	calcium binding protein 1	0.383813	7.40034e-07	0.013388	5XFAD versus WT
Tomm22	translocase of outer mitochondrial membrane 22	0.479519	7.41926e-07	0.0134222	5XFAD versus WT
Slc35c2	solute carrier family 35, member C2	0.394081	7.53332e-07	0.0136285	5XFAD versus WT
Gga1	golgi associated, gamma adaptin ear containing, ARF binding protein 1	0.410999	7.53847e-07	0.0136378	5XFAD versus WT
Trmt1l	tRNA methyltransferase 1 like	0.370392	7.56754e-07	0.0136904	5XFAD versus WT
Psmd13	proteasome (prosome, macropain) 26S subunit, non-ATPase, 13	0.427042	7.63684e-07	0.0138158	5XFAD versus WT
Psmd2	proteasome (prosome, macropain) 26S subunit, non-ATPase, 2	0.473907	7.66259e-07	0.0138624	5XFAD versus WT
Dnajb2	DnaJ heat shock protein family (Hsp40) member B2	0.485229	7.79072e-07	0.0140942	5XFAD versus WT
Arl1	ADP-ribosylation factor-like 1	0.507279	7.92214e-07	0.0143319	5XFAD versus WT
Gramd1a	GRAM domain containing 1A	0.481639	7.92358e-07	0.0143345	5XFAD versus WT
Snrpg	small nuclear ribonucleoprotein polypeptide G	0.500249	8.02984e-07	0.0145268	5XFAD versus WT
Snrpd3	small nuclear ribonucleoprotein D3	0.505442	8.22208e-07	0.0148746	5XFAD versus WT
Arl8a	ADP-ribosylation factor-like 8A	0.464696	8.23487e-07	0.0148977	5XFAD versus WT
Eif3b	eukaryotic translation initiation factor 3, subunit B	0.456533	8.24709e-07	0.0149198	5XFAD versus WT
Tro	trophinin	0.540385	8.25559e-07	0.0149352	5XFAD versus WT
Zc3hc1	zinc finger, C3HC type 1	0.318923	8.30637e-07	0.0150271	5XFAD versus WT
Plekhb1	pleckstrin homology domain containing, family B (evectins) member 1	0.479112	8.45482e-07	0.0152956	5XFAD versus WT
Cdk5r2	cyclin-dependent kinase 5, regulatory subunit 2 (p39)	0.505442	8.50115e-07	0.0153794	5XFAD versus WT
Mtx2	metaxin 2	0.39018	8.50489e-07	0.0153862	5XFAD versus WT
Wdr18	WD repeat domain 18	0.459959	8.54936e-07	0.0154667	5XFAD versus WT
Bsn	bassoon	0.444712	8.56198e-07	0.0154895	5XFAD versus WT
Sptan1	spectrin alpha, non-erythrocytic 1	0.436107	8.61487e-07	0.0155852	5XFAD versus WT
Gpaa1	GPI anchor attachment protein 1	0.381263	8.66857e-07	0.0156823	5XFAD versus WT
Slc4a3	solute carrier family 4 (anion exchanger), member 3	0.449526	8.67234e-07	0.0156891	5XFAD versus WT
Ppp2r5b	protein phosphatase 2, regulatory subunit B', beta	0.432113	8.71291e-07	0.0157625	5XFAD versus WT
Supt5	suppressor of Ty 5, DSIF elongation factor subunit	0.428248	8.86919e-07	0.0160453	5XFAD versus WT
Diras2	DIRAS family, GTP-binding RAS-like 2	0.500585	8.8712e-07	0.0160489	5XFAD versus WT
Alkbh6	alkB homolog 6	0.430732	9.04201e-07	0.0163579	5XFAD versus WT
Snx19	sorting nexin 19	0.382585	9.12516e-07	0.0165083	5XFAD versus WT
1110004F10Rik	RIKEN cDNA 1110004F10 gene	0.471913	9.19889e-07	0.0166417	5XFAD versus WT
Myh10	myosin, heavy polypeptide 10, non-muscle	0.440719	9.2446e-07	0.0167244	5XFAD versus WT
Rnf8	ring finger protein 8	0.373759	9.25272e-07	0.0167391	5XFAD versus WT
Timm50	translocase of inner mitochondrial membrane 50	0.376597	9.29905e-07	0.0168229	5XFAD versus WT
Tmem222	transmembrane protein 222	0.558412	9.32318e-07	0.0168666	5XFAD versus WT
Pde10a	phosphodiesterase 10A	0.682503	9.33585e-07	0.0168895	5XFAD versus WT
Carmil2	capping protein regulator and myosin 1 linker 2	0.379376	9.44915e-07	0.0170945	5XFAD versus WT
Ogfod1	2-oxoglutarate and iron-dependent oxygenase domain containing 1	0.472528	9.48696e-07	0.0171629	5XFAD versus WT
Ptma	prothymosin alpha	0.4719	9.49088e-07	0.01717	5XFAD versus WT
Actr1b	ARP1 actin-related protein 1B, centractin beta	0.542675	9.5257e-07	0.0172329	5XFAD versus WT
Kif3c	kinesin family member 3C	0.433128	9.5643e-07	0.0173028	5XFAD versus WT
Btf3	basic transcription factor 3	0.442623	9.79101e-07	0.0177129	5XFAD versus WT
Dnajb11	DnaJ heat shock protein family (Hsp40) member B11	0.42927	1.00591e-06	0.0181979	5XFAD versus WT
Cotl1	coactosin-like 1 (Dictyostelium)	0.482276	1.03708e-06	0.0187618	5XFAD versus WT
Ctsz	cathepsin Z	0.442457	1.04059e-06	0.0188253	5XFAD versus WT
Dvl1	dishevelled segment polarity protein 1	0.397527	1.04326e-06	0.0188736	5XFAD versus WT
Ift20	intraflagellar transport 20	0.468916	1.052e-06	0.0190317	5XFAD versus WT
Fbxl16	F-box and leucine-rich repeat protein 16	0.530086	1.05374e-06	0.0190633	5XFAD versus WT
Ascc1	activating signal cointegrator 1 complex subunit 1	0.273599	1.0576e-06	0.019133	5XFAD versus WT
Emc6	ER membrane protein complex subunit 6	0.491413	1.06857e-06	0.0193314	5XFAD versus WT
Sgta	small glutamine-rich tetratricopeptide repeat (TPR)-containing, alpha	0.407378	1.07417e-06	0.0194327	5XFAD versus WT
Nap1l5	nucleosome assembly protein 1-like 5	0.606312	1.0782e-06	0.0195057	5XFAD versus WT
Dgcr2	DiGeorge syndrome critical region gene 2	0.486396	1.08598e-06	0.0196465	5XFAD versus WT
Tac1	tachykinin 1	0.60449	1.09013e-06	0.0197216	5XFAD versus WT
Kdm4b	lysine (K)-specific demethylase 4B	0.343385	1.10001e-06	0.0199002	5XFAD versus WT
Znhit2	zinc finger, HIT domain containing 2	0.367939	1.10114e-06	0.0199206	5XFAD versus WT
Enah	ENAH actin regulator	0.486773	1.10699e-06	0.0200266	5XFAD versus WT
Atp1b2	ATPase, Na+/K+ transporting, beta 2 polypeptide	0.528526	1.11326e-06	0.0201399	5XFAD versus WT
Ppa2	pyrophosphatase (inorganic) 2	0.437935	1.12339e-06	0.0203233	5XFAD versus WT
Mlx	MAX-like protein X	0.395353	1.12742e-06	0.0203961	5XFAD versus WT
Rwdd2a	RWD domain containing 2A	0.493369	1.1286e-06	0.0204175	5XFAD versus WT
Tspan17	tetraspanin 17	0.348259	1.14226e-06	0.0206646	5XFAD versus WT
Ppp1r14a	protein phosphatase 1, regulatory inhibitor subunit 14A	0.381843	1.1442e-06	0.0206998	5XFAD versus WT
Sptbn1	spectrin beta, non-erythrocytic 1	0.407002	1.14696e-06	0.0207497	5XFAD versus WT
Kifap3	kinesin-associated protein 3	0.455594	1.15035e-06	0.020811	5XFAD versus WT
Gpsm1	G-protein signalling modulator 1 (AGS3-like, C. elegans)	0.445006	1.15355e-06	0.0208689	5XFAD versus WT
Ube2d2a	ubiquitin-conjugating enzyme E2D 2A	0.487758	1.15944e-06	0.0209754	5XFAD versus WT
Aebp2	AE binding protein 2	0.389098	1.18513e-06	0.0214403	5XFAD versus WT
Chordc1	cysteine and histidine-rich domain (CHORD)-containing, zinc-binding protein 1	0.429558	1.19449e-06	0.0216096	5XFAD versus WT
Atp13a1	ATPase type 13A1	0.371141	1.21023e-06	0.0218943	5XFAD versus WT
Sys1	SYS1 Golgi-localized integral membrane protein homolog (S. cerevisiae)	0.473572	1.21923e-06	0.0220571	5XFAD versus WT
Cdh22	cadherin 22	0.371504	1.22342e-06	0.0221329	5XFAD versus WT
Gcsh	glycine cleavage system protein H (aminomethyl carrier)	0.4633	1.23423e-06	0.0223285	5XFAD versus WT
Unc119	unc-119 lipid binding chaperone	0.439528	1.23477e-06	0.0223382	5XFAD versus WT
Eif3g	eukaryotic translation initiation factor 3, subunit G	0.421919	1.2428e-06	0.0224836	5XFAD versus WT
Borcs6	BLOC-1 related complex subunit 6	0.332829	1.24868e-06	0.02259	5XFAD versus WT
Mrps23	mitochondrial ribosomal protein S23	0.402049	1.26775e-06	0.0229349	5XFAD versus WT
Chst10	carbohydrate sulfotransferase 10	0.469244	1.27325e-06	0.0230343	5XFAD versus WT
Mapk9	mitogen-activated protein kinase 9	0.459256	1.30629e-06	0.0236321	5XFAD versus WT
Phyhipl	phytanoyl-CoA hydroxylase interacting protein-like	0.536186	1.30846e-06	0.0236714	5XFAD versus WT
Smap2	small ArfGAP 2	0.470478	1.31433e-06	0.0237775	5XFAD versus WT
Map2	microtubule-associated protein 2	0.440846	1.32679e-06	0.0240029	5XFAD versus WT
Psmc5	protease (prosome, macropain) 26S subunit, ATPase 5	0.473222	1.33277e-06	0.0241112	5XFAD versus WT
Dmac2	distal membrane arm assembly complex 2	0.420982	1.3391e-06	0.0242257	5XFAD versus WT
Ciao2b	cytosolic iron-sulfur assembly component 2B	0.451503	1.35477e-06	0.0245092	5XFAD versus WT
0610010K14Rik	RIKEN cDNA 0610010K14 gene	0.399832	1.35719e-06	0.024553	5XFAD versus WT
Ociad2	OCIA domain containing 2	0.424522	1.36557e-06	0.0247045	5XFAD versus WT
Gphn	gephyrin	0.397527	1.39273e-06	0.0251958	5XFAD versus WT
Nefm	neurofilament, medium polypeptide	0.617271	1.39424e-06	0.0252233	5XFAD versus WT
Sidt2	SID1 transmembrane family, member 2	0.400895	1.39476e-06	0.0252326	5XFAD versus WT
Garnl3	GTPase activating RANGAP domain-like 3	0.368869	1.39647e-06	0.0252636	5XFAD versus WT
Znrf1	zinc and ring finger 1	0.455689	1.42172e-06	0.0257203	5XFAD versus WT
Mapk10	mitogen-activated protein kinase 10	0.465716	1.42281e-06	0.0257401	5XFAD versus WT
Anxa6	annexin A6	0.444937	1.42282e-06	0.0257401	5XFAD versus WT
Rpl37	ribosomal protein L37	0.395754	1.4376e-06	0.0260076	5XFAD versus WT
Setd1a	SET domain containing 1A	0.358288	1.45091e-06	0.0262484	5XFAD versus WT
Ppfia3	protein tyrosine phosphatase, receptor type, f polypeptide (PTPRF), interacting protein (liprin), alpha 3	0.434151	1.45428e-06	0.0263094	5XFAD versus WT
Eftud2	elongation factor Tu GTP binding domain containing 2	0.385148	1.46524e-06	0.0265077	5XFAD versus WT
Lmbrd1	LMBR1 domain containing 1	0.451619	1.47954e-06	0.0267664	5XFAD versus WT
Fto	fat mass and obesity associated	0.509679	1.48931e-06	0.0269432	5XFAD versus WT
Dhcr24	24-dehydrocholesterol reductase	0.444937	1.52255e-06	0.0275445	5XFAD versus WT
Hnrnpab	heterogeneous nuclear ribonucleoprotein A/B	0.458932	1.52647e-06	0.0276153	5XFAD versus WT
Pacs2	phosphofurin acidic cluster sorting protein 2	0.492951	1.52734e-06	0.0276311	5XFAD versus WT
Tmem234	transmembrane protein 234	0.424766	1.53504e-06	0.0277705	5XFAD versus WT
Sdf4	stromal cell derived factor 4	0.436885	1.54349e-06	0.0279232	5XFAD versus WT
Polr2c	polymerase (RNA) II (DNA directed) polypeptide C	0.429558	1.55232e-06	0.0280831	5XFAD versus WT
Gfra4	glial cell line derived neurotrophic factor family receptor alpha 4	0.419765	1.58814e-06	0.028731	5XFAD versus WT
Blmh	bleomycin hydrolase	0.456989	1.59309e-06	0.0288207	5XFAD versus WT
Tmem65	transmembrane protein 65	0.442432	1.61549e-06	0.0292259	5XFAD versus WT
Tusc2	tumor suppressor 2, mitochondrial calcium regulator	0.45731	1.63749e-06	0.0296238	5XFAD versus WT
Stoml2	stomatin (Epb7.2)-like 2	0.407887	1.64154e-06	0.0296971	5XFAD versus WT
Micos10	mitochondrial contact site and cristae organizing system subunit 10	0.428401	1.66848e-06	0.0301845	5XFAD versus WT
Arfrp1	ADP-ribosylation factor related protein 1	0.387606	1.67224e-06	0.0302524	5XFAD versus WT
Srrm3	serine/arginine repetitive matrix 3	0.343591	1.6734e-06	0.0302735	5XFAD versus WT
Higd1a	HIG1 domain family, member 1A	0.472235	1.67351e-06	0.0302756	5XFAD versus WT
Ptpmt1	protein tyrosine phosphatase, mitochondrial 1	0.402154	1.67794e-06	0.0303556	5XFAD versus WT
Ppp3cb	protein phosphatase 3, catalytic subunit, beta isoform	0.451619	1.67848e-06	0.0303653	5XFAD versus WT
Max	Max protein	0.40017	1.6798e-06	0.0303893	5XFAD versus WT
Maz	MYC-associated zinc finger protein (purine-binding transcription factor)	0.425041	1.68395e-06	0.0304644	5XFAD versus WT
Huwe1	HECT, UBA and WWE domain containing 1	0.462261	1.69008e-06	0.0305752	5XFAD versus WT
Jph4	junctophilin 4	0.490569	1.69756e-06	0.0307106	5XFAD versus WT
AI413582	expressed sequence AI413582	0.520778	1.70854e-06	0.0309091	5XFAD versus WT
Mast3	microtubule associated serine/threonine kinase 3	0.430844	1.70923e-06	0.0309217	5XFAD versus WT
Mea1	male enhanced antigen 1	0.541535	1.72276e-06	0.0311665	5XFAD versus WT
Dapk1	death associated protein kinase 1	0.403961	1.72761e-06	0.0312543	5XFAD versus WT
Txnl4a	thioredoxin-like 4A	0.443381	1.73824e-06	0.0314465	5XFAD versus WT
Fam57b	TLC domain containing 3B	0.376159	1.75141e-06	0.0316848	5XFAD versus WT
Cyth2	cytohesin 2	0.405906	1.7751e-06	0.0321134	5XFAD versus WT
Olig1	oligodendrocyte transcription factor 1	0.53237	1.77659e-06	0.0321402	5XFAD versus WT
Tafa5	TAFA chemokine like family member 5	0.565984	1.78252e-06	0.0322475	5XFAD versus WT
Fxr1	fragile X mental retardation gene 1, autosomal homolog	0.425806	1.78347e-06	0.0322648	5XFAD versus WT
Atg2a	autophagy related 2A	0.371882	1.80287e-06	0.0326158	5XFAD versus WT
Enoph1	enolase-phosphatase 1	0.403119	1.81479e-06	0.0328313	5XFAD versus WT
Setd3	SET domain containing 3	0.511568	1.82068e-06	0.0329379	5XFAD versus WT
Dusp8	dual specificity phosphatase 8	0.428821	1.83676e-06	0.0332288	5XFAD versus WT
Txndc5	thioredoxin domain containing 5	0.437862	1.84632e-06	0.0334018	5XFAD versus WT
Chchd7	coiled-coil-helix-coiled-coil-helix domain containing 7	0.428627	1.84643e-06	0.0334037	5XFAD versus WT
Leprotl1	leptin receptor overlapping transcript-like 1	0.437078	1.85436e-06	0.0335472	5XFAD versus WT
Spout1	SPOUT domain containing methyltransferase 1	0.338489	1.86923e-06	0.0338163	5XFAD versus WT
Apopt1	cytochrome c oxidase assembly factor 8	0.390414	1.87163e-06	0.0338597	5XFAD versus WT
Lysmd2	LysM, putative peptidoglycan-binding, domain containing 2	0.424305	1.88657e-06	0.03413	5XFAD versus WT
Nefl	neurofilament, light polypeptide	0.473552	1.88729e-06	0.0341429	5XFAD versus WT
Brd4	bromodomain containing 4	0.420148	1.9362e-06	0.0350278	5XFAD versus WT
H2-Ke6	H2-K region expressed gene 6	0.415877	1.94021e-06	0.0351004	5XFAD versus WT
Bok	BCL2-related ovarian killer	0.361678	1.9486e-06	0.0352522	5XFAD versus WT
Mlec	malectin	0.406878	1.95758e-06	0.0354146	5XFAD versus WT
Ube2o	ubiquitin-conjugating enzyme E2O	0.455689	1.96188e-06	0.0354923	5XFAD versus WT
Mrpl43	mitochondrial ribosomal protein L43	0.467967	1.97068e-06	0.0356516	5XFAD versus WT
Xbp1	X-box binding protein 1	0.463622	1.97601e-06	0.0357481	5XFAD versus WT
Entpd6	ectonucleoside triphosphate diphosphohydrolase 6	0.435901	1.97851e-06	0.0357933	5XFAD versus WT
Ube2ql1	ubiquitin-conjugating enzyme E2Q family-like 1	0.478439	1.9988e-06	0.0361603	5XFAD versus WT
Ccdc124	coiled-coil domain containing 124	0.449617	2.02068e-06	0.0365561	5XFAD versus WT
Ulk1	unc-51 like kinase 1	0.395667	2.03442e-06	0.0368047	5XFAD versus WT
Hpcal4	hippocalcin-like 4	0.459373	2.06029e-06	0.0372728	5XFAD versus WT
Hsdl1	hydroxysteroid dehydrogenase like 1	0.37315	2.07566e-06	0.0375507	5XFAD versus WT
Rp9	retinitis pigmentosa 9 (human)	0.390414	2.08001e-06	0.0376295	5XFAD versus WT
Mrpl32	mitochondrial ribosomal protein L32	0.425806	2.09225e-06	0.037851	5XFAD versus WT
Col4a3bp	ceramide transporter 1	0.387606	2.09993e-06	0.0379898	5XFAD versus WT
Trem2	triggering receptor expressed on myeloid cells 2	0.416828	2.10072e-06	0.038004	5XFAD versus WT
Ino80e	INO80 complex subunit E	0.392232	2.11116e-06	0.038193	5XFAD versus WT
Fads1	fatty acid desaturase 1	0.424323	2.11194e-06	0.0382071	5XFAD versus WT
Copz1	coatomer protein complex, subunit zeta 1	0.436898	2.12427e-06	0.0384302	5XFAD versus WT
Rph3a	rabphilin 3A	0.543134	2.15807e-06	0.0390417	5XFAD versus WT
Phf24	PHD finger protein 24	0.433549	2.17424e-06	0.0393341	5XFAD versus WT
Lamtor1	late endosomal/lysosomal adaptor, MAPK and MTOR activator 1	0.434559	2.18615e-06	0.0395496	5XFAD versus WT
Gas2l1	growth arrest-specific 2 like 1	0.383284	2.19032e-06	0.039625	5XFAD versus WT
Tsr3	TSR3 20S rRNA accumulation	0.319651	2.19361e-06	0.0396847	5XFAD versus WT
Pygo2	pygopus 2	0.348573	2.19938e-06	0.0397889	5XFAD versus WT
Csnk2a2	casein kinase 2, alpha prime polypeptide	0.422654	2.2133e-06	0.0400409	5XFAD versus WT
Hcfc1r1	host cell factor C1 regulator 1 (XPO1-dependent)	0.506968	2.2198e-06	0.0401583	5XFAD versus WT
Usp20	ubiquitin specific peptidase 20	0.419765	2.22089e-06	0.040178	5XFAD versus WT
Atg9a	autophagy related 9A	0.438947	2.22576e-06	0.0402662	5XFAD versus WT
Zcchc24	zinc finger, CCHC domain containing 24	0.412893	2.23851e-06	0.0404969	5XFAD versus WT
Snap91	synaptosomal-associated protein 91	0.450301	2.25563e-06	0.0408066	5XFAD versus WT
Pitpnm2	phosphatidylinositol transfer protein, membrane-associated 2	0.42935	2.25791e-06	0.0408478	5XFAD versus WT
Stmn2	stathmin-like 2	0.602332	2.27087e-06	0.0410823	5XFAD versus WT
Plcl2	phospholipase C-like 2	0.351751	2.31793e-06	0.0419336	5XFAD versus WT
Bnip3	BCL2/adenovirus E1B interacting protein 3	0.486773	2.3373e-06	0.0422842	5XFAD versus WT
Mgat4b	mannoside acetylglucosaminyltransferase 4, isoenzyme B	0.358492	2.34248e-06	0.0423777	5XFAD versus WT
Cdkn2aipnl	CDKN2A interacting protein N-terminal like	0.416462	2.34328e-06	0.0423924	5XFAD versus WT
Malsu1	mitochondrial assembly of ribosomal large subunit 1	0.353439	2.36041e-06	0.0427021	5XFAD versus WT
Sh3gl3	SH3 domain protein 2C, pseudogene 1	0.372092	2.36697e-06	0.0428208	5XFAD versus WT
Snrpa1	small nuclear ribonucleoprotein polypeptide A'	0.361678	2.38333e-06	0.0431169	5XFAD versus WT
Emc4	ER membrane protein complex subunit 4	0.490696	2.40718e-06	0.0435483	5XFAD versus WT
Smim10l2a	small integral membrane protein 10 like 2A	0.322412	2.4103e-06	0.0436048	5XFAD versus WT
Aldh2	aldehyde dehydrogenase 2, mitochondrial	0.418963	2.42249e-06	0.0438252	5XFAD versus WT
Rpl38	ribosomal protein L38	0.376778	2.42893e-06	0.0439417	5XFAD versus WT
Rtcb	RNA 2',3'-cyclic phosphate and 5'-OH ligase	0.470395	2.44071e-06	0.0441549	5XFAD versus WT
Psip1	PC4 and SFRS1 interacting protein 1	0.474078	2.45094e-06	0.04434	5XFAD versus WT
Maea	macrophage erythroblast attacher	0.434942	2.46665e-06	0.0446242	5XFAD versus WT
Pde2a	phosphodiesterase 2A, cGMP-stimulated	0.510616	2.48067e-06	0.0448778	5XFAD versus WT
9130401M01Rik	RIKEN cDNA 9130401M01 gene	0.38271	2.5021e-06	0.0452654	5XFAD versus WT
Tmem151a	transmembrane protein 151A	0.433609	2.50961e-06	0.0454014	5XFAD versus WT
B4galnt1	beta-1,4-N-acetyl-galactosaminyl transferase 1	0.400473	2.51113e-06	0.0454288	5XFAD versus WT
Cryab	crystallin, alpha B	0.492063	2.51398e-06	0.0454805	5XFAD versus WT
Slc9a3r2	solute carrier family 9 (sodium/hydrogen exchanger), member 3 regulator 2	0.350164	2.54134e-06	0.0459754	5XFAD versus WT
Dab2ip	disabled 2 interacting protein	0.384533	2.55931e-06	0.0463005	5XFAD versus WT
Tmem91	transmembrane protein 91	0.517171	2.56348e-06	0.0463759	5XFAD versus WT
Junb	jun B proto-oncogene	0.454722	2.57352e-06	0.0465575	5XFAD versus WT
Cdh13	cadherin 13	0.448486	2.57844e-06	0.0466465	5XFAD versus WT
Lrrc59	leucine rich repeat containing 59	0.402959	2.5837e-06	0.0467418	5XFAD versus WT
Fbxo44	F-box protein 44	0.474977	2.64084e-06	0.0477754	5XFAD versus WT
Reln	reelin	0.379376	2.66026e-06	0.0481268	5XFAD versus WT
Ubl5	ubiquitin-like 5	0.43571	2.68711e-06	0.0486126	5XFAD versus WT
Cdk16	cyclin-dependent kinase 16	0.430109	2.71026e-06	0.0490312	5XFAD versus WT
Tcf20	transcription factor 20	0.364292	2.7237e-06	0.0492745	5XFAD versus WT
Idh3a	isocitrate dehydrogenase 3 (NAD+) alpha	0.513616	2.75447e-06	0.0498311	5XFAD versus WT
Hspa8	heat shock protein 8	-1.34066	2.59506e-66	4.69473e-62	hNSC versus 5XFAD
Snap25	synaptosomal-associated protein 25	-1.27726	1.34465e-65	2.43261e-61	hNSC versus 5XFAD
Ckb	choline kinase beta	-1.36013	4.14981e-65	7.50741e-61	hNSC versus 5XFAD
Hsp90ab1	heat shock protein 90 alpha (cytosolic), class B member 1	-1.23342	2.74799e-62	4.97139e-58	hNSC versus 5XFAD
Atp1b1	ATPase, Na+/K+ transporting, beta 1 polypeptide	-1.29424	1.12203e-61	2.02986e-57	hNSC versus 5XFAD
Pkm	pyruvate kinase, muscle	-1.21916	4.17629e-61	7.55533e-57	hNSC versus 5XFAD
Chchd10	coiled-coil-helix-coiled-coil-helix domain containing 10	-1.65868	1.48448e-60	2.68558e-56	hNSC versus 5XFAD
Eno2	enolase 2, gamma neuronal	-1.3207	1.15463e-58	2.08884e-54	hNSC versus 5XFAD
Dynll2	dynein light chain LC8-type 2	-1.22352	2.71144e-58	4.90526e-54	hNSC versus 5XFAD
Ubb	ubiquitin A-52 residue ribosomal protein fusion product 1	-1.30279	2.94206e-58	5.32248e-54	hNSC versus 5XFAD
Atp1a3	ATPase, Na+/K+ transporting, alpha 3 polypeptide	-1.31814	3.07197e-56	5.55749e-52	hNSC versus 5XFAD
Ldhb	lactate dehydrogenase B	-1.18875	1.03361e-54	1.8699e-50	hNSC versus 5XFAD
Gapdh	glyceraldehyde-3-phosphate dehydrogenase	-1.3564	2.52388e-54	4.56594e-50	hNSC versus 5XFAD
Snhg11	small nucleolar RNA host gene 11	-1.2924	4.26687e-54	7.71919e-50	hNSC versus 5XFAD
Psap	prosaposin	-1.12401	1.44882e-53	2.62107e-49	hNSC versus 5XFAD
Aldoa	aldolase A, fructose-bisphosphate	-1.12552	3.7876e-53	6.85214e-49	hNSC versus 5XFAD
Atp5b	ATP synthase, H+ transporting mitochondrial F1 complex, beta subunit	-1.05749	4.51928e-53	8.17582e-49	hNSC versus 5XFAD
Thy1	thymus cell antigen 1, theta	-1.24098	5.50243e-53	9.95445e-49	hNSC versus 5XFAD
Mdh1	malate dehydrogenase 1, NAD (soluble)	-1.15636	3.30274e-52	5.97498e-48	hNSC versus 5XFAD
Rpsa	ribosomal protein SA	-1.19681	3.44188e-52	6.2267e-48	hNSC versus 5XFAD
2900097C17Rik	Berardinelli-Seip congenital lipodystrophy 2 (seipin)	-1.07172	3.59463e-52	6.50304e-48	hNSC versus 5XFAD
Gad1	glutamate decarboxylase 1	-1.42018	5.56529e-52	1.00682e-47	hNSC versus 5XFAD
Ypel3	yippee like 3	-1.41046	5.94553e-52	1.07561e-47	hNSC versus 5XFAD
Calm2	calmodulin 2	-1.08999	7.50111e-52	1.35703e-47	hNSC versus 5XFAD
Uchl1	ubiquitin carboxy-terminal hydrolase L1	-1.25769	1.42454e-51	2.57713e-47	hNSC versus 5XFAD
Zwint	ZW10 interactor	-1.40929	1.47748e-51	2.67291e-47	hNSC versus 5XFAD
Gnas	GNAS (guanine nucleotide binding protein, alpha stimulating) complex locus	-1.70594	1.55867e-51	2.81979e-47	hNSC versus 5XFAD
Slc22a17	solute carrier family 22 (organic cation transporter), member 17	-1.14215	4.56615e-51	8.26062e-47	hNSC versus 5XFAD
Hsp90aa1	heat shock protein 90, alpha (cytosolic), class A member 1	-1.15207	5.90515e-51	1.0683e-46	hNSC versus 5XFAD
Nrgn	neurogranin	-1.30769	6.3918e-51	1.15634e-46	hNSC versus 5XFAD
Meg3	maternally expressed 3	-1.23475	1.00242e-50	1.81348e-46	hNSC versus 5XFAD
Ndrg4	N-myc downstream regulated gene 4	-1.10018	2.54553e-50	4.60511e-46	hNSC versus 5XFAD
Eef1a1	eukaryotic translation elongation factor 1 alpha 1	-1.04444	4.13742e-50	7.485e-46	hNSC versus 5XFAD
Dnm1	dynamin 1	-1.05231	8.18227e-50	1.48025e-45	hNSC versus 5XFAD
Serinc1	serine incorporator 1	-1.03	1.91329e-49	3.46133e-45	hNSC versus 5XFAD
6330403K07Rik	RIKEN cDNA 6330403K07 gene	-1.48721	4.77228e-49	8.63353e-45	hNSC versus 5XFAD
mt-Cytb		-1.10635	9.65044e-49	1.74586e-44	hNSC versus 5XFAD
Ttc3	tetratricopeptide repeat domain 3	-1.23592	1.90223e-48	3.44133e-44	hNSC versus 5XFAD
Pcsk1n	proprotein convertase subtilisin/kexin type 1 inhibitor	-1.99287	2.12785e-48	3.84949e-44	hNSC versus 5XFAD
Pnmal2	PNMA family member 8B	-1.30235	4.46513e-48	8.07787e-44	hNSC versus 5XFAD
Dpysl2	dihydropyrimidinase-like 2	-1.07652	8.50295e-48	1.53827e-43	hNSC versus 5XFAD
Maged1	MAGE family member D1	-1.17914	7.62671e-47	1.37975e-42	hNSC versus 5XFAD
Calm1	calmodulin 1	-1.02994	1.90503e-46	3.44639e-42	hNSC versus 5XFAD
Ppp2r1a	protein phosphatase 2, regulatory subunit A, alpha	-1.0919	3.28673e-46	5.94602e-42	hNSC versus 5XFAD
Snrpn	small nuclear ribonucleoprotein N	-1.3183	4.62983e-46	8.37582e-42	hNSC versus 5XFAD
Rtl8a	retrotransposon Gag like 8A	-1.30989	5.02802e-46	9.09619e-42	hNSC versus 5XFAD
Cox4i1	cytochrome c oxidase subunit 4I1	-1.05789	6.19429e-46	1.12061e-41	hNSC versus 5XFAD
Cst3	cystatin C	-1.07406	1.39186e-45	2.51802e-41	hNSC versus 5XFAD
Cfl1	cofilin 1, non-muscle	-1.17928	3.04738e-45	5.51302e-41	hNSC versus 5XFAD
Clstn1	calsyntenin 1	-1.1328	6.18699e-45	1.11929e-40	hNSC versus 5XFAD
Vamp2	vesicle-associated membrane protein 2	-1.06733	7.52575e-45	1.36148e-40	hNSC versus 5XFAD
Mtch1	mitochondrial carrier 1	-1.10953	1.06698e-44	1.93027e-40	hNSC versus 5XFAD
Tspan7	tetraspanin 7	-0.987814	1.11618e-44	2.01929e-40	hNSC versus 5XFAD
Apoe	apolipoprotein E	-1.01497	1.26324e-44	2.28534e-40	hNSC versus 5XFAD
Ubc	ubiquitin A-52 residue ribosomal protein fusion product 1	-1.00967	1.27199e-44	2.30115e-40	hNSC versus 5XFAD
Tmsb10	thymosin, beta 10	-1.60288	2.48725e-44	4.49968e-40	hNSC versus 5XFAD
Rasgrf1	RAS protein-specific guanine nucleotide-releasing factor 1	-1.18904	2.52009e-44	4.5591e-40	hNSC versus 5XFAD
Tuba1b	tubulin, alpha 1B	-1.1934	5.54108e-44	1.00244e-39	hNSC versus 5XFAD
Rtn1	reticulon 1	-1.06835	6.72245e-44	1.21616e-39	hNSC versus 5XFAD
Tpi1	triosephosphate isomerase 1	-1.04198	7.07664e-44	1.28023e-39	hNSC versus 5XFAD
Gad2	glutamic acid decarboxylase 2	-1.29059	7.44867e-44	1.34754e-39	hNSC versus 5XFAD
Peg3	paternally expressed 3	-1.20591	1.55683e-43	2.81647e-39	hNSC versus 5XFAD
Stxbp1	syntaxin binding protein 1	-1.07422	1.85874e-43	3.36264e-39	hNSC versus 5XFAD
Atp5g3	ATP synthase, H+ transporting, mitochondrial F0 complex, subunit C3 (subunit 9)	-0.982297	3.05192e-43	5.52122e-39	hNSC versus 5XFAD
Ywhag	tyrosine 3-monooxygenase/tryptophan 5-monooxygenase activation protein, gamma polypeptide	-1.02984	4.60153e-43	8.32462e-39	hNSC versus 5XFAD
Flywch1	FLYWCH-type zinc finger 1	-1.15603	8.226e-43	1.48817e-38	hNSC versus 5XFAD
Rtn3	reticulon 3	-1.10635	1.31093e-42	2.3716e-38	hNSC versus 5XFAD
App	amyloid beta (A4) precursor protein	-0.998343	1.82402e-42	3.29983e-38	hNSC versus 5XFAD
mt-Co3		-0.994535	3.09841e-42	5.60533e-38	hNSC versus 5XFAD
Nsf	N-ethylmaleimide sensitive fusion protein	-1.06248	3.67009e-42	6.63955e-38	hNSC versus 5XFAD
Prkar1b	protein kinase, cAMP dependent regulatory, type I beta	-1.11478	3.69149e-42	6.67827e-38	hNSC versus 5XFAD
Tcf25	transcription factor 25 (basic helix-loop-helix)	-1.03767	4.16291e-42	7.53112e-38	hNSC versus 5XFAD
Eef2	eukaryotic translation elongation factor 2	-0.965494	4.73112e-42	8.55907e-38	hNSC versus 5XFAD
Atp6v0c	ATPase, H+ transporting, lysosomal V0 subunit C	-1.06224	7.03408e-42	1.27254e-37	hNSC versus 5XFAD
Morf4l1	mortality factor 4 like 1	-0.981623	9.05892e-42	1.63885e-37	hNSC versus 5XFAD
Rpl21	ribosomal protein L21	-1.16636	9.27174e-42	1.67735e-37	hNSC versus 5XFAD
Clu	clusterin	-1.05472	9.7945e-42	1.77192e-37	hNSC versus 5XFAD
Slc32a1	solute carrier family 32 (GABA vesicular transporter), member 1	-1.22203	1.16717e-41	2.11153e-37	hNSC versus 5XFAD
Grina	glutamate receptor, ionotropic, N-methyl D-aspartate-associated protein 1 (glutamate binding)	-1.02165	1.98751e-41	3.5956e-37	hNSC versus 5XFAD
Rtn4	reticulon 4	-0.943033	2.05449e-41	3.71678e-37	hNSC versus 5XFAD
Nsg2	neuron specific gene family member 2	-1.03524	2.14828e-41	3.88645e-37	hNSC versus 5XFAD
Actb	actin, beta	-0.954728	2.16015e-41	3.90793e-37	hNSC versus 5XFAD
Podxl2	podocalyxin-like 2	-1.42538	3.45295e-41	6.24673e-37	hNSC versus 5XFAD
Pebp1	phosphatidylethanolamine binding protein 1	-1.01955	8.42369e-41	1.52393e-36	hNSC versus 5XFAD
Eif4a2	eukaryotic translation initiation factor 4A2	-1.03518	8.75321e-41	1.58354e-36	hNSC versus 5XFAD
Slc25a4	solute carrier family 25 (mitochondrial carrier, adenine nucleotide translocator), member 4	-0.960285	1.08877e-40	1.9697e-36	hNSC versus 5XFAD
Cox5b	cytochrome c oxidase subunit 5B	-0.989817	1.35031e-40	2.44285e-36	hNSC versus 5XFAD
Selenow	selenoprotein W	-1.02201	1.51426e-40	2.73944e-36	hNSC versus 5XFAD
Atp5e	ATP synthase, H+ transporting, mitochondrial F1 complex, epsilon subunit	-0.974666	1.75844e-40	3.1812e-36	hNSC versus 5XFAD
Vdac1	voltage-dependent anion channel 1	-0.963419	1.76325e-40	3.18989e-36	hNSC versus 5XFAD
Nsg1	neuron specific gene family member 1	-1.07109	1.78699e-40	3.23284e-36	hNSC versus 5XFAD
mt-Nd4		-1.00929	1.8212e-40	3.29473e-36	hNSC versus 5XFAD
Actg1	actin, gamma, cytoplasmic 1	-0.894054	2.37185e-40	4.29091e-36	hNSC versus 5XFAD
Vsnl1	visinin-like 1	-1.1585	6.22269e-40	1.12575e-35	hNSC versus 5XFAD
Ddx5	DEAD box helicase 5	-0.932878	6.48388e-40	1.173e-35	hNSC versus 5XFAD
Mrfap1	Morf4 family associated protein 1	-1.0241	6.76804e-40	1.22441e-35	hNSC versus 5XFAD
Rpl13a	ribosomal protein L13A	-0.913192	7.36945e-40	1.33321e-35	hNSC versus 5XFAD
Tecr	trans-2,3-enoyl-CoA reductase	-1.05826	8.35697e-40	1.51186e-35	hNSC versus 5XFAD
Scg2	secretogranin II	-1.23857	1.15495e-39	2.08943e-35	hNSC versus 5XFAD
Ndfip1	Nedd4 family interacting protein 1	-1.04682	1.19402e-39	2.1601e-35	hNSC versus 5XFAD
Ap2m1	adaptor-related protein complex 2, mu 1 subunit	-1.00486	1.28303e-39	2.32112e-35	hNSC versus 5XFAD
Rab3a	RAB3A, member RAS oncogene family	-1.03165	2.34712e-39	4.24617e-35	hNSC versus 5XFAD
Prkacb	protein kinase, cAMP dependent, catalytic, beta	-1.00309	2.53026e-39	4.57749e-35	hNSC versus 5XFAD
Nap1l5	nucleosome assembly protein 1-like 5	-1.4404	2.65363e-39	4.80068e-35	hNSC versus 5XFAD
Fau	Finkel-Biskis-Reilly murine sarcoma virus (FBR-MuSV) ubiquitously expressed (fox derived)	-1.04514	3.37803e-39	6.1112e-35	hNSC versus 5XFAD
Nptn	neuroplastin	-0.98459	3.58016e-39	6.47686e-35	hNSC versus 5XFAD
Rnf227	ring finger protein 227	-1.07834	4.10702e-39	7.43001e-35	hNSC versus 5XFAD
Ndufa4	Ndufa4, mitochondrial complex associated	-1.04387	5.45601e-39	9.87047e-35	hNSC versus 5XFAD
Ahi1	Abelson helper integration site 1	-1.24918	6.66942e-39	1.20656e-34	hNSC versus 5XFAD
Pink1	PTEN induced putative kinase 1	-1.04256	9.85101e-39	1.78215e-34	hNSC versus 5XFAD
Grin1	glutamate receptor, ionotropic, NMDA1 (zeta 1)	-1.07689	1.26208e-38	2.28324e-34	hNSC versus 5XFAD
Calr	calreticulin	-0.958651	1.30685e-38	2.36422e-34	hNSC versus 5XFAD
Ctsb	cathepsin B	-0.9478	1.50948e-38	2.7308e-34	hNSC versus 5XFAD
Pgam1	phosphoglycerate mutase 1	-1.04419	1.95914e-38	3.54428e-34	hNSC versus 5XFAD
Atp5a1	ATP synthase, H+ transporting, mitochondrial F1 complex, alpha subunit 1	-0.879776	3.21008e-38	5.80735e-34	hNSC versus 5XFAD
Nenf	neuron derived neurotrophic factor	-1.19386	3.41004e-38	6.1691e-34	hNSC versus 5XFAD
mt-Co1		-1.00596	3.7729e-38	6.82555e-34	hNSC versus 5XFAD
Prkar1a	protein kinase, cAMP dependent regulatory, type I, alpha	-1.00022	5.79928e-38	1.04915e-33	hNSC versus 5XFAD
Gap43	growth associated protein 43	-1.20431	6.24607e-38	1.12998e-33	hNSC versus 5XFAD
Rpl24	ribosomal protein L24	-0.982917	6.39851e-38	1.15755e-33	hNSC versus 5XFAD
Rpl3	ribosomal protein L3	-0.927056	7.79788e-38	1.41072e-33	hNSC versus 5XFAD
Ndrg2	N-myc downstream regulated gene 2	-1.00883	8.18757e-38	1.48121e-33	hNSC versus 5XFAD
Ywhae	tyrosine 3-monooxygenase/tryptophan 5-monooxygenase activation protein, epsilon polypeptide	-0.946842	9.46275e-38	1.71191e-33	hNSC versus 5XFAD
Slc25a3	solute carrier family 25 (mitochondrial carrier, phosphate carrier), member 3	-0.886749	1.1679e-37	2.11285e-33	hNSC versus 5XFAD
Gaa	glucosidase, alpha, acid	-1.11029	1.19961e-37	2.17022e-33	hNSC versus 5XFAD
Cox5a	cytochrome c oxidase subunit 5A	-1.11091	1.40493e-37	2.54166e-33	hNSC versus 5XFAD
Klhl13	kelch-like 13	-1.00854	1.46768e-37	2.65518e-33	hNSC versus 5XFAD
Atp5j2	ATP synthase, H+ transporting, mitochondrial F0 complex, subunit F2	-0.979219	1.95118e-37	3.52989e-33	hNSC versus 5XFAD
Tmem158	transmembrane protein 158	-1.13227	2.38754e-37	4.31929e-33	hNSC versus 5XFAD
Rps8	ribosomal protein S8	-1.03769	2.64621e-37	4.78726e-33	hNSC versus 5XFAD
Syn2	synapsin II	-1.0231	3.09748e-37	5.60365e-33	hNSC versus 5XFAD
Stmn3	stathmin-like 3	-1.13457	4.76933e-37	8.62819e-33	hNSC versus 5XFAD
Ywhab	tyrosine 3-monooxygenase/tryptophan 5-monooxygenase activation protein, beta polypeptide	-0.932904	5.90923e-37	1.06904e-32	hNSC versus 5XFAD
Arf3	ADP-ribosylation factor 3	-0.931952	6.31265e-37	1.14202e-32	hNSC versus 5XFAD
Gpm6a	glycoprotein m6a	-0.8532	7.59836e-37	1.37462e-32	hNSC versus 5XFAD
Rpl38	ribosomal protein L38	-0.939112	9.02588e-37	1.63287e-32	hNSC versus 5XFAD
Camk2b	calcium/calmodulin-dependent protein kinase II, beta	-0.97004	9.57998e-37	1.73311e-32	hNSC versus 5XFAD
Gm1673	predicted gene 1673	-1.20699	1.21852e-36	2.20442e-32	hNSC versus 5XFAD
Rps15	ribosomal protein S15	-0.948891	1.27436e-36	2.30544e-32	hNSC versus 5XFAD
Ap1s2	adaptor-related protein complex 1, sigma 2 subunit	-1.14048	1.44039e-36	2.60581e-32	hNSC versus 5XFAD
Bsg	basigin	-0.985043	1.44417e-36	2.61265e-32	hNSC versus 5XFAD
Cpe	carboxypeptidase E	-0.780602	1.82202e-36	3.29622e-32	hNSC versus 5XFAD
Copg1	coatomer protein complex, subunit gamma 1	-0.993277	2.54388e-36	4.60214e-32	hNSC versus 5XFAD
Cox7b	cytochrome c oxidase subunit 7B	-0.903907	4.14312e-36	7.49532e-32	hNSC versus 5XFAD
Myl6	myosin, light polypeptide 6, alkali, smooth muscle and non-muscle	-0.862371	4.68909e-36	8.48303e-32	hNSC versus 5XFAD
Abat	4-aminobutyrate aminotransferase	-0.961707	5.62803e-36	1.01817e-31	hNSC versus 5XFAD
Tuba4a	tubulin, alpha 4A	-0.900831	6.42096e-36	1.16162e-31	hNSC versus 5XFAD
Map1b	microtubule-associated protein 1B	-0.946936	8.35717e-36	1.5119e-31	hNSC versus 5XFAD
Calm3	calmodulin 3	-0.884604	1.01617e-35	1.83836e-31	hNSC versus 5XFAD
Sod1	superoxide dismutase 1, soluble	-0.857294	1.17315e-35	2.12234e-31	hNSC versus 5XFAD
Rpl28	ribosomal protein L28	-0.888773	1.30047e-35	2.35268e-31	hNSC versus 5XFAD
Rpl11	ribosomal protein L11	-0.96896	1.46507e-35	2.65046e-31	hNSC versus 5XFAD
Nrsn2	neurensin 2	-1.16773	1.63949e-35	2.966e-31	hNSC versus 5XFAD
Rpl8	ribosomal protein L8	-0.980102	1.7271e-35	3.1245e-31	hNSC versus 5XFAD
Aldoc	aldolase C, fructose-bisphosphate	-0.940878	2.08808e-35	3.77755e-31	hNSC versus 5XFAD
Atp6v1g2	ATPase, H+ transporting, lysosomal V1 subunit G2	-0.95235	2.11278e-35	3.82223e-31	hNSC versus 5XFAD
Gabarapl1	gamma-aminobutyric acid (GABA) A receptor-associated protein-like 1	-0.947098	2.1754e-35	3.93551e-31	hNSC versus 5XFAD
Hspa5	heat shock protein 5	-0.948561	2.34786e-35	4.24751e-31	hNSC versus 5XFAD
Rab6b	RAB6B, member RAS oncogene family	-0.932618	2.71902e-35	4.91897e-31	hNSC versus 5XFAD
Sqstm1	sequestosome 1	-0.997502	2.76634e-35	5.00459e-31	hNSC versus 5XFAD
Atp5j	ATP synthase, H+ transporting, mitochondrial F0 complex, subunit F	-0.920993	3.50972e-35	6.34943e-31	hNSC versus 5XFAD
Rgs2	regulator of G-protein signaling 2	-1.02242	4.03843e-35	7.30593e-31	hNSC versus 5XFAD
Klc1	kinesin light chain 1	-0.908415	4.29761e-35	7.77481e-31	hNSC versus 5XFAD
Meis2	Meis homeobox 2	-1.10048	5.08099e-35	9.19202e-31	hNSC versus 5XFAD
Faim2	Fas apoptotic inhibitory molecule 2	-1.04155	5.5706e-35	1.00778e-30	hNSC versus 5XFAD
Atp6v1b2	ATPase, H+ transporting, lysosomal V1 subunit B2	-0.931794	7.91763e-35	1.43238e-30	hNSC versus 5XFAD
Vat1l	vesicle amine transport protein 1 like	-1.0948	8.0099e-35	1.44907e-30	hNSC versus 5XFAD
Rpl19	ribosomal protein L19	-0.940594	8.14713e-35	1.4739e-30	hNSC versus 5XFAD
Ncdn	neurochondrin	-0.989642	8.5452e-35	1.54591e-30	hNSC versus 5XFAD
Rpl37	ribosomal protein L37	-0.917465	9.16188e-35	1.65747e-30	hNSC versus 5XFAD
Svop	SV2 related protein	-0.951916	9.22937e-35	1.66969e-30	hNSC versus 5XFAD
Tmem130	transmembrane protein 130	-1.19267	9.43577e-35	1.70702e-30	hNSC versus 5XFAD
Chchd2	coiled-coil-helix-coiled-coil-helix domain containing 2	-0.920148	1.05707e-34	1.91234e-30	hNSC versus 5XFAD
Scand1	SCAN domain-containing 1	-0.99548	1.07385e-34	1.9427e-30	hNSC versus 5XFAD
Glul	glutamate-ammonia ligase (glutamine synthetase)	-0.890073	1.18934e-34	2.15163e-30	hNSC versus 5XFAD
Bex3	brain expressed X-linked 3	-1.03449	1.30469e-34	2.36032e-30	hNSC versus 5XFAD
Canx	calnexin	-0.874883	1.43316e-34	2.59272e-30	hNSC versus 5XFAD
Gprasp1	G protein-coupled receptor associated sorting protein 1	-1.04338	1.439e-34	2.60329e-30	hNSC versus 5XFAD
Gpi1	glucose-6-phosphate isomerase 1	-0.866184	1.579e-34	2.85656e-30	hNSC versus 5XFAD
Rpl13	ribosomal protein L13	-0.965356	1.89814e-34	3.43392e-30	hNSC versus 5XFAD
Cltc	clathrin, heavy polypeptide (Hc)	-0.872228	2.0126e-34	3.64099e-30	hNSC versus 5XFAD
Rpl4	ribosomal protein L4	-0.873783	2.34687e-34	4.24572e-30	hNSC versus 5XFAD
Tspyl4	TSPY-like 4	-0.950171	2.35407e-34	4.25876e-30	hNSC versus 5XFAD
Uqcr10	ubiquinol-cytochrome c reductase, complex III subunit X	-0.887334	2.54881e-34	4.61106e-30	hNSC versus 5XFAD
Tmx4	thioredoxin-related transmembrane protein 4	-0.98459	2.69873e-34	4.88228e-30	hNSC versus 5XFAD
Ppp3r1	protein phosphatase 3, regulatory subunit B, alpha isoform (calcineurin B, type I)	-0.889408	2.78761e-34	5.04306e-30	hNSC versus 5XFAD
Sparc	secreted acidic cysteine rich glycoprotein	-1.29125	2.87194e-34	5.19562e-30	hNSC versus 5XFAD
Syt1	synaptotagmin I	-0.87942	3.03937e-34	5.49853e-30	hNSC versus 5XFAD
Rnf187	ring finger protein 187	-0.884607	3.99084e-34	7.21984e-30	hNSC versus 5XFAD
Eif1	eukaryotic translation initiation factor 1	-0.965128	4.19065e-34	7.5813e-30	hNSC versus 5XFAD
Stx1b	syntaxin 1B	-0.927857	5.12249e-34	9.26709e-30	hNSC versus 5XFAD
Iscu	iron-sulfur cluster assembly enzyme	-1.06421	5.25764e-34	9.51159e-30	hNSC versus 5XFAD
Atp5o	ATP synthase, H+ transporting, mitochondrial F1 complex, O subunit	-0.888746	5.43587e-34	9.83402e-30	hNSC versus 5XFAD
Rpl6	ribosomal protein L6	-0.96651	6.37103e-34	1.15258e-29	hNSC versus 5XFAD
Rps21	ribosomal protein S21	-0.851237	7.24531e-34	1.31075e-29	hNSC versus 5XFAD
Ldha	lactate dehydrogenase A	-0.934611	7.39909e-34	1.33857e-29	hNSC versus 5XFAD
Aplp1	amyloid beta (A4) precursor-like protein 1	-0.896275	8.33237e-34	1.50741e-29	hNSC versus 5XFAD
Itm2b	integral membrane protein 2B	-0.942013	8.34263e-34	1.50927e-29	hNSC versus 5XFAD
Tubb2a	tubulin, beta 2A class IIA	-1.05695	8.65313e-34	1.56544e-29	hNSC versus 5XFAD
Eif4h	eukaryotic translation initiation factor 4H	-0.910058	8.75601e-34	1.58405e-29	hNSC versus 5XFAD
Tomm20	translocase of outer mitochondrial membrane 20	-0.935494	1.42272e-33	2.57384e-29	hNSC versus 5XFAD
Map1lc3a	microtubule-associated protein 1 light chain 3 alpha	-1.01955	1.94214e-33	3.51352e-29	hNSC versus 5XFAD
Cx3cl1	chemokine (C-X3-C motif) ligand 1	-0.978064	2.03076e-33	3.67385e-29	hNSC versus 5XFAD
Dzank1	double zinc ribbon and ankyrin repeat domains 1	-1.00323	2.03853e-33	3.6879e-29	hNSC versus 5XFAD
Rps3a1	ribosomal protein S3A1	-0.905842	2.54289e-33	4.60035e-29	hNSC versus 5XFAD
mt-Atp6	ATP synthase F0 subunit 6 pseudogene	-0.881059	2.72409e-33	4.92816e-29	hNSC versus 5XFAD
Pdxk	pyridoxal (pyridoxine, vitamin B6) kinase	-0.860669	3.45999e-33	6.25947e-29	hNSC versus 5XFAD
Ngef	neuronal guanine nucleotide exchange factor	-1.13919	3.88684e-33	7.03169e-29	hNSC versus 5XFAD
Cbarp	calcium channel, voltage-dependent, beta subunit associated regulatory protein	-0.947167	3.89444e-33	7.04543e-29	hNSC versus 5XFAD
Rpl9	ribosomal protein L9	-1.01401	4.25422e-33	7.69631e-29	hNSC versus 5XFAD
Caly	calcyon neuron-specific vesicular protein	-1.0147	4.84446e-33	8.76411e-29	hNSC versus 5XFAD
H2afz	H2A.Z variant histone 1	-0.935958	5.64574e-33	1.02137e-28	hNSC versus 5XFAD
Mdh2	malate dehydrogenase 2, NAD (mitochondrial)	-0.857779	5.80764e-33	1.05066e-28	hNSC versus 5XFAD
Rpl17	ribosomal protein L17	-0.926903	5.943e-33	1.07515e-28	hNSC versus 5XFAD
Rpl36	ribosomal protein L36	-0.869589	6.79884e-33	1.22998e-28	hNSC versus 5XFAD
Ywhaz	tyrosine 3-monooxygenase/tryptophan 5-monooxygenase activation protein, zeta polypeptide	-0.888548	7.96389e-33	1.44075e-28	hNSC versus 5XFAD
Penk	preproenkephalin	-2.15809	9.26343e-33	1.67585e-28	hNSC versus 5XFAD
Ywhah	tyrosine 3-monooxygenase/tryptophan 5-monooxygenase activation protein, eta polypeptide	-0.90304	9.65438e-33	1.74657e-28	hNSC versus 5XFAD
Reep5	receptor accessory protein 5	-0.924143	1.18189e-32	2.13815e-28	hNSC versus 5XFAD
Syn1	synapsin I	-0.880404	1.24321e-32	2.24909e-28	hNSC versus 5XFAD
Thra	thyroid hormone receptor alpha	-0.892557	1.64726e-32	2.98006e-28	hNSC versus 5XFAD
Gnb1	guanine nucleotide binding protein (G protein), beta 1	-0.803266	1.83419e-32	3.31823e-28	hNSC versus 5XFAD
Ppia	peptidylprolyl isomerase A	-1.04661	1.83589e-32	3.32132e-28	hNSC versus 5XFAD
Aplp2	amyloid beta (A4) precursor-like protein 2	-0.854666	2.1117e-32	3.82027e-28	hNSC versus 5XFAD
Snap47	synaptosomal-associated protein, 47	-0.98429	2.2459e-32	4.06306e-28	hNSC versus 5XFAD
Elmod1	ELMO/CED-12 domain containing 1	-1.1729	2.39468e-32	4.33222e-28	hNSC versus 5XFAD
Atp5k	ATP synthase, H+ transporting, mitochondrial F1F0 complex, subunit E	-0.816723	2.80064e-32	5.06663e-28	hNSC versus 5XFAD
1500011B03Rik	RIKEN cDNA 1500011B03 gene	-1.00326	2.82302e-32	5.10713e-28	hNSC versus 5XFAD
Hnrnpa1	heterogeneous nuclear ribonucleoprotein A1	-0.843174	2.85741e-32	5.16934e-28	hNSC versus 5XFAD
mt-Nd2		-0.882896	2.92836e-32	5.2977e-28	hNSC versus 5XFAD
Clta	clathrin, light polypeptide (Lca)	-0.893407	3.94662e-32	7.13984e-28	hNSC versus 5XFAD
Tubb3	tubulin, beta 3 class III	-0.945272	4.17009e-32	7.5441e-28	hNSC versus 5XFAD
Cox6b1	cytochrome c oxidase, subunit 6B1	-0.846219	4.95116e-32	8.95713e-28	hNSC versus 5XFAD
Agap3	ArfGAP with GTPase domain, ankyrin repeat and PH domain 3	-0.872627	5.23115e-32	9.46368e-28	hNSC versus 5XFAD
Serp2	stress-associated endoplasmic reticulum protein family member 2	-1.03442	5.24619e-32	9.49089e-28	hNSC versus 5XFAD
Gabbr1	gamma-aminobutyric acid (GABA) B receptor, 1	-0.82435	6.66923e-32	1.20653e-27	hNSC versus 5XFAD
Gpr88	G-protein coupled receptor 88	-1.02172	6.92126e-32	1.25213e-27	hNSC versus 5XFAD
C1qtnf4	C1q and tumor necrosis factor related protein 4	-0.947423	6.92772e-32	1.25329e-27	hNSC versus 5XFAD
Hras	Harvey rat sarcoma virus oncogene	-0.894984	7.28314e-32	1.31759e-27	hNSC versus 5XFAD
Pfkp	phosphofructokinase, platelet	-0.863503	7.61317e-32	1.3773e-27	hNSC versus 5XFAD
Mt3	metallothionein 3	-1.09534	7.66712e-32	1.38706e-27	hNSC versus 5XFAD
Camta1	calmodulin binding transcription activator 1	-0.940607	7.71475e-32	1.39568e-27	hNSC versus 5XFAD
Bmerb1	bMERB domain containing 1	-0.958003	8.08405e-32	1.46249e-27	hNSC versus 5XFAD
Rpl18a	ribosomal protein L18	-0.856329	8.41927e-32	1.52313e-27	hNSC versus 5XFAD
Psd	pleckstrin and Sec7 domain containing	-1.02259	9.15164e-32	1.65562e-27	hNSC versus 5XFAD
Gng3	guanine nucleotide binding protein (G protein), gamma 3	-1.05539	1.11712e-31	2.02099e-27	hNSC versus 5XFAD
Gnb2	guanine nucleotide binding protein (G protein), beta 2	-0.948219	1.13247e-31	2.04875e-27	hNSC versus 5XFAD
Ccdc85b	coiled-coil domain containing 85B	-0.872921	1.21385e-31	2.19598e-27	hNSC versus 5XFAD
Slc12a5	solute carrier family 12, member 5	-0.89	1.64814e-31	2.98165e-27	hNSC versus 5XFAD
Hpca	hippocalcin	-1.01499	1.72168e-31	3.1147e-27	hNSC versus 5XFAD
Sdha	succinate dehydrogenase complex, subunit A, flavoprotein (Fp)	-0.839375	1.75103e-31	3.16778e-27	hNSC versus 5XFAD
Uqcrq	ubiquinol-cytochrome c reductase, complex III subunit VII	-0.884313	1.88284e-31	3.40625e-27	hNSC versus 5XFAD
Cox6c	cytochrome c oxidase subunit 6C	-0.792905	2.05216e-31	3.71256e-27	hNSC versus 5XFAD
Wbp2	WW domain binding protein 2	-0.879802	2.07527e-31	3.75437e-27	hNSC versus 5XFAD
Camkv	CaM kinase-like vesicle-associated	-0.938701	2.52711e-31	4.57179e-27	hNSC versus 5XFAD
Pja1	praja ring finger ubiquitin ligase 1	-0.896739	2.781e-31	5.0311e-27	hNSC versus 5XFAD
Sv2a	synaptic vesicle glycoprotein 2 a	-0.88878	3.02702e-31	5.47618e-27	hNSC versus 5XFAD
Ndufs7	NADH:ubiquinone oxidoreductase core subunit S7	-0.880141	3.76207e-31	6.80596e-27	hNSC versus 5XFAD
Rplp1	ribosomal protein, large, P1	-0.799832	4.54711e-31	8.22617e-27	hNSC versus 5XFAD
Ddx24	DEAD box helicase 24	-0.858077	4.56583e-31	8.26004e-27	hNSC versus 5XFAD
Tmx2	thioredoxin-related transmembrane protein 2	-0.868742	5.03197e-31	9.10334e-27	hNSC versus 5XFAD
Epb41l3	erythrocyte membrane protein band 4.1 like 3	-0.873551	5.44404e-31	9.84881e-27	hNSC versus 5XFAD
G3bp2	GTPase activating protein (SH3 domain) binding protein 2	-0.886324	5.92258e-31	1.07145e-26	hNSC versus 5XFAD
Atp6v1e1	ATPase, H+ transporting, lysosomal V1 subunit E1	-0.846426	6.34284e-31	1.14748e-26	hNSC versus 5XFAD
Atp5h	ATP synthase, H+ transporting, mitochondrial F0 complex, subunit D	-0.883609	6.44314e-31	1.16563e-26	hNSC versus 5XFAD
Serpini1	serine (or cysteine) peptidase inhibitor, clade I, member 1	-0.943946	8.89019e-31	1.60832e-26	hNSC versus 5XFAD
Rpl37a	ribosomal protein L37a	-0.784321	9.61013e-31	1.73857e-26	hNSC versus 5XFAD
Oaz1	ornithine decarboxylase antizyme 1	-0.902151	1.06155e-30	1.92045e-26	hNSC versus 5XFAD
Hnrnpk	heterogeneous nuclear ribonucleoprotein K	-0.785421	1.18323e-30	2.14059e-26	hNSC versus 5XFAD
Cd81	CD81 antigen	-0.901988	1.19334e-30	2.15887e-26	hNSC versus 5XFAD
Zcchc18	zinc finger, CCHC domain containing 18	-0.960154	1.23786e-30	2.23941e-26	hNSC versus 5XFAD
Prnp	prion protein	-0.789153	1.292e-30	2.33736e-26	hNSC versus 5XFAD
Rab7	RAB7, member RAS oncogene family	-0.843939	1.43139e-30	2.58952e-26	hNSC versus 5XFAD
Skp1a	S-phase kinase-associated protein 1	-0.788843	1.49076e-30	2.69693e-26	hNSC versus 5XFAD
Pgrmc1	progesterone receptor membrane component 1	-0.977534	1.65444e-30	2.99304e-26	hNSC versus 5XFAD
Atp6v0a1	ATPase, H+ transporting, lysosomal V0 subunit A1	-0.907678	1.66105e-30	3.00501e-26	hNSC versus 5XFAD
Alcam	activated leukocyte cell adhesion molecule	-0.91851	2.05012e-30	3.70887e-26	hNSC versus 5XFAD
Snx3	sorting nexin 3	-0.91606	2.07058e-30	3.74588e-26	hNSC versus 5XFAD
Pja2	praja ring finger ubiquitin ligase 2	-0.821649	2.19946e-30	3.97905e-26	hNSC versus 5XFAD
Ddx17	DEAD box helicase 17	-0.818426	2.31706e-30	4.1918e-26	hNSC versus 5XFAD
Gpx4	glutathione peroxidase 4	-0.860383	2.57411e-30	4.65683e-26	hNSC versus 5XFAD
Rprml	reprimo-like	-0.954109	2.58814e-30	4.68221e-26	hNSC versus 5XFAD
Rps27a	ubiquitin A-52 residue ribosomal protein fusion product 1	-0.894731	2.70213e-30	4.88843e-26	hNSC versus 5XFAD
Kif1a	kinesin family member 1A	-0.812939	2.99331e-30	5.41519e-26	hNSC versus 5XFAD
Hsp90b1	heat shock protein 90, beta (Grp94), member 1	-0.902586	3.09816e-30	5.60489e-26	hNSC versus 5XFAD
Atxn10	ataxin 10	-0.859429	3.62536e-30	6.55865e-26	hNSC versus 5XFAD
Atp6v0b	ATPase, H+ transporting, lysosomal V0 subunit B	-0.884527	3.68057e-30	6.65852e-26	hNSC versus 5XFAD
Gnal	guanine nucleotide binding protein, alpha stimulating, olfactory type	-0.956677	4.06382e-30	7.35186e-26	hNSC versus 5XFAD
Kif5c	kinesin family member 5C	-0.777035	5.06938e-30	9.17102e-26	hNSC versus 5XFAD
Pkia	protein kinase inhibitor, alpha	-0.842131	5.20177e-30	9.41053e-26	hNSC versus 5XFAD
Galnt16	polypeptide N-acetylgalactosaminyltransferase 16	-0.966359	5.58317e-30	1.01005e-25	hNSC versus 5XFAD
Cpne5	copine V	-0.840019	6.26911e-30	1.13414e-25	hNSC versus 5XFAD
Syp	protein tyrosine phosphatase, non-receptor type 11	-0.943943	6.55524e-30	1.18591e-25	hNSC versus 5XFAD
Atp6v0d1	ATPase, H+ transporting, lysosomal V0 subunit D1	-0.870825	1.00751e-29	1.82268e-25	hNSC versus 5XFAD
Tuba1a	tubulin, alpha 1A	-0.780058	1.06223e-29	1.92169e-25	hNSC versus 5XFAD
Ndufa6	NADH:ubiquinone oxidoreductase subunit A6	-0.884305	1.21543e-29	2.19884e-25	hNSC versus 5XFAD
Impact	impact, RWD domain protein	-0.979658	1.24964e-29	2.26073e-25	hNSC versus 5XFAD
Endod1	endonuclease domain containing 1	-0.798915	1.38829e-29	2.51156e-25	hNSC versus 5XFAD
Smim10l1	small integral membrane protein 10 like 1	-0.814254	1.45773e-29	2.63717e-25	hNSC versus 5XFAD
Prrc2b	proline-rich coiled-coil 2B	-0.846426	1.70317e-29	3.08121e-25	hNSC versus 5XFAD
Camk2n2	calcium/calmodulin-dependent protein kinase II inhibitor 2	-0.942238	1.99016e-29	3.60039e-25	hNSC versus 5XFAD
Vgf	VGF nerve growth factor inducible	-1.00353	2.06263e-29	3.73151e-25	hNSC versus 5XFAD
Psip1	PC4 and SFRS1 interacting protein 1	-0.863303	2.08621e-29	3.77416e-25	hNSC versus 5XFAD
Scg5	secretogranin V	-0.873251	2.1026e-29	3.80382e-25	hNSC versus 5XFAD
Pdia3	protein disulfide isomerase associated 3	-0.851167	2.32721e-29	4.21016e-25	hNSC versus 5XFAD
Clstn3	calsyntenin 3	-0.872181	2.45621e-29	4.44353e-25	hNSC versus 5XFAD
Habp4	hyaluronic acid binding protein 4	-0.840355	2.55403e-29	4.6205e-25	hNSC versus 5XFAD
Elob	elongin B	-0.86411	2.55683e-29	4.62556e-25	hNSC versus 5XFAD
Rpl14	ribosomal protein L14	-0.861153	2.68791e-29	4.8627e-25	hNSC versus 5XFAD
Myl12b	myosin, light chain 12B, regulatory	-0.895757	2.73223e-29	4.94288e-25	hNSC versus 5XFAD
Spock2	sparc/osteonectin, cwcv and kazal-like domains proteoglycan 2	-0.880983	2.77184e-29	5.01454e-25	hNSC versus 5XFAD
Atp5f1	ATP synthase peripheral stalk-membrane subunit b	-0.792055	3.3278e-29	6.02032e-25	hNSC versus 5XFAD
Pfn2	profilin 2	-0.849366	3.34907e-29	6.05879e-25	hNSC versus 5XFAD
Tubb5	tubulin, beta 5 class I	-0.828818	3.49729e-29	6.32695e-25	hNSC versus 5XFAD
Ncs1	neuronal calcium sensor 1	-0.869441	3.55066e-29	6.4235e-25	hNSC versus 5XFAD
Dnm3	dynamin 3	-0.87825	3.74467e-29	6.77449e-25	hNSC versus 5XFAD
Syt4	synaptotagmin IV	-0.919963	4.36455e-29	7.89591e-25	hNSC versus 5XFAD
Tagln3	transgelin 3	-0.877139	4.56678e-29	8.26176e-25	hNSC versus 5XFAD
Arl6ip1	ADP-ribosylation factor-like 6 interacting protein 1	-0.837137	5.32202e-29	9.62806e-25	hNSC versus 5XFAD
Acot7	acyl-CoA thioesterase 7	-0.867968	5.98405e-29	1.08257e-24	hNSC versus 5XFAD
AC149090.1		-0.832797	6.99135e-29	1.26481e-24	hNSC versus 5XFAD
Polr2m	polymerase (RNA) II (DNA directed) polypeptide M	-0.908367	7.1882e-29	1.30042e-24	hNSC versus 5XFAD
Cacybp	calcyclin binding protein	-0.807623	7.29799e-29	1.32028e-24	hNSC versus 5XFAD
mt-Nd1		-0.810218	7.43854e-29	1.34571e-24	hNSC versus 5XFAD
Atp2a2	ATPase, Ca++ transporting, cardiac muscle, slow twitch 2	-0.799351	8.18066e-29	1.47996e-24	hNSC versus 5XFAD
Ank2	ankyrin 2, brain	-0.809889	8.75553e-29	1.58396e-24	hNSC versus 5XFAD
Hdac11	histone deacetylase 11	-0.825495	9.21583e-29	1.66724e-24	hNSC versus 5XFAD
Cct4	chaperonin containing Tcp1, subunit 4 (delta)	-0.89048	9.55797e-29	1.72913e-24	hNSC versus 5XFAD
Psmb4	proteasome (prosome, macropain) subunit, beta type 4	-0.841212	1.01814e-28	1.84192e-24	hNSC versus 5XFAD
Uhmk1	U2AF homology motif (UHM) kinase 1	-0.845596	1.1547e-28	2.08896e-24	hNSC versus 5XFAD
Elmo1	engulfment and cell motility 1	-0.882574	1.16217e-28	2.10248e-24	hNSC versus 5XFAD
Inpp5f	inositol polyphosphate-5-phosphatase F	-0.808343	1.2316e-28	2.22808e-24	hNSC versus 5XFAD
Ndn	necdin, MAGE family member	-1.06222	1.47713e-28	2.67228e-24	hNSC versus 5XFAD
Pgk1	phosphoglycerate kinase 1	-0.738617	1.52102e-28	2.75168e-24	hNSC versus 5XFAD
Rab1a	RAB1A, member RAS oncogene family	-0.822782	1.59904e-28	2.89282e-24	hNSC versus 5XFAD
Vstm2l	V-set and transmembrane domain containing 2-like	-0.771047	1.68758e-28	3.05299e-24	hNSC versus 5XFAD
Epb41l1	erythrocyte membrane protein band 4.1 like 1	-0.820162	1.88953e-28	3.41836e-24	hNSC versus 5XFAD
Pnkd	paroxysmal nonkinesiogenic dyskinesia	-0.78906	2.02691e-28	3.66689e-24	hNSC versus 5XFAD
Cct7	chaperonin containing Tcp1, subunit 7 (eta)	-0.7883	2.15476e-28	3.89818e-24	hNSC versus 5XFAD
Hspd1	heat shock protein 1 (chaperonin)	-0.830939	2.20624e-28	3.99131e-24	hNSC versus 5XFAD
Eif3f	eukaryotic translation initiation factor 3, subunit F	-0.841232	2.22231e-28	4.02038e-24	hNSC versus 5XFAD
Timp2	tissue inhibitor of metalloproteinase 2	-0.907304	2.35948e-28	4.26853e-24	hNSC versus 5XFAD
Ndufa10	NADH:ubiquinone oxidoreductase subunit A10	-0.797455	2.42056e-28	4.37904e-24	hNSC versus 5XFAD
Kif5a	kinesin family member 5A	-0.837358	2.90518e-28	5.25577e-24	hNSC versus 5XFAD
Scrn1	secernin 1	-0.762145	2.98312e-28	5.39677e-24	hNSC versus 5XFAD
Rpl23	mitochondrial ribosomal protein L23	-0.839502	3.05882e-28	5.53372e-24	hNSC versus 5XFAD
Zcchc12	zinc finger, CCHC domain containing 12	-0.980758	3.14863e-28	5.69618e-24	hNSC versus 5XFAD
Scamp1	secretory carrier membrane protein 1	-0.786601	3.24328e-28	5.86742e-24	hNSC versus 5XFAD
Abhd8	abhydrolase domain containing 8	-0.870211	3.75723e-28	6.79721e-24	hNSC versus 5XFAD
Pfdn5	prefoldin 5	-0.848307	3.92383e-28	7.09861e-24	hNSC versus 5XFAD
Rps26	ribosomal protein S26	-0.851198	4.02958e-28	7.2899e-24	hNSC versus 5XFAD
Syngr3	synaptogyrin 3	-0.933147	4.21884e-28	7.63231e-24	hNSC versus 5XFAD
Rpl31	ribosomal protein L31	-0.734509	4.26676e-28	7.71899e-24	hNSC versus 5XFAD
Arf1	ADP-ribosylation factor 1	-0.789969	4.49891e-28	8.13897e-24	hNSC versus 5XFAD
Ensa	endosulfine alpha	-0.850199	5.42248e-28	9.80982e-24	hNSC versus 5XFAD
Bex1	brain expressed X-linked 2	-0.893602	5.52343e-28	9.99243e-24	hNSC versus 5XFAD
Atp6v0e2	ATPase, H+ transporting, lysosomal V0 subunit E2	-0.84883	6.64215e-28	1.20163e-23	hNSC versus 5XFAD
Gprasp2	G protein-coupled receptor associated sorting protein 2	-1.00101	6.78536e-28	1.22754e-23	hNSC versus 5XFAD
Rnd2	Rho family GTPase 2	-0.903696	7.15744e-28	1.29485e-23	hNSC versus 5XFAD
Uqcrfs1	ubiquinol-cytochrome c reductase, Rieske iron-sulfur polypeptide 1	-0.824796	8.40117e-28	1.51986e-23	hNSC versus 5XFAD
Scd2	stearoyl-Coenzyme A desaturase 2	-0.710771	8.50103e-28	1.53792e-23	hNSC versus 5XFAD
Dnajc5	DnaJ heat shock protein family (Hsp40) member C5	-0.816051	9.07192e-28	1.6412e-23	hNSC versus 5XFAD
Nme1	NME/NM23 nucleoside diphosphate kinase 1	-0.769173	9.73668e-28	1.76146e-23	hNSC versus 5XFAD
Akr1a1	aldo-keto reductase family 1, member A1 (aldehyde reductase)	-0.851541	1.01167e-27	1.83021e-23	hNSC versus 5XFAD
Vps28	vacuolar protein sorting 28	-0.770814	1.14008e-27	2.06253e-23	hNSC versus 5XFAD
Nisch	nischarin	-0.764459	1.31948e-27	2.38708e-23	hNSC versus 5XFAD
Mlf2	myeloid leukemia factor 2	-0.756643	1.34869e-27	2.43991e-23	hNSC versus 5XFAD
Ptov1	prostate tumor over expressed gene 1	-0.900637	1.42827e-27	2.58389e-23	hNSC versus 5XFAD
Tmem91	transmembrane protein 91	-0.833304	1.51678e-27	2.74401e-23	hNSC versus 5XFAD
Pfdn2	prefoldin 2	-0.846868	1.5395e-27	2.78511e-23	hNSC versus 5XFAD
Plekhb2	pleckstrin homology domain containing, family B (evectins) member 2	-0.775013	1.55336e-27	2.81019e-23	hNSC versus 5XFAD
Got1	glutamic-oxaloacetic transaminase 1, soluble	-0.805662	1.60368e-27	2.90122e-23	hNSC versus 5XFAD
Dynll1	dynein light chain LC8-type 1	-0.908379	2.01701e-27	3.64898e-23	hNSC versus 5XFAD
Bex2	brain expressed X-linked 2	-0.942224	2.0257e-27	3.6647e-23	hNSC versus 5XFAD
H2afv	H2A.Z histone variant 2	-0.705132	2.05739e-27	3.72203e-23	hNSC versus 5XFAD
Rps5	ribosomal protein S5	-0.841716	2.1296e-27	3.85266e-23	hNSC versus 5XFAD
Rpl35a	ribosomal protein L35A	-0.861889	2.18962e-27	3.96125e-23	hNSC versus 5XFAD
Gm13889	predicted gene 13889	-0.755895	2.39737e-27	4.33709e-23	hNSC versus 5XFAD
Eef1a2	eukaryotic translation elongation factor 1 alpha 2	-0.802774	2.68883e-27	4.86436e-23	hNSC versus 5XFAD
Camk2n1	calcium/calmodulin-dependent protein kinase II inhibitor 1	-0.794604	3.03133e-27	5.48398e-23	hNSC versus 5XFAD
Zer1	zyg-11 related, cell cycle regulator	-0.811188	3.20499e-27	5.79815e-23	hNSC versus 5XFAD
Mapk8ip2	mitogen-activated protein kinase 8 interacting protein 2	-0.759164	3.31526e-27	5.99764e-23	hNSC versus 5XFAD
Arl8a	ADP-ribosylation factor-like 8A	-0.801634	3.39709e-27	6.14568e-23	hNSC versus 5XFAD
Pnck	pregnancy upregulated non-ubiquitously expressed CaM kinase	-0.94628	3.51197e-27	6.3535e-23	hNSC versus 5XFAD
Jund	jun D proto-oncogene	-0.876139	3.51236e-27	6.35421e-23	hNSC versus 5XFAD
Prkaca	protein kinase, cAMP dependent, catalytic, alpha	-0.833885	3.55017e-27	6.42261e-23	hNSC versus 5XFAD
H3f3b	H3.3 histone B	-0.76204	3.8052e-27	6.88399e-23	hNSC versus 5XFAD
Ndufv2	NADH:ubiquinone oxidoreductase core subunit V2	-0.812789	4.24254e-27	7.67518e-23	hNSC versus 5XFAD
Tprgl	transformation related protein 63 regulated like	-0.819269	4.48096e-27	8.1065e-23	hNSC versus 5XFAD
Srp9	signal recognition particle 9	-0.811791	4.49324e-27	8.12871e-23	hNSC versus 5XFAD
Tango2	transport and golgi organization 2	-0.713787	5.05299e-27	9.14136e-23	hNSC versus 5XFAD
Map2	microtubule-associated protein 2	-0.816561	5.09744e-27	9.22178e-23	hNSC versus 5XFAD
Necab2	N-terminal EF-hand calcium binding protein 2	-0.785516	5.50477e-27	9.95867e-23	hNSC versus 5XFAD
Ssbp4	single stranded DNA binding protein 4	-0.824779	5.73168e-27	1.03692e-22	hNSC versus 5XFAD
Bcr	BCR activator of RhoGEF and GTPase	-0.741192	6.89837e-27	1.24798e-22	hNSC versus 5XFAD
Slc1a2	solute carrier family 1 (glial high affinity glutamate transporter), member 2	-0.774598	7.48584e-27	1.35426e-22	hNSC versus 5XFAD
Matr3	matrin 3	-0.758812	8.30232e-27	1.50197e-22	hNSC versus 5XFAD
Rpl30	ribosomal protein L30	-0.76105	8.41237e-27	1.52188e-22	hNSC versus 5XFAD
Hnrnpa2b1	heterogeneous nuclear ribonucleoprotein A2/B1	-0.757095	8.59042e-27	1.55409e-22	hNSC versus 5XFAD
Ppp2ca	protein phosphatase 2 (formerly 2A), catalytic subunit, alpha isoform	-0.750942	8.78272e-27	1.58888e-22	hNSC versus 5XFAD
Fam174a	family with sequence similarity 174, member A	-0.741784	8.84405e-27	1.59998e-22	hNSC versus 5XFAD
Pcp4	Purkinje cell protein 4	-1.1638	9.43897e-27	1.7076e-22	hNSC versus 5XFAD
Atp5d	ATP synthase, H+ transporting, mitochondrial F1 complex, delta subunit	-0.851508	9.96063e-27	1.80198e-22	hNSC versus 5XFAD
Napa	N-ethylmaleimide sensitive fusion protein attachment protein alpha	-0.804019	1.25303e-26	2.26686e-22	hNSC versus 5XFAD
Rps24	ribosomal protein S24	-0.840519	1.26584e-26	2.29002e-22	hNSC versus 5XFAD
Tmsb4x	thymosin, beta 4, X chromosome	-0.792266	1.2706e-26	2.29864e-22	hNSC versus 5XFAD
Cend1	cell cycle exit and neuronal differentiation 1	-0.829323	1.3017e-26	2.35491e-22	hNSC versus 5XFAD
Pianp	PILR alpha associated neural protein	-0.808189	1.35651e-26	2.45406e-22	hNSC versus 5XFAD
Sparcl1	SPARC-like 1	-0.804981	1.3969e-26	2.52714e-22	hNSC versus 5XFAD
Rasd2	RASD family, member 2	-0.857783	1.44449e-26	2.61323e-22	hNSC versus 5XFAD
Ckmt1	creatine kinase, mitochondrial 1, ubiquitous	-0.85814	1.4676e-26	2.65503e-22	hNSC versus 5XFAD
Tmbim6	transmembrane BAX inhibitor motif containing 6	-0.777685	1.59118e-26	2.87861e-22	hNSC versus 5XFAD
Hint1	histidine triad nucleotide binding protein 1	-0.859932	1.60204e-26	2.89825e-22	hNSC versus 5XFAD
Rpl29	ribosomal protein L29	-0.792065	1.63424e-26	2.9565e-22	hNSC versus 5XFAD
Pde10a	phosphodiesterase 10A	-0.958835	1.69016e-26	3.05767e-22	hNSC versus 5XFAD
Ppp1cb	protein phosphatase 1 catalytic subunit beta	-0.789729	1.72357e-26	3.11811e-22	hNSC versus 5XFAD
Dnaja1	DnaJ heat shock protein family (Hsp40) member A1	-0.789358	1.85651e-26	3.35861e-22	hNSC versus 5XFAD
Rap1gap	Rap1 GTPase-activating protein	-0.791534	1.95537e-26	3.53746e-22	hNSC versus 5XFAD
Hp1bp3	heterochromatin protein 1, binding protein 3	-0.789029	1.96523e-26	3.55531e-22	hNSC versus 5XFAD
Nts	neurotensin	-0.967821	2.1124e-26	3.82154e-22	hNSC versus 5XFAD
Ppp3ca	protein phosphatase 3, catalytic subunit, alpha isoform	-0.83254	2.14332e-26	3.87748e-22	hNSC versus 5XFAD
Vdac2	voltage-dependent anion channel 2	-0.804203	2.33195e-26	4.21873e-22	hNSC versus 5XFAD
Usp5	ubiquitin specific peptidase 5 (isopeptidase T)	-0.734923	2.51316e-26	4.54657e-22	hNSC versus 5XFAD
Rrp1	ribosomal RNA processing 1	-0.832963	2.52599e-26	4.56977e-22	hNSC versus 5XFAD
Hspa9	heat shock protein 9	-0.751831	2.54541e-26	4.60491e-22	hNSC versus 5XFAD
Fry	FRY microtubule binding protein	-0.70008	2.60921e-26	4.72033e-22	hNSC versus 5XFAD
Smarcd3	SWI/SNF related, matrix associated, actin dependent regulator of chromatin, subfamily d, member 3	-0.71858	3.04335e-26	5.50573e-22	hNSC versus 5XFAD
Rnf208	ring finger protein 208	-0.782619	3.36746e-26	6.09207e-22	hNSC versus 5XFAD
Hspe1	heat shock protein 1 (chaperonin 10)	-0.865659	3.38589e-26	6.12542e-22	hNSC versus 5XFAD
Atp9a	ATPase, class II, type 9A	-0.760963	3.60923e-26	6.52945e-22	hNSC versus 5XFAD
Sncb	synuclein, beta	-0.847226	3.68498e-26	6.66649e-22	hNSC versus 5XFAD
Peg13	paternally expressed 13	-0.773399	3.69551e-26	6.68556e-22	hNSC versus 5XFAD
Vamp1	vesicle-associated membrane protein 1	-0.749601	3.81775e-26	6.90669e-22	hNSC versus 5XFAD
Idh3b	isocitrate dehydrogenase 3 (NAD+) beta	-0.803399	4.01121e-26	7.25668e-22	hNSC versus 5XFAD
Map1lc3b	microtubule-associated protein 1 light chain 3 beta	-0.749503	4.14134e-26	7.4921e-22	hNSC versus 5XFAD
Selenom	selenoprotein M	-0.857676	4.38746e-26	7.93735e-22	hNSC versus 5XFAD
Dmtn	dematin actin binding protein	-0.787863	4.40237e-26	7.96432e-22	hNSC versus 5XFAD
Rit2	Ras-like without CAAX 2	-0.790597	4.77246e-26	8.63386e-22	hNSC versus 5XFAD
Vstm2a	V-set and transmembrane domain containing 2A	-0.74787	5.23241e-26	9.46595e-22	hNSC versus 5XFAD
Vcp	valosin containing protein	-0.774356	5.26638e-26	9.5274e-22	hNSC versus 5XFAD
Vti1b	vesicle transport through interaction with t-SNAREs 1B	-0.835743	5.75004e-26	1.04024e-21	hNSC versus 5XFAD
Gnao1	guanine nucleotide binding protein, alpha O	-0.719871	5.91181e-26	1.06951e-21	hNSC versus 5XFAD
Ndufv3	NADH:ubiquinone oxidoreductase core subunit V3	-0.724742	6.01665e-26	1.08847e-21	hNSC versus 5XFAD
Dynlrb1	dynein light chain roadblock-type 1	-0.826848	6.01684e-26	1.08851e-21	hNSC versus 5XFAD
Rab2a	RAB2A, member RAS oncogene family	-0.762258	6.24226e-26	1.12929e-21	hNSC versus 5XFAD
Srsf3	serine and arginine-rich splicing factor 3	-0.763626	6.39201e-26	1.15638e-21	hNSC versus 5XFAD
Araf	Araf proto-oncogene, serine/threonine kinase	-0.80516	6.49789e-26	1.17553e-21	hNSC versus 5XFAD
Cox7c	cytochrome c oxidase subunit 7C	-0.746232	6.6409e-26	1.20141e-21	hNSC versus 5XFAD
Rims3	regulating synaptic membrane exocytosis 3	-0.746903	7.1641e-26	1.29606e-21	hNSC versus 5XFAD
Rian	RNA imprinted and accumulated in nucleus	-0.871659	7.31299e-26	1.32299e-21	hNSC versus 5XFAD
Hpcal4	hippocalcin-like 4	-0.835976	7.69409e-26	1.39194e-21	hNSC versus 5XFAD
Rpl10a	ribosomal protein L10A	-0.788656	8.00226e-26	1.44769e-21	hNSC versus 5XFAD
Ubqln2	ubiquilin 2	-0.756145	8.0903e-26	1.46362e-21	hNSC versus 5XFAD
Rpl27a	ribosomal protein L27A	-0.792786	9.04445e-26	1.63623e-21	hNSC versus 5XFAD
Rcan2	regulator of calcineurin 2	-0.754157	9.11984e-26	1.64987e-21	hNSC versus 5XFAD
Grik5	glutamate receptor, ionotropic, kainate 5 (gamma 2)	-0.70748	9.7625e-26	1.76613e-21	hNSC versus 5XFAD
Vapa	vesicle-associated membrane protein, associated protein A	-0.792776	1.03176e-25	1.86656e-21	hNSC versus 5XFAD
Eif3c	eukaryotic translation initiation factor 3, subunit C	-0.745129	1.03497e-25	1.87237e-21	hNSC versus 5XFAD
Arf5	ADP-ribosylation factor 5	-0.800768	1.06996e-25	1.93567e-21	hNSC versus 5XFAD
Hnrnpc	heterogeneous nuclear ribonucleoprotein C	-0.749196	1.1079e-25	2.0043e-21	hNSC versus 5XFAD
Fam234b	family with sequence similarity 234, member B	-0.720652	1.11583e-25	2.01865e-21	hNSC versus 5XFAD
Tspyl1	testis-specific protein, Y-encoded-like 1	-0.803374	1.12204e-25	2.02988e-21	hNSC versus 5XFAD
Disp2	dispatched RND tramsporter family member 2	-0.896742	1.2121e-25	2.19281e-21	hNSC versus 5XFAD
Mboat7	membrane bound O-acyltransferase domain containing 7	-0.80746	1.2539e-25	2.26844e-21	hNSC versus 5XFAD
Arhgdia	Rho GDP dissociation inhibitor (GDI) alpha	-0.755959	1.29678e-25	2.346e-21	hNSC versus 5XFAD
Ptpn5	protein tyrosine phosphatase, non-receptor type 5	-0.922543	1.33937e-25	2.42306e-21	hNSC versus 5XFAD
Ip6k1	inositol hexaphosphate kinase 1	-0.753169	1.399e-25	2.53093e-21	hNSC versus 5XFAD
Pacsin1	protein kinase C and casein kinase substrate in neurons 1	-0.766507	1.73097e-25	3.13149e-21	hNSC versus 5XFAD
Atpif1	ATPase inhibitory factor 1	-0.859776	1.74216e-25	3.15174e-21	hNSC versus 5XFAD
Atp5c1	ATP synthase, H+ transporting, mitochondrial F1 complex, gamma polypeptide 1	-0.726305	2.0055e-25	3.62814e-21	hNSC versus 5XFAD
Ndufc1	NADH:ubiquinone oxidoreductase subunit C1	-0.73494	2.07831e-25	3.75987e-21	hNSC versus 5XFAD
Ndufb10	NADH:ubiquinone oxidoreductase subunit B10	-0.751104	2.13035e-25	3.85402e-21	hNSC versus 5XFAD
Gnai2	guanine nucleotide binding protein (G protein), alpha inhibiting 2	-0.782614	2.17298e-25	3.93114e-21	hNSC versus 5XFAD
Egr1	early growth response 1	-0.854705	2.20611e-25	3.99107e-21	hNSC versus 5XFAD
Atp5l	ATP synthase, H+ transporting, mitochondrial F0 complex, subunit G	-0.691922	2.38746e-25	4.31916e-21	hNSC versus 5XFAD
Acox1	acyl-Coenzyme A oxidase 1, palmitoyl	-0.750389	2.49953e-25	4.5219e-21	hNSC versus 5XFAD
Hsph1	heat shock 105kDa/110kDa protein 1	-0.7873	3.53808e-25	6.40074e-21	hNSC versus 5XFAD
Saraf	store-operated calcium entry-associated regulatory factor	-0.796309	3.79804e-25	6.87104e-21	hNSC versus 5XFAD
Tsc22d3	TSC22 domain family, member 3	-0.731442	4.35486e-25	7.87838e-21	hNSC versus 5XFAD
Dclk1	doublecortin-like kinase 1	-0.742279	4.90064e-25	8.86575e-21	hNSC versus 5XFAD
Rps4x	ribosomal protein S4, X-linked	-0.75567	4.99887e-25	9.04345e-21	hNSC versus 5XFAD
Taf10	TATA-box binding protein associated factor 10	-0.733969	5.11121e-25	9.24669e-21	hNSC versus 5XFAD
Tcaf1	TRPM8 channel-associated factor 1	-0.776929	6.2493e-25	1.13056e-20	hNSC versus 5XFAD
Ndufs5	NADH:ubiquinone oxidoreductase core subunit S5	-0.806839	6.3489e-25	1.14858e-20	hNSC versus 5XFAD
Aco2	aconitase 2, mitochondrial	-0.708059	6.83956e-25	1.23734e-20	hNSC versus 5XFAD
Syt5	synaptotagmin V	-0.827134	6.8686e-25	1.2426e-20	hNSC versus 5XFAD
Ube2ql1	ubiquitin-conjugating enzyme E2Q family-like 1	-0.774007	6.90348e-25	1.24891e-20	hNSC versus 5XFAD
Tle5	TLE family member 5, transcriptional modulator	-0.821182	7.01328e-25	1.26877e-20	hNSC versus 5XFAD
Hectd4	HECT domain E3 ubiquitin protein ligase 4	-0.735203	7.16019e-25	1.29535e-20	hNSC versus 5XFAD
Rgs10	regulator of G-protein signalling 10	-0.765985	7.20948e-25	1.30427e-20	hNSC versus 5XFAD
Ndufv1	NADH:ubiquinone oxidoreductase core subunit V1	-0.732478	7.34179e-25	1.3282e-20	hNSC versus 5XFAD
Rps10	ribosomal protein S10	-0.762192	7.71667e-25	1.39602e-20	hNSC versus 5XFAD
Fkbp2	FK506 binding protein 2	-0.81955	8.12674e-25	1.47021e-20	hNSC versus 5XFAD
Nap1l1	nucleosome assembly protein 1-like 1	-0.778132	8.39005e-25	1.51784e-20	hNSC versus 5XFAD
Bri3	brain protein I3	-0.752836	8.59588e-25	1.55508e-20	hNSC versus 5XFAD
Cdip1	cell death inducing Trp53 target 1	-0.801931	8.93059e-25	1.61563e-20	hNSC versus 5XFAD
Ddb1	damage specific DNA binding protein 1	-0.707773	9.08804e-25	1.64412e-20	hNSC versus 5XFAD
Gdi1	guanosine diphosphate (GDP) dissociation inhibitor 1	-0.774192	9.38456e-25	1.69776e-20	hNSC versus 5XFAD
Adar	adenosine deaminase, RNA-specific	-0.790933	9.51299e-25	1.72099e-20	hNSC versus 5XFAD
Pithd1	PITH (C-terminal proteasome-interacting domain of thioredoxin-like) domain containing 1	-0.75585	9.88537e-25	1.78836e-20	hNSC versus 5XFAD
Tpt1	tumor protein, translationally-controlled 1	-0.725446	1.00748e-24	1.82263e-20	hNSC versus 5XFAD
Usp9x	ubiquitin specific peptidase 9, X chromosome	-0.728576	1.03796e-24	1.87778e-20	hNSC versus 5XFAD
Rps11	ribosomal protein S11	-0.787761	1.08775e-24	1.96784e-20	hNSC versus 5XFAD
Ahcyl1	S-adenosylhomocysteine hydrolase-like 1	-0.704958	1.11242e-24	2.01248e-20	hNSC versus 5XFAD
Cox8a	cytochrome c oxidase subunit 8A	-0.841243	1.126e-24	2.03705e-20	hNSC versus 5XFAD
Kcnq2	potassium voltage-gated channel, subfamily Q, member 2	-0.709136	1.13661e-24	2.05624e-20	hNSC versus 5XFAD
Scn2b	sodium channel, voltage-gated, type II, beta	-0.753477	1.18931e-24	2.15157e-20	hNSC versus 5XFAD
Gria2	glutamate receptor, ionotropic, AMPA2 (alpha 2)	-0.773476	1.2329e-24	2.23045e-20	hNSC versus 5XFAD
Rpl34	ribosomal protein L34	-0.7454	1.41478e-24	2.55948e-20	hNSC versus 5XFAD
Myh10	myosin, heavy polypeptide 10, non-muscle	-0.675762	1.56356e-24	2.82863e-20	hNSC versus 5XFAD
Bag6	BCL2-associated athanogene 6	-0.67868	1.58409e-24	2.86577e-20	hNSC versus 5XFAD
Usp11	ubiquitin specific peptidase 11	-0.806802	1.60749e-24	2.90811e-20	hNSC versus 5XFAD
Enpp5	ectonucleotide pyrophosphatase/phosphodiesterase 5	-0.80735	1.75041e-24	3.16666e-20	hNSC versus 5XFAD
Arhgef4	Rho guanine nucleotide exchange factor (GEF) 4	-0.754823	1.87319e-24	3.3888e-20	hNSC versus 5XFAD
Mapk8ip3	mitogen-activated protein kinase 8 interacting protein 3	-0.785125	2.19364e-24	3.96852e-20	hNSC versus 5XFAD
Morf4l2	mortality factor 4 like 2	-0.735712	2.57885e-24	4.66539e-20	hNSC versus 5XFAD
Ghitm	growth hormone inducible transmembrane protein	-0.687128	2.60764e-24	4.71749e-20	hNSC versus 5XFAD
[truncated: 9,924 more rows]

## Sheet: ZI
Gene Symbol	Description	Log2FC	P-value	Padj	Comparison
Fth1	ferritin heavy polypeptide 1	1.79718	4.62268e-55	8.36288e-51	5XFAD versus WT
Cox8a	cytochrome c oxidase subunit 8A	1.68135	1.86528e-54	3.37448e-50	5XFAD versus WT
Rpl13	ribosomal protein L13	1.80634	2.89531e-50	5.2379e-46	5XFAD versus WT
Apoe	apolipoprotein E	1.40708	2.35933e-49	4.26827e-45	5XFAD versus WT
Hspa8	heat shock protein 8	1.02522	2.61098e-49	4.72353e-45	5XFAD versus WT
Pcsk1n	proprotein convertase subtilisin/kexin type 1 inhibitor	2.61395	4.35926e-48	7.88633e-44	5XFAD versus WT
Chchd2	coiled-coil-helix-coiled-coil-helix domain containing 2	1.36577	6.38992e-48	1.156e-43	5XFAD versus WT
Thy1	thymus cell antigen 1, theta	1.35227	4.00771e-47	7.25035e-43	5XFAD versus WT
Chchd10	coiled-coil-helix-coiled-coil-helix domain containing 10	1.62965	2.19965e-44	3.97939e-40	5XFAD versus WT
Gm1673	predicted gene 1673	1.7914	1.03548e-40	1.87329e-36	5XFAD versus WT
Cox5b	cytochrome c oxidase subunit 5B	1.11992	1.13811e-40	2.05895e-36	5XFAD versus WT
Cox5a	cytochrome c oxidase subunit 5A	1.31254	3.96341e-40	7.17021e-36	5XFAD versus WT
Ckb	choline kinase beta	1.04727	6.00498e-40	1.08636e-35	5XFAD versus WT
Rab3a	RAB3A, member RAS oncogene family	1.06653	1.1347e-39	2.05278e-35	5XFAD versus WT
Atp5b	ATP synthase, H+ transporting mitochondrial F1 complex, beta subunit	0.844498	1.51743e-38	2.74517e-34	5XFAD versus WT
Ndufb2	NADH:ubiquinone oxidoreductase subunit B2	1.16054	2.49556e-37	4.51472e-33	5XFAD versus WT
Rps2	ribosomal protein S2	1.4392	2.88921e-37	5.22688e-33	5XFAD versus WT
Klc1	kinesin light chain 1	1.20209	3.91404e-36	7.08088e-32	5XFAD versus WT
Ubb	ubiquitin A-52 residue ribosomal protein fusion product 1	0.771445	6.11456e-36	1.10618e-31	5XFAD versus WT
Hsp90ab1	heat shock protein 90 alpha (cytosolic), class B member 1	0.907329	2.72824e-35	4.93566e-31	5XFAD versus WT
Ndufab1	NADH:ubiquinone oxidoreductase subunit AB1	1.33988	5.45286e-35	9.86477e-31	5XFAD versus WT
Pkm	pyruvate kinase, muscle	0.851632	9.77124e-35	1.76772e-30	5XFAD versus WT
Map1b	microtubule-associated protein 1B	1.10143	9.85189e-35	1.78231e-30	5XFAD versus WT
Tpt1	tumor protein, translationally-controlled 1	1.00165	1.59325e-34	2.88235e-30	5XFAD versus WT
Gapdh	glyceraldehyde-3-phosphate dehydrogenase	0.739017	2.33488e-33	4.22402e-29	5XFAD versus WT
Atp1b1	ATPase, Na+/K+ transporting, beta 1 polypeptide	0.856824	2.95194e-33	5.34035e-29	5XFAD versus WT
Psap	prosaposin	0.867747	1.8222e-32	3.29655e-28	5XFAD versus WT
Podxl2	podocalyxin-like 2	1.88401	5.80029e-32	1.04933e-27	5XFAD versus WT
Cox6a1	cytochrome c oxidase subunit 6A1	0.911678	6.7873e-32	1.22789e-27	5XFAD versus WT
App	amyloid beta (A4) precursor protein	0.814233	9.22797e-32	1.66943e-27	5XFAD versus WT
Hsp90aa1	heat shock protein 90, alpha (cytosolic), class A member 1	0.751441	1.71387e-31	3.10057e-27	5XFAD versus WT
Atp5d	ATP synthase, H+ transporting, mitochondrial F1 complex, delta subunit	1.071	3.60294e-31	6.51808e-27	5XFAD versus WT
Bc1	brain cytoplasmic RNA 1, pseudogene 1	-1.27693	8.06788e-31	1.45956e-26	5XFAD versus WT
Dnm1	dynamin 1	1.09562	8.07533e-31	1.46091e-26	5XFAD versus WT
Calr	calreticulin	1.03941	1.84413e-30	3.33621e-26	5XFAD versus WT
Slc25a3	solute carrier family 25 (mitochondrial carrier, phosphate carrier), member 3	0.85911	8.31819e-30	1.50484e-25	5XFAD versus WT
Atp6v1b2	ATPase, H+ transporting, lysosomal V1 subunit B2	0.9132	1.30934e-29	2.36873e-25	5XFAD versus WT
Ywhag	tyrosine 3-monooxygenase/tryptophan 5-monooxygenase activation protein, gamma polypeptide	0.818466	1.37406e-29	2.48581e-25	5XFAD versus WT
Cryab	crystallin, alpha B	1.22354	1.80939e-29	3.27336e-25	5XFAD versus WT
Ypel3	yippee like 3	1.10878	3.94422e-29	7.13549e-25	5XFAD versus WT
Aldoa	aldolase A, fructose-bisphosphate	0.682541	5.08699e-29	9.20288e-25	5XFAD versus WT
Itm2b	integral membrane protein 2B	0.867909	5.37889e-29	9.73095e-25	5XFAD versus WT
Tpi1	triosephosphate isomerase 1	0.846235	5.64814e-29	1.0218e-24	5XFAD versus WT
Cst3	cystatin C	0.95176	6.94423e-29	1.25628e-24	5XFAD versus WT
Pgam1	phosphoglycerate mutase 1	0.82189	8.54462e-29	1.54581e-24	5XFAD versus WT
Cox4i1	cytochrome c oxidase subunit 4I1	0.76318	1.52918e-28	2.76643e-24	5XFAD versus WT
Hint1	histidine triad nucleotide binding protein 1	0.889328	1.7594e-28	3.18292e-24	5XFAD versus WT
Atp6v0b	ATPase, H+ transporting, lysosomal V0 subunit B	0.971846	2.38276e-28	4.31065e-24	5XFAD versus WT
Ldhb	lactate dehydrogenase B	0.828041	3.27376e-28	5.92256e-24	5XFAD versus WT
Bex2	brain expressed X-linked 2	0.976399	4.83377e-28	8.74478e-24	5XFAD versus WT
Clu	clusterin	0.831903	1.00942e-27	1.82614e-23	5XFAD versus WT
Ctsd	cathepsin D	0.984364	1.21444e-27	2.19704e-23	5XFAD versus WT
Pebp1	phosphatidylethanolamine binding protein 1	0.866196	1.38122e-27	2.49876e-23	5XFAD versus WT
Tuba1b	tubulin, alpha 1B	0.709152	1.7567e-27	3.17804e-23	5XFAD versus WT
Ptgds	prostaglandin D2 synthase (brain)	1.18225	1.96072e-27	3.54713e-23	5XFAD versus WT
Bsg	basigin	1.04868	2.56763e-27	4.64511e-23	5XFAD versus WT
Rabac1	Rab acceptor 1 (prenylated)	0.997852	2.77711e-27	5.02407e-23	5XFAD versus WT
Mdh1	malate dehydrogenase 1, NAD (soluble)	0.727521	2.80825e-27	5.0804e-23	5XFAD versus WT
Morf4l1	mortality factor 4 like 1	0.737012	4.14175e-27	7.49284e-23	5XFAD versus WT
Ubc	ubiquitin A-52 residue ribosomal protein fusion product 1	0.775094	1.10212e-26	1.99384e-22	5XFAD versus WT
Uqcrq	ubiquinol-cytochrome c reductase, complex III subunit VII	0.878259	1.72789e-26	3.12592e-22	5XFAD versus WT
Cox6b1	cytochrome c oxidase, subunit 6B1	0.81304	3.64264e-26	6.58991e-22	5XFAD versus WT
Serp2	stress-associated endoplasmic reticulum protein family member 2	1.17648	4.68686e-26	8.47899e-22	5XFAD versus WT
Gpi1	glucose-6-phosphate isomerase 1	0.809694	4.84106e-26	8.75796e-22	5XFAD versus WT
Mbp	myelin basic protein	0.983424	7.40077e-26	1.33887e-21	5XFAD versus WT
Tuba1a	tubulin, alpha 1A	0.631045	7.54177e-26	1.36438e-21	5XFAD versus WT
Hsph1	heat shock 105kDa/110kDa protein 1	0.958614	7.60757e-26	1.37629e-21	5XFAD versus WT
Nenf	neuron derived neurotrophic factor	1.31908	1.13273e-25	2.04922e-21	5XFAD versus WT
Uchl1	ubiquitin carboxy-terminal hydrolase L1	0.796304	1.32996e-25	2.40602e-21	5XFAD versus WT
Stmn3	stathmin-like 3	0.806033	1.59502e-25	2.88554e-21	5XFAD versus WT
Bin1	bridging integrator 1	0.974466	1.67475e-25	3.0298e-21	5XFAD versus WT
Tcf25	transcription factor 25 (basic helix-loop-helix)	0.840614	1.73368e-25	3.1364e-21	5XFAD versus WT
Rnf187	ring finger protein 187	0.951833	1.95796e-25	3.54214e-21	5XFAD versus WT
Aldoc	aldolase C, fructose-bisphosphate	0.825906	2.11246e-25	3.82166e-21	5XFAD versus WT
Ctsb	cathepsin B	0.793665	2.23241e-25	4.03865e-21	5XFAD versus WT
Mobp	myelin-associated oligodendrocytic basic protein	1.08665	7.52097e-25	1.36062e-20	5XFAD versus WT
Gpx4	glutathione peroxidase 4	0.86548	7.98051e-25	1.44375e-20	5XFAD versus WT
Elob	elongin B	0.814267	1.26063e-24	2.28061e-20	5XFAD versus WT
Dynll2	dynein light chain LC8-type 2	0.776873	1.60358e-24	2.90103e-20	5XFAD versus WT
Myl6	myosin, light polypeptide 6, alkali, smooth muscle and non-muscle	0.712601	2.14623e-24	3.88275e-20	5XFAD versus WT
Ccdc85b	coiled-coil domain containing 85B	0.989192	2.36904e-24	4.28584e-20	5XFAD versus WT
Rtl8a	retrotransposon Gag like 8A	0.878188	2.73451e-24	4.947e-20	5XFAD versus WT
Rtn1	reticulon 1	0.662186	2.91841e-24	5.27969e-20	5XFAD versus WT
Ndrg4	N-myc downstream regulated gene 4	0.631777	3.74775e-24	6.78006e-20	5XFAD versus WT
Clta	clathrin, light polypeptide (Lca)	0.888037	4.44924e-24	8.04913e-20	5XFAD versus WT
Rtl8b	retrotransposon Gag like 8B	1.0332	4.9334e-24	8.92501e-20	5XFAD versus WT
Sez6l2	seizure related 6 homolog like 2	0.855855	5.70969e-24	1.03294e-19	5XFAD versus WT
Meg3	maternally expressed 3	0.838376	6.55679e-24	1.18619e-19	5XFAD versus WT
Selenow	selenoprotein W	0.779622	1.22265e-23	2.21189e-19	5XFAD versus WT
Mpc2	mitochondrial pyruvate carrier 2	0.950322	1.27167e-23	2.30057e-19	5XFAD versus WT
Zwint	ZW10 interactor	0.66844	1.35079e-23	2.44372e-19	5XFAD versus WT
Scand1	SCAN domain-containing 1	1.07763	2.1163e-23	3.82859e-19	5XFAD versus WT
Ncdn	neurochondrin	0.963048	2.42064e-23	4.37918e-19	5XFAD versus WT
Emc10	ER membrane protein complex subunit 10	0.902888	2.58531e-23	4.67708e-19	5XFAD versus WT
Ly6h	lymphocyte antigen 6 complex, locus H	1.33442	2.9801e-23	5.39129e-19	5XFAD versus WT
Thra	thyroid hormone receptor alpha	0.910072	4.46677e-23	8.08083e-19	5XFAD versus WT
Atp5j	ATP synthase, H+ transporting, mitochondrial F0 complex, subunit F	0.698969	4.85813e-23	8.78884e-19	5XFAD versus WT
Mif	macrophage migration inhibitory factor (glycosylation-inhibiting factor)	0.78684	8.84102e-23	1.59943e-18	5XFAD versus WT
Glul	glutamate-ammonia ligase (glutamine synthetase)	0.816941	9.99848e-23	1.80882e-18	5XFAD versus WT
Acot7	acyl-CoA thioesterase 7	0.751879	1.04084e-22	1.88298e-18	5XFAD versus WT
Atp6v0c	ATPase, H+ transporting, lysosomal V0 subunit C	0.686892	1.13015e-22	2.04455e-18	5XFAD versus WT
Snhg11	small nucleolar RNA host gene 11	0.835075	1.27127e-22	2.29986e-18	5XFAD versus WT
Pnmal2	PNMA family member 8B	0.816975	1.64167e-22	2.96994e-18	5XFAD versus WT
Snrpn	small nuclear ribonucleoprotein N	0.700137	1.68532e-22	3.04892e-18	5XFAD versus WT
Ywhah	tyrosine 3-monooxygenase/tryptophan 5-monooxygenase activation protein, eta polypeptide	0.687179	1.74392e-22	3.15492e-18	5XFAD versus WT
Npdc1	neural proliferation, differentiation and control 1	0.887549	1.88039e-22	3.40182e-18	5XFAD versus WT
Eif5a	eukaryotic translation initiation factor 5A	0.870253	1.98553e-22	3.59203e-18	5XFAD versus WT
Cisd1	CDGSH iron sulfur domain 1	0.910141	2.58795e-22	4.68187e-18	5XFAD versus WT
Rtn3	reticulon 3	0.694254	3.35492e-22	6.06939e-18	5XFAD versus WT
Calm1	calmodulin 1	0.659655	3.7018e-22	6.69692e-18	5XFAD versus WT
Ndufs5	NADH:ubiquinone oxidoreductase core subunit S5	0.833408	3.82277e-22	6.91577e-18	5XFAD versus WT
C1qtnf4	C1q and tumor necrosis factor related protein 4	1.01298	4.15868e-22	7.52347e-18	5XFAD versus WT
Eef2	eukaryotic translation elongation factor 2	0.726115	4.64954e-22	8.41149e-18	5XFAD versus WT
Eno2	enolase 2, gamma neuronal	0.785857	4.71409e-22	8.52825e-18	5XFAD versus WT
Nisch	nischarin	0.853321	5.68224e-22	1.02797e-17	5XFAD versus WT
Pgk1	phosphoglycerate kinase 1	0.752843	6.24504e-22	1.12979e-17	5XFAD versus WT
Selenom	selenoprotein M	0.864464	6.36845e-22	1.15212e-17	5XFAD versus WT
Nme1	NME/NM23 nucleoside diphosphate kinase 1	0.764613	6.40709e-22	1.15911e-17	5XFAD versus WT
Itm2c	integral membrane protein 2C	0.804827	6.64121e-22	1.20146e-17	5XFAD versus WT
Calm3	calmodulin 3	0.67875	6.73084e-22	1.21768e-17	5XFAD versus WT
Gnas	GNAS (guanine nucleotide binding protein, alpha stimulating) complex locus	0.705802	7.47132e-22	1.35164e-17	5XFAD versus WT
Gdi1	guanosine diphosphate (GDP) dissociation inhibitor 1	0.716993	1.11364e-21	2.01469e-17	5XFAD versus WT
Eif1	eukaryotic translation initiation factor 1	0.758048	1.32894e-21	2.40418e-17	5XFAD versus WT
Rpsa	ribosomal protein SA	0.719319	1.35037e-21	2.44295e-17	5XFAD versus WT
Atp5j2	ATP synthase, H+ transporting, mitochondrial F0 complex, subunit F2	0.704185	1.47993e-21	2.67735e-17	5XFAD versus WT
Tubb2a	tubulin, beta 2A class IIA	0.667772	1.59428e-21	2.88421e-17	5XFAD versus WT
Ptma	prothymosin alpha	0.774835	1.59698e-21	2.88911e-17	5XFAD versus WT
Uqcrc1	ubiquinol-cytochrome c reductase core protein 1	0.814836	1.70241e-21	3.07983e-17	5XFAD versus WT
Sgk1	serum/glucocorticoid regulated kinase 1	0.950322	1.93747e-21	3.50508e-17	5XFAD versus WT
Snap25	synaptosomal-associated protein 25	0.586247	1.96042e-21	3.5466e-17	5XFAD versus WT
Tomm20	translocase of outer mitochondrial membrane 20	0.768707	2.34575e-21	4.2437e-17	5XFAD versus WT
Cct7	chaperonin containing Tcp1, subunit 7 (eta)	0.842066	2.37074e-21	4.2889e-17	5XFAD versus WT
Cyc1	cytochrome c-1	0.856484	2.86027e-21	5.17452e-17	5XFAD versus WT
Tecr	trans-2,3-enoyl-CoA reductase	0.794866	2.9173e-21	5.27768e-17	5XFAD versus WT
Prkar1b	protein kinase, cAMP dependent regulatory, type I beta	0.828689	3.20601e-21	5.8e-17	5XFAD versus WT
Pfn1	profilin 1	0.889544	3.34753e-21	6.05602e-17	5XFAD versus WT
1110008P14Rik	bublin coiled coil protein	0.936162	3.88675e-21	7.03152e-17	5XFAD versus WT
Tspan3	tetraspanin 3	0.707915	4.03454e-21	7.29889e-17	5XFAD versus WT
Aplp1	amyloid beta (A4) precursor-like protein 1	0.813735	7.71494e-21	1.39571e-16	5XFAD versus WT
Atp5a1	ATP synthase, H+ transporting, mitochondrial F1 complex, alpha subunit 1	0.580069	7.9218e-21	1.43313e-16	5XFAD versus WT
Dbndd2	dysbindin (dystrobrevin binding protein 1) domain containing 2	0.892684	8.96736e-21	1.62229e-16	5XFAD versus WT
Iscu	iron-sulfur cluster assembly enzyme	0.972304	9.06328e-21	1.63964e-16	5XFAD versus WT
Nsg1	neuron specific gene family member 1	0.817208	9.50906e-21	1.72028e-16	5XFAD versus WT
Gaa	glucosidase, alpha, acid	0.887152	1.05847e-20	1.91488e-16	5XFAD versus WT
Qdpr	quinoid dihydropteridine reductase	0.884954	1.14506e-20	2.07153e-16	5XFAD versus WT
Ndufa6	NADH:ubiquinone oxidoreductase subunit A6	0.78149	1.20078e-20	2.17233e-16	5XFAD versus WT
Edf1	endothelial differentiation-related factor 1	0.862257	1.37966e-20	2.49595e-16	5XFAD versus WT
Grin1	glutamate receptor, ionotropic, NMDA1 (zeta 1)	0.908889	1.40956e-20	2.55003e-16	5XFAD versus WT
Calm2	calmodulin 2	0.579811	1.70169e-20	3.07854e-16	5XFAD versus WT
Slc25a4	solute carrier family 25 (mitochondrial carrier, adenine nucleotide translocator), member 4	0.554734	1.95968e-20	3.54525e-16	5XFAD versus WT
Mt1	metallothionein 1	0.803606	1.96857e-20	3.56134e-16	5XFAD versus WT
Hspa5	heat shock protein 5	0.780039	2.07558e-20	3.75494e-16	5XFAD versus WT
2900097C17Rik	Berardinelli-Seip congenital lipodystrophy 2 (seipin)	0.577285	2.14364e-20	3.87805e-16	5XFAD versus WT
Tspan7	tetraspanin 7	0.704772	2.67155e-20	4.8331e-16	5XFAD versus WT
Fau	Finkel-Biskis-Reilly murine sarcoma virus (FBR-MuSV) ubiquitously expressed (fox derived)	0.706116	2.86508e-20	5.18322e-16	5XFAD versus WT
Atp5g3	ATP synthase, H+ transporting, mitochondrial F0 complex, subunit C3 (subunit 9)	0.582489	3.03644e-20	5.49322e-16	5XFAD versus WT
Sncb	synuclein, beta	0.873612	3.13839e-20	5.67766e-16	5XFAD versus WT
Hspe1	heat shock protein 1 (chaperonin 10)	0.76963	3.41034e-20	6.16964e-16	5XFAD versus WT
Map1lc3a	microtubule-associated protein 1 light chain 3 alpha	0.938761	3.47108e-20	6.27953e-16	5XFAD versus WT
Cltc	clathrin, heavy polypeptide (Hc)	0.669126	3.58848e-20	6.49192e-16	5XFAD versus WT
Cd81	CD81 antigen	0.792403	3.66129e-20	6.62364e-16	5XFAD versus WT
Cox6c	cytochrome c oxidase subunit 6C	0.516277	3.94627e-20	7.13919e-16	5XFAD versus WT
Ndfip1	Nedd4 family interacting protein 1	0.633207	4.23017e-20	7.6528e-16	5XFAD versus WT
Tmsb4x	thymosin, beta 4, X chromosome	0.633644	4.64048e-20	8.3951e-16	5XFAD versus WT
Grcc10	gene rich cluster, C10 gene	0.814672	5.03815e-20	9.11451e-16	5XFAD versus WT
Rpl15	ribosomal protein L15	0.732226	5.06436e-20	9.16193e-16	5XFAD versus WT
Nptn	neuroplastin	0.745201	5.7551e-20	1.04115e-15	5XFAD versus WT
Flywch1	FLYWCH-type zinc finger 1	0.815856	6.29418e-20	1.13868e-15	5XFAD versus WT
Ppia	peptidylprolyl isomerase A	0.530333	6.77951e-20	1.22648e-15	5XFAD versus WT
Actg1	actin, gamma, cytoplasmic 1	0.571058	8.84681e-20	1.60048e-15	5XFAD versus WT
Cfl1	cofilin 1, non-muscle	0.704651	1.09661e-19	1.98388e-15	5XFAD versus WT
Clstn1	calsyntenin 1	0.70002	1.20346e-19	2.17718e-15	5XFAD versus WT
Snap47	synaptosomal-associated protein, 47	0.719588	1.3039e-19	2.35888e-15	5XFAD versus WT
Sqstm1	sequestosome 1	0.736682	1.52755e-19	2.76349e-15	5XFAD versus WT
Rplp1	ribosomal protein, large, P1	0.707402	1.88208e-19	3.40488e-15	5XFAD versus WT
Atp5e	ATP synthase, H+ transporting, mitochondrial F1 complex, epsilon subunit	0.571036	1.99112e-19	3.60213e-15	5XFAD versus WT
Nedd8	neural precursor cell expressed, developmentally down-regulated gene 8	0.736493	2.12283e-19	3.8404e-15	5XFAD versus WT
Scd2	stearoyl-Coenzyme A desaturase 2	0.617049	2.26362e-19	4.09511e-15	5XFAD versus WT
Hcn2	hyperpolarization-activated, cyclic nucleotide-gated K+ 2	0.78923	2.75189e-19	4.97844e-15	5XFAD versus WT
Slc22a17	solute carrier family 22 (organic cation transporter), member 17	0.748731	2.91462e-19	5.27284e-15	5XFAD versus WT
Rpl28	ribosomal protein L28	0.674438	3.80775e-19	6.8886e-15	5XFAD versus WT
Ndrg3	N-myc downstream regulated gene 3	0.764203	3.81221e-19	6.89667e-15	5XFAD versus WT
Cltb	clathrin, light polypeptide (Lcb)	0.807436	4.0472e-19	7.32178e-15	5XFAD versus WT
Atp5g1	ATP synthase, H+ transporting, mitochondrial F0 complex, subunit C1 (subunit 9)	0.761173	4.14543e-19	7.4995e-15	5XFAD versus WT
Rps15	ribosomal protein S15	0.71915	4.14867e-19	7.50536e-15	5XFAD versus WT
Plekhb1	pleckstrin homology domain containing, family B (evectins) member 1	0.805929	5.42601e-19	9.8162e-15	5XFAD versus WT
Tubb3	tubulin, beta 3 class III	0.768873	6.29317e-19	1.1385e-14	5XFAD versus WT
Mdh2	malate dehydrogenase 2, NAD (mitochondrial)	0.661779	6.95887e-19	1.25893e-14	5XFAD versus WT
Ndufv2	NADH:ubiquinone oxidoreductase core subunit V2	0.757361	7.30991e-19	1.32244e-14	5XFAD versus WT
Nme2	NME/NM23 nucleoside diphosphate kinase 2	0.717732	7.76532e-19	1.40482e-14	5XFAD versus WT
Uqcr10	ubiquinol-cytochrome c reductase, complex III subunit X	0.653916	9.14102e-19	1.6537e-14	5XFAD versus WT
Ndrg2	N-myc downstream regulated gene 2	0.706823	1.05619e-18	1.91075e-14	5XFAD versus WT
Atp5h	ATP synthase, H+ transporting, mitochondrial F0 complex, subunit D	0.636083	1.11787e-18	2.02235e-14	5XFAD versus WT
Ndufa12	NADH:ubiquinone oxidoreductase subunit A12	0.737887	1.27298e-18	2.30295e-14	5XFAD versus WT
Abhd8	abhydrolase domain containing 8	0.809444	1.4059e-18	2.54341e-14	5XFAD versus WT
Oaz1	ornithine decarboxylase antizyme 1	0.657116	1.66322e-18	3.00892e-14	5XFAD versus WT
Mrfap1	Morf4 family associated protein 1	0.688731	1.66916e-18	3.01968e-14	5XFAD versus WT
Cox7b	cytochrome c oxidase subunit 7B	0.62541	1.71677e-18	3.1058e-14	5XFAD versus WT
Aco2	aconitase 2, mitochondrial	0.747508	2.42759e-18	4.39176e-14	5XFAD versus WT
Reep5	receptor accessory protein 5	0.688577	2.44681e-18	4.42653e-14	5XFAD versus WT
Ndufc1	NADH:ubiquinone oxidoreductase subunit C1	0.703224	2.52874e-18	4.57475e-14	5XFAD versus WT
Atp5o	ATP synthase, H+ transporting, mitochondrial F1 complex, O subunit	0.62622	2.72338e-18	4.92686e-14	5XFAD versus WT
Prdx5	peroxiredoxin 6	0.784709	2.94621e-18	5.32998e-14	5XFAD versus WT
Dnaja1	DnaJ heat shock protein family (Hsp40) member A1	0.673936	2.97599e-18	5.38387e-14	5XFAD versus WT
Stub1	STIP1 homology and U-Box containing protein 1	0.859338	3.44344e-18	6.22953e-14	5XFAD versus WT
Mlf2	myeloid leukemia factor 2	0.797965	3.59557e-18	6.50475e-14	5XFAD versus WT
Ttc3	tetratricopeptide repeat domain 3	0.625007	4.24218e-18	7.67452e-14	5XFAD versus WT
Rab6b	RAB6B, member RAS oncogene family	0.713848	4.53285e-18	8.20038e-14	5XFAD versus WT
Stmn1	stathmin 1	0.699928	4.74871e-18	8.5909e-14	5XFAD versus WT
Ndufs7	NADH:ubiquinone oxidoreductase core subunit S7	0.744213	6.00797e-18	1.0869e-13	5XFAD versus WT
Rps3a1	ribosomal protein S3A1	0.639358	6.44387e-18	1.16576e-13	5XFAD versus WT
Ftl1	ferritin light polypeptide 1	0.781918	7.12755e-18	1.28944e-13	5XFAD versus WT
Ahi1	Abelson helper integration site 1	0.875859	7.15682e-18	1.29474e-13	5XFAD versus WT
Syngr1	synaptogyrin 1	0.822718	7.59456e-18	1.37393e-13	5XFAD versus WT
Eef1a1	eukaryotic translation elongation factor 1 alpha 1	0.476085	8.79967e-18	1.59195e-13	5XFAD versus WT
Pfkm	phosphofructokinase, muscle	0.731127	1.08581e-17	1.96433e-13	5XFAD versus WT
Tmem59	transmembrane protein 59	0.761658	1.35032e-17	2.44286e-13	5XFAD versus WT
Snx3	sorting nexin 3	0.756296	1.48351e-17	2.68381e-13	5XFAD versus WT
Gnb2	guanine nucleotide binding protein (G protein), beta 2	0.888057	1.67152e-17	3.02395e-13	5XFAD versus WT
Rpl11	ribosomal protein L11	0.672176	1.68585e-17	3.04987e-13	5XFAD versus WT
Actb	actin, beta	0.573321	1.79107e-17	3.24022e-13	5XFAD versus WT
Tubb5	tubulin, beta 5 class I	0.634316	1.93883e-17	3.50754e-13	5XFAD versus WT
Atp6v1e1	ATPase, H+ transporting, lysosomal V1 subunit E1	0.707576	3.2973e-17	5.96514e-13	5XFAD versus WT
Uqcr11	ubiquinol-cytochrome c reductase, complex III subunit XI	0.678641	4.13841e-17	7.48679e-13	5XFAD versus WT
Park7	Parkinson disease (autosomal recessive, early onset) 7	0.698703	4.61081e-17	8.34142e-13	5XFAD versus WT
Atp5c1	ATP synthase, H+ transporting, mitochondrial F1 complex, gamma polypeptide 1	0.696097	4.76769e-17	8.62523e-13	5XFAD versus WT
Cox7a2	cytochrome c oxidase subunit 7A2	0.557572	5.12753e-17	9.27621e-13	5XFAD versus WT
Ndufv1	NADH:ubiquinone oxidoreductase core subunit V1	0.696786	5.35074e-17	9.68002e-13	5XFAD versus WT
Atp1a3	ATPase, Na+/K+ transporting, alpha 3 polypeptide	0.620799	5.83002e-17	1.05471e-12	5XFAD versus WT
Stxbp1	syntaxin binding protein 1	0.681566	5.91647e-17	1.07035e-12	5XFAD versus WT
Syn1	synapsin I	0.71035	6.46069e-17	1.1688e-12	5XFAD versus WT
Abhd12	abhydrolase domain containing 12	0.794866	6.84313e-17	1.23799e-12	5XFAD versus WT
Snrpf	small nuclear ribonucleoprotein polypeptide F	0.835647	7.13672e-17	1.2911e-12	5XFAD versus WT
Pea15a	proliferation and apoptosis adaptor protein 15A	0.697871	7.8983e-17	1.42888e-12	5XFAD versus WT
Rpl18a	ribosomal protein L18	0.634504	7.97457e-17	1.44268e-12	5XFAD versus WT
Ndufc2	NADH:ubiquinone oxidoreductase subunit C2	0.663964	8.50511e-17	1.53866e-12	5XFAD versus WT
Atp6v0e2	ATPase, H+ transporting, lysosomal V0 subunit E2	0.683163	9.30994e-17	1.68426e-12	5XFAD versus WT
Mal	myelin and lymphocyte protein, T cell differentiation protein	0.839668	9.86919e-17	1.78544e-12	5XFAD versus WT
Hsbp1	heat shock factor binding protein 1	0.715894	1.08725e-16	1.96694e-12	5XFAD versus WT
Prkar1a	protein kinase, cAMP dependent regulatory, type I, alpha	0.633899	1.18831e-16	2.14978e-12	5XFAD versus WT
Sparcl1	SPARC-like 1	0.579674	1.25069e-16	2.26263e-12	5XFAD versus WT
Wbp2	WW domain binding protein 2	0.644152	1.31205e-16	2.37364e-12	5XFAD versus WT
Apbb1	amyloid beta (A4) precursor protein-binding, family B, member 1	0.712574	1.41708e-16	2.56363e-12	5XFAD versus WT
Gabarapl1	gamma-aminobutyric acid (GABA) A receptor-associated protein-like 1	0.605498	1.41736e-16	2.56415e-12	5XFAD versus WT
Ndufb8	NADH:ubiquinone oxidoreductase subunit B8	0.653575	1.42296e-16	2.57427e-12	5XFAD versus WT
Pink1	PTEN induced putative kinase 1	0.745804	1.50381e-16	2.72055e-12	5XFAD versus WT
Kif1a	kinesin family member 1A	0.626687	1.56178e-16	2.82541e-12	5XFAD versus WT
Atp6v0d1	ATPase, H+ transporting, lysosomal V0 subunit D1	0.679734	1.93522e-16	3.50101e-12	5XFAD versus WT
Ghitm	growth hormone inducible transmembrane protein	0.620002	1.94726e-16	3.52278e-12	5XFAD versus WT
Tubb4b	tubulin, beta 4B class IVB	0.714052	2.2361e-16	4.04533e-12	5XFAD versus WT
Cacybp	calcyclin binding protein	0.723811	2.71259e-16	4.90735e-12	5XFAD versus WT
Fkbp1a	FK506 binding protein 1a	0.673551	3.10227e-16	5.61232e-12	5XFAD versus WT
Rplp2	ribosomal protein, large P2	0.671083	3.16632e-16	5.72819e-12	5XFAD versus WT
Vapa	vesicle-associated membrane protein, associated protein A	0.747952	3.56551e-16	6.45037e-12	5XFAD versus WT
Cplx1	complexin 1	0.704408	3.60977e-16	6.53044e-12	5XFAD versus WT
Camk2b	calcium/calmodulin-dependent protein kinase II, beta	0.717676	4.05064e-16	7.32802e-12	5XFAD versus WT
Sptan1	spectrin alpha, non-erythrocytic 1	0.648308	4.07521e-16	7.37247e-12	5XFAD versus WT
Nrgn	neurogranin	0.840878	4.11929e-16	7.4522e-12	5XFAD versus WT
Ap2s1	adaptor-related protein complex 2, sigma 1 subunit	0.674097	4.26148e-16	7.70945e-12	5XFAD versus WT
Capns1	calpain, small subunit 1	0.817079	4.6674e-16	8.44379e-12	5XFAD versus WT
Tsc22d3	TSC22 domain family, member 3	0.760791	4.73787e-16	8.57128e-12	5XFAD versus WT
Maged1	MAGE family member D1	0.627586	4.83809e-16	8.75258e-12	5XFAD versus WT
Ndufa4	Ndufa4, mitochondrial complex associated	0.487157	4.89277e-16	8.85151e-12	5XFAD versus WT
Rpl29	ribosomal protein L29	0.661289	4.91258e-16	8.88735e-12	5XFAD versus WT
Arhgef4	Rho guanine nucleotide exchange factor (GEF) 4	0.728174	5.3758e-16	9.72536e-12	5XFAD versus WT
Idh3b	isocitrate dehydrogenase 3 (NAD+) beta	0.695537	5.80185e-16	1.04961e-11	5XFAD versus WT
Syt1	synaptotagmin I	0.649395	8.19674e-16	1.48287e-11	5XFAD versus WT
Prkacb	protein kinase, cAMP dependent, catalytic, beta	0.646338	8.26462e-16	1.49515e-11	5XFAD versus WT
Fis1	fission, mitochondrial 1	0.655057	8.36305e-16	1.51296e-11	5XFAD versus WT
Stip1	stress-induced phosphoprotein 1	0.751461	8.4211e-16	1.52346e-11	5XFAD versus WT
Sparc	secreted acidic cysteine rich glycoprotein	0.688842	8.46687e-16	1.53174e-11	5XFAD versus WT
Uqcrfs1	ubiquinol-cytochrome c reductase, Rieske iron-sulfur polypeptide 1	0.686014	8.68273e-16	1.57079e-11	5XFAD versus WT
Grina	glutamate receptor, ionotropic, N-methyl D-aspartate-associated protein 1 (glutamate binding)	0.694634	8.98509e-16	1.62549e-11	5XFAD versus WT
Aplp2	amyloid beta (A4) precursor-like protein 2	0.623055	1.0229e-15	1.85054e-11	5XFAD versus WT
Mtch1	mitochondrial carrier 1	0.639767	1.02778e-15	1.85936e-11	5XFAD versus WT
Nckap1	NCK-associated protein 1	0.667203	1.16213e-15	2.10241e-11	5XFAD versus WT
Tle5	TLE family member 5, transcriptional modulator	0.694362	1.18399e-15	2.14196e-11	5XFAD versus WT
Cend1	cell cycle exit and neuronal differentiation 1	0.667892	1.24608e-15	2.25428e-11	5XFAD versus WT
Dynll1	dynein light chain LC8-type 1	0.65409	1.25195e-15	2.2649e-11	5XFAD versus WT
Rtn4	reticulon 4	0.547609	1.4501e-15	2.62337e-11	5XFAD versus WT
Lamp1	lysosomal-associated membrane protein 1	0.663185	1.45102e-15	2.62503e-11	5XFAD versus WT
Rpl6	ribosomal protein L6	0.577798	1.45236e-15	2.62747e-11	5XFAD versus WT
Atp5f1	ATP synthase peripheral stalk-membrane subunit b	0.588493	1.48088e-15	2.67906e-11	5XFAD versus WT
Got1	glutamic-oxaloacetic transaminase 1, soluble	0.629361	1.54424e-15	2.79368e-11	5XFAD versus WT
Ndufs2	NADH:ubiquinone oxidoreductase core subunit S2	0.655226	1.91449e-15	3.46351e-11	5XFAD versus WT
Cox7c	cytochrome c oxidase subunit 7C	0.518324	2.14384e-15	3.87842e-11	5XFAD versus WT
Syn2	synapsin II	0.74905	2.22028e-15	4.01671e-11	5XFAD versus WT
Fez1	fasciculation and elongation protein zeta 1 (zygin I)	0.694855	2.27956e-15	4.12396e-11	5XFAD versus WT
Copg1	coatomer protein complex, subunit gamma 1	0.670872	2.41499e-15	4.36897e-11	5XFAD versus WT
Cpe	carboxypeptidase E	0.532423	2.5558e-15	4.6237e-11	5XFAD versus WT
Ppp1r14a	protein phosphatase 1, regulatory inhibitor subunit 14A	0.69105	2.74142e-15	4.9595e-11	5XFAD versus WT
Manf	mesencephalic astrocyte-derived neurotrophic factor	0.718118	2.87226e-15	5.1962e-11	5XFAD versus WT
Ywhae	tyrosine 3-monooxygenase/tryptophan 5-monooxygenase activation protein, epsilon polypeptide	0.557555	3.22939e-15	5.84229e-11	5XFAD versus WT
Rps10	ribosomal protein S10	0.662234	3.56497e-15	6.44939e-11	5XFAD versus WT
Cbarp	calcium channel, voltage-dependent, beta subunit associated regulatory protein	0.679537	3.61905e-15	6.54722e-11	5XFAD versus WT
Rpl21	ribosomal protein L21	0.578443	3.91726e-15	7.08671e-11	5XFAD versus WT
Ube2s	ubiquitin-conjugating enzyme E2S	0.767401	3.92859e-15	7.10721e-11	5XFAD versus WT
Mrps24	mitochondrial ribosomal protein S24	0.748215	4.14032e-15	7.49026e-11	5XFAD versus WT
Selenof	selenoprotein F	0.661666	4.294e-15	7.76827e-11	5XFAD versus WT
Rpl27	ribosomal protein L27	0.561093	4.36526e-15	7.8972e-11	5XFAD versus WT
Cck	cholecystokinin	0.821141	4.50032e-15	8.14152e-11	5XFAD versus WT
Canx	calnexin	0.583364	4.69186e-15	8.48804e-11	5XFAD versus WT
Rpl36	ribosomal protein L36	0.569455	4.83388e-15	8.74497e-11	5XFAD versus WT
Fkbp8	FK506 binding protein 8	0.672845	4.85211e-15	8.77795e-11	5XFAD versus WT
Ntrk2	neurotrophic tyrosine kinase, receptor, type 2	0.667842	5.08909e-15	9.20668e-11	5XFAD versus WT
Rpl24	ribosomal protein L24	0.555868	5.86294e-15	1.06066e-10	5XFAD versus WT
Timp2	tissue inhibitor of metalloproteinase 2	0.727853	5.93738e-15	1.07413e-10	5XFAD versus WT
Olfm1	olfactomedin 1	0.588093	6.20449e-15	1.12245e-10	5XFAD versus WT
Nsf	N-ethylmaleimide sensitive fusion protein	0.672902	6.73101e-15	1.21771e-10	5XFAD versus WT
Kif5a	kinesin family member 5A	0.688583	6.73303e-15	1.21807e-10	5XFAD versus WT
Myl12b	myosin, light chain 12B, regulatory	0.623865	7.0351e-15	1.27272e-10	5XFAD versus WT
Rac1	Rac family small GTPase 1	0.564873	7.71438e-15	1.39561e-10	5XFAD versus WT
Trf	transferrin	0.786674	8.891e-15	1.60847e-10	5XFAD versus WT
Ssbp4	single stranded DNA binding protein 4	0.72691	8.97702e-15	1.62403e-10	5XFAD versus WT
AC149090.1		0.722474	9.37146e-15	1.69539e-10	5XFAD versus WT
Slc1a2	solute carrier family 1 (glial high affinity glutamate transporter), member 2	0.652161	1.02409e-14	1.85268e-10	5XFAD versus WT
BC031181	cDNA sequence BC031181	0.679995	1.09784e-14	1.9861e-10	5XFAD versus WT
Ube2v1	ubiquitin-conjugating enzyme E2 variant 1	0.705457	1.10239e-14	1.99433e-10	5XFAD versus WT
Pitpna	phosphatidylinositol transfer protein, alpha	0.674686	1.32208e-14	2.39178e-10	5XFAD versus WT
Rpl8	ribosomal protein L8	0.585309	1.61199e-14	2.91626e-10	5XFAD versus WT
Ahcyl1	S-adenosylhomocysteine hydrolase-like 1	0.622841	1.67694e-14	3.03374e-10	5XFAD versus WT
Atp5l	ATP synthase, H+ transporting, mitochondrial F0 complex, subunit G	0.507087	1.70675e-14	3.08768e-10	5XFAD versus WT
Sod1	superoxide dismutase 1, soluble	0.54633	1.86798e-14	3.37936e-10	5XFAD versus WT
Slc25a5	solute carrier family 25 (mitochondrial carrier, adenine nucleotide translocator), member 5	0.604513	1.88324e-14	3.40697e-10	5XFAD versus WT
Scg3	secretogranin III	0.662705	1.90092e-14	3.43895e-10	5XFAD versus WT
Ensa	endosulfine alpha	0.70108	1.92431e-14	3.48128e-10	5XFAD versus WT
Dynlrb1	dynein light chain roadblock-type 1	0.622319	1.94153e-14	3.51242e-10	5XFAD versus WT
Ppp2r1a	protein phosphatase 2, regulatory subunit A, alpha	0.581337	2.19377e-14	3.96874e-10	5XFAD versus WT
Arf1	ADP-ribosylation factor 1	0.634307	2.46194e-14	4.4539e-10	5XFAD versus WT
Vamp2	vesicle-associated membrane protein 2	0.626751	2.52451e-14	4.5671e-10	5XFAD versus WT
Rps20	ribosomal protein S20	0.529363	2.54675e-14	4.60732e-10	5XFAD versus WT
Pdxp	pyridoxal (pyridoxine, vitamin B6) phosphatase	0.648345	2.69843e-14	4.88174e-10	5XFAD versus WT
Ndufa10	NADH:ubiquinone oxidoreductase subunit A10	0.625004	2.72892e-14	4.9369e-10	5XFAD versus WT
Clip3	CAP-GLY domain containing linker protein 3	0.596781	3.05505e-14	5.52689e-10	5XFAD versus WT
Pfdn5	prefoldin 5	0.637072	3.47599e-14	6.28842e-10	5XFAD versus WT
Uqcc2	ubiquinol-cytochrome c reductase complex assembly factor 2	0.630054	3.59073e-14	6.496e-10	5XFAD versus WT
Ndufs8	NADH:ubiquinone oxidoreductase core subunit S8	0.661006	3.61641e-14	6.54244e-10	5XFAD versus WT
Atpif1	ATPase inhibitory factor 1	0.619214	3.75251e-14	6.78867e-10	5XFAD versus WT
Ncald	neurocalcin delta	0.628369	3.76853e-14	6.81765e-10	5XFAD versus WT
Rpl13a	ribosomal protein L13A	0.501514	4.28775e-14	7.75696e-10	5XFAD versus WT
Alkbh6	alkB homolog 6	0.567314	4.4062e-14	7.97126e-10	5XFAD versus WT
Pfn2	profilin 2	0.589095	4.5403e-14	8.21386e-10	5XFAD versus WT
Guk1	guanylate kinase 1	0.699892	4.67743e-14	8.46193e-10	5XFAD versus WT
Rpl23	mitochondrial ribosomal protein L23	0.519304	5.02066e-14	9.08287e-10	5XFAD versus WT
Ywhab	tyrosine 3-monooxygenase/tryptophan 5-monooxygenase activation protein, beta polypeptide	0.551046	5.49499e-14	9.94098e-10	5XFAD versus WT
Ddx5	DEAD box helicase 5	0.539047	5.5612e-14	1.00608e-09	5XFAD versus WT
Micos10	mitochondrial contact site and cristae organizing system subunit 10	0.652576	5.6099e-14	1.01489e-09	5XFAD versus WT
Map1lc3b	microtubule-associated protein 1 light chain 3 beta	0.630474	5.9948e-14	1.08452e-09	5XFAD versus WT
Rps16	ribosomal protein S16	0.590074	6.07308e-14	1.09868e-09	5XFAD versus WT
Ndufa11	NADH:ubiquinone oxidoreductase subunit A11	0.603112	6.25257e-14	1.13115e-09	5XFAD versus WT
Cnp	2',3'-cyclic nucleotide 3' phosphodiesterase	0.69837	7.98605e-14	1.44476e-09	5XFAD versus WT
Rack1	receptor for activated C kinase 1	0.593096	8.44432e-14	1.52766e-09	5XFAD versus WT
Sod2	superoxide dismutase 2, mitochondrial	0.659962	9.58086e-14	1.73327e-09	5XFAD versus WT
Ywhaq	tyrosine 3-monooxygenase/tryptophan 5-monooxygenase activation protein theta	0.51797	9.94111e-14	1.79845e-09	5XFAD versus WT
H2afj	H2J.A histone	0.627998	1.02062e-13	1.8464e-09	5XFAD versus WT
Ptprn	protein tyrosine phosphatase, receptor type, N	0.731127	1.02198e-13	1.84887e-09	5XFAD versus WT
Atp5md	ATP synthase membrane subunit DAPIT	0.466872	1.05395e-13	1.90671e-09	5XFAD versus WT
Selenop	selenoprotein P	0.656698	1.05655e-13	1.91141e-09	5XFAD versus WT
D8Ertd738e	DNA segment, Chr 8, ERATO Doi 738, expressed	0.689728	1.12752e-13	2.0398e-09	5XFAD versus WT
Arf5	ADP-ribosylation factor 5	0.673491	1.13013e-13	2.04453e-09	5XFAD versus WT
Ctnnb1	catenin (cadherin associated protein), beta 1	0.564266	1.19933e-13	2.16971e-09	5XFAD versus WT
Ttc9b	tetratricopeptide repeat domain 9B	0.632554	1.20009e-13	2.17109e-09	5XFAD versus WT
Slc6a1	solute carrier family 6 (neurotransmitter transporter, GABA), member 1	0.727215	1.25352e-13	2.26775e-09	5XFAD versus WT
Fbxl16	F-box and leucine-rich repeat protein 16	0.615999	1.25417e-13	2.26891e-09	5XFAD versus WT
Kif1b	kinesin family member 1B	0.581398	1.47936e-13	2.67632e-09	5XFAD versus WT
Gde1	glycerophosphodiester phosphodiesterase 1	0.639417	1.48797e-13	2.69189e-09	5XFAD versus WT
Mapk8ip3	mitogen-activated protein kinase 8 interacting protein 3	0.646927	1.57753e-13	2.8539e-09	5XFAD versus WT
Trir	telomerase RNA component interacting RNase	0.706398	1.66317e-13	3.00885e-09	5XFAD versus WT
Pgp	ATP-binding cassette, sub-family B (MDR/TAP), member 1A	0.655717	1.73672e-13	3.1419e-09	5XFAD versus WT
Ldha	lactate dehydrogenase A	0.665216	1.76611e-13	3.19508e-09	5XFAD versus WT
Rpl7a	ribosomal protein L7	0.543669	1.76861e-13	3.19959e-09	5XFAD versus WT
Pld3	phospholipase D family, member 3	0.71035	1.7798e-13	3.21983e-09	5XFAD versus WT
Gprasp1	G protein-coupled receptor associated sorting protein 1	0.474389	1.80773e-13	3.27036e-09	5XFAD versus WT
Tmx2	thioredoxin-related transmembrane protein 2	0.606029	1.84302e-13	3.3342e-09	5XFAD versus WT
Stmn2	stathmin-like 2	0.568628	2.12673e-13	3.84747e-09	5XFAD versus WT
Dync1h1	dynein cytoplasmic 1 heavy chain 1	0.644742	2.12734e-13	3.84857e-09	5XFAD versus WT
Gng3	guanine nucleotide binding protein (G protein), gamma 3	0.642724	2.15508e-13	3.89876e-09	5XFAD versus WT
Tagln3	transgelin 3	0.609942	2.18889e-13	3.95992e-09	5XFAD versus WT
Ndufa3	NADH:ubiquinone oxidoreductase subunit A3	0.531604	2.30499e-13	4.16995e-09	5XFAD versus WT
Erp29	endoplasmic reticulum protein 29	0.694224	2.34033e-13	4.23389e-09	5XFAD versus WT
Prdx2	peroxiredoxin 2	0.585301	2.41863e-13	4.37554e-09	5XFAD versus WT
Dctn3	dynactin 3	0.658009	2.53979e-13	4.59473e-09	5XFAD versus WT
Psma7	proteasome subunit alpha 7	0.59832	2.59689e-13	4.69804e-09	5XFAD versus WT
Rps8	ribosomal protein S8	0.564041	2.78425e-13	5.03698e-09	5XFAD versus WT
Atp6ap2	ATPase, H+ transporting, lysosomal accessory protein 2	0.547491	2.81401e-13	5.09083e-09	5XFAD versus WT
Bmyc	brain expressed myelocytomatosis oncogene	0.700925	2.87714e-13	5.20503e-09	5XFAD versus WT
Rpl27a	ribosomal protein L27A	0.574678	3.0136e-13	5.4519e-09	5XFAD versus WT
Sars	seryl-aminoacyl-tRNA synthetase	0.653248	3.01791e-13	5.4597e-09	5XFAD versus WT
Ttyh1	tweety family member 1	0.624444	3.04493e-13	5.50858e-09	5XFAD versus WT
Car2	carbonic anhydrase 2	0.721734	3.05562e-13	5.52793e-09	5XFAD versus WT
Rpl3	ribosomal protein L3	0.471453	3.16387e-13	5.72376e-09	5XFAD versus WT
Vdac1	voltage-dependent anion channel 1	0.529461	3.17512e-13	5.74411e-09	5XFAD versus WT
Dpysl2	dihydropyrimidinase-like 2	0.539183	3.24769e-13	5.87539e-09	5XFAD versus WT
Rps7	ribosomal protein S7	0.53813	3.3779e-13	6.11096e-09	5XFAD versus WT
Cyfip2	cytoplasmic FMR1 interacting protein 2	0.606193	3.4505e-13	6.24229e-09	5XFAD versus WT
Napb	N-ethylmaleimide sensitive fusion protein attachment protein beta	0.660023	3.47866e-13	6.29324e-09	5XFAD versus WT
Atp6v1d	ATPase, H+ transporting, lysosomal V1 subunit D	0.632252	3.69022e-13	6.67598e-09	5XFAD versus WT
Dmtn	dematin actin binding protein	0.650802	3.77794e-13	6.83468e-09	5XFAD versus WT
Tmem30a	transmembrane protein 30A	0.590568	3.78523e-13	6.84786e-09	5XFAD versus WT
Gnb1	guanine nucleotide binding protein (G protein), beta 1	0.539414	3.83155e-13	6.93165e-09	5XFAD versus WT
Ppp1cc	protein phosphatase 1 catalytic subunit gamma	0.646969	3.83243e-13	6.93324e-09	5XFAD versus WT
Nedd4	neural precursor cell expressed, developmentally down-regulated 4	0.588262	3.86864e-13	6.99876e-09	5XFAD versus WT
Gng13	guanine nucleotide binding protein (G protein), gamma 13	0.678909	3.87166e-13	7.00423e-09	5XFAD versus WT
Eif4h	eukaryotic translation initiation factor 4H	0.561563	3.89287e-13	7.04258e-09	5XFAD versus WT
Hnrnpk	heterogeneous nuclear ribonucleoprotein K	0.555263	4.07473e-13	7.37159e-09	5XFAD versus WT
Rps12	ribosomal protein S12	0.541402	4.16131e-13	7.52823e-09	5XFAD versus WT
Rex1bd	required for excision 1-B domain containing	0.69105	4.36441e-13	7.89566e-09	5XFAD versus WT
Kif5c	kinesin family member 5C	0.6535	4.73147e-13	8.5597e-09	5XFAD versus WT
Rnasek	ribonuclease, RNase K	0.612246	4.8549e-13	8.783e-09	5XFAD versus WT
Ndufb6	NADH:ubiquinone oxidoreductase subunit B6	0.622954	4.97252e-13	8.99578e-09	5XFAD versus WT
Vti1b	vesicle transport through interaction with t-SNAREs 1B	0.606781	5.04732e-13	9.13111e-09	5XFAD versus WT
Ndufb9	NADH:ubiquinone oxidoreductase subunit B9	0.607721	5.24805e-13	9.49425e-09	5XFAD versus WT
Sdhb	succinate dehydrogenase complex, subunit B, iron sulfur (Ip)	0.651656	5.67036e-13	1.02582e-08	5XFAD versus WT
Hsp90b1	heat shock protein 90, beta (Grp94), member 1	0.567652	6.04104e-13	1.09288e-08	5XFAD versus WT
Zcchc18	zinc finger, CCHC domain containing 18	0.567234	6.20225e-13	1.12205e-08	5XFAD versus WT
Fdx2	ferredoxin 2	0.598569	6.39962e-13	1.15775e-08	5XFAD versus WT
Fkbp3	FK506 binding protein 3	0.595678	6.50536e-13	1.17689e-08	5XFAD versus WT
Ppp2ca	protein phosphatase 2 (formerly 2A), catalytic subunit, alpha isoform	0.58037	6.95056e-13	1.25743e-08	5XFAD versus WT
Atp6v0a1	ATPase, H+ transporting, lysosomal V0 subunit A1	0.631305	7.05809e-13	1.27688e-08	5XFAD versus WT
Mpc1	mitochondrial pyruvate carrier 1	0.572405	7.32198e-13	1.32462e-08	5XFAD versus WT
Atp6ap1	ATPase, H+ transporting, lysosomal accessory protein 1	0.596487	7.43383e-13	1.34485e-08	5XFAD versus WT
Olig1	oligodendrocyte transcription factor 1	0.71351	8.06319e-13	1.45871e-08	5XFAD versus WT
Scg5	secretogranin V	0.57607	8.66468e-13	1.56753e-08	5XFAD versus WT
Arf3	ADP-ribosylation factor 3	0.578055	9.31032e-13	1.68433e-08	5XFAD versus WT
Map4	microtubule-associated protein 4	0.564416	9.55893e-13	1.72931e-08	5XFAD versus WT
Dctn1	dynactin 1	0.616539	1.07014e-12	1.93599e-08	5XFAD versus WT
Rps3	ribosomal protein S3	0.524288	1.10187e-12	1.9934e-08	5XFAD versus WT
Map2	microtubule-associated protein 2	0.545199	1.13614e-12	2.05539e-08	5XFAD versus WT
Cdc42	cell division cycle 42	0.531326	1.18783e-12	2.14891e-08	5XFAD versus WT
Drap1	Dr1 associated protein 1 (negative cofactor 2 alpha)	0.754896	1.20968e-12	2.18843e-08	5XFAD versus WT
Morf4l2	mortality factor 4 like 2	0.585222	1.21318e-12	2.19476e-08	5XFAD versus WT
Tspyl4	TSPY-like 4	0.545665	1.24449e-12	2.25141e-08	5XFAD versus WT
Lgi3	leucine-rich repeat LGI family, member 3	0.632455	1.31276e-12	2.37491e-08	5XFAD versus WT
Sult4a1	sulfotransferase family 4A, member 1	0.640206	1.40512e-12	2.54201e-08	5XFAD versus WT
Ap2m1	adaptor-related protein complex 2, mu 1 subunit	0.506274	1.40929e-12	2.54955e-08	5XFAD versus WT
Saraf	store-operated calcium entry-associated regulatory factor	0.607526	1.48955e-12	2.69474e-08	5XFAD versus WT
Prdx6	peroxiredoxin 6	0.611403	1.53405e-12	2.77526e-08	5XFAD versus WT
Rab6a	RAB6A, member RAS oncogene family	0.574236	1.68008e-12	3.03944e-08	5XFAD versus WT
Rab3c	RAB3C, member RAS oncogene family	0.650137	1.69163e-12	3.06033e-08	5XFAD versus WT
Pop5	processing of precursor 5, ribonuclease P/MRP family (S. cerevisiae)	0.665664	1.93756e-12	3.50523e-08	5XFAD versus WT
Dctn2	dynactin 2	0.599021	1.97178e-12	3.56715e-08	5XFAD versus WT
Rpl12	ribosomal protein L12	0.546278	1.99774e-12	3.61412e-08	5XFAD versus WT
Rpl41	ribosomal protein L41	0.486139	2.27729e-12	4.11985e-08	5XFAD versus WT
Vgf	VGF nerve growth factor inducible	1.07254	2.39489e-12	4.3326e-08	5XFAD versus WT
Rps26	ribosomal protein S26	0.55459	2.39591e-12	4.33445e-08	5XFAD versus WT
Cox7a2l	cytochrome c oxidase subunit 7A2 like	0.624136	2.47133e-12	4.47089e-08	5XFAD versus WT
Slc12a5	solute carrier family 12, member 5	0.614088	2.51217e-12	4.54476e-08	5XFAD versus WT
C1qb	complement component 1, q subcomponent, beta polypeptide	0.678977	2.58812e-12	4.68216e-08	5XFAD versus WT
Rpl19	ribosomal protein L19	0.500082	2.72591e-12	4.93145e-08	5XFAD versus WT
Polr2m	polymerase (RNA) II (DNA directed) polypeptide M	0.575469	2.77621e-12	5.02244e-08	5XFAD versus WT
Ran	RAN, member RAS oncogene family	0.52173	2.78194e-12	5.0328e-08	5XFAD versus WT
Rer1	retention in endoplasmic reticulum sorting receptor 1	0.611899	2.96587e-12	5.36556e-08	5XFAD versus WT
Napa	N-ethylmaleimide sensitive fusion protein attachment protein alpha	0.599929	3.05167e-12	5.52078e-08	5XFAD versus WT
Serf2	small EDRK-rich factor 2	0.617733	3.27615e-12	5.92688e-08	5XFAD versus WT
Bri3	brain protein I3	0.678559	3.48604e-12	6.30659e-08	5XFAD versus WT
Syt11	synaptotagmin XI	0.508886	3.59557e-12	6.50474e-08	5XFAD versus WT
Rheb	Ras homolog enriched in brain	0.607353	3.85299e-12	6.97044e-08	5XFAD versus WT
Ptov1	prostate tumor over expressed gene 1	0.619314	4.0579e-12	7.34114e-08	5XFAD versus WT
Rps9	ribosomal protein S9	0.515119	4.58444e-12	8.29371e-08	5XFAD versus WT
Map1a	microtubule-associated protein 1 A	0.59761	4.73193e-12	8.56053e-08	5XFAD versus WT
Ndufv3	NADH:ubiquinone oxidoreductase core subunit V3	0.555698	4.73849e-12	8.5724e-08	5XFAD versus WT
Nudt3	nudix (nucleotide diphosphate linked moiety X)-type motif 3	0.628586	5.37011e-12	9.71506e-08	5XFAD versus WT
Pak1	p21 (RAC1) activated kinase 1	0.614324	5.39099e-12	9.75284e-08	5XFAD versus WT
Rpl14	ribosomal protein L14	0.562865	5.4952e-12	9.94137e-08	5XFAD versus WT
Ndufa13	NADH:ubiquinone oxidoreductase subunit A13	0.529387	5.70855e-12	1.03273e-07	5XFAD versus WT
Ntsr2	neurotensin receptor 2	0.686882	5.97067e-12	1.08015e-07	5XFAD versus WT
Eif4a2	eukaryotic translation initiation factor 4A2	0.445367	6.01856e-12	1.08882e-07	5XFAD versus WT
Desi1	desumoylating isopeptidase 1	0.56481	6.40432e-12	1.15861e-07	5XFAD versus WT
Rps13	ribosomal protein S13	0.527026	6.46963e-12	1.17042e-07	5XFAD versus WT
Atp5k	ATP synthase, H+ transporting, mitochondrial F1F0 complex, subunit E	0.455894	6.54865e-12	1.18472e-07	5XFAD versus WT
Rab7	RAB7, member RAS oncogene family	0.561846	6.62954e-12	1.19935e-07	5XFAD versus WT
Ywhaz	tyrosine 3-monooxygenase/tryptophan 5-monooxygenase activation protein, zeta polypeptide	0.476337	6.91357e-12	1.25073e-07	5XFAD versus WT
Atp6v1c1	ATPase, H+ transporting, lysosomal V1 subunit C1	0.582706	6.93334e-12	1.25431e-07	5XFAD versus WT
Chga	chromogranin A	0.658107	7.36409e-12	1.33224e-07	5XFAD versus WT
Dbi	diazepam binding inhibitor	0.485659	7.57051e-12	1.36958e-07	5XFAD versus WT
Gpm6a	glycoprotein m6a	0.454158	7.81677e-12	1.41413e-07	5XFAD versus WT
Timm8b	translocase of inner mitochondrial membrane 8B	0.561717	8.05752e-12	1.45769e-07	5XFAD versus WT
Camk2n2	calcium/calmodulin-dependent protein kinase II inhibitor 2	0.649364	8.17446e-12	1.47884e-07	5XFAD versus WT
Abat	4-aminobutyrate aminotransferase	0.598503	8.20014e-12	1.48349e-07	5XFAD versus WT
Caly	calcyon neuron-specific vesicular protein	0.690139	8.35412e-12	1.51134e-07	5XFAD versus WT
Ncs1	neuronal calcium sensor 1	0.611615	8.38636e-12	1.51718e-07	5XFAD versus WT
Bola3	bolA-like 3 (E. coli)	0.671361	8.4946e-12	1.53676e-07	5XFAD versus WT
Rps5	ribosomal protein S5	0.538398	8.91166e-12	1.61221e-07	5XFAD versus WT
Ctbp1	C-terminal binding protein 1	0.646969	9.05166e-12	1.63754e-07	5XFAD versus WT
Ndufa5	NADH:ubiquinone oxidoreductase subunit A5	0.531218	9.09277e-12	1.64497e-07	5XFAD versus WT
Lrp1	low density lipoprotein receptor-related protein 1	0.617677	9.27298e-12	1.67758e-07	5XFAD versus WT
Timm13	translocase of inner mitochondrial membrane 13	0.612061	9.38836e-12	1.69845e-07	5XFAD versus WT
Hnrnpa2b1	heterogeneous nuclear ribonucleoprotein A2/B1	0.506489	9.83184e-12	1.77868e-07	5XFAD versus WT
Slc48a1	solute carrier family 48 (heme transporter), member 1	0.571235	1.04935e-11	1.89838e-07	5XFAD versus WT
Csrp1	cysteine and glycine-rich protein 1	0.63325	1.05265e-11	1.90435e-07	5XFAD versus WT
Mapk1	mitogen-activated protein kinase 1	0.552391	1.055e-11	1.90859e-07	5XFAD versus WT
Tmem259	transmembrane protein 259	0.527551	1.06069e-11	1.91889e-07	5XFAD versus WT
Ppp1r9b	protein phosphatase 1, regulatory subunit 9B	0.56197	1.08692e-11	1.96635e-07	5XFAD versus WT
Lsm4	LSM4 homolog, U6 small nuclear RNA and mRNA degradation associated	0.572924	1.10462e-11	1.99838e-07	5XFAD versus WT
Glud1	glutamate dehydrogenase 1	0.574154	1.10732e-11	2.00325e-07	5XFAD versus WT
Arpp19	cAMP-regulated phosphoprotein 19	0.575446	1.34526e-11	2.43372e-07	5XFAD versus WT
Tuba4a	tubulin, alpha 4A	0.546516	1.54127e-11	2.78831e-07	5XFAD versus WT
H2afz	H2A.Z variant histone 1	0.497924	1.54549e-11	2.79595e-07	5XFAD versus WT
Rpl18	ribosomal protein L18	0.634243	1.70095e-11	3.07719e-07	5XFAD versus WT
Hspd1	heat shock protein 1 (chaperonin)	0.534722	1.82038e-11	3.29325e-07	5XFAD versus WT
Med28	mediator complex subunit 28	0.610506	1.86626e-11	3.37625e-07	5XFAD versus WT
Ndn	necdin, MAGE family member	0.534363	1.89882e-11	3.43515e-07	5XFAD versus WT
1500011B03Rik	RIKEN cDNA 1500011B03 gene	0.588001	1.92665e-11	3.4855e-07	5XFAD versus WT
Ndufb4	NADH:ubiquinone oxidoreductase subunit B4	0.49652	1.94369e-11	3.51633e-07	5XFAD versus WT
Nsmf	NMDA receptor synaptonuclear signaling and neuronal migration factor	0.578575	2.16401e-11	3.91491e-07	5XFAD versus WT
Ap1s1	adaptor protein complex AP-1, sigma 1	0.643797	2.37685e-11	4.29996e-07	5XFAD versus WT
Tsc22d1	TSC22 domain family, member 1	0.574309	2.42174e-11	4.38116e-07	5XFAD versus WT
Psmb4	proteasome (prosome, macropain) subunit, beta type 4	0.508467	2.62389e-11	4.74688e-07	5XFAD versus WT
Cct5	chaperonin containing Tcp1, subunit 5 (epsilon)	0.559016	2.78606e-11	5.04025e-07	5XFAD versus WT
Psmb1	proteasome (prosome, macropain) subunit, beta type 1	0.606709	2.84071e-11	5.13912e-07	5XFAD versus WT
Hnrnpu	heterogeneous nuclear ribonucleoprotein U	0.542983	2.88472e-11	5.21875e-07	5XFAD versus WT
Add1	adducin 1 (alpha)	0.593753	2.91915e-11	5.28104e-07	5XFAD versus WT
Chgb	chromogranin B	0.601164	2.96359e-11	5.36143e-07	5XFAD versus WT
Plp1	proteolipid protein (myelin) 1	0.574383	3.00274e-11	5.43226e-07	5XFAD versus WT
Sumo1	small ubiquitin-like modifier 1	0.577476	3.02402e-11	5.47076e-07	5XFAD versus WT
Rab2a	RAB2A, member RAS oncogene family	0.562123	3.03246e-11	5.48603e-07	5XFAD versus WT
Cycs	cytochrome c, somatic	0.543785	3.17471e-11	5.74338e-07	5XFAD versus WT
Vstm2l	V-set and transmembrane domain containing 2-like	0.619635	3.34577e-11	6.05284e-07	5XFAD versus WT
Akr1a1	aldo-keto reductase family 1, member A1 (aldehyde reductase)	0.50319	3.34618e-11	6.05358e-07	5XFAD versus WT
Psmb5	proteasome (prosome, macropain) subunit, beta type 5	0.59624	3.54796e-11	6.41861e-07	5XFAD versus WT
Atf4	activating transcription factor 4	0.570324	3.94427e-11	7.13557e-07	5XFAD versus WT
Mff	mitochondrial fission factor	0.582469	4.04536e-11	7.31846e-07	5XFAD versus WT
Hcfc1r1	host cell factor C1 regulator 1 (XPO1-dependent)	0.586561	4.05208e-11	7.33061e-07	5XFAD versus WT
Hmgn1	high mobility group nucleosomal binding domain 1	0.54476	4.62278e-11	8.36307e-07	5XFAD versus WT
Cox14	cytochrome c oxidase assembly protein 14	0.593178	4.92464e-11	8.90916e-07	5XFAD versus WT
Smdt1	single-pass membrane protein with aspartate rich tail 1	0.559887	4.99812e-11	9.0421e-07	5XFAD versus WT
Dda1	DET1 and DDB1 associated 1	0.595848	5.10404e-11	9.23371e-07	5XFAD versus WT
Eno1	enolase 1, alpha non-neuron	0.565157	5.27747e-11	9.54747e-07	5XFAD versus WT
Eif3f	eukaryotic translation initiation factor 3, subunit F	0.61764	5.55866e-11	1.00562e-06	5XFAD versus WT
Tmbim6	transmembrane BAX inhibitor motif containing 6	0.546598	5.56213e-11	1.00625e-06	5XFAD versus WT
Rnd2	Rho family GTPase 2	0.663035	5.60561e-11	1.01411e-06	5XFAD versus WT
Ndufa7	NADH:ubiquinone oxidoreductase subunit A7	0.536856	5.82719e-11	1.0542e-06	5XFAD versus WT
Snrpd2	small nuclear ribonucleoprotein D2	0.536959	6.1168e-11	1.10659e-06	5XFAD versus WT
Resp18	regulated endocrine-specific protein 18	0.748592	6.40614e-11	1.15893e-06	5XFAD versus WT
Ccdc92	coiled-coil domain containing 92	0.582408	6.48388e-11	1.173e-06	5XFAD versus WT
Adgrb1	adhesion G protein-coupled receptor B1	0.529857	6.52849e-11	1.18107e-06	5XFAD versus WT
Vcp	valosin containing protein	0.520431	6.55088e-11	1.18512e-06	5XFAD versus WT
Psd	pleckstrin and Sec7 domain containing	0.604794	6.69409e-11	1.21103e-06	5XFAD versus WT
Agap3	ArfGAP with GTPase domain, ankyrin repeat and PH domain 3	0.629079	6.73695e-11	1.21878e-06	5XFAD versus WT
Fkbp4	FK506 binding protein 4	0.590648	6.9279e-11	1.25333e-06	5XFAD versus WT
Nefl	neurofilament, light polypeptide	0.568344	7.0166e-11	1.26937e-06	5XFAD versus WT
Ndufs6	NADH:ubiquinone oxidoreductase core subunit S6	0.545436	7.23386e-11	1.30868e-06	5XFAD versus WT
Rplp0	ribosomal protein, large, P0	0.563828	7.24012e-11	1.30981e-06	5XFAD versus WT
Cnbp	cellular nucleic acid binding protein	0.499638	7.31604e-11	1.32354e-06	5XFAD versus WT
Tyrobp	TYRO protein tyrosine kinase binding protein	0.584819	7.32256e-11	1.32472e-06	5XFAD versus WT
Higd1a	HIG1 domain family, member 1A	0.552073	7.41442e-11	1.34134e-06	5XFAD versus WT
Etnk1	ethanolamine kinase 1	0.545421	7.49413e-11	1.35576e-06	5XFAD versus WT
Sv2a	synaptic vesicle glycoprotein 2 a	0.535867	7.5177e-11	1.36003e-06	5XFAD versus WT
Tnk2	tyrosine kinase, non-receptor, 2	0.573102	7.95538e-11	1.43921e-06	5XFAD versus WT
Got2	glutamatic-oxaloacetic transaminase 2, mitochondrial	0.605873	8.07523e-11	1.46089e-06	5XFAD versus WT
Abr	active BCR-related gene	0.563836	8.13855e-11	1.47235e-06	5XFAD versus WT
Glrx5	glutaredoxin 5	0.636526	8.14708e-11	1.47389e-06	5XFAD versus WT
Dner	delta/notch-like EGF repeat containing	0.537453	8.21887e-11	1.48688e-06	5XFAD versus WT
Efhd2	EF hand domain containing 2	0.615574	8.29278e-11	1.50025e-06	5XFAD versus WT
Prkaca	protein kinase, cAMP dependent, catalytic, alpha	0.591054	8.63589e-11	1.56232e-06	5XFAD versus WT
Prelid1	PRELI domain containing 1	0.581821	9.22349e-11	1.66862e-06	5XFAD versus WT
Rbx1	ring-box 1	0.49314	9.42391e-11	1.70488e-06	5XFAD versus WT
Vsnl1	visinin-like 1	0.603686	9.87326e-11	1.78617e-06	5XFAD versus WT
Atp1a1	ATPase, Na+/K+ transporting, alpha 1 polypeptide	0.589796	9.96795e-11	1.8033e-06	5XFAD versus WT
Hnrnpa3	heterogeneous nuclear ribonucleoprotein A3	0.503029	1.01526e-10	1.83671e-06	5XFAD versus WT
Rap1gds1	RAP1, GTP-GDP dissociation stimulator 1	0.591804	1.02658e-10	1.85718e-06	5XFAD versus WT
Rraga	Ras-related GTP binding A	0.578575	1.02796e-10	1.85969e-06	5XFAD versus WT
Scamp5	secretory carrier membrane protein 5	0.553122	1.05828e-10	1.91453e-06	5XFAD versus WT
Apod	apolipoprotein D	0.723471	1.0688e-10	1.93356e-06	5XFAD versus WT
Abca2	ATP-binding cassette, sub-family A (ABC1), member 2	0.59794	1.09017e-10	1.97223e-06	5XFAD versus WT
Nudc	nudC nuclear distribution protein	0.558183	1.11317e-10	2.01383e-06	5XFAD versus WT
Mag	myelin-associated glycoprotein	0.597538	1.12555e-10	2.03623e-06	5XFAD versus WT
Bex3	brain expressed X-linked 3	0.467845	1.14383e-10	2.06931e-06	5XFAD versus WT
Htra1	HtrA serine peptidase 1	0.572316	1.17007e-10	2.11677e-06	5XFAD versus WT
Jund	jun D proto-oncogene	0.644296	1.21924e-10	2.20574e-06	5XFAD versus WT
Arhgdia	Rho GDP dissociation inhibitor (GDI) alpha	0.609656	1.2665e-10	2.29122e-06	5XFAD versus WT
Rps14	ribosomal protein S14	0.478262	1.34822e-10	2.43906e-06	5XFAD versus WT
Gnao1	guanine nucleotide binding protein, alpha O	0.487411	1.35623e-10	2.45356e-06	5XFAD versus WT
Tmem59l	transmembrane protein 59-like	0.598449	1.36644e-10	2.47203e-06	5XFAD versus WT
Ank2	ankyrin 2, brain	0.507507	1.45844e-10	2.63847e-06	5XFAD versus WT
Gnai2	guanine nucleotide binding protein (G protein), alpha inhibiting 2	0.624985	1.51363e-10	2.73831e-06	5XFAD versus WT
Rps18	ribosomal protein S18	0.549874	1.54445e-10	2.79407e-06	5XFAD versus WT
Tmem9b	TMEM9 domain family, member B	0.576957	1.55491e-10	2.813e-06	5XFAD versus WT
Ddx17	DEAD box helicase 17	0.510867	1.56418e-10	2.82975e-06	5XFAD versus WT
Fam173a	adenine nucleotide translocase lysine methyltransferase	0.539789	1.66116e-10	3.0052e-06	5XFAD versus WT
Serinc1	serine incorporator 1	0.425278	1.67261e-10	3.02591e-06	5XFAD versus WT
Mapre3	microtubule-associated protein, RP/EB family, member 3	0.567616	1.71733e-10	3.10681e-06	5XFAD versus WT
Rps11	ribosomal protein S11	0.422326	1.72875e-10	3.12748e-06	5XFAD versus WT
Chn1	chimerin 1	0.492016	1.74473e-10	3.15639e-06	5XFAD versus WT
Wsb2	WD repeat and SOCS box-containing 2	0.532951	1.7616e-10	3.18691e-06	5XFAD versus WT
Sem1	SEM1, 26S proteasome complex subunit	0.580867	1.80572e-10	3.26674e-06	5XFAD versus WT
Pkp4	plakophilin 4	0.568699	1.86933e-10	3.38181e-06	5XFAD versus WT
Tma7	translational machinery associated 7	0.538339	2.05713e-10	3.72156e-06	5XFAD versus WT
Eif4g2	eukaryotic translation initiation factor 4, gamma 2	0.461991	2.12189e-10	3.83871e-06	5XFAD versus WT
Ctxn1	cortexin 1	0.613882	2.14884e-10	3.88747e-06	5XFAD versus WT
Rpl10a	ribosomal protein L10A	0.51344	2.15283e-10	3.89469e-06	5XFAD versus WT
Rnf11	ring finger protein 11	0.527197	2.29092e-10	4.1445e-06	5XFAD versus WT
Rpl32	ribosomal protein L32	0.424673	2.30881e-10	4.17686e-06	5XFAD versus WT
Nat8l	N-acetyltransferase 8-like	0.623775	2.32803e-10	4.21164e-06	5XFAD versus WT
Mrpl12	mitochondrial ribosomal protein L12	0.55338	2.32857e-10	4.21261e-06	5XFAD versus WT
Disp2	dispatched RND tramsporter family member 2	0.555698	2.34298e-10	4.23868e-06	5XFAD versus WT
C1qa	complement component 1, q subcomponent, alpha polypeptide	0.557783	2.42959e-10	4.39538e-06	5XFAD versus WT
Gm47283		0.509654	2.5573e-10	4.62642e-06	5XFAD versus WT
Lgmn	legumain	0.605894	2.61314e-10	4.72742e-06	5XFAD versus WT
Rpl31	ribosomal protein L31	0.441671	2.6268e-10	4.75215e-06	5XFAD versus WT
Arl2bp	ADP-ribosylation factor-like 2 binding protein	0.596309	2.63945e-10	4.77503e-06	5XFAD versus WT
Ndufa2	NADH:ubiquinone oxidoreductase subunit A2	0.517238	2.75309e-10	4.98061e-06	5XFAD versus WT
Atp6v1g1	ATPase, H+ transporting, lysosomal V1 subunit G1	0.500901	2.9814e-10	5.39366e-06	5XFAD versus WT
Ndufb10	NADH:ubiquinone oxidoreductase subunit B10	0.505274	3.00908e-10	5.44373e-06	5XFAD versus WT
Pmm1	phosphomannomutase 1	0.544947	3.04994e-10	5.51764e-06	5XFAD versus WT
0610012G03Rik	RIKEN cDNA 0610012G03 gene	0.632947	3.06131e-10	5.53821e-06	5XFAD versus WT
Hist1h2bc	H2B clustered histone 4	0.557657	3.14033e-10	5.68117e-06	5XFAD versus WT
Lancl1	LanC (bacterial lantibiotic synthetase component C)-like 1	0.561656	3.16243e-10	5.72116e-06	5XFAD versus WT
Pcmt1	protein-L-isoaspartate (D-aspartate) O-methyltransferase 1	0.559476	3.24315e-10	5.86719e-06	5XFAD versus WT
Tceal3	transcription elongation factor A (SII)-like 3	0.561554	3.4704e-10	6.27831e-06	5XFAD versus WT
Pacsin1	protein kinase C and casein kinase substrate in neurons 1	0.551119	3.64505e-10	6.59427e-06	5XFAD versus WT
Vdac3	voltage-dependent anion channel 3	0.550556	3.74339e-10	6.77216e-06	5XFAD versus WT
Zfp706	zinc finger protein 706	0.524553	3.87847e-10	7.01653e-06	5XFAD versus WT
Tmem130	transmembrane protein 130	0.521464	3.9059e-10	7.06617e-06	5XFAD versus WT
Hexb	hexosaminidase B	0.579821	3.98617e-10	7.21137e-06	5XFAD versus WT
Tspyl1	testis-specific protein, Y-encoded-like 1	0.588627	3.99673e-10	7.23048e-06	5XFAD versus WT
Gdi2	guanosine diphosphate (GDP) dissociation inhibitor 2	0.484599	4.03802e-10	7.30519e-06	5XFAD versus WT
Gng5	guanine nucleotide binding protein (G protein), gamma 5	0.61769	4.09978e-10	7.41691e-06	5XFAD versus WT
Git1	GIT ArfGAP 1	0.613882	4.22983e-10	7.65219e-06	5XFAD versus WT
Coa3	cytochrome C oxidase assembly factor 3	0.543803	4.31103e-10	7.79908e-06	5XFAD versus WT
Trappc6b	trafficking protein particle complex 6B	0.569863	4.36545e-10	7.89754e-06	5XFAD versus WT
Scn1b	sodium channel, voltage-gated, type I, beta	0.599754	4.37375e-10	7.91256e-06	5XFAD versus WT
Atp6v1f	ATPase, H+ transporting, lysosomal V1 subunit F	0.573124	4.53954e-10	8.21248e-06	5XFAD versus WT
Rps27a	ubiquitin A-52 residue ribosomal protein fusion product 1	0.434497	4.63054e-10	8.3771e-06	5XFAD versus WT
1110065P20Rik	RIKEN cDNA 1110065P20 gene	0.567667	4.72605e-10	8.5499e-06	5XFAD versus WT
Eif1b	eukaryotic translation initiation factor 1B	0.551916	4.74831e-10	8.59016e-06	5XFAD versus WT
Rangap1	RAN GTPase activating protein 1	0.580243	4.84524e-10	8.76553e-06	5XFAD versus WT
2210016L21Rik	RIKEN cDNA 2210016L21 gene	0.566063	4.87935e-10	8.82723e-06	5XFAD versus WT
Enho	energy homeostasis associated	0.548797	4.9207e-10	8.90203e-06	5XFAD versus WT
Rundc3a	RUN domain containing 3A	0.555436	5.15741e-10	9.33026e-06	5XFAD versus WT
Nars	asparaginyl-tRNA synthetase	0.547425	5.17124e-10	9.35528e-06	5XFAD versus WT
Gstm5	glutathione S-transferase, mu 5	0.540208	5.20539e-10	9.41708e-06	5XFAD versus WT
Gabarapl2	gamma-aminobutyric acid (GABA) A receptor-associated protein-like 2	0.436614	5.20779e-10	9.42141e-06	5XFAD versus WT
Sptbn1	spectrin beta, non-erythrocytic 1	0.475693	5.77162e-10	1.04414e-05	5XFAD versus WT
Hap1	huntingtin-associated protein 1	0.687135	5.85312e-10	1.05889e-05	5XFAD versus WT
Serinc3	serine incorporator 3	0.536915	5.91829e-10	1.07068e-05	5XFAD versus WT
Scn2b	sodium channel, voltage-gated, type II, beta	0.519026	6.03761e-10	1.09226e-05	5XFAD versus WT
Tmem160	transmembrane protein 160	0.508673	6.15905e-10	1.11423e-05	5XFAD versus WT
Ppp3r1	protein phosphatase 3, regulatory subunit B, alpha isoform (calcineurin B, type I)	0.533344	6.25937e-10	1.13238e-05	5XFAD versus WT
Arpc1a	actin related protein 2/3 complex, subunit 1A	0.523844	6.86499e-10	1.24195e-05	5XFAD versus WT
Habp4	hyaluronic acid binding protein 4	0.577339	7.08423e-10	1.28161e-05	5XFAD versus WT
Dclk1	doublecortin-like kinase 1	0.545088	7.11071e-10	1.2864e-05	5XFAD versus WT
Rps19	ribosomal protein S19	0.500693	7.18869e-10	1.30051e-05	5XFAD versus WT
Dennd5a	DENN/MADD domain containing 5A	0.557974	7.54094e-10	1.36423e-05	5XFAD versus WT
Pam16	presequence translocase-asssociated motor 16	0.536129	7.62345e-10	1.37916e-05	5XFAD versus WT
H2afv	H2A.Z histone variant 2	0.551192	7.75385e-10	1.40275e-05	5XFAD versus WT
Ckmt1	creatine kinase, mitochondrial 1, ubiquitous	0.59544	8.04277e-10	1.45502e-05	5XFAD versus WT
Tprgl	transformation related protein 63 regulated like	0.562382	8.1558e-10	1.47547e-05	5XFAD versus WT
Elmod1	ELMO/CED-12 domain containing 1	0.541844	8.29982e-10	1.50152e-05	5XFAD versus WT
Ndufs3	NADH:ubiquinone oxidoreductase core subunit S3	0.544009	8.33165e-10	1.50728e-05	5XFAD versus WT
Ids	iduronate 2-sulfatase	0.498405	8.4462e-10	1.528e-05	5XFAD versus WT
Pgrmc1	progesterone receptor membrane component 1	0.442214	8.52457e-10	1.54218e-05	5XFAD versus WT
Sptbn4	spectrin beta, non-erythrocytic 4	0.507229	8.58239e-10	1.55264e-05	5XFAD versus WT
Ly6e	lymphocyte antigen 6 complex, locus E	0.599491	8.5831e-10	1.55277e-05	5XFAD versus WT
Ddt	D-dopachrome tautomerase	0.551647	8.84231e-10	1.59966e-05	5XFAD versus WT
Rian	RNA imprinted and accumulated in nucleus	0.614658	8.89468e-10	1.60914e-05	5XFAD versus WT
Ndufb7	NADH:ubiquinone oxidoreductase subunit B7	0.506333	8.97833e-10	1.62427e-05	5XFAD versus WT
Syp	protein tyrosine phosphatase, non-receptor type 11	0.557608	9.42353e-10	1.70481e-05	5XFAD versus WT
Mfge8	milk fat globule EGF and factor V/VIII domain containing	0.55277	9.68043e-10	1.75129e-05	5XFAD versus WT
Sdha	succinate dehydrogenase complex, subunit A, flavoprotein (Fp)	0.417075	9.68127e-10	1.75144e-05	5XFAD versus WT
Pja2	praja ring finger ubiquitin ligase 2	0.471563	9.89681e-10	1.79043e-05	5XFAD versus WT
Vdac2	voltage-dependent anion channel 2	0.48499	1.01839e-09	1.84236e-05	5XFAD versus WT
Rpl9	ribosomal protein L9	0.40751	1.08351e-09	1.96018e-05	5XFAD versus WT
Matr3	matrin 3	0.459686	1.1564e-09	2.09205e-05	5XFAD versus WT
Pde6d	phosphodiesterase 6D, cGMP-specific, rod, delta	0.464085	1.17405e-09	2.12397e-05	5XFAD versus WT
Atp2a2	ATPase, Ca++ transporting, cardiac muscle, slow twitch 2	0.454629	1.17867e-09	2.13234e-05	5XFAD versus WT
Slc25a39	solute carrier family 25, member 39	0.555236	1.20366e-09	2.17754e-05	5XFAD versus WT
Nsg2	neuron specific gene family member 2	0.455106	1.22921e-09	2.22377e-05	5XFAD versus WT
Nop10	NOP10 ribonucleoprotein	0.563847	1.24641e-09	2.25488e-05	5XFAD versus WT
Gemin7	gem nuclear organelle associated protein 7	0.480786	1.33539e-09	2.41585e-05	5XFAD versus WT
Atp6v1g2	ATPase, H+ transporting, lysosomal V1 subunit G2	0.513085	1.34674e-09	2.43638e-05	5XFAD versus WT
Tomm7	translocase of outer mitochondrial membrane 7	0.468206	1.38996e-09	2.51458e-05	5XFAD versus WT
Camta1	calmodulin binding transcription activator 1	0.512904	1.4953e-09	2.70515e-05	5XFAD versus WT
Tusc2	tumor suppressor 2, mitochondrial calcium regulator	0.535909	1.53171e-09	2.77102e-05	5XFAD versus WT
Arhgdig	Rho GDP dissociation inhibitor (GDI) gamma	0.626178	1.66016e-09	3.00339e-05	5XFAD versus WT
Stmn4	stathmin-like 4	0.54936	1.81212e-09	3.2783e-05	5XFAD versus WT
Mrps26	mitochondrial ribosomal protein S26	0.560381	1.86021e-09	3.36531e-05	5XFAD versus WT
Rcan2	regulator of calcineurin 2	0.506069	1.90916e-09	3.45386e-05	5XFAD versus WT
Sh3glb2	SH3-domain GRB2-like endophilin B2	0.537224	1.91888e-09	3.47145e-05	5XFAD versus WT
Synj1	synaptojanin 1	0.498405	1.92383e-09	3.48041e-05	5XFAD versus WT
Rnf14	ring finger protein 14	0.490596	1.9874e-09	3.59541e-05	5XFAD versus WT
Epn1	epsin 1	0.534841	1.99256e-09	3.60474e-05	5XFAD versus WT
Rab11b	RAB11B, member RAS oncogene family	0.541648	2.00292e-09	3.62348e-05	5XFAD versus WT
Camkv	CaM kinase-like vesicle-associated	0.523566	2.01298e-09	3.64168e-05	5XFAD versus WT
Rpl38	ribosomal protein L38	0.369613	2.01693e-09	3.64884e-05	5XFAD versus WT
Psenen	presenilin enhancer gamma secretase subunit	0.546499	2.06201e-09	3.73038e-05	5XFAD versus WT
Sdf4	stromal cell derived factor 4	0.556549	2.16871e-09	3.92341e-05	5XFAD versus WT
Rab4b	RAB4B, member RAS oncogene family	0.503905	2.30955e-09	4.17821e-05	5XFAD versus WT
Cx3cl1	chemokine (C-X3-C motif) ligand 1	0.526239	2.32035e-09	4.19774e-05	5XFAD versus WT
Ndufb5	NADH:ubiquinone oxidoreductase subunit B5	0.457851	2.34451e-09	4.24145e-05	5XFAD versus WT
Mapk8ip2	mitogen-activated protein kinase 8 interacting protein 2	0.529711	2.35374e-09	4.25815e-05	5XFAD versus WT
Rufy3	RUN and FYVE domain containing 3	0.49118	2.3766e-09	4.2995e-05	5XFAD versus WT
Shisa4	shisa family member 4	0.548445	2.40667e-09	4.35391e-05	5XFAD versus WT
Atp9a	ATPase, class II, type 9A	0.507646	2.45029e-09	4.43282e-05	5XFAD versus WT
Wdr6	WD repeat domain 6	0.517976	2.52764e-09	4.57276e-05	5XFAD versus WT
Ppp1cb	protein phosphatase 1 catalytic subunit beta	0.477904	2.68295e-09	4.85372e-05	5XFAD versus WT
Syngr3	synaptogyrin 3	0.493875	2.72369e-09	4.92743e-05	5XFAD versus WT
Arpc4	actin related protein 2/3 complex, subunit 4	0.495604	2.9551e-09	5.34607e-05	5XFAD versus WT
Fads1	fatty acid desaturase 1	0.516401	2.97685e-09	5.38541e-05	5XFAD versus WT
Emc6	ER membrane protein complex subunit 6	0.538606	3.02046e-09	5.46431e-05	5XFAD versus WT
Psmb6	proteasome (prosome, macropain) subunit, beta type 6	0.526108	3.12889e-09	5.66048e-05	5XFAD versus WT
Cnih2	cornichon family AMPA receptor auxiliary protein 2	0.59957	3.15954e-09	5.71592e-05	5XFAD versus WT
Rab14	RAB14, member RAS oncogene family	0.489708	3.17796e-09	5.74925e-05	5XFAD versus WT
Kcnc4	potassium voltage gated channel, Shaw-related subfamily, member 4	0.548137	3.1861e-09	5.76397e-05	5XFAD versus WT
Prrc2b	proline-rich coiled-coil 2B	0.511329	3.23686e-09	5.85581e-05	5XFAD versus WT
Aurkaip1	aurora kinase A interacting protein 1	0.51378	3.27102e-09	5.91759e-05	5XFAD versus WT
Pla2g7	phospholipase A2, group VII (platelet-activating factor acetylhydrolase, plasma)	0.600578	3.30718e-09	5.98302e-05	5XFAD versus WT
Ube2d3	ubiquitin-conjugating enzyme E2D 3	0.469544	3.30777e-09	5.98409e-05	5XFAD versus WT
Rhob	ras homolog family member B	0.529716	3.34305e-09	6.04792e-05	5XFAD versus WT
Inafm1	InaF motif containing 1	0.472252	3.43818e-09	6.22001e-05	5XFAD versus WT
Sort1	sortilin 1	0.463291	3.63688e-09	6.57948e-05	5XFAD versus WT
Atxn10	ataxin 10	0.476852	3.7192e-09	6.7284e-05	5XFAD versus WT
Ache	acetylcholinesterase	0.604961	3.78857e-09	6.8539e-05	5XFAD versus WT
Suclg1	succinate-CoA ligase, GDP-forming, alpha subunit	0.504991	3.814e-09	6.89991e-05	5XFAD versus WT
Gadd45gip1	growth arrest and DNA-damage-inducible, gamma interacting protein 1	0.543856	3.87122e-09	7.00342e-05	5XFAD versus WT
Gatm	glycine amidinotransferase (L-arginine:glycine amidinotransferase)	0.570252	3.87928e-09	7.01801e-05	5XFAD versus WT
Fkbp2	FK506 binding protein 2	0.617765	4.02043e-09	7.27337e-05	5XFAD versus WT
Eef1a2	eukaryotic translation elongation factor 1 alpha 2	0.518714	4.13243e-09	7.47599e-05	5XFAD versus WT
Ndufa1	NADH:ubiquinone oxidoreductase subunit A1	0.46339	4.17157e-09	7.54679e-05	5XFAD versus WT
Sirpa	signal-regulatory protein alpha	0.574898	4.26169e-09	7.70982e-05	5XFAD versus WT
Nap1l5	nucleosome assembly protein 1-like 5	0.438846	4.27829e-09	7.73985e-05	5XFAD versus WT
Tbc1d9b	TBC1 domain family, member 9B	0.514843	4.3904e-09	7.94267e-05	5XFAD versus WT
Ppp1ca	protein phosphatase 1 catalytic subunit alpha	0.512783	4.47461e-09	8.09502e-05	5XFAD versus WT
Enpp5	ectonucleotide pyrophosphatase/phosphodiesterase 5	0.528016	4.53416e-09	8.20275e-05	5XFAD versus WT
Mapk9	mitogen-activated protein kinase 9	0.499337	4.67308e-09	8.45408e-05	5XFAD versus WT
Pfkp	phosphofructokinase, platelet	0.539047	4.70099e-09	8.50456e-05	5XFAD versus WT
Ndufb11	NADH:ubiquinone oxidoreductase subunit B11	0.469219	4.73087e-09	8.55861e-05	5XFAD versus WT
Usp5	ubiquitin specific peptidase 5 (isopeptidase T)	0.517182	4.74859e-09	8.59068e-05	5XFAD versus WT
Ube2l3	ubiquitin-conjugating enzyme E2L 3	0.526387	4.92725e-09	8.91389e-05	5XFAD versus WT
Pafah1b2	platelet-activating factor acetylhydrolase, isoform 1b, subunit 2	0.458155	5.06421e-09	9.16165e-05	5XFAD versus WT
Mmd2	monocyte to macrophage differentiation-associated 2	0.536142	5.13006e-09	9.2808e-05	5XFAD versus WT
Scg2	secretogranin II	0.833734	5.20077e-09	9.40872e-05	5XFAD versus WT
Impact	impact, RWD domain protein	0.461452	5.20273e-09	9.41226e-05	5XFAD versus WT
Shank3	SH3 and multiple ankyrin repeat domains 3	0.38268	5.21242e-09	9.42979e-05	5XFAD versus WT
Eef1b2	eukaryotic translation elongation factor 1 beta 2	0.487221	5.32986e-09	9.64224e-05	5XFAD versus WT
Iqsec1	IQ motif and Sec7 domain 1	0.493217	5.37759e-09	9.7286e-05	5XFAD versus WT
Mcrip1	MAPK regulated corepressor interacting protein 1	0.515731	5.40477e-09	9.77777e-05	5XFAD versus WT
Vps29	VPS29 retromer complex component	0.503117	5.43795e-09	9.8378e-05	5XFAD versus WT
Atp6v1a	ATPase, H+ transporting, lysosomal V1 subunit A	0.475549	5.58477e-09	0.000101034	5XFAD versus WT
Epb41l1	erythrocyte membrane protein band 4.1 like 1	0.491631	5.73495e-09	0.000103751	5XFAD versus WT
Pnkd	paroxysmal nonkinesiogenic dyskinesia	0.546883	5.89546e-09	0.000106655	5XFAD versus WT
Trpc4ap	transient receptor potential cation channel, subfamily C, member 4 associated protein	0.494318	5.96356e-09	0.000107887	5XFAD versus WT
Cib2	calcium and integrin binding family member 2	0.538125	6.08362e-09	0.000110059	5XFAD versus WT
Psmb3	proteasome (prosome, macropain) subunit, beta type 3	0.517748	6.08377e-09	0.000110062	5XFAD versus WT
Nrsn2	neurensin 2	0.529948	6.34617e-09	0.000114809	5XFAD versus WT
Glrb	glycine receptor, beta subunit	0.524663	6.47738e-09	0.000117182	5XFAD versus WT
Xbp1	X-box binding protein 1	0.531879	6.52814e-09	0.000118101	5XFAD versus WT
Pdia6	protein disulfide isomerase associated 6	0.538376	6.68816e-09	0.000120995	5XFAD versus WT
Rpl23a	ribosomal protein L23A	0.441397	6.7361e-09	0.000121863	5XFAD versus WT
Arl6ip1	ADP-ribosylation factor-like 6 interacting protein 1	0.467127	6.74105e-09	0.000121952	5XFAD versus WT
H2-Ke6	H2-K region expressed gene 6	0.390744	6.78336e-09	0.000122718	5XFAD versus WT
Rusc1	RUN and SH3 domain containing 1	0.513704	6.83099e-09	0.000123579	5XFAD versus WT
Dync1i1	dynein cytoplasmic 1 intermediate chain 1	0.545676	7.00784e-09	0.000126779	5XFAD versus WT
Sept4	septin 4	0.560466	7.22811e-09	0.000130764	5XFAD versus WT
Higd2a	HIG1 domain family, member 2A	0.557359	7.50944e-09	0.000135853	5XFAD versus WT
Kifap3	kinesin-associated protein 3	0.511708	7.60861e-09	0.000137647	5XFAD versus WT
Flot1	flotillin 1	0.531195	7.75931e-09	0.000140374	5XFAD versus WT
Hnrnpc	heterogeneous nuclear ribonucleoprotein C	0.480465	8.23152e-09	0.000148916	5XFAD versus WT
Gpm6b	glycoprotein m6b	0.440971	8.50718e-09	0.000153903	5XFAD versus WT
March2	membrane associated ring-CH-type finger 2	0.451017	8.54515e-09	0.00015459	5XFAD versus WT
Sept7	septin 7	0.453799	8.69237e-09	0.000157254	5XFAD versus WT
Rcn2	reticulocalbin 2	0.518495	9.01742e-09	0.000163134	5XFAD versus WT
Paip2	polyadenylate-binding protein-interacting protein 2	0.49777	9.42429e-09	0.000170495	5XFAD versus WT
Snf8	SNF8, ESCRT-II complex subunit, homolog (S. cerevisiae)	0.519569	1.02744e-08	0.000185874	5XFAD versus WT
Uhmk1	U2AF homology motif (UHM) kinase 1	0.490137	1.0599e-08	0.000191747	5XFAD versus WT
Hspa1a	heat shock protein 1A	0.367851	1.06092e-08	0.000191931	5XFAD versus WT
Poldip2	polymerase (DNA-directed), delta interacting protein 2	0.450617	1.11425e-08	0.00020158	5XFAD versus WT
Srp9	signal recognition particle 9	0.551398	1.11893e-08	0.000202425	5XFAD versus WT
Ube2b	ubiquitin-conjugating enzyme E2B	0.502722	1.13158e-08	0.000204715	5XFAD versus WT
Syt13	synaptotagmin XIII	0.50388	1.16416e-08	0.000210608	5XFAD versus WT
Enpp2	ectonucleotide pyrophosphatase/phosphodiesterase 2	0.525575	1.20911e-08	0.00021874	5XFAD versus WT
Zfp771	zinc finger protein 771	0.458876	1.21104e-08	0.000219089	5XFAD versus WT
Mt2	metallothionein 2	0.469922	1.2303e-08	0.000222574	5XFAD versus WT
Atox1	antioxidant 1 copper chaperone	0.565519	1.3194e-08	0.000238692	5XFAD versus WT
Phyhipl	phytanoyl-CoA hydroxylase interacting protein-like	0.481793	1.34626e-08	0.000243551	5XFAD versus WT
Dstn	destrin	0.496942	1.378e-08	0.000249293	5XFAD versus WT
Rps4x	ribosomal protein S4, X-linked	0.379526	1.39852e-08	0.000253006	5XFAD versus WT
F3	coagulation factor III	0.424471	1.40261e-08	0.000253747	5XFAD versus WT
Nkiras1	NFKB inhibitor interacting Ras-like protein 1	0.505316	1.4138e-08	0.00025577	5XFAD versus WT
Chd3	chromodomain helicase DNA binding protein 3	0.52394	1.48162e-08	0.000268041	5XFAD versus WT
Lrrc4b	leucine rich repeat containing 4B	0.49729	1.48593e-08	0.00026882	5XFAD versus WT
Rpl36al	ribosomal protein L36A-like	0.436733	1.50953e-08	0.000273089	5XFAD versus WT
Gtf2i	general transcription factor II I	0.511967	1.55632e-08	0.000281554	5XFAD versus WT
Kcnab2	potassium voltage-gated channel, shaker-related subfamily, beta member 2	0.487851	1.58024e-08	0.000285882	5XFAD versus WT
Npepps	aminopeptidase puromycin sensitive	0.518348	1.59455e-08	0.00028847	5XFAD versus WT
Tsc22d4	sperm acrosome developmental regulator	0.518714	1.59915e-08	0.000289302	5XFAD versus WT
Sept8	septin 8	0.564257	1.62705e-08	0.00029435	5XFAD versus WT
Ndufb1-ps	NADH:ubiquinone oxidoreductase subunit B1	0.425811	1.6274e-08	0.000294413	5XFAD versus WT
Fasn	fatty acid synthase	0.494293	1.65217e-08	0.000298895	5XFAD versus WT
Prdx1	peroxiredoxin 1	0.42984	1.67933e-08	0.000303808	5XFAD versus WT
Arl2	ADP-ribosylation factor-like 2	0.467725	1.68158e-08	0.000304214	5XFAD versus WT
Zer1	zyg-11 related, cell cycle regulator	0.526974	1.6881e-08	0.000305395	5XFAD versus WT
Ssu72	Ssu72 RNA polymerase II CTD phosphatase homolog (yeast)	0.49472	1.68923e-08	0.000305598	5XFAD versus WT
Ost4	oligosaccharyltransferase complex subunit 4 (non-catalytic)	0.510657	1.69228e-08	0.000306151	5XFAD versus WT
Hectd4	HECT domain E3 ubiquitin protein ligase 4	0.454011	1.7268e-08	0.000312395	5XFAD versus WT
Vamp1	vesicle-associated membrane protein 1	0.577866	1.73173e-08	0.000313287	5XFAD versus WT
Kctd17	potassium channel tetramerisation domain containing 17	0.497314	1.74678e-08	0.00031601	5XFAD versus WT
Tmem50a	transmembrane protein 50A	0.519506	1.82455e-08	0.00033008	5XFAD versus WT
Ndufa8	NADH:ubiquinone oxidoreductase subunit A8	0.508703	1.84434e-08	0.00033366	5XFAD versus WT
Cope	coatomer protein complex, subunit epsilon	0.521769	1.91656e-08	0.000346724	5XFAD versus WT
Selenok	selenoprotein K	0.440132	1.92357e-08	0.000347992	5XFAD versus WT
Snap91	synaptosomal-associated protein 91	0.490539	2.02873e-08	0.000367017	5XFAD versus WT
Tmem147	transmembrane protein 147	0.567137	2.0945e-08	0.000378916	5XFAD versus WT
Clstn3	calsyntenin 3	0.511371	2.09845e-08	0.000379631	5XFAD versus WT
Faim2	Fas apoptotic inhibitory molecule 2	0.495038	2.11036e-08	0.000381786	5XFAD versus WT
Mt3	metallothionein 3	0.489538	2.12883e-08	0.000385127	5XFAD versus WT
Endod1	endonuclease domain containing 1	0.523322	2.12916e-08	0.000385187	5XFAD versus WT
St13	suppression of tumorigenicity 13	0.49926	2.20144e-08	0.000398263	5XFAD versus WT
Hba-a1	hemoglobin alpha, adult chain 1	-0.30895	2.21549e-08	0.000400805	5XFAD versus WT
Eif3k	eukaryotic translation initiation factor 3, subunit K	0.502494	2.2368e-08	0.00040466	5XFAD versus WT
Dad1	defender against cell death 1	0.473458	2.25194e-08	0.000407399	5XFAD versus WT
Spock2	sparc/osteonectin, cwcv and kazal-like domains proteoglycan 2	0.466115	2.27419e-08	0.000411423	5XFAD versus WT
Txn1	thioredoxin 1	0.49199	2.28711e-08	0.000413761	5XFAD versus WT
Crip2	cysteine rich protein 2	0.523655	2.30951e-08	0.000417814	5XFAD versus WT
Scd1	stearoyl-Coenzyme A desaturase 1	0.490539	2.34594e-08	0.000424404	5XFAD versus WT
Slc25a12	solute carrier family 25 (mitochondrial carrier, Aralar), member 12	0.527287	2.42299e-08	0.000438344	5XFAD versus WT
Pcbp2	poly(rC) binding protein 2	0.451331	2.45938e-08	0.000444927	5XFAD versus WT
Ptn	pleiotrophin	0.501225	2.60018e-08	0.000470398	5XFAD versus WT
Bex1	brain expressed X-linked 2	0.515657	2.63252e-08	0.00047625	5XFAD versus WT
Rnf227	ring finger protein 227	0.520726	2.63864e-08	0.000477356	5XFAD versus WT
Syt4	synaptotagmin IV	0.505618	2.69831e-08	0.000488152	5XFAD versus WT
Ptms	parathymosin	0.504871	2.84303e-08	0.000514332	5XFAD versus WT
Tmem151a	transmembrane protein 151A	0.47136	2.86002e-08	0.000517407	5XFAD versus WT
Qk	quaking, KH domain containing RNA binding	0.469922	2.88997e-08	0.000522824	5XFAD versus WT
Tppp	tubulin polymerization promoting protein	0.489645	2.92344e-08	0.000528879	5XFAD versus WT
Lsm7	LSM7 homolog, U6 small nuclear RNA and mRNA degradation associated	0.563745	2.92484e-08	0.000529132	5XFAD versus WT
Sel1l	sel-1 suppressor of lin-12-like (C. elegans)	0.496278	2.93973e-08	0.000531827	5XFAD versus WT
Cops9	COP9 signalosome subunit 9	0.410609	2.9464e-08	0.000533033	5XFAD versus WT
Mgrn1	mahogunin, ring finger 1	0.487321	2.95733e-08	0.000535011	5XFAD versus WT
Mib2	mindbomb E3 ubiquitin protein ligase 2	0.395259	2.97778e-08	0.00053871	5XFAD versus WT
Tbcb	tubulin folding cofactor B	0.486432	3.04913e-08	0.000551617	5XFAD versus WT
Cdip1	cell death inducing Trp53 target 1	0.495478	3.07577e-08	0.000556438	5XFAD versus WT
Gabbr1	gamma-aminobutyric acid (GABA) B receptor, 1	0.417485	3.26086e-08	0.000589922	5XFAD versus WT
Hspa1b	heat shock protein 1B	0.342155	3.3947e-08	0.000614136	5XFAD versus WT
Hnrnpa1	heterogeneous nuclear ribonucleoprotein A1	0.432832	3.40115e-08	0.000615303	5XFAD versus WT
Romo1	reactive oxygen species modulator 1	0.491401	3.41004e-08	0.00061691	5XFAD versus WT
Fabp3	fatty acid binding protein 3, muscle and heart	0.531879	3.46572e-08	0.000626984	5XFAD versus WT
Hmgcs1	3-hydroxy-3-methylglutaryl-Coenzyme A synthase 1	0.466212	3.46599e-08	0.000627032	5XFAD versus WT
Hnrnph1	heterogeneous nuclear ribonucleoprotein H1	0.478367	3.47475e-08	0.000628616	5XFAD versus WT
Aars	alanyl-tRNA synthetase	0.462285	3.51487e-08	0.000635875	5XFAD versus WT
Phb	prohibitin	0.501305	3.54095e-08	0.000640593	5XFAD versus WT
Nrsn1	neurensin 1	0.480873	3.6236e-08	0.000655546	5XFAD versus WT
Pafah1b1	platelet-activating factor acetylhydrolase, isoform 1b, subunit 1	0.439697	3.63015e-08	0.00065673	5XFAD versus WT
Mrps21	mitochondrial ribosomal protein S21	0.519852	3.66958e-08	0.000663864	5XFAD versus WT
Serpine2	serine (or cysteine) peptidase inhibitor, clade E, member 2	0.469809	3.68842e-08	0.000667273	5XFAD versus WT
Psma3	proteasome subunit alpha 3	0.470281	3.69759e-08	0.000668931	5XFAD versus WT
Ctss	cathepsin S	0.582151	3.81366e-08	0.00068993	5XFAD versus WT
Pja1	praja ring finger ubiquitin ligase 1	0.485859	4.15261e-08	0.000751249	5XFAD versus WT
Macf1	microtubule-actin crosslinking factor 1	0.489174	4.24711e-08	0.000768344	5XFAD versus WT
Mapre2	microtubule-associated protein, RP/EB family, member 2	0.458455	4.26361e-08	0.00077133	5XFAD versus WT
Thoc7	THO complex 7	0.501572	4.26548e-08	0.000771667	5XFAD versus WT
Pdxk	pyridoxal (pyridoxine, vitamin B6) kinase	0.516854	4.57131e-08	0.000826996	5XFAD versus WT
Hras	Harvey rat sarcoma virus oncogene	0.496563	4.61213e-08	0.000834381	5XFAD versus WT
Mapk3	mitogen-activated protein kinase 3	0.434274	4.93282e-08	0.000892397	5XFAD versus WT
Fbxo9	f-box protein 9	0.489587	5.11123e-08	0.000924672	5XFAD versus WT
Sptbn2	spectrin beta, non-erythrocytic 2	0.448259	5.17462e-08	0.000936141	5XFAD versus WT
Sst	somatostatin	1.19924	5.17766e-08	0.000936691	5XFAD versus WT
6330403K07Rik	RIKEN cDNA 6330403K07 gene	0.588831	5.34857e-08	0.00096761	5XFAD versus WT
Ccdc124	coiled-coil domain containing 124	0.450787	5.45507e-08	0.000986877	5XFAD versus WT
Dnlz	DNL-type zinc finger	0.512247	5.49313e-08	0.000993763	5XFAD versus WT
Diras1	DIRAS family, GTP-binding RAS-like 1	0.404403	5.5205e-08	0.000998714	5XFAD versus WT
AI413582	expressed sequence AI413582	0.467612	5.54823e-08	0.00100373	5XFAD versus WT
Zcrb1	zinc finger CCHC-type and RNA binding motif 1	0.487303	6.05112e-08	0.00109471	5XFAD versus WT
Rpl37	ribosomal protein L37	0.337753	6.20862e-08	0.0011232	5XFAD versus WT
Gm42418	18s RNA, related sequence 5	0.974531	6.33926e-08	0.00114683	5XFAD versus WT
Ccdc107	coiled-coil domain containing 107	0.400767	6.40482e-08	0.0011587	5XFAD versus WT
Sar1a	secretion associated Ras related GTPase 1A	0.491063	6.62677e-08	0.00119885	5XFAD versus WT
Znrf1	zinc and ring finger 1	0.431347	6.67617e-08	0.00120779	5XFAD versus WT
Rpl34	ribosomal protein L34	0.381255	6.82044e-08	0.00123389	5XFAD versus WT
Rpl17	ribosomal protein L17	0.374284	6.86602e-08	0.00124213	5XFAD versus WT
Smarcc2	SWI/SNF related, matrix associated, actin dependent regulator of chromatin, subfamily c, member 2	0.468358	7.17353e-08	0.00129776	5XFAD versus WT
Zcchc12	zinc finger, CCHC domain containing 12	0.478376	7.19532e-08	0.00130171	5XFAD versus WT
Scrt1	scratch family zinc finger 1	0.406409	7.24735e-08	0.00131112	5XFAD versus WT
Rpl26	ribosomal protein L26	0.366921	7.29118e-08	0.00131905	5XFAD versus WT
Actr1b	ARP1 actin-related protein 1B, centractin beta	0.474112	7.42221e-08	0.00134275	5XFAD versus WT
Hint2	histidine triad nucleotide binding protein 2	0.472733	7.44009e-08	0.00134599	5XFAD versus WT
Mrpl52	mitochondrial ribosomal protein L52	0.485513	7.77596e-08	0.00140675	5XFAD versus WT
Ppib	peptidylprolyl isomerase B	0.51252	7.89616e-08	0.0014285	5XFAD versus WT
Tardbp	TAR DNA binding protein	0.453253	7.99929e-08	0.00144715	5XFAD versus WT
Blcap	bladder cancer associated protein	0.496742	8.24705e-08	0.00149197	5XFAD versus WT
Rgs10	regulator of G-protein signalling 10	0.509211	8.26735e-08	0.00149565	5XFAD versus WT
Cds2	CDP-diacylglycerol synthase (phosphatidate cytidylyltransferase) 2	0.425192	8.36623e-08	0.00151353	5XFAD versus WT
Bcas1	brain enriched myelin associated protein 1	0.472522	8.36724e-08	0.00151372	5XFAD versus WT
Bzw1	basic leucine zipper and W2 domains 1	0.476005	8.42306e-08	0.00152382	5XFAD versus WT
Gls	glutaminase	0.446843	8.58485e-08	0.00155308	5XFAD versus WT
Snrpd3	small nuclear ribonucleoprotein D3	0.463328	8.78834e-08	0.0015899	5XFAD versus WT
Baiap2	brain-specific angiogenesis inhibitor 1-associated protein 2	0.385637	8.96362e-08	0.00162161	5XFAD versus WT
Ankrd13a	ankyrin repeat domain 13a	0.346246	9.19148e-08	0.00166283	5XFAD versus WT
Map2k2	mitogen-activated protein kinase kinase 2	0.440854	9.23509e-08	0.00167072	5XFAD versus WT
Atp5g2	ATP synthase, H+ transporting, mitochondrial F0 complex, subunit C2 (subunit 9)	0.441256	9.3666e-08	0.00169451	5XFAD versus WT
Serbp1	serpine1 mRNA binding protein 1	0.455422	9.48818e-08	0.00171651	5XFAD versus WT
Vps28	vacuolar protein sorting 28	0.493931	9.91771e-08	0.00179421	5XFAD versus WT
Mgst3	microsomal glutathione S-transferase 3	0.452169	1.00403e-07	0.00181639	5XFAD versus WT
Kif5b	kinesin family member 5B	0.440033	1.01316e-07	0.00183291	5XFAD versus WT
Mrps34	mitochondrial ribosomal protein S34	0.512972	1.02242e-07	0.00184965	5XFAD versus WT
Slc2a1	solute carrier family 2 (facilitated glucose transporter), member 1	0.451379	1.03834e-07	0.00187847	5XFAD versus WT
Plekhb2	pleckstrin homology domain containing, family B (evectins) member 2	0.417855	1.03916e-07	0.00187994	5XFAD versus WT
Ddb1	damage specific DNA binding protein 1	0.455121	1.0481e-07	0.00189612	5XFAD versus WT
Scp2	sterol carrier protein 2, liver	0.399939	1.06885e-07	0.00193365	5XFAD versus WT
Pcbp1	poly(rC) binding protein 1	0.399659	1.07307e-07	0.0019413	5XFAD versus WT
Imp3	IMP3, U3 small nucleolar ribonucleoprotein	0.474764	1.0744e-07	0.0019437	5XFAD versus WT
Otub1	OTU domain, ubiquitin aldehyde binding 1	0.463789	1.08795e-07	0.0019682	5XFAD versus WT
Rnaseh2c	ribonuclease H2, subunit C	0.422561	1.11667e-07	0.00202017	5XFAD versus WT
Cs	citrate synthase	0.445516	1.13718e-07	0.00205728	5XFAD versus WT
Ilkap	integrin-linked kinase-associated serine/threonine phosphatase 2C	0.41159	1.14092e-07	0.00206403	5XFAD versus WT
Ppp1r1a	protein phosphatase 1, regulatory inhibitor subunit 1A	0.439917	1.14132e-07	0.00206477	5XFAD versus WT
Kidins220	kinase D-interacting substrate 220	0.479265	1.15357e-07	0.00208693	5XFAD versus WT
Cuedc2	CUE domain containing 2	0.452601	1.20581e-07	0.00218143	5XFAD versus WT
Ramp1	receptor (calcitonin) activity modifying protein 1	0.534564	1.21721e-07	0.00220206	5XFAD versus WT
Fmc1	formation of mitochondrial complex V assembly factor 1	0.488807	1.25161e-07	0.00226429	5XFAD versus WT
Taldo1	transaldolase 1	0.453216	1.26175e-07	0.00228264	5XFAD versus WT
Fbxl15	F-box and leucine-rich repeat protein 15	0.355084	1.26319e-07	0.00228525	5XFAD versus WT
Rsrp1	arginine/serine rich protein 1	0.442662	1.27665e-07	0.00230959	5XFAD versus WT
Cntn1	contactin 1	0.445375	1.28057e-07	0.00231667	5XFAD versus WT
Amph	amphiphysin	0.486005	1.29946e-07	0.00235085	5XFAD versus WT
Snhg20	small nucleolar RNA host gene 20	0.436008	1.32254e-07	0.00239261	5XFAD versus WT
Micos13	mitochondrial contact site and cristae organizing system subunit 13	0.508747	1.34349e-07	0.0024305	5XFAD versus WT
Sgta	small glutamine-rich tetratricopeptide repeat (TPR)-containing, alpha	0.463639	1.35752e-07	0.00245589	5XFAD versus WT
Prnp	prion protein	0.373032	1.38869e-07	0.00251227	5XFAD versus WT
Fxyd6	FXYD domain-containing ion transport regulator 6	0.573693	1.4154e-07	0.0025606	5XFAD versus WT
Tef	thyrotroph embryonic factor	0.48623	1.43906e-07	0.0026034	5XFAD versus WT
Rap1gap	Rap1 GTPase-activating protein	0.377597	1.45007e-07	0.00262333	5XFAD versus WT
Kctd13	potassium channel tetramerisation domain containing 13	0.490585	1.47907e-07	0.00267579	5XFAD versus WT
Vegfb	vascular endothelial growth factor B	0.432982	1.48234e-07	0.0026817	5XFAD versus WT
Hnrnph3	heterogeneous nuclear ribonucleoprotein H3	0.40202	1.50668e-07	0.00272574	5XFAD versus WT
Aig1	androgen-induced 1	0.38608	1.51349e-07	0.00273806	5XFAD versus WT
Atp2b2	ATPase, Ca++ transporting, plasma membrane 2	0.466939	1.52744e-07	0.00276328	5XFAD versus WT
Eif4g1	eukaryotic translation initiation factor 4, gamma 1	0.50379	1.53279e-07	0.00277297	5XFAD versus WT
Spag9	sperm associated antigen 9	0.45251	1.60481e-07	0.00290326	5XFAD versus WT
Dnaja3	DnaJ heat shock protein family (Hsp40) member A3	0.379724	1.63226e-07	0.00295293	5XFAD versus WT
S100a1	S100 calcium binding protein A1	0.479688	1.68422e-07	0.00304691	5XFAD versus WT
Chchd1	coiled-coil-helix-coiled-coil-helix domain containing 1	0.463639	1.68912e-07	0.00305578	5XFAD versus WT
Ip6k1	inositol hexaphosphate kinase 1	0.486801	1.75118e-07	0.00316806	5XFAD versus WT
Pdcd5	programmed cell death 5	0.480981	1.78451e-07	0.00322835	5XFAD versus WT
Spcs1	signal peptidase complex subunit 1 homolog (S. cerevisiae)	0.456813	1.80724e-07	0.00326948	5XFAD versus WT
Ccdc184	coiled-coil domain containing 184	0.441072	1.83518e-07	0.00332003	5XFAD versus WT
Ubl5	ubiquitin-like 5	0.422605	1.83571e-07	0.00332099	5XFAD versus WT
Hagh	hydroxyacyl glutathione hydrolase	0.462063	1.8576e-07	0.00336058	5XFAD versus WT
Prmt2	protein arginine N-methyltransferase 2	0.488861	1.91611e-07	0.00346643	5XFAD versus WT
Peg3	paternally expressed 3	0.406768	1.91687e-07	0.00346781	5XFAD versus WT
Selenot	selenoprotein T	0.442314	1.92955e-07	0.00349075	5XFAD versus WT
Fam107a	family with sequence similarity 107, member A	0.502521	1.94831e-07	0.00352468	5XFAD versus WT
Ube2ql1	ubiquitin-conjugating enzyme E2Q family-like 1	0.452484	1.99165e-07	0.00360309	5XFAD versus WT
Auh	AU RNA binding protein/enoyl-coenzyme A hydratase	0.468984	2.05432e-07	0.00371647	5XFAD versus WT
Naca	nascent polypeptide-associated complex alpha polypeptide	0.38988	2.06801e-07	0.00374124	5XFAD versus WT
Hpf1	histone PARylation factor 1	0.44724	2.12108e-07	0.00383725	5XFAD versus WT
Pdha1	pyruvate dehydrogenase E1 alpha 1	0.420402	2.22683e-07	0.00402857	5XFAD versus WT
Rit2	Ras-like without CAAX 2	0.420402	2.24239e-07	0.00405672	5XFAD versus WT
Oaz2	ornithine decarboxylase antizyme 2	0.451563	2.34689e-07	0.00424575	5XFAD versus WT
Gpr37l1	G protein-coupled receptor 37-like 1	0.428484	2.3854e-07	0.00431543	5XFAD versus WT
Surf1	surfeit gene 1	0.428726	2.40784e-07	0.00435603	5XFAD versus WT
Nefm	neurofilament, medium polypeptide	0.46393	2.43307e-07	0.00440167	5XFAD versus WT
Sec11c	SEC11 homolog C, signal peptidase complex subunit	0.50631	2.48047e-07	0.00448741	5XFAD versus WT
Mrpl57	mitochondrial ribosomal protein L57	0.532352	2.5433e-07	0.00460109	5XFAD versus WT
Snca	synuclein, alpha	0.507199	2.54702e-07	0.00460781	5XFAD versus WT
Polr1d	polymerase (RNA) I polypeptide D	0.461252	2.56186e-07	0.00463467	5XFAD versus WT
G3bp2	GTPase activating protein (SH3 domain) binding protein 2	0.386858	2.61844e-07	0.00473702	5XFAD versus WT
Mycbp2	MYC binding protein 2, E3 ubiquitin protein ligase	0.474463	2.63542e-07	0.00476774	5XFAD versus WT
Tmod2	tropomodulin 2	0.451412	2.71982e-07	0.00492042	5XFAD versus WT
Usp22	ubiquitin specific peptidase 22	0.444767	2.75938e-07	0.00499199	5XFAD versus WT
Fdx1	ferredoxin 1	0.379442	2.76355e-07	0.00499955	5XFAD versus WT
Mob2	MOB kinase activator 2	0.382701	2.7739e-07	0.00501825	5XFAD versus WT
Pcp4l1	Purkinje cell protein 4-like 1	0.478182	2.81547e-07	0.00509347	5XFAD versus WT
Arpc2	actin related protein 2/3 complex, subunit 2	0.467009	2.89717e-07	0.00524126	5XFAD versus WT
Rnf208	ring finger protein 208	0.441551	2.91905e-07	0.00528085	5XFAD versus WT
Camk2a	calcium/calmodulin-dependent protein kinase II alpha	0.355739	2.93638e-07	0.0053122	5XFAD versus WT
Tafa5	TAFA chemokine like family member 5	0.502252	3.00812e-07	0.00544198	5XFAD versus WT
Ramp2	receptor (calcitonin) activity modifying protein 2	0.374669	3.0084e-07	0.0054425	5XFAD versus WT
Bsn	bassoon	0.419683	3.01153e-07	0.00544815	5XFAD versus WT
Gpx1	glutathione peroxidase 1	0.468456	3.04901e-07	0.00551596	5XFAD versus WT
Epb41l3	erythrocyte membrane protein band 4.1 like 3	0.482585	3.11509e-07	0.0056355	5XFAD versus WT
Gnb5	guanine nucleotide binding protein (G protein), beta 5	0.420291	3.12151e-07	0.00564713	5XFAD versus WT
Akap8l	A kinase (PRKA) anchor protein 8-like	0.458731	3.31265e-07	0.00599291	5XFAD versus WT
Hdac5	histone deacetylase 5	0.436089	3.53653e-07	0.00639794	5XFAD versus WT
Gstm1	glutathione S-transferase, mu 1	0.523155	3.67223e-07	0.00664342	5XFAD versus WT
Srrt	serrate RNA effector molecule homolog (Arabidopsis)	0.398073	3.82558e-07	0.00692085	5XFAD versus WT
Caskin1	CASK interacting protein 1	0.412533	3.86125e-07	0.0069854	5XFAD versus WT
Strbp	spermatid perinuclear RNA binding protein	0.435549	3.93152e-07	0.00711252	5XFAD versus WT
Peg13	paternally expressed 13	0.423718	3.98374e-07	0.00720699	5XFAD versus WT
Pdhb	pyruvate dehydrogenase (lipoamide) beta	0.446379	4.01605e-07	0.00726543	5XFAD versus WT
Prkcz	protein kinase C, zeta	0.462504	4.22e-07	0.00763441	5XFAD versus WT
Dlg4	discs large MAGUK scaffold protein 4	0.483298	4.29889e-07	0.00777713	5XFAD versus WT
Ppp3cb	protein phosphatase 3, catalytic subunit, beta isoform	0.407257	4.31943e-07	0.00781428	5XFAD versus WT
Nap1l1	nucleosome assembly protein 1-like 1	0.439511	4.32693e-07	0.00782786	5XFAD versus WT
Gps1	G protein pathway suppressor 1	0.458073	4.32803e-07	0.00782984	5XFAD versus WT
Tmem258	transmembrane protein 258	0.429116	4.32812e-07	0.00783	5XFAD versus WT
Abhd17a	abhydrolase domain containing 17A	0.518348	4.34375e-07	0.00785828	5XFAD versus WT
Psmc2	proteasome (prosome, macropain) 26S subunit, ATPase 2	0.434014	4.34711e-07	0.00786436	5XFAD versus WT
Gcsh	glycine cleavage system protein H (aminomethyl carrier)	0.430075	4.39006e-07	0.00794206	5XFAD versus WT
Mrps15	mitochondrial ribosomal protein S15	0.421088	4.44541e-07	0.00804219	5XFAD versus WT
Ociad1	OCIA domain containing 1	0.422439	4.48692e-07	0.00811728	5XFAD versus WT
Rps17	ribosomal protein S17	0.365677	4.54865e-07	0.00822897	5XFAD versus WT
Galnt16	polypeptide N-acetylgalactosaminyltransferase 16	0.5012	4.58265e-07	0.00829047	5XFAD versus WT
Ank	progressive ankylosis	0.453409	4.60052e-07	0.0083228	5XFAD versus WT
Setd3	SET domain containing 3	0.442502	4.65777e-07	0.00842637	5XFAD versus WT
Sf3b5	splicing factor 3b, subunit 5	0.414636	4.70655e-07	0.00851463	5XFAD versus WT
Gap43	growth associated protein 43	0.42822	4.8164e-07	0.00871335	5XFAD versus WT
Mrto4	mRNA turnover 4, ribosome maturation factor	0.427161	4.88127e-07	0.00883071	5XFAD versus WT
Cops6	COP9 signalosome subunit 6	0.439711	4.88569e-07	0.00883871	5XFAD versus WT
Gabra1	gamma-aminobutyric acid (GABA) A receptor, subunit alpha 1	0.500619	4.91812e-07	0.00889738	5XFAD versus WT
Taf10	TATA-box binding protein associated factor 10	0.50055	4.97297e-07	0.0089966	5XFAD versus WT
Basp1	brain abundant, membrane attached signal protein 1	0.447569	4.98431e-07	0.00901712	5XFAD versus WT
Mrps12	mitochondrial ribosomal protein S12	0.47066	5.07903e-07	0.00918847	5XFAD versus WT
H3f3a	H3.3 histone A	0.402121	5.09842e-07	0.00922355	5XFAD versus WT
Enc1	ectodermal-neural cortex 1	0.447215	5.14693e-07	0.00931131	5XFAD versus WT
BC029722	cDNA sequence BC029722	0.52323	5.17242e-07	0.00935742	5XFAD versus WT
Stx1b	syntaxin 1B	0.486909	5.20067e-07	0.00940854	5XFAD versus WT
Dpm3	dolichyl-phosphate mannosyltransferase polypeptide 3	0.484329	5.50891e-07	0.00996617	5XFAD versus WT
Ndrg1	N-myc downstream regulated gene 1	0.473539	5.63058e-07	0.0101863	5XFAD versus WT
Dazap2	DAZ associated protein 2	0.460351	5.67437e-07	0.0102655	5XFAD versus WT
Gtf2h5	general transcription factor IIH, polypeptide 5	0.429275	5.67633e-07	0.010269	5XFAD versus WT
Srsf3	serine and arginine-rich splicing factor 3	0.427494	5.72513e-07	0.0103573	5XFAD versus WT
Rab11a	RAB11A, member RAS oncogene family	0.43034	5.75563e-07	0.0104125	5XFAD versus WT
Coprs	coordinator of PRMT5, differentiation stimulator	0.450206	5.79641e-07	0.0104863	5XFAD versus WT
Mapk8ip1	mitogen-activated protein kinase 8 interacting protein 1	0.394938	5.84916e-07	0.0105817	5XFAD versus WT
Zfp428	zinc finger protein 428	0.341388	5.94183e-07	0.0107494	5XFAD versus WT
Serpini1	serine (or cysteine) peptidase inhibitor, clade I, member 1	0.490282	5.98059e-07	0.0108195	5XFAD versus WT
Lonp1	lon peptidase 1, mitochondrial	0.373709	6.01981e-07	0.0108904	5XFAD versus WT
Capza2	capping protein (actin filament) muscle Z-line, alpha 2	0.403247	6.22251e-07	0.0112571	5XFAD versus WT
Idh3g	isocitrate dehydrogenase 3 (NAD+), gamma	0.442942	6.29564e-07	0.0113894	5XFAD versus WT
Rab1a	RAB1A, member RAS oncogene family	0.436331	6.40788e-07	0.0115925	5XFAD versus WT
Dnajc5	DnaJ heat shock protein family (Hsp40) member C5	0.44613	6.45954e-07	0.011686	5XFAD versus WT
Nap1l4	nucleosome assembly protein 1-like 4	0.433399	6.48919e-07	0.0117396	5XFAD versus WT
Pacs2	phosphofurin acidic cluster sorting protein 2	0.476857	6.50534e-07	0.0117688	5XFAD versus WT
S100b	S100 protein, beta polypeptide, neural	0.457743	6.51183e-07	0.0117805	5XFAD versus WT
Adcyap1r1	adenylate cyclase activating polypeptide 1 receptor 1	0.438414	6.56834e-07	0.0118828	5XFAD versus WT
Ppp5c	protein phosphatase 5, catalytic subunit	0.448714	6.65295e-07	0.0120359	5XFAD versus WT
Epb41l4aos	erythrocyte membrane protein band 4.1 like 4a, opposite strand	0.326417	6.65392e-07	0.0120376	5XFAD versus WT
Ube2d2a	ubiquitin-conjugating enzyme E2D 2A	0.417432	6.68967e-07	0.0121023	5XFAD versus WT
Plekhj1	pleckstrin homology domain containing, family J member 1	0.404077	6.79242e-07	0.0122882	5XFAD versus WT
Snx5	sorting nexin 5	0.426504	6.81203e-07	0.0123236	5XFAD versus WT
Gpr37	G protein-coupled receptor 37	0.470803	6.81442e-07	0.012328	5XFAD versus WT
Baiap3	BAI1-associated protein 3	0.536927	6.83261e-07	0.0123609	5XFAD versus WT
Dusp28	dual specificity phosphatase 28	0.332968	7.25071e-07	0.0131173	5XFAD versus WT
Cd99l2	CD99 antigen-like 2	0.412632	7.43863e-07	0.0134572	5XFAD versus WT
Mat2a	methionine adenosyltransferase II, alpha	0.439988	7.51002e-07	0.0135864	5XFAD versus WT
Btf3	basic transcription factor 3	0.416141	7.66629e-07	0.0138691	5XFAD versus WT
Ppdpf	pancreatic progenitor cell differentiation and proliferation factor	0.421258	7.72973e-07	0.0139839	5XFAD versus WT
Egr1	early growth response 1	0.421569	7.74751e-07	0.014016	5XFAD versus WT
Gatd3a	glutamine amidotransferase like class 1 domain containing 3A	0.423117	7.81499e-07	0.0141381	5XFAD versus WT
Cuta	cutA divalent cation tolerance homolog	0.462828	7.85061e-07	0.0142025	5XFAD versus WT
Ogfod1	2-oxoglutarate and iron-dependent oxygenase domain containing 1	0.459876	7.85556e-07	0.0142115	5XFAD versus WT
Crmp1	collapsin response mediator protein 1	0.46955	7.85819e-07	0.0142162	5XFAD versus WT
Camk1	calcium/calmodulin-dependent protein kinase I	0.459724	8.11112e-07	0.0146738	5XFAD versus WT
Sdcbp	syndecan binding protein	0.407012	8.12018e-07	0.0146902	5XFAD versus WT
Gad1	glutamate decarboxylase 1	0.660271	8.28438e-07	0.0149873	5XFAD versus WT
Fabp5	fatty acid binding protein 5, epidermal	0.427006	8.33803e-07	0.0150843	5XFAD versus WT
Per1	period circadian clock 1	0.34	8.37531e-07	0.0151518	5XFAD versus WT
Caprin1	cell cycle associated protein 1	0.435036	8.4314e-07	0.0152533	5XFAD versus WT
Polr2f	polymerase (RNA) II (DNA directed) polypeptide F	0.444612	8.54584e-07	0.0154603	5XFAD versus WT
Gpr137	G protein-coupled receptor 137	0.414636	8.6921e-07	0.0157249	5XFAD versus WT
Avp	arginine vasopressin	2.35991	8.71159e-07	0.0157601	5XFAD versus WT
C1qc	complement component 1, q subcomponent, C chain	0.468984	8.88205e-07	0.0160685	5XFAD versus WT
Ppp3ca	protein phosphatase 3, catalytic subunit, alpha isoform	0.400884	9.19431e-07	0.0166334	5XFAD versus WT
Tpgs1	tubulin polyglutamylase complex subunit 1	0.407257	9.19901e-07	0.0166419	5XFAD versus WT
Arl3	ADP-ribosylation factor-like 3	0.420839	9.19977e-07	0.0166433	5XFAD versus WT
Hnrnpl	heterogeneous nuclear ribonucleoprotein L	0.421763	9.25485e-07	0.016743	5XFAD versus WT
Hspa9	heat shock protein 9	0.398386	9.30698e-07	0.0168373	5XFAD versus WT
Scoc	short coiled-coil protein	0.397319	9.34751e-07	0.0169106	5XFAD versus WT
Adgrb2	adhesion G protein-coupled receptor B2	0.396821	9.47323e-07	0.017138	5XFAD versus WT
Rgs4	regulator of G-protein signaling 4	0.386819	9.51171e-07	0.0172076	5XFAD versus WT
Clpp	caseinolytic mitochondrial matrix peptidase proteolytic subunit	0.407551	9.55336e-07	0.017283	5XFAD versus WT
Phactr3	phosphatase and actin regulator 3	0.430544	9.6806e-07	0.0175132	5XFAD versus WT
Llph	LLP homolog, long-term synaptic facilitation (Aplysia)	0.40832	9.71112e-07	0.0175684	5XFAD versus WT
Atp1b2	ATPase, Na+/K+ transporting, beta 2 polypeptide	0.44038	9.76604e-07	0.0176677	5XFAD versus WT
Tmem9	transmembrane protein 9	0.442502	9.77749e-07	0.0176885	5XFAD versus WT
Sub1	SUB1 homolog, transcriptional regulator	0.397169	9.85563e-07	0.0178298	5XFAD versus WT
Cplx2	complexin 2	0.525441	9.96812e-07	0.0180333	5XFAD versus WT
Ptprs	protein tyrosine phosphatase, receptor type, S	0.43194	1.00663e-06	0.0182109	5XFAD versus WT
Ipo4	importin 4	0.386195	1.01199e-06	0.0183079	5XFAD versus WT
Bend6	BEN domain containing 6	0.475672	1.016e-06	0.0183804	5XFAD versus WT
Chordc1	cysteine and histidine-rich domain (CHORD)-containing, zinc-binding protein 1	0.41856	1.02617e-06	0.0185644	5XFAD versus WT
Dohh	deoxyhypusine hydroxylase/monooxygenase	0.416085	1.0462e-06	0.0189267	5XFAD versus WT
Snph	syntaphilin	0.419269	1.06565e-06	0.0192787	5XFAD versus WT
Oga	O-GlcNAcase	0.43502	1.0765e-06	0.0194749	5XFAD versus WT
Rrp1	ribosomal RNA processing 1	0.445006	1.08051e-06	0.0195474	5XFAD versus WT
Scamp1	secretory carrier membrane protein 1	0.435704	1.08196e-06	0.0195737	5XFAD versus WT
Fam49b	CYFIP related Rac1 interactor B	0.428597	1.08851e-06	0.0196922	5XFAD versus WT
Atad1	ATPase family, AAA domain containing 1	0.442229	1.09689e-06	0.0198439	5XFAD versus WT
Pcbp4	poly(rC) binding protein 4	0.453626	1.10226e-06	0.0199409	5XFAD versus WT
Psip1	PC4 and SFRS1 interacting protein 1	0.417976	1.12371e-06	0.0203291	5XFAD versus WT
Mllt11	myeloid/lymphoid or mixed-lineage leukemia; translocated to, 11	0.382759	1.12777e-06	0.0204026	5XFAD versus WT
Serf1	small EDRK-rich factor 1	0.36621	1.14864e-06	0.0207801	5XFAD versus WT
9130401M01Rik	RIKEN cDNA 9130401M01 gene	0.337544	1.17235e-06	0.0212091	5XFAD versus WT
Ap1b1	adaptor protein complex AP-1, beta 1 subunit	0.449731	1.17333e-06	0.0212267	5XFAD versus WT
Cct8	chaperonin containing Tcp1, subunit 8 (theta)	0.386262	1.17684e-06	0.0212902	5XFAD versus WT
Cops7a	COP9 signalosome subunit 7A	0.412051	1.2198e-06	0.0220674	5XFAD versus WT
Aak1	AP2 associated kinase 1	0.367451	1.22255e-06	0.0221172	5XFAD versus WT
Fnta	farnesyltransferase, CAAX box, alpha	0.396012	1.22324e-06	0.0221296	5XFAD versus WT
Dnm3	dynamin 3	0.445937	1.22604e-06	0.0221803	5XFAD versus WT
Itfg1	integrin alpha FG-GAP repeat containing 1	0.409811	1.23714e-06	0.0223812	5XFAD versus WT
Rtraf	RNA transcription, translation and transport factor	0.493369	1.24213e-06	0.0224714	5XFAD versus WT
Lrpap1	low density lipoprotein receptor-related protein associated protein 1	0.46201	1.24356e-06	0.0224972	5XFAD versus WT
Eif4a1	eukaryotic translation initiation factor 4A1	0.437863	1.25627e-06	0.0227272	5XFAD versus WT
Mboat7	membrane bound O-acyltransferase domain containing 7	0.490751	1.26193e-06	0.0228295	5XFAD versus WT
Sbds	SBDS ribosome maturation factor	0.422932	1.26261e-06	0.0228418	5XFAD versus WT
Slc24a2	solute carrier family 24 (sodium/potassium/calcium exchanger), member 2	0.405598	1.27319e-06	0.0230332	5XFAD versus WT
Hspb1	heat shock protein 1	0.359764	1.28238e-06	0.0231995	5XFAD versus WT
Sh3bgrl3	SH3 domain binding glutamic acid-rich protein-like 3	0.38024	1.29876e-06	0.0234958	5XFAD versus WT
mt-Co2		-0.252257	1.3068e-06	0.0236414	5XFAD versus WT
Hapln4	hyaluronan and proteoglycan link protein 4	0.419603	1.3076e-06	0.0236558	5XFAD versus WT
Arhgap44	Rho GTPase activating protein 44	0.435333	1.31322e-06	0.0237575	5XFAD versus WT
Kifc2	kinesin family member C2	0.419812	1.33767e-06	0.0241999	5XFAD versus WT
Tm2d1	TM2 domain containing 1	0.424926	1.33878e-06	0.0242199	5XFAD versus WT
Trim2	tripartite motif-containing 2	0.440171	1.3406e-06	0.0242527	5XFAD versus WT
Fbxo44	F-box protein 44	0.434618	1.41863e-06	0.0256645	5XFAD versus WT
Ppp1r35	protein phosphatase 1, regulatory subunit 35	0.312538	1.47221e-06	0.0266338	5XFAD versus WT
Ubtf	upstream binding transcription factor, RNA polymerase I	0.345553	1.48986e-06	0.0269531	5XFAD versus WT
Eri3	exoribonuclease 3	0.503146	1.49648e-06	0.0270729	5XFAD versus WT
B3gat3	beta-1,3-glucuronyltransferase 3 (glucuronosyltransferase I)	0.491091	1.49908e-06	0.0271198	5XFAD versus WT
Rexo2	RNA exonuclease 2	0.40223	1.52316e-06	0.0275555	5XFAD versus WT
Rgcc	regulator of cell cycle	0.272573	1.52692e-06	0.0276234	5XFAD versus WT
Emc7	ER membrane protein complex subunit 7	0.444546	1.59068e-06	0.0287771	5XFAD versus WT
Slc38a2	solute carrier family 38, member 2	0.407878	1.60391e-06	0.0290163	5XFAD versus WT
Arnt2	aryl hydrocarbon receptor nuclear translocator 2	0.403768	1.71505e-06	0.0310269	5XFAD versus WT
Lamtor4	late endosomal/lysosomal adaptor, MAPK and MTOR activator 4	0.446985	1.71653e-06	0.0310537	5XFAD versus WT
2300009A05Rik	RIKEN cDNA 2300009A05 gene	0.367973	1.73155e-06	0.0313254	5XFAD versus WT
Supt4a	SPT4A, DSIF elongation factor subunit	0.421162	1.73178e-06	0.0313295	5XFAD versus WT
Uqcrc2	ubiquinol cytochrome c reductase core protein 2	0.413516	1.73182e-06	0.0313303	5XFAD versus WT
Igsf8	immunoglobulin superfamily, member 8	0.483608	1.73597e-06	0.0314054	5XFAD versus WT
Acp1	acid phosphatase 1, soluble	0.430814	1.74044e-06	0.0314863	5XFAD versus WT
Socs5	suppressor of cytokine signaling 5	0.440399	1.75318e-06	0.0317168	5XFAD versus WT
P4ha1	procollagen-proline, 2-oxoglutarate 4-dioxygenase (proline 4-hydroxylase), alpha 1 polypeptide	0.329862	1.79044e-06	0.0323909	5XFAD versus WT
Smim14	small integral membrane protein 14	0.448219	1.802e-06	0.0326	5XFAD versus WT
Mast3	microtubule associated serine/threonine kinase 3	0.397028	1.83099e-06	0.0331244	5XFAD versus WT
Slc30a9	solute carrier family 30 (zinc transporter), member 9	0.445937	1.8563e-06	0.0335823	5XFAD versus WT
Bag1	BCL2-associated athanogene 1	0.48474	1.86593e-06	0.0337566	5XFAD versus WT
Rnf7	ring finger protein 7	0.414567	1.8699e-06	0.0338284	5XFAD versus WT
Phldb1	pleckstrin homology like domain, family B, member 1	0.392187	1.89132e-06	0.0342159	5XFAD versus WT
Eps15	epidermal growth factor receptor pathway substrate 15	0.415502	1.89794e-06	0.0343357	5XFAD versus WT
Tomm22	translocase of outer mitochondrial membrane 22	0.426709	1.90474e-06	0.0344586	5XFAD versus WT
Nop53	NOP53 ribosome biogenesis factor	0.381028	1.97695e-06	0.035765	5XFAD versus WT
Ppp1r16b	protein phosphatase 1, regulatory subunit 16B	0.407257	1.99263e-06	0.0360486	5XFAD versus WT
Eid1	EP300 interacting inhibitor of differentiation 1	0.43922	2.03334e-06	0.0367852	5XFAD versus WT
Naxe	NAD(P)HX epimerase	0.387658	2.03536e-06	0.0368217	5XFAD versus WT
Rapgef4	Rap guanine nucleotide exchange factor (GEF) 4	0.444594	2.12923e-06	0.0385198	5XFAD versus WT
Dst	dystonin	0.422989	2.20033e-06	0.0398061	5XFAD versus WT
H2afy	macroH2A.1 histone	0.45486	2.25039e-06	0.0407118	5XFAD versus WT
Dcaf8	DDB1 and CUL4 associated factor 8	0.363164	2.26358e-06	0.0409505	5XFAD versus WT
Gprasp2	G protein-coupled receptor associated sorting protein 2	0.357401	2.28618e-06	0.0413593	5XFAD versus WT
Trappc4	trafficking protein particle complex 4	0.422456	2.29463e-06	0.0415122	5XFAD versus WT
Fam162a	family with sequence similarity 162, member A	0.42877	2.29598e-06	0.0415366	5XFAD versus WT
Dnajb6	DnaJ heat shock protein family (Hsp40) member B6	0.473584	2.30461e-06	0.0416928	5XFAD versus WT
Eef1g	eukaryotic translation elongation factor 1 gamma	0.36289	2.33276e-06	0.042202	5XFAD versus WT
Clptm1	cleft lip and palate associated transmembrane protein 1	0.421702	2.35125e-06	0.0425365	5XFAD versus WT
Cul1	cullin 1	0.392058	2.38075e-06	0.0430701	5XFAD versus WT
Myo5a	myosin VA	0.353757	2.41801e-06	0.0437443	5XFAD versus WT
Psmc5	protease (prosome, macropain) 26S subunit, ATPase 5	0.468222	2.42384e-06	0.0438497	5XFAD versus WT
Tubb4a	tubulin, beta 4A class IVA	0.415888	2.43994e-06	0.044141	5XFAD versus WT
Kcnq2	potassium voltage-gated channel, subfamily Q, member 2	0.409776	2.45115e-06	0.0443438	5XFAD versus WT
Map7d1	MAP7 domain containing 1	0.412922	2.46816e-06	0.0446515	5XFAD versus WT
Rnf126	ring finger protein 126	0.355001	2.53061e-06	0.0457812	5XFAD versus WT
Slc12a2	solute carrier family 12, member 2	0.374265	2.54049e-06	0.0459601	5XFAD versus WT
Herpud1	homocysteine-inducible, endoplasmic reticulum stress-inducible, ubiquitin-like domain member 1	0.467742	2.56001e-06	0.0463132	5XFAD versus WT
Extl3	exostosin-like glycosyltransferase 3	0.355001	2.57947e-06	0.0466652	5XFAD versus WT
Psma2	proteasome subunit alpha 2	0.411948	2.58789e-06	0.0468175	5XFAD versus WT
Uqcrh	ubiquinol-cytochrome c reductase hinge protein	0.301751	2.59619e-06	0.0469678	5XFAD versus WT
Lamtor5	late endosomal/lysosomal adaptor, MAPK and MTOR activator 5	0.411614	2.65025e-06	0.0479457	5XFAD versus WT
Arl8a	ADP-ribosylation factor-like 8A	0.453425	2.69367e-06	0.0487312	5XFAD versus WT
Cyb5a	cytochrome b5 type A (microsomal)	0.427377	2.71727e-06	0.0491581	5XFAD versus WT
Fbxo2	F-box protein 2	0.428015	2.75346e-06	0.0498128	5XFAD versus WT
Npc2	NPC intracellular cholesterol transporter 2	0.421258	2.76068e-06	0.0499435	5XFAD versus WT
Ubb	ubiquitin A-52 residue ribosomal protein fusion product 1	-1.51695	1.61059e-92	2.91371e-88	hNSC versus 5XFAD
Hspa8	heat shock protein 8	-1.47633	9.2976e-91	1.68203e-86	hNSC versus 5XFAD
Hsp90aa1	heat shock protein 90, alpha (cytosolic), class A member 1	-1.47476	3.75126e-89	6.7864e-85	hNSC versus 5XFAD
Eef1a1	eukaryotic translation elongation factor 1 alpha 1	-1.49831	1.42151e-88	2.57166e-84	hNSC versus 5XFAD
Hsp90ab1	heat shock protein 90 alpha (cytosolic), class B member 1	-1.46052	6.50526e-87	1.17687e-82	hNSC versus 5XFAD
Rtn1	reticulon 1	-1.47391	1.14059e-86	2.06343e-82	hNSC versus 5XFAD
Gapdh	glyceraldehyde-3-phosphate dehydrogenase	-1.47938	1.76357e-85	3.19048e-81	hNSC versus 5XFAD
Ywhaz	tyrosine 3-monooxygenase/tryptophan 5-monooxygenase activation protein, zeta polypeptide	-1.45427	9.84905e-85	1.78179e-80	hNSC versus 5XFAD
Morf4l1	mortality factor 4 like 1	-1.31991	1.02933e-83	1.86215e-79	hNSC versus 5XFAD
Ndrg4	N-myc downstream regulated gene 4	-1.29697	2.77788e-81	5.02547e-77	hNSC versus 5XFAD
Ywhag	tyrosine 3-monooxygenase/tryptophan 5-monooxygenase activation protein, gamma polypeptide	-1.35994	4.66928e-81	8.44719e-77	hNSC versus 5XFAD
Gnas	GNAS (guanine nucleotide binding protein, alpha stimulating) complex locus	-1.52372	1.08991e-80	1.97175e-76	hNSC versus 5XFAD
Bex2	brain expressed X-linked 2	-1.57652	2.90651e-80	5.25816e-76	hNSC versus 5XFAD
Atp1b1	ATPase, Na+/K+ transporting, beta 1 polypeptide	-1.41582	5.33872e-80	9.65827e-76	hNSC versus 5XFAD
Ndufa4	Ndufa4, mitochondrial complex associated	-1.40437	4.23214e-79	7.65637e-75	hNSC versus 5XFAD
Aldoa	aldolase A, fructose-bisphosphate	-1.31579	7.37222e-79	1.33371e-74	hNSC versus 5XFAD
Ywhah	tyrosine 3-monooxygenase/tryptophan 5-monooxygenase activation protein, eta polypeptide	-1.39936	1.08742e-78	1.96725e-74	hNSC versus 5XFAD
Atp5b	ATP synthase, H+ transporting mitochondrial F1 complex, beta subunit	-1.29284	4.12531e-78	7.4631e-74	hNSC versus 5XFAD
Chchd10	coiled-coil-helix-coiled-coil-helix domain containing 10	-1.57057	1.93608e-77	3.50256e-73	hNSC versus 5XFAD
Actg1	actin, gamma, cytoplasmic 1	-1.33058	3.76877e-77	6.81808e-73	hNSC versus 5XFAD
Clu	clusterin	-1.36927	4.71361e-77	8.5274e-73	hNSC versus 5XFAD
Snrpn	small nuclear ribonucleoprotein N	-1.36801	9.15531e-77	1.65629e-72	hNSC versus 5XFAD
App	amyloid beta (A4) precursor protein	-1.31217	9.50401e-77	1.71937e-72	hNSC versus 5XFAD
Eif4a2	eukaryotic translation initiation factor 4A2	-1.2903	2.1316e-76	3.85628e-72	hNSC versus 5XFAD
Tuba1a	tubulin, alpha 1A	-1.28341	2.72383e-76	4.92768e-72	hNSC versus 5XFAD
Cltc	clathrin, heavy polypeptide (Hc)	-1.28891	4.63024e-76	8.37657e-72	hNSC versus 5XFAD
Cfl1	cofilin 1, non-muscle	-1.39333	1.69128e-75	3.0597e-71	hNSC versus 5XFAD
Pkm	pyruvate kinase, muscle	-1.28666	2.0721e-75	3.74864e-71	hNSC versus 5XFAD
Thy1	thymus cell antigen 1, theta	-1.32139	2.21316e-75	4.00384e-71	hNSC versus 5XFAD
Rpl3	ribosomal protein L3	-1.36973	2.27633e-75	4.11811e-71	hNSC versus 5XFAD
Ttc3	tetratricopeptide repeat domain 3	-1.29182	1.21416e-74	2.19654e-70	hNSC versus 5XFAD
Rpl21	ribosomal protein L21	-1.49695	4.08325e-74	7.38701e-70	hNSC versus 5XFAD
Rtn3	reticulon 3	-1.32649	4.98933e-74	9.0262e-70	hNSC versus 5XFAD
Calm2	calmodulin 2	-1.32516	1.11574e-73	2.01849e-69	hNSC versus 5XFAD
Olfm1	olfactomedin 1	-1.24881	2.08749e-73	3.77648e-69	hNSC versus 5XFAD
Rps4x	ribosomal protein S4, X-linked	-1.30063	2.83239e-73	5.12408e-69	hNSC versus 5XFAD
Tuba1b	tubulin, alpha 1B	-1.30701	3.23722e-73	5.85646e-69	hNSC versus 5XFAD
Rab3a	RAB3A, member RAS oncogene family	-1.26638	3.29727e-73	5.96509e-69	hNSC versus 5XFAD
Ndfip1	Nedd4 family interacting protein 1	-1.29093	3.42944e-73	6.20419e-69	hNSC versus 5XFAD
Snhg11	small nucleolar RNA host gene 11	-1.38026	3.53633e-73	6.39757e-69	hNSC versus 5XFAD
Pebp1	phosphatidylethanolamine binding protein 1	-1.31652	3.63399e-73	6.57426e-69	hNSC versus 5XFAD
Clstn1	calsyntenin 1	-1.28995	3.79285e-73	6.86165e-69	hNSC versus 5XFAD
Rpsa	ribosomal protein SA	-1.33615	6.2931e-73	1.13849e-68	hNSC versus 5XFAD
Mdh1	malate dehydrogenase 1, NAD (soluble)	-1.25837	7.13355e-73	1.29053e-68	hNSC versus 5XFAD
Ppia	peptidylprolyl isomerase A	-1.3573	1.05688e-72	1.912e-68	hNSC versus 5XFAD
Elob	elongin B	-1.37297	1.16912e-72	2.11506e-68	hNSC versus 5XFAD
Atp6v0c	ATPase, H+ transporting, lysosomal V0 subunit C	-1.36066	1.57372e-72	2.84701e-68	hNSC versus 5XFAD
Hint1	histidine triad nucleotide binding protein 1	-1.32941	4.90901e-72	8.8809e-68	hNSC versus 5XFAD
Atp5e	ATP synthase, H+ transporting, mitochondrial F1 complex, epsilon subunit	-1.26836	6.24609e-72	1.12998e-67	hNSC versus 5XFAD
Ddx5	DEAD box helicase 5	-1.21805	6.66592e-72	1.20593e-67	hNSC versus 5XFAD
Rtl8a	retrotransposon Gag like 8A	-1.40863	9.29307e-72	1.68121e-67	hNSC versus 5XFAD
Acot7	acyl-CoA thioesterase 7	-1.25696	1.02582e-71	1.85581e-67	hNSC versus 5XFAD
Maged1	MAGE family member D1	-1.32598	1.48537e-71	2.68718e-67	hNSC versus 5XFAD
Pmch	pro-melanin-concentrating hormone	-6.60647	1.68006e-71	3.03939e-67	hNSC versus 5XFAD
Syt1	synaptotagmin I	-1.31489	1.71266e-71	3.09838e-67	hNSC versus 5XFAD
Calr	calreticulin	-1.28291	1.78642e-71	3.23181e-67	hNSC versus 5XFAD
Pgam1	phosphoglycerate mutase 1	-1.27214	1.84172e-71	3.33185e-67	hNSC versus 5XFAD
Ldhb	lactate dehydrogenase B	-1.29176	2.89666e-71	5.24035e-67	hNSC versus 5XFAD
2900097C17Rik	Berardinelli-Seip congenital lipodystrophy 2 (seipin)	-1.20433	3.30455e-71	5.97826e-67	hNSC versus 5XFAD
Mrfap1	Morf4 family associated protein 1	-1.27513	3.65588e-71	6.61385e-67	hNSC versus 5XFAD
Dynll2	dynein light chain LC8-type 2	-1.25281	4.35272e-71	7.87451e-67	hNSC versus 5XFAD
Zwint	ZW10 interactor	-1.33276	1.34474e-70	2.43278e-66	hNSC versus 5XFAD
Rpl9	ribosomal protein L9	-1.39566	1.93886e-70	3.50759e-66	hNSC versus 5XFAD
Eif1	eukaryotic translation initiation factor 1	-1.34621	1.94307e-70	3.51522e-66	hNSC versus 5XFAD
Serinc1	serine incorporator 1	-1.27495	2.88472e-70	5.21874e-66	hNSC versus 5XFAD
Stmn3	stathmin-like 3	-1.32737	4.19454e-70	7.58835e-66	hNSC versus 5XFAD
Fau	Finkel-Biskis-Reilly murine sarcoma virus (FBR-MuSV) ubiquitously expressed (fox derived)	-1.38433	4.48638e-70	8.11631e-66	hNSC versus 5XFAD
Atp5a1	ATP synthase, H+ transporting, mitochondrial F1 complex, alpha subunit 1	-1.18808	8.9392e-70	1.61719e-65	hNSC versus 5XFAD
Vamp2	vesicle-associated membrane protein 2	-1.34856	9.006e-70	1.62928e-65	hNSC versus 5XFAD
Atp5j	ATP synthase, H+ transporting, mitochondrial F0 complex, subunit F	-1.27225	1.44244e-69	2.60951e-65	hNSC versus 5XFAD
Gpi1	glucose-6-phosphate isomerase 1	-1.21824	1.67795e-69	3.03558e-65	hNSC versus 5XFAD
Tubb2a	tubulin, beta 2A class IIA	-1.27596	1.73734e-69	3.14303e-65	hNSC versus 5XFAD
Map1b	microtubule-associated protein 1B	-1.26193	2.00971e-69	3.63577e-65	hNSC versus 5XFAD
Tpi1	triosephosphate isomerase 1	-1.24817	3.60248e-69	6.51725e-65	hNSC versus 5XFAD
Uchl1	ubiquitin carboxy-terminal hydrolase L1	-1.37927	3.81927e-69	6.90944e-65	hNSC versus 5XFAD
Itm2b	integral membrane protein 2B	-1.2803	6.28028e-69	1.13617e-64	hNSC versus 5XFAD
Rpl8	ribosomal protein L8	-1.3193	6.71806e-69	1.21536e-64	hNSC versus 5XFAD
Atp5j2	ATP synthase, H+ transporting, mitochondrial F0 complex, subunit F2	-1.28988	7.40618e-69	1.33985e-64	hNSC versus 5XFAD
Bsg	basigin	-1.40659	7.94235e-69	1.43685e-64	hNSC versus 5XFAD
Calm1	calmodulin 1	-1.2416	8.32733e-69	1.5065e-64	hNSC versus 5XFAD
Pcsk1n	proprotein convertase subtilisin/kexin type 1 inhibitor	-2.08177	1.77639e-68	3.21366e-64	hNSC versus 5XFAD
Hspa5	heat shock protein 5	-1.26378	1.96158e-68	3.54869e-64	hNSC versus 5XFAD
Ctnnb1	catenin (cadherin associated protein), beta 1	-1.19491	3.53588e-68	6.39676e-64	hNSC versus 5XFAD
Dynll1	dynein light chain LC8-type 1	-1.3409	3.70655e-68	6.70551e-64	hNSC versus 5XFAD
Rpl11	ribosomal protein L11	-1.35166	4.25544e-68	7.69852e-64	hNSC versus 5XFAD
Hsp90b1	heat shock protein 90, beta (Grp94), member 1	-1.23393	4.31989e-68	7.81512e-64	hNSC versus 5XFAD
Itm2c	integral membrane protein 2C	-1.30934	5.2998e-68	9.58787e-64	hNSC versus 5XFAD
Slc25a4	solute carrier family 25 (mitochondrial carrier, adenine nucleotide translocator), member 4	-1.20591	8.05004e-68	1.45633e-63	hNSC versus 5XFAD
Ap2m1	adaptor-related protein complex 2, mu 1 subunit	-1.23593	8.68833e-68	1.57181e-63	hNSC versus 5XFAD
Rps3a1	ribosomal protein S3A1	-1.30408	9.99432e-68	1.80807e-63	hNSC versus 5XFAD
Canx	calnexin	-1.20988	1.15964e-67	2.0979e-63	hNSC versus 5XFAD
Ywhae	tyrosine 3-monooxygenase/tryptophan 5-monooxygenase activation protein, epsilon polypeptide	-1.1901	1.79479e-67	3.24696e-63	hNSC versus 5XFAD
Prkar1a	protein kinase, cAMP dependent regulatory, type I, alpha	-1.20085	1.9536e-67	3.53427e-63	hNSC versus 5XFAD
Atp6v0b	ATPase, H+ transporting, lysosomal V0 subunit B	-1.24074	3.33962e-67	6.04171e-63	hNSC versus 5XFAD
Oaz1	ornithine decarboxylase antizyme 1	-1.22869	3.96955e-67	7.18131e-63	hNSC versus 5XFAD
Rpl6	ribosomal protein L6	-1.30387	4.40944e-67	7.97712e-63	hNSC versus 5XFAD
Dnm1	dynamin 1	-1.32672	4.44398e-67	8.0396e-63	hNSC versus 5XFAD
Rpl38	ribosomal protein L38	-1.25537	4.52633e-67	8.18858e-63	hNSC versus 5XFAD
Rps8	ribosomal protein S8	-1.38548	5.48184e-67	9.9172e-63	hNSC versus 5XFAD
Rpl32	ribosomal protein L32	-1.26899	5.98145e-67	1.0821e-62	hNSC versus 5XFAD
Tubb5	tubulin, beta 5 class I	-1.25195	6.84285e-67	1.23794e-62	hNSC versus 5XFAD
Sqstm1	sequestosome 1	-1.24579	7.62653e-67	1.37971e-62	hNSC versus 5XFAD
Psap	prosaposin	-1.2074	8.98266e-67	1.62505e-62	hNSC versus 5XFAD
Snap25	synaptosomal-associated protein 25	-1.18037	1.03207e-66	1.86711e-62	hNSC versus 5XFAD
Atp5g3	ATP synthase, H+ transporting, mitochondrial F0 complex, subunit C3 (subunit 9)	-1.1503	1.37942e-66	2.4955e-62	hNSC versus 5XFAD
Atp6v1b2	ATPase, H+ transporting, lysosomal V1 subunit B2	-1.16871	1.61896e-66	2.92886e-62	hNSC versus 5XFAD
Gprasp1	G protein-coupled receptor associated sorting protein 1	-1.21091	1.64061e-66	2.96802e-62	hNSC versus 5XFAD
Gdi1	guanosine diphosphate (GDP) dissociation inhibitor 1	-1.20338	1.84708e-66	3.34155e-62	hNSC versus 5XFAD
Rpl36	ribosomal protein L36	-1.28928	1.97663e-66	3.57593e-62	hNSC versus 5XFAD
Rpl23	mitochondrial ribosomal protein L23	-1.28506	2.5237e-66	4.56563e-62	hNSC versus 5XFAD
Uqcr10	ubiquinol-cytochrome c reductase, complex III subunit X	-1.21149	2.95899e-66	5.35311e-62	hNSC versus 5XFAD
Hnrnpk	heterogeneous nuclear ribonucleoprotein K	-1.19957	3.53602e-66	6.39701e-62	hNSC versus 5XFAD
Prkar1b	protein kinase, cAMP dependent regulatory, type I beta	-1.29671	3.74698e-66	6.77866e-62	hNSC versus 5XFAD
Rpl31	ribosomal protein L31	-1.20675	4.28249e-66	7.74745e-62	hNSC versus 5XFAD
Tspan3	tetraspanin 3	-1.15915	4.42475e-66	8.00481e-62	hNSC versus 5XFAD
Pcp4	Purkinje cell protein 4	-1.59214	4.79331e-66	8.67158e-62	hNSC versus 5XFAD
Cox8a	cytochrome c oxidase subunit 8A	-1.25991	7.12446e-66	1.28889e-61	hNSC versus 5XFAD
Calm3	calmodulin 3	-1.14625	8.83339e-66	1.59805e-61	hNSC versus 5XFAD
Rps21	ribosomal protein S21	-1.29739	1.06233e-65	1.92187e-61	hNSC versus 5XFAD
Rpl41	ribosomal protein L41	-1.2629	1.18231e-65	2.13891e-61	hNSC versus 5XFAD
Akr1a1	aldo-keto reductase family 1, member A1 (aldehyde reductase)	-1.16709	1.25453e-65	2.26957e-61	hNSC versus 5XFAD
Ubc	ubiquitin A-52 residue ribosomal protein fusion product 1	-1.16349	1.30568e-65	2.3621e-61	hNSC versus 5XFAD
Tspan7	tetraspanin 7	-1.22963	1.69299e-65	3.0628e-61	hNSC versus 5XFAD
Rps7	ribosomal protein S7	-1.28617	2.12442e-65	3.84328e-61	hNSC versus 5XFAD
Gpm6a	glycoprotein m6a	-1.16077	2.32659e-65	4.20903e-61	hNSC versus 5XFAD
Sod1	superoxide dismutase 1, soluble	-1.1558	3.54894e-65	6.42038e-61	hNSC versus 5XFAD
Sparc	secreted acidic cysteine rich glycoprotein	-1.42432	3.97956e-65	7.19941e-61	hNSC versus 5XFAD
Rps10	ribosomal protein S10	-1.35003	4.23992e-65	7.67043e-61	hNSC versus 5XFAD
Ypel3	yippee like 3	-1.26747	4.68011e-65	8.46678e-61	hNSC versus 5XFAD
Stmn2	stathmin-like 2	-1.24254	4.91977e-65	8.90035e-61	hNSC versus 5XFAD
Apoe	apolipoprotein E	-1.25022	5.4034e-65	9.77529e-61	hNSC versus 5XFAD
Ppp2r1a	protein phosphatase 2, regulatory subunit A, alpha	-1.208	9.76397e-65	1.7664e-60	hNSC versus 5XFAD
Rpl4	ribosomal protein L4	-1.16422	1.11067e-64	2.00932e-60	hNSC versus 5XFAD
Atp5o	ATP synthase, H+ transporting, mitochondrial F1 complex, O subunit	-1.16757	1.38071e-64	2.49783e-60	hNSC versus 5XFAD
Vdac1	voltage-dependent anion channel 1	-1.13739	1.99776e-64	3.61414e-60	hNSC versus 5XFAD
Dpysl2	dihydropyrimidinase-like 2	-1.18658	2.16509e-64	3.91686e-60	hNSC versus 5XFAD
Rps20	ribosomal protein S20	-1.2537	2.37323e-64	4.29341e-60	hNSC versus 5XFAD
Hspe1	heat shock protein 1 (chaperonin 10)	-1.21163	3.06429e-64	5.5436e-60	hNSC versus 5XFAD
Hnrnpa2b1	heterogeneous nuclear ribonucleoprotein A2/B1	-1.15988	4.47157e-64	8.08951e-60	hNSC versus 5XFAD
Rpl19	ribosomal protein L19	-1.27642	5.89062e-64	1.06567e-59	hNSC versus 5XFAD
Pgrmc1	progesterone receptor membrane component 1	-1.20467	6.54845e-64	1.18468e-59	hNSC versus 5XFAD
Rpl15	ribosomal protein L15	-1.20565	1.08915e-63	1.97039e-59	hNSC versus 5XFAD
Rnf187	ring finger protein 187	-1.18609	1.16647e-63	2.11026e-59	hNSC versus 5XFAD
Nnat	neuronatin	-1.46666	1.25966e-63	2.27884e-59	hNSC versus 5XFAD
Mtch1	mitochondrial carrier 1	-1.19272	1.75932e-63	3.18278e-59	hNSC versus 5XFAD
Rps11	ribosomal protein S11	-1.23725	1.7828e-63	3.22527e-59	hNSC versus 5XFAD
Aldoc	aldolase C, fructose-bisphosphate	-1.22938	1.85445e-63	3.35488e-59	hNSC versus 5XFAD
Tmem130	transmembrane protein 130	-1.3081	2.02078e-63	3.65579e-59	hNSC versus 5XFAD
Gabarapl2	gamma-aminobutyric acid (GABA) A receptor-associated protein-like 2	-1.16848	2.22507e-63	4.02538e-59	hNSC versus 5XFAD
Myl6	myosin, light polypeptide 6, alkali, smooth muscle and non-muscle	-1.13993	2.32871e-63	4.21288e-59	hNSC versus 5XFAD
Slc25a3	solute carrier family 25 (mitochondrial carrier, phosphate carrier), member 3	-1.12794	2.49944e-63	4.52174e-59	hNSC versus 5XFAD
Selenow	selenoprotein W	-1.22387	2.88587e-63	5.22083e-59	hNSC versus 5XFAD
Reep5	receptor accessory protein 5	-1.17944	3.09852e-63	5.60553e-59	hNSC versus 5XFAD
Ywhaq	tyrosine 3-monooxygenase/tryptophan 5-monooxygenase activation protein theta	-1.15236	3.11551e-63	5.63626e-59	hNSC versus 5XFAD
Atp1a3	ATPase, Na+/K+ transporting, alpha 3 polypeptide	-1.27141	3.15902e-63	5.71499e-59	hNSC versus 5XFAD
Ptma	prothymosin alpha	-1.15082	4.05669e-63	7.33896e-59	hNSC versus 5XFAD
Atp5d	ATP synthase, H+ transporting, mitochondrial F1 complex, delta subunit	-1.19013	4.24436e-63	7.67847e-59	hNSC versus 5XFAD
Atp2a2	ATPase, Ca++ transporting, cardiac muscle, slow twitch 2	-1.15094	4.62181e-63	8.36132e-59	hNSC versus 5XFAD
Ckb	choline kinase beta	-1.15067	4.8022e-63	8.68766e-59	hNSC versus 5XFAD
Chchd2	coiled-coil-helix-coiled-coil-helix domain containing 2	-1.1979	6.55108e-63	1.18516e-58	hNSC versus 5XFAD
Rps5	ribosomal protein S5	-1.28877	7.18963e-63	1.30068e-58	hNSC versus 5XFAD
Arf3	ADP-ribosylation factor 3	-1.15206	9.053e-63	1.63778e-58	hNSC versus 5XFAD
Rpl37	ribosomal protein L37	-1.21955	1.29505e-62	2.34287e-58	hNSC versus 5XFAD
Prdx2	peroxiredoxin 2	-1.17655	1.44397e-62	2.61229e-58	hNSC versus 5XFAD
Gabarapl1	gamma-aminobutyric acid (GABA) A receptor-associated protein-like 1	-1.14631	1.62997e-62	2.94878e-58	hNSC versus 5XFAD
Meg3	maternally expressed 3	-1.21132	1.79008e-62	3.23844e-58	hNSC versus 5XFAD
Rps15a	ribosomal protein S15A	-1.2268	1.92255e-62	3.47808e-58	hNSC versus 5XFAD
Cox7a2	cytochrome c oxidase subunit 7A2	-1.17851	2.31159e-62	4.1819e-58	hNSC versus 5XFAD
Stxbp1	syntaxin binding protein 1	-1.17601	2.41653e-62	4.37175e-58	hNSC versus 5XFAD
Nme1	NME/NM23 nucleoside diphosphate kinase 1	-1.16959	2.73645e-62	4.95052e-58	hNSC versus 5XFAD
Rab6b	RAB6B, member RAS oncogene family	-1.13832	3.20161e-62	5.79203e-58	hNSC versus 5XFAD
Uqcr11	ubiquinol-cytochrome c reductase, complex III subunit XI	-1.21045	3.51454e-62	6.35816e-58	hNSC versus 5XFAD
Rps9	ribosomal protein S9	-1.19982	3.69519e-62	6.68497e-58	hNSC versus 5XFAD
Snap47	synaptosomal-associated protein, 47	-1.15289	5.06063e-62	9.15519e-58	hNSC versus 5XFAD
Cdc42	cell division cycle 42	-1.10035	5.3816e-62	9.73586e-58	hNSC versus 5XFAD
Nme2	NME/NM23 nucleoside diphosphate kinase 2	-1.11826	5.53019e-62	1.00047e-57	hNSC versus 5XFAD
Cox4i1	cytochrome c oxidase subunit 4I1	-1.15823	6.08651e-62	1.10111e-57	hNSC versus 5XFAD
Gng3	guanine nucleotide binding protein (G protein), gamma 3	-1.27137	6.32126e-62	1.14358e-57	hNSC versus 5XFAD
6330403K07Rik	RIKEN cDNA 6330403K07 gene	-1.60005	6.77701e-62	1.22603e-57	hNSC versus 5XFAD
Ncald	neurocalcin delta	-1.10122	1.46428e-61	2.64904e-57	hNSC versus 5XFAD
Hsph1	heat shock 105kDa/110kDa protein 1	-1.12897	1.55292e-61	2.80939e-57	hNSC versus 5XFAD
Rabac1	Rab acceptor 1 (prenylated)	-1.19303	1.57371e-61	2.84699e-57	hNSC versus 5XFAD
Rps24	ribosomal protein S24	-1.23392	1.65906e-61	3.00141e-57	hNSC versus 5XFAD
Zcchc18	zinc finger, CCHC domain containing 18	-1.18033	1.89102e-61	3.42105e-57	hNSC versus 5XFAD
Bex3	brain expressed X-linked 3	-1.16618	2.35164e-61	4.25435e-57	hNSC versus 5XFAD
Atp5f1	ATP synthase peripheral stalk-membrane subunit b	-1.1538	2.63228e-61	4.76207e-57	hNSC versus 5XFAD
Atp5h	ATP synthase, H+ transporting, mitochondrial F0 complex, subunit D	-1.18114	2.6358e-61	4.76842e-57	hNSC versus 5XFAD
Rpl34	ribosomal protein L34	-1.21824	2.74268e-61	4.96178e-57	hNSC versus 5XFAD
Kif5a	kinesin family member 5A	-1.23379	3.03417e-61	5.48912e-57	hNSC versus 5XFAD
Ptprn	protein tyrosine phosphatase, receptor type, N	-1.28558	3.87846e-61	7.01653e-57	hNSC versus 5XFAD
Nsg2	neuron specific gene family member 2	-1.15809	4.18528e-61	7.57159e-57	hNSC versus 5XFAD
Cox6b1	cytochrome c oxidase, subunit 6B1	-1.17234	5.08496e-61	9.19921e-57	hNSC versus 5XFAD
Rpl27a	ribosomal protein L27A	-1.25998	5.72163e-61	1.0351e-56	hNSC versus 5XFAD
Gabbr1	gamma-aminobutyric acid (GABA) B receptor, 1	-1.26138	6.06064e-61	1.09643e-56	hNSC versus 5XFAD
Fkbp1a	FK506 binding protein 1a	-1.13873	7.85618e-61	1.42126e-56	hNSC versus 5XFAD
Rpl13	ribosomal protein L13	-1.30834	9.13691e-61	1.65296e-56	hNSC versus 5XFAD
Rpl28	ribosomal protein L28	-1.18828	1.29788e-60	2.34799e-56	hNSC versus 5XFAD
Myl12b	myosin, light chain 12B, regulatory	-1.17521	1.35886e-60	2.45832e-56	hNSC versus 5XFAD
Eef2	eukaryotic translation elongation factor 2	-1.12982	1.39808e-60	2.52926e-56	hNSC versus 5XFAD
Nptn	neuroplastin	-1.13923	1.45702e-60	2.6359e-56	hNSC versus 5XFAD
Cd81	CD81 antigen	-1.25006	1.86932e-60	3.38179e-56	hNSC versus 5XFAD
Rpl30	ribosomal protein L30	-1.16384	2.37573e-60	4.29793e-56	hNSC versus 5XFAD
Dnaja1	DnaJ heat shock protein family (Hsp40) member A1	-1.11945	2.66667e-60	4.82428e-56	hNSC versus 5XFAD
Cst3	cystatin C	-1.25366	3.38091e-60	6.1164e-56	hNSC versus 5XFAD
Tmsb10	thymosin, beta 10	-1.67808	3.51467e-60	6.35839e-56	hNSC versus 5XFAD
Rpl29	ribosomal protein L29	-1.17386	3.54281e-60	6.4093e-56	hNSC versus 5XFAD
Ywhab	tyrosine 3-monooxygenase/tryptophan 5-monooxygenase activation protein, beta polypeptide	-1.14646	3.64392e-60	6.59221e-56	hNSC versus 5XFAD
Prnp	prion protein	-1.12097	4.99533e-60	9.03705e-56	hNSC versus 5XFAD
Atp5k	ATP synthase, H+ transporting, mitochondrial F1F0 complex, subunit E	-1.1082	5.05889e-60	9.15204e-56	hNSC versus 5XFAD
Gm1673	predicted gene 1673	-1.41826	5.93859e-60	1.07435e-55	hNSC versus 5XFAD
Atpif1	ATPase inhibitory factor 1	-1.22849	7.757e-60	1.40332e-55	hNSC versus 5XFAD
Rps16	ribosomal protein S16	-1.23645	8.48046e-60	1.5342e-55	hNSC versus 5XFAD
Atp6v0e2	ATPase, H+ transporting, lysosomal V0 subunit E2	-1.0826	9.39025e-60	1.69879e-55	hNSC versus 5XFAD
Rps26	ribosomal protein S26	-1.24774	9.39145e-60	1.69901e-55	hNSC versus 5XFAD
Cox6a1	cytochrome c oxidase subunit 6A1	-1.10017	1.07554e-59	1.94575e-55	hNSC versus 5XFAD
Klc1	kinesin light chain 1	-1.11488	1.10693e-59	2.00255e-55	hNSC versus 5XFAD
Gnb1	guanine nucleotide binding protein (G protein), beta 1	-1.10819	1.39303e-59	2.52012e-55	hNSC versus 5XFAD
Rpl24	ribosomal protein L24	-1.20354	1.54402e-59	2.79329e-55	hNSC versus 5XFAD
Sptan1	spectrin alpha, non-erythrocytic 1	-1.08568	2.06825e-59	3.74166e-55	hNSC versus 5XFAD
Rpl14	ribosomal protein L14	-1.23501	2.12159e-59	3.83816e-55	hNSC versus 5XFAD
Aplp1	amyloid beta (A4) precursor-like protein 1	-1.23851	2.41823e-59	4.37482e-55	hNSC versus 5XFAD
Tomm20	translocase of outer mitochondrial membrane 20	-1.08494	2.56228e-59	4.63542e-55	hNSC versus 5XFAD
H3f3b	H3.3 histone B	-1.1763	2.61809e-59	4.73638e-55	hNSC versus 5XFAD
Tmsb4x	thymosin, beta 4, X chromosome	-1.15415	2.91626e-59	5.27581e-55	hNSC versus 5XFAD
Cox5a	cytochrome c oxidase subunit 5A	-1.17809	3.19907e-59	5.78743e-55	hNSC versus 5XFAD
Gas5	growth arrest specific 5	-1.17231	3.22111e-59	5.82732e-55	hNSC versus 5XFAD
Tubb3	tubulin, beta 3 class III	-1.17387	3.35614e-59	6.07159e-55	hNSC versus 5XFAD
Atp5l	ATP synthase, H+ transporting, mitochondrial F0 complex, subunit G	-1.15465	3.44367e-59	6.22994e-55	hNSC versus 5XFAD
Atp5md	ATP synthase membrane subunit DAPIT	-1.11612	3.69641e-59	6.68718e-55	hNSC versus 5XFAD
Cox7b	cytochrome c oxidase subunit 7B	-1.14251	3.88663e-59	7.03131e-55	hNSC versus 5XFAD
Gaa	glucosidase, alpha, acid	-1.3027	5.16556e-59	9.34501e-55	hNSC versus 5XFAD
Cox7c	cytochrome c oxidase subunit 7C	-1.1447	9.41648e-59	1.70354e-54	hNSC versus 5XFAD
Rac1	Rac family small GTPase 1	-1.05191	1.05797e-58	1.91397e-54	hNSC versus 5XFAD
Rps15	ribosomal protein S15	-1.20932	1.39483e-58	2.52339e-54	hNSC versus 5XFAD
Pnmal2	PNMA family member 8B	-1.12968	1.74803e-58	3.16236e-54	hNSC versus 5XFAD
Tcf25	transcription factor 25 (basic helix-loop-helix)	-1.10054	1.78199e-58	3.2238e-54	hNSC versus 5XFAD
Ndrg2	N-myc downstream regulated gene 2	-1.13892	1.91371e-58	3.4621e-54	hNSC versus 5XFAD
Ran	RAN, member RAS oncogene family	-1.07111	2.19046e-58	3.96276e-54	hNSC versus 5XFAD
Gnao1	guanine nucleotide binding protein, alpha O	-1.06956	2.27214e-58	4.11053e-54	hNSC versus 5XFAD
Morf4l2	mortality factor 4 like 2	-1.0958	2.78539e-58	5.03904e-54	hNSC versus 5XFAD
Nedd8	neural precursor cell expressed, developmentally down-regulated gene 8	-1.083	3.07869e-58	5.56967e-54	hNSC versus 5XFAD
Mdh2	malate dehydrogenase 2, NAD (mitochondrial)	-1.09042	3.17249e-58	5.73936e-54	hNSC versus 5XFAD
Slc22a17	solute carrier family 22 (organic cation transporter), member 17	-1.1582	3.44019e-58	6.22365e-54	hNSC versus 5XFAD
Kif1a	kinesin family member 1A	-1.06461	5.04534e-58	9.12752e-54	hNSC versus 5XFAD
Rpl27	ribosomal protein L27	-1.14224	5.36163e-58	9.69972e-54	hNSC versus 5XFAD
Rpl35a	ribosomal protein L35A	-1.19337	6.53695e-58	1.1826e-53	hNSC versus 5XFAD
Prkacb	protein kinase, cAMP dependent, catalytic, beta	-1.10933	6.83845e-58	1.23714e-53	hNSC versus 5XFAD
Uqcrq	ubiquinol-cytochrome c reductase, complex III subunit VII	-1.15098	7.45665e-58	1.34898e-53	hNSC versus 5XFAD
Copg1	coatomer protein complex, subunit gamma 1	-1.08338	7.52647e-58	1.36161e-53	hNSC versus 5XFAD
Ndufs7	NADH:ubiquinone oxidoreductase core subunit S7	-1.11338	8.41814e-58	1.52293e-53	hNSC versus 5XFAD
Uqcrh	ubiquinol-cytochrome c reductase hinge protein	-1.12296	1.10809e-57	2.00464e-53	hNSC versus 5XFAD
Atp6v1e1	ATPase, H+ transporting, lysosomal V1 subunit E1	-1.13002	1.22752e-57	2.2207e-53	hNSC versus 5XFAD
Stmn1	stathmin 1	-1.21833	1.40997e-57	2.55078e-53	hNSC versus 5XFAD
Pgk1	phosphoglycerate kinase 1	-1.0743	1.61158e-57	2.9155e-53	hNSC versus 5XFAD
Sub1	SUB1 homolog, transcriptional regulator	-1.15106	1.65772e-57	2.99898e-53	hNSC versus 5XFAD
Tecr	trans-2,3-enoyl-CoA reductase	-1.16095	1.76333e-57	3.19004e-53	hNSC versus 5XFAD
Actb	actin, beta	-1.14411	1.93278e-57	3.49659e-53	hNSC versus 5XFAD
Impact	impact, RWD domain protein	-1.15553	2.04363e-57	3.69713e-53	hNSC versus 5XFAD
Thra	thyroid hormone receptor alpha	-1.20029	2.09629e-57	3.7924e-53	hNSC versus 5XFAD
Apbb1	amyloid beta (A4) precursor protein-binding, family B, member 1	-1.09717	2.16237e-57	3.91194e-53	hNSC versus 5XFAD
Cpe	carboxypeptidase E	-1.05867	2.19801e-57	3.97642e-53	hNSC versus 5XFAD
Cnbp	cellular nucleic acid binding protein	-1.04674	2.45376e-57	4.4391e-53	hNSC versus 5XFAD
Rps17	ribosomal protein S17	-1.09026	2.69916e-57	4.88306e-53	hNSC versus 5XFAD
Eif4g2	eukaryotic translation initiation factor 4, gamma 2	-1.02449	2.74864e-57	4.97257e-53	hNSC versus 5XFAD
Pfdn5	prefoldin 5	-1.17444	2.80422e-57	5.07311e-53	hNSC versus 5XFAD
Grcc10	gene rich cluster, C10 gene	-1.14219	2.81109e-57	5.08554e-53	hNSC versus 5XFAD
Sdha	succinate dehydrogenase complex, subunit A, flavoprotein (Fp)	-1.02772	3.66333e-57	6.62733e-53	hNSC versus 5XFAD
Gpx4	glutathione peroxidase 4	-1.16148	4.4057e-57	7.97035e-53	hNSC versus 5XFAD
Selenom	selenoprotein M	-1.17069	4.46515e-57	8.07791e-53	hNSC versus 5XFAD
Rpl18a	ribosomal protein L18	-1.15667	5.51866e-57	9.9838e-53	hNSC versus 5XFAD
Tsc22d1	TSC22 domain family, member 1	-1.08111	7.49507e-57	1.35593e-52	hNSC versus 5XFAD
Cox5b	cytochrome c oxidase subunit 5B	-1.14001	8.98641e-57	1.62573e-52	hNSC versus 5XFAD
Rpl10a	ribosomal protein L10A	-1.17867	9.12977e-57	1.65167e-52	hNSC versus 5XFAD
Rab2a	RAB2A, member RAS oncogene family	-1.10957	1.05452e-56	1.90773e-52	hNSC versus 5XFAD
Cplx1	complexin 1	-1.23557	1.0618e-56	1.92091e-52	hNSC versus 5XFAD
Tspyl4	TSPY-like 4	-1.10171	1.27556e-56	2.30761e-52	hNSC versus 5XFAD
Rps27a	ubiquitin A-52 residue ribosomal protein fusion product 1	-1.21313	1.44896e-56	2.62131e-52	hNSC versus 5XFAD
Hcrt	hypocretin	-5.08489	2.04089e-56	3.69217e-52	hNSC versus 5XFAD
Tle5	TLE family member 5, transcriptional modulator	-1.13041	3.28193e-56	5.93733e-52	hNSC versus 5XFAD
Rpl39	ribosomal protein L39	-1.13224	3.46581e-56	6.27001e-52	hNSC versus 5XFAD
Mif	macrophage migration inhibitory factor (glycosylation-inhibiting factor)	-1.11874	4.29509e-56	7.77025e-52	hNSC versus 5XFAD
Ndufa13	NADH:ubiquinone oxidoreductase subunit A13	-1.12947	4.62061e-56	8.35914e-52	hNSC versus 5XFAD
Ly6h	lymphocyte antigen 6 complex, locus H	-1.57217	4.93315e-56	8.92457e-52	hNSC versus 5XFAD
Resp18	regulated endocrine-specific protein 18	-1.49501	5.79157e-56	1.04775e-51	hNSC versus 5XFAD
Npdc1	neural proliferation, differentiation and control 1	-1.07744	7.07066e-56	1.27915e-51	hNSC versus 5XFAD
Naca	nascent polypeptide-associated complex alpha polypeptide	-1.11732	7.60482e-56	1.37579e-51	hNSC versus 5XFAD
Pink1	PTEN induced putative kinase 1	-1.1428	7.71914e-56	1.39647e-51	hNSC versus 5XFAD
Araf	Araf proto-oncogene, serine/threonine kinase	-1.08694	8.16171e-56	1.47653e-51	hNSC versus 5XFAD
Rps3	ribosomal protein S3	-1.12072	8.50065e-56	1.53785e-51	hNSC versus 5XFAD
Nedd4	neural precursor cell expressed, developmentally down-regulated 4	-1.06048	1.01711e-55	1.84006e-51	hNSC versus 5XFAD
Rtn4	reticulon 4	-1.01879	1.05805e-55	1.91412e-51	hNSC versus 5XFAD
Rpl36a	ribosomal protein L36A	-1.1169	1.10047e-55	1.99086e-51	hNSC versus 5XFAD
Ndufa7	NADH:ubiquinone oxidoreductase subunit A7	-1.11915	1.10312e-55	1.99566e-51	hNSC versus 5XFAD
Rps6	ribosomal protein S6	-1.1238	1.33229e-55	2.41025e-51	hNSC versus 5XFAD
Flywch1	FLYWCH-type zinc finger 1	-1.10898	1.3866e-55	2.5085e-51	hNSC versus 5XFAD
Ndufa3	NADH:ubiquinone oxidoreductase subunit A3	-1.04568	1.39292e-55	2.51994e-51	hNSC versus 5XFAD
Camk2b	calcium/calmodulin-dependent protein kinase II, beta	-1.05158	1.70677e-55	3.08772e-51	hNSC versus 5XFAD
Aplp2	amyloid beta (A4) precursor-like protein 2	-1.04793	2.16821e-55	3.9225e-51	hNSC versus 5XFAD
mt-Cytb		-1.14022	2.35784e-55	4.26556e-51	hNSC versus 5XFAD
Selenop	selenoprotein P	-1.16146	2.55629e-55	4.62458e-51	hNSC versus 5XFAD
Rbx1	ring-box 1	-1.04533	2.63314e-55	4.76361e-51	hNSC versus 5XFAD
Mt1	metallothionein 1	-1.18879	2.73792e-55	4.95318e-51	hNSC versus 5XFAD
Rps12	ribosomal protein S12	-1.15412	3.10063e-55	5.60936e-51	hNSC versus 5XFAD
Rps2	ribosomal protein S2	-1.21979	3.87391e-55	7.0083e-51	hNSC versus 5XFAD
Clip3	CAP-GLY domain containing linker protein 3	-1.01591	4.06595e-55	7.35572e-51	hNSC versus 5XFAD
Scg5	secretogranin V	-1.09407	4.34011e-55	7.85169e-51	hNSC versus 5XFAD
Ndrg3	N-myc downstream regulated gene 3	-1.05055	4.40777e-55	7.97409e-51	hNSC versus 5XFAD
Atp5mpl	ATP synthase membrane subunit 6.8PL	-1.08766	4.69203e-55	8.48835e-51	hNSC versus 5XFAD
Rpl7a	ribosomal protein L7	-1.03409	4.74019e-55	8.57548e-51	hNSC versus 5XFAD
Nenf	neuron derived neurotrophic factor	-1.3826	5.69131e-55	1.02962e-50	hNSC versus 5XFAD
Syt11	synaptotagmin XI	-1.04211	6.62038e-55	1.19769e-50	hNSC versus 5XFAD
Rnasek	ribonuclease, RNase K	-1.1146	8.5115e-55	1.53981e-50	hNSC versus 5XFAD
Ndufb4	NADH:ubiquinone oxidoreductase subunit B4	-1.05487	9.30907e-55	1.6841e-50	hNSC versus 5XFAD
Eno1	enolase 1, alpha non-neuron	-1.09959	9.61647e-55	1.73971e-50	hNSC versus 5XFAD
Nsf	N-ethylmaleimide sensitive fusion protein	-1.13128	1.04206e-54	1.88519e-50	hNSC versus 5XFAD
Ftl1	ferritin light polypeptide 1	-1.17197	1.05528e-54	1.90911e-50	hNSC versus 5XFAD
Hnrnpa3	heterogeneous nuclear ribonucleoprotein A3	-1.01335	1.33352e-54	2.41247e-50	hNSC versus 5XFAD
Ghitm	growth hormone inducible transmembrane protein	-1.00395	1.45735e-54	2.63649e-50	hNSC versus 5XFAD
Ndufa5	NADH:ubiquinone oxidoreductase subunit A5	-1.08683	1.79205e-54	3.242e-50	hNSC versus 5XFAD
Got1	glutamic-oxaloacetic transaminase 1, soluble	-1.04533	1.85534e-54	3.3565e-50	hNSC versus 5XFAD
Atxn10	ataxin 10	-1.07772	1.90707e-54	3.45008e-50	hNSC versus 5XFAD
Rpl17	ribosomal protein L17	-1.15923	2.00247e-54	3.62266e-50	hNSC versus 5XFAD
Map1lc3a	microtubule-associated protein 1 light chain 3 alpha	-1.22893	2.28266e-54	4.12956e-50	hNSC versus 5XFAD
Ndufs5	NADH:ubiquinone oxidoreductase core subunit S5	-1.12768	2.44723e-54	4.42729e-50	hNSC versus 5XFAD
Glul	glutamate-ammonia ligase (glutamine synthetase)	-1.08758	2.58075e-54	4.66883e-50	hNSC versus 5XFAD
Rpl13a	ribosomal protein L13A	-1.10967	2.59735e-54	4.69887e-50	hNSC versus 5XFAD
Ctsb	cathepsin B	-1.02515	2.93835e-54	5.31577e-50	hNSC versus 5XFAD
Selenof	selenoprotein F	-1.0806	4.16303e-54	7.53133e-50	hNSC versus 5XFAD
Pfn2	profilin 2	-1.05765	4.18221e-54	7.56603e-50	hNSC versus 5XFAD
Ndufb2	NADH:ubiquinone oxidoreductase subunit B2	-1.03407	4.27043e-54	7.72564e-50	hNSC versus 5XFAD
Rpl22l1	ribosomal protein L22 like 1	-1.15896	5.04395e-54	9.12502e-50	hNSC versus 5XFAD
Caly	calcyon neuron-specific vesicular protein	-1.24284	5.97407e-54	1.08077e-49	hNSC versus 5XFAD
Vapa	vesicle-associated membrane protein, associated protein A	-1.06478	6.4006e-54	1.15793e-49	hNSC versus 5XFAD
Rps28	ribosomal protein S28	-1.08838	7.95696e-54	1.43949e-49	hNSC versus 5XFAD
Ncdn	neurochondrin	-1.15361	8.53502e-54	1.54407e-49	hNSC versus 5XFAD
Aco2	aconitase 2, mitochondrial	-1.06355	8.77724e-54	1.58789e-49	hNSC versus 5XFAD
Saraf	store-operated calcium entry-associated regulatory factor	-1.09469	1.05798e-53	1.91399e-49	hNSC versus 5XFAD
Sec61g	SEC61, gamma subunit	-1.07581	1.16793e-53	2.1129e-49	hNSC versus 5XFAD
Park7	Parkinson disease (autosomal recessive, early onset) 7	-1.00165	1.65169e-53	2.98807e-49	hNSC versus 5XFAD
Eno2	enolase 2, gamma neuronal	-1.02999	1.66e-53	3.0031e-49	hNSC versus 5XFAD
Ank2	ankyrin 2, brain	-0.97468	1.78915e-53	3.23675e-49	hNSC versus 5XFAD
Podxl2	podocalyxin-like 2	-1.67873	1.85486e-53	3.35563e-49	hNSC versus 5XFAD
Nisch	nischarin	-1.05985	2.33046e-53	4.21603e-49	hNSC versus 5XFAD
Sez6l2	seizure related 6 homolog like 2	-1.0192	2.55097e-53	4.61496e-49	hNSC versus 5XFAD
Atp5g2	ATP synthase, H+ transporting, mitochondrial F0 complex, subunit C2 (subunit 9)	-1.07167	3.10907e-53	5.62462e-49	hNSC versus 5XFAD
Ppp2ca	protein phosphatase 2 (formerly 2A), catalytic subunit, alpha isoform	-1.0207	4.13694e-53	7.48413e-49	hNSC versus 5XFAD
Fis1	fission, mitochondrial 1	-1.05344	4.43168e-53	8.01736e-49	hNSC versus 5XFAD
Rpl36al	ribosomal protein L36A-like	-1.05477	5.5286e-53	1.00018e-48	hNSC versus 5XFAD
Slc1a2	solute carrier family 1 (glial high affinity glutamate transporter), member 2	-1.1052	5.5605e-53	1.00595e-48	hNSC versus 5XFAD
Syn1	synapsin I	-1.03915	8.96296e-53	1.62149e-48	hNSC versus 5XFAD
Atp6ap2	ATPase, H+ transporting, lysosomal accessory protein 2	-1.01396	9.0009e-53	1.62835e-48	hNSC versus 5XFAD
Ndufc2	NADH:ubiquinone oxidoreductase subunit C2	-1.0565	1.07649e-52	1.94748e-48	hNSC versus 5XFAD
Rab6a	RAB6A, member RAS oncogene family	-1.02697	1.12308e-52	2.03176e-48	hNSC versus 5XFAD
Ldha	lactate dehydrogenase A	-1.08002	1.21016e-52	2.18931e-48	hNSC versus 5XFAD
Sv2a	synaptic vesicle glycoprotein 2 a	-1.03529	1.38022e-52	2.49695e-48	hNSC versus 5XFAD
Rpl7	ribosomal protein L7	-1.06292	1.39136e-52	2.51711e-48	hNSC versus 5XFAD
Syp	protein tyrosine phosphatase, non-receptor type 11	-1.12471	1.46401e-52	2.64854e-48	hNSC versus 5XFAD
Ntrk2	neurotrophic tyrosine kinase, receptor, type 2	-1.05563	1.49815e-52	2.71031e-48	hNSC versus 5XFAD
Ndn	necdin, MAGE family member	-1.10376	1.78401e-52	3.22745e-48	hNSC versus 5XFAD
Ube2d3	ubiquitin-conjugating enzyme E2D 3	-0.973227	2.00736e-52	3.63151e-48	hNSC versus 5XFAD
Map2	microtubule-associated protein 2	-1.00828	2.04915e-52	3.70711e-48	hNSC versus 5XFAD
Ppp3r1	protein phosphatase 3, regulatory subunit B, alpha isoform (calcineurin B, type I)	-1.01896	2.22357e-52	4.02266e-48	hNSC versus 5XFAD
Cox6c	cytochrome c oxidase subunit 6C	-1.01783	2.24748e-52	4.06592e-48	hNSC versus 5XFAD
Rplp1	ribosomal protein, large, P1	-1.12221	2.35353e-52	4.25777e-48	hNSC versus 5XFAD
Vdac2	voltage-dependent anion channel 2	-1.01033	2.8963e-52	5.2397e-48	hNSC versus 5XFAD
Syt4	synaptotagmin IV	-1.07654	2.92565e-52	5.2928e-48	hNSC versus 5XFAD
Dad1	defender against cell death 1	-1.04317	3.3919e-52	6.1363e-48	hNSC versus 5XFAD
Rpl12	ribosomal protein L12	-1.07042	3.6887e-52	6.67323e-48	hNSC versus 5XFAD
Dynlrb1	dynein light chain roadblock-type 1	-1.06827	3.95495e-52	7.1549e-48	hNSC versus 5XFAD
Pea15a	proliferation and apoptosis adaptor protein 15A	-1.0552	4.46389e-52	8.07562e-48	hNSC versus 5XFAD
Rplp2	ribosomal protein, large P2	-1.10773	4.47527e-52	8.09621e-48	hNSC versus 5XFAD
Atp6ap1	ATPase, H+ transporting, lysosomal accessory protein 1	-1.00365	4.50373e-52	8.14769e-48	hNSC versus 5XFAD
Cct7	chaperonin containing Tcp1, subunit 7 (eta)	-1.00546	4.85008e-52	8.77427e-48	hNSC versus 5XFAD
Ndufc1	NADH:ubiquinone oxidoreductase subunit C1	-1.06602	5.28382e-52	9.55895e-48	hNSC versus 5XFAD
Cacybp	calcyclin binding protein	-1.04645	6.55021e-52	1.185e-47	hNSC versus 5XFAD
Tmem30a	transmembrane protein 30A	-0.991631	8.56805e-52	1.55005e-47	hNSC versus 5XFAD
Clta	clathrin, light polypeptide (Lca)	-1.01193	1.05291e-51	1.90483e-47	hNSC versus 5XFAD
Tubb4b	tubulin, beta 4B class IVB	-1.06741	1.05863e-51	1.91517e-47	hNSC versus 5XFAD
Wbp2	WW domain binding protein 2	-0.987768	1.15137e-51	2.08294e-47	hNSC versus 5XFAD
Atp6v0d1	ATPase, H+ transporting, lysosomal V0 subunit D1	-1.01249	1.30415e-51	2.35935e-47	hNSC versus 5XFAD
Gabarap	gamma-aminobutyric acid receptor associated protein	-0.988738	1.36209e-51	2.46416e-47	hNSC versus 5XFAD
Mllt11	myeloid/lymphoid or mixed-lineage leukemia; translocated to, 11	-1.00688	1.38099e-51	2.49835e-47	hNSC versus 5XFAD
Atp5c1	ATP synthase, H+ transporting, mitochondrial F1 complex, gamma polypeptide 1	-1.05806	1.49396e-51	2.70273e-47	hNSC versus 5XFAD
Matr3	matrin 3	-0.965783	1.9216e-51	3.47637e-47	hNSC versus 5XFAD
Tagln3	transgelin 3	-1.02874	2.5329e-51	4.58226e-47	hNSC versus 5XFAD
Rpl35	ribosomal protein L35A	-1.15252	2.58901e-51	4.68378e-47	hNSC versus 5XFAD
Chn1	chimerin 1	-0.921284	3.3351e-51	6.03353e-47	hNSC versus 5XFAD
Pja2	praja ring finger ubiquitin ligase 2	-0.99396	3.4992e-51	6.3304e-47	hNSC versus 5XFAD
Rasgrf1	RAS protein-specific guanine nucleotide-releasing factor 1	-1.14313	4.31556e-51	7.80728e-47	hNSC versus 5XFAD
Rpl18	ribosomal protein L18	-1.17125	5.78333e-51	1.04626e-46	hNSC versus 5XFAD
Rack1	receptor for activated C kinase 1	-0.974164	6.38955e-51	1.15593e-46	hNSC versus 5XFAD
Rpl37a	ribosomal protein L37a	-1.05175	6.95467e-51	1.25817e-46	hNSC versus 5XFAD
Ndufb5	NADH:ubiquinone oxidoreductase subunit B5	-1.03093	7.0598e-51	1.27719e-46	hNSC versus 5XFAD
Ubqln2	ubiquilin 2	-0.936927	7.32299e-51	1.3248e-46	hNSC versus 5XFAD
Sptbn1	spectrin beta, non-erythrocytic 1	-0.96212	8.71503e-51	1.57664e-46	hNSC versus 5XFAD
Nsg1	neuron specific gene family member 1	-1.0433	9.56074e-51	1.72963e-46	hNSC versus 5XFAD
Napa	N-ethylmaleimide sensitive fusion protein attachment protein alpha	-1.01767	9.69831e-51	1.75452e-46	hNSC versus 5XFAD
Uba52	ubiquitin A-52 residue ribosomal protein fusion product 1	-0.995225	1.17906e-50	2.13303e-46	hNSC versus 5XFAD
Scg3	secretogranin III	-0.97317	1.69487e-50	3.06619e-46	hNSC versus 5XFAD
Pld3	phospholipase D family, member 3	-1.08392	2.49587e-50	4.51528e-46	hNSC versus 5XFAD
Tma7	translational machinery associated 7	-1.06416	2.71549e-50	4.9126e-46	hNSC versus 5XFAD
Grina	glutamate receptor, ionotropic, N-methyl D-aspartate-associated protein 1 (glutamate binding)	-1.04363	2.81189e-50	5.08699e-46	hNSC versus 5XFAD
Selenok	selenoprotein K	-0.990219	3.77235e-50	6.82456e-46	hNSC versus 5XFAD
Pcbp2	poly(rC) binding protein 2	-0.978811	4.05589e-50	7.33751e-46	hNSC versus 5XFAD
Rpl23a	ribosomal protein L23A	-1.04773	4.51834e-50	8.17412e-46	hNSC versus 5XFAD
Ubl5	ubiquitin-like 5	-1.0328	5.17659e-50	9.36496e-46	hNSC versus 5XFAD
Hsbp1	heat shock factor binding protein 1	-1.04909	5.33472e-50	9.65105e-46	hNSC versus 5XFAD
Hspd1	heat shock protein 1 (chaperonin)	-0.935417	6.24677e-50	1.1301e-45	hNSC versus 5XFAD
Eif5a	eukaryotic translation initiation factor 5A	-1.02309	6.30861e-50	1.14129e-45	hNSC versus 5XFAD
Ndufb1-ps	NADH:ubiquinone oxidoreductase subunit B1	-1.03674	6.62609e-50	1.19873e-45	hNSC versus 5XFAD
mt-Co3		-1.08337	7.28014e-50	1.31705e-45	hNSC versus 5XFAD
Ndufa12	NADH:ubiquinone oxidoreductase subunit A12	-1.03852	8.90663e-50	1.6113e-45	hNSC versus 5XFAD
Prdx1	peroxiredoxin 1	-0.994182	1.07725e-49	1.94886e-45	hNSC versus 5XFAD
Timm8b	translocase of inner mitochondrial membrane 8B	-1.03611	1.08776e-49	1.96786e-45	hNSC versus 5XFAD
Rtl8b	retrotransposon Gag like 8B	-1.09667	1.36822e-49	2.47524e-45	hNSC versus 5XFAD
Sparcl1	SPARC-like 1	-1.01273	1.81952e-49	3.2917e-45	hNSC versus 5XFAD
Zcchc12	zinc finger, CCHC domain containing 12	-1.1026	1.88366e-49	3.40773e-45	hNSC versus 5XFAD
Eif4h	eukaryotic translation initiation factor 4H	-0.924553	2.15459e-49	3.89787e-45	hNSC versus 5XFAD
Ctsd	cathepsin D	-0.962888	2.21644e-49	4.00977e-45	hNSC versus 5XFAD
Rps13	ribosomal protein S13	-1.05674	2.54868e-49	4.61082e-45	hNSC versus 5XFAD
Cnih2	cornichon family AMPA receptor auxiliary protein 2	-1.03056	2.58136e-49	4.66995e-45	hNSC versus 5XFAD
Uqcrc1	ubiquinol-cytochrome c reductase core protein 1	-0.96847	2.85992e-49	5.17387e-45	hNSC versus 5XFAD
Atp6v1g2	ATPase, H+ transporting, lysosomal V1 subunit G2	-1.01811	3.39753e-49	6.14648e-45	hNSC versus 5XFAD
Rnf14	ring finger protein 14	-0.990147	3.40279e-49	6.15599e-45	hNSC versus 5XFAD
Peg3	paternally expressed 3	-1.05737	3.40981e-49	6.16869e-45	hNSC versus 5XFAD
Gprasp2	G protein-coupled receptor associated sorting protein 2	-1.03469	4.93906e-49	8.93526e-45	hNSC versus 5XFAD
Psmb1	proteasome (prosome, macropain) subunit, beta type 1	-1.04454	8.86852e-49	1.6044e-44	hNSC versus 5XFAD
G3bp2	GTPase activating protein (SH3 domain) binding protein 2	-0.965288	9.16851e-49	1.65868e-44	hNSC versus 5XFAD
Uqcrfs1	ubiquinol-cytochrome c reductase, Rieske iron-sulfur polypeptide 1	-0.957411	9.22992e-49	1.66979e-44	hNSC versus 5XFAD
Uqcc2	ubiquinol-cytochrome c reductase complex assembly factor 2	-1.00736	9.67825e-49	1.75089e-44	hNSC versus 5XFAD
Micos10	mitochondrial contact site and cristae organizing system subunit 10	-1.00859	1.02701e-48	1.85796e-44	hNSC versus 5XFAD
Rpl26	ribosomal protein L26	-1.06844	1.16017e-48	2.09886e-44	hNSC versus 5XFAD
Ndufb8	NADH:ubiquinone oxidoreductase subunit B8	-1.03187	1.27867e-48	2.31323e-44	hNSC versus 5XFAD
Tpt1	tumor protein, translationally-controlled 1	-1.02302	1.35116e-48	2.44439e-44	hNSC versus 5XFAD
Atp6v1f	ATPase, H+ transporting, lysosomal V1 subunit F	-1.09793	1.87108e-48	3.38497e-44	hNSC versus 5XFAD
Rab14	RAB14, member RAS oncogene family	-0.920424	2.02269e-48	3.65924e-44	hNSC versus 5XFAD
Syn2	synapsin II	-1.07423	2.14891e-48	3.88759e-44	hNSC versus 5XFAD
Atp2b1	ATPase, Ca++ transporting, plasma membrane 1	-0.865342	2.22696e-48	4.0288e-44	hNSC versus 5XFAD
Ppp1cb	protein phosphatase 1 catalytic subunit beta	-0.940275	2.33509e-48	4.2244e-44	hNSC versus 5XFAD
Ndufb11	NADH:ubiquinone oxidoreductase subunit B11	-0.996843	2.65048e-48	4.79499e-44	hNSC versus 5XFAD
Arf1	ADP-ribosylation factor 1	-0.968036	2.68051e-48	4.8493e-44	hNSC versus 5XFAD
Uqcrb	ubiquinol-cytochrome c reductase, complex III subunit VII	-0.976729	2.74815e-48	4.97169e-44	hNSC versus 5XFAD
Sept7	septin 7	-0.933784	2.77615e-48	5.02233e-44	hNSC versus 5XFAD
Pja1	praja ring finger ubiquitin ligase 1	-0.992951	2.88203e-48	5.21388e-44	hNSC versus 5XFAD
Tmem59	transmembrane protein 59	-1.00262	2.93729e-48	5.31385e-44	hNSC versus 5XFAD
Ndufa6	NADH:ubiquinone oxidoreductase subunit A6	-1.04105	2.99418e-48	5.41676e-44	hNSC versus 5XFAD
Rps27	ribosomal protein S27	-1.05474	3.65915e-48	6.61977e-44	hNSC versus 5XFAD
Ndufs2	NADH:ubiquinone oxidoreductase core subunit S2	-0.954318	3.7379e-48	6.76223e-44	hNSC versus 5XFAD
Tmem59l	transmembrane protein 59-like	-1.08403	4.11457e-48	7.44367e-44	hNSC versus 5XFAD
Cyfip2	cytoplasmic FMR1 interacting protein 2	-0.974323	4.61772e-48	8.35392e-44	hNSC versus 5XFAD
Scd2	stearoyl-Coenzyme A desaturase 2	-0.987791	4.85413e-48	8.7816e-44	hNSC versus 5XFAD
Ndufb7	NADH:ubiquinone oxidoreductase subunit B7	-0.96431	5.61907e-48	1.01655e-43	hNSC versus 5XFAD
Rpl10	ribosomal protein L10	-1.19582	5.88508e-48	1.06467e-43	hNSC versus 5XFAD
Atp5g1	ATP synthase, H+ transporting, mitochondrial F0 complex, subunit C1 (subunit 9)	-1.02949	6.10676e-48	1.10477e-43	hNSC versus 5XFAD
Ptn	pleiotrophin	-0.982236	6.16261e-48	1.11488e-43	hNSC versus 5XFAD
Rps14	ribosomal protein S14	-1.04121	6.73003e-48	1.21753e-43	hNSC versus 5XFAD
Bex1	brain expressed X-linked 2	-1.08267	6.75153e-48	1.22142e-43	hNSC versus 5XFAD
Eef1g	eukaryotic translation elongation factor 1 gamma	-0.987583	9.45015e-48	1.70963e-43	hNSC versus 5XFAD
Syt13	synaptotagmin XIII	-0.966741	9.56418e-48	1.73026e-43	hNSC versus 5XFAD
Nrsn2	neurensin 2	-1.10497	1.10732e-47	2.00325e-43	hNSC versus 5XFAD
Cops9	COP9 signalosome subunit 9	-0.953162	1.18298e-47	2.14013e-43	hNSC versus 5XFAD
Cbarp	calcium channel, voltage-dependent, beta subunit associated regulatory protein	-1.01142	1.26655e-47	2.29132e-43	hNSC versus 5XFAD
Cct5	chaperonin containing Tcp1, subunit 5 (epsilon)	-0.941504	1.32796e-47	2.40242e-43	hNSC versus 5XFAD
Chgb	chromogranin B	-0.981654	1.35939e-47	2.45926e-43	hNSC versus 5XFAD
Ndufv2	NADH:ubiquinone oxidoreductase core subunit V2	-1.00796	1.37354e-47	2.48488e-43	hNSC versus 5XFAD
Abhd12	abhydrolase domain containing 12	-0.998802	1.49254e-47	2.70016e-43	hNSC versus 5XFAD
Disp2	dispatched RND tramsporter family member 2	-1.02682	1.55669e-47	2.81621e-43	hNSC versus 5XFAD
Hnrnpu	heterogeneous nuclear ribonucleoprotein U	-0.922204	1.74472e-47	3.15637e-43	hNSC versus 5XFAD
Rgs4	regulator of G-protein signaling 4	-0.879544	2.02636e-47	3.6659e-43	hNSC versus 5XFAD
Sumo1	small ubiquitin-like modifier 1	-0.95852	2.54201e-47	4.59874e-43	hNSC versus 5XFAD
H2afz	H2A.Z variant histone 1	-0.928741	2.58421e-47	4.6751e-43	hNSC versus 5XFAD
Hnrnph1	heterogeneous nuclear ribonucleoprotein H1	-0.972291	2.77227e-47	5.01531e-43	hNSC versus 5XFAD
Fkbp3	FK506 binding protein 3	-0.990425	2.77733e-47	5.02446e-43	hNSC versus 5XFAD
Nap1l5	nucleosome assembly protein 1-like 5	-1.1108	3.23321e-47	5.84919e-43	hNSC versus 5XFAD
Ndufb10	NADH:ubiquinone oxidoreductase subunit B10	-0.975275	3.3649e-47	6.08744e-43	hNSC versus 5XFAD
Prdx5	peroxiredoxin 6	-1.0234	3.57325e-47	6.46436e-43	hNSC versus 5XFAD
Ahcyl1	S-adenosylhomocysteine hydrolase-like 1	-0.931341	3.65674e-47	6.6154e-43	hNSC versus 5XFAD
Ndufv3	NADH:ubiquinone oxidoreductase core subunit V3	-0.969165	4.35566e-47	7.87982e-43	hNSC versus 5XFAD
Mlf2	myeloid leukemia factor 2	-1.02382	5.29198e-47	9.57371e-43	hNSC versus 5XFAD
Emc10	ER membrane protein complex subunit 10	-0.954009	5.43447e-47	9.83149e-43	hNSC versus 5XFAD
Fbxl16	F-box and leucine-rich repeat protein 16	-0.864945	5.94955e-47	1.07633e-42	hNSC versus 5XFAD
Cend1	cell cycle exit and neuronal differentiation 1	-0.9523	6.06402e-47	1.09704e-42	hNSC versus 5XFAD
Ndufa2	NADH:ubiquinone oxidoreductase subunit A2	-0.990183	6.42966e-47	1.16319e-42	hNSC versus 5XFAD
Nap1l1	nucleosome assembly protein 1-like 1	-0.934816	6.68744e-47	1.20982e-42	hNSC versus 5XFAD
Snx3	sorting nexin 3	-0.963729	7.09918e-47	1.28431e-42	hNSC versus 5XFAD
Cx3cl1	chemokine (C-X3-C motif) ligand 1	-0.957801	9.49763e-47	1.71822e-42	hNSC versus 5XFAD
Usp22	ubiquitin specific peptidase 22	-0.920316	1.10826e-46	2.00495e-42	hNSC versus 5XFAD
Rit2	Ras-like without CAAX 2	-0.926404	1.16211e-46	2.10237e-42	hNSC versus 5XFAD
Wdr6	WD repeat domain 6	-1.01487	1.17785e-46	2.13085e-42	hNSC versus 5XFAD
Tbca	tubulin cofactor A	-0.983083	1.48268e-46	2.68232e-42	hNSC versus 5XFAD
Mapk8ip2	mitogen-activated protein kinase 8 interacting protein 2	-0.9323	1.49471e-46	2.70408e-42	hNSC versus 5XFAD
Cds2	CDP-diacylglycerol synthase (phosphatidate cytidylyltransferase) 2	-0.937915	1.59034e-46	2.87708e-42	hNSC versus 5XFAD
Atp6v1g1	ATPase, H+ transporting, lysosomal V1 subunit G1	-0.926665	1.69499e-46	3.0664e-42	hNSC versus 5XFAD
Ap2s1	adaptor-related protein complex 2, sigma 1 subunit	-0.939751	1.80379e-46	3.26323e-42	hNSC versus 5XFAD
Nop10	NOP10 ribonucleoprotein	-0.995162	1.90583e-46	3.44784e-42	hNSC versus 5XFAD
Tuba4a	tubulin, alpha 4A	-0.95566	2.0923e-46	3.78518e-42	hNSC versus 5XFAD
Cltb	clathrin, light polypeptide (Lcb)	-0.954341	2.18012e-46	3.94405e-42	hNSC versus 5XFAD
Mt3	metallothionein 3	-1.27786	2.18699e-46	3.95648e-42	hNSC versus 5XFAD
Cryab	crystallin, alpha B	-1.09471	2.20412e-46	3.98747e-42	hNSC versus 5XFAD
Rps19	ribosomal protein S19	-1.06828	2.4853e-46	4.49616e-42	hNSC versus 5XFAD
Scoc	short coiled-coil protein	-0.917681	2.7899e-46	5.0472e-42	hNSC versus 5XFAD
Dbi	diazepam binding inhibitor	-0.977225	2.85858e-46	5.17146e-42	hNSC versus 5XFAD
Arl6ip1	ADP-ribosylation factor-like 6 interacting protein 1	-0.948697	3.1706e-46	5.73593e-42	hNSC versus 5XFAD
Faim2	Fas apoptotic inhibitory molecule 2	-1.03885	3.43279e-46	6.21026e-42	hNSC versus 5XFAD
Timm13	translocase of inner mitochondrial membrane 13	-0.977208	4.29678e-46	7.77331e-42	hNSC versus 5XFAD
Hap1	huntingtin-associated protein 1	-1.16631	5.29266e-46	9.57496e-42	hNSC versus 5XFAD
Pdia3	protein disulfide isomerase associated 3	-0.976029	6.9667e-46	1.26035e-41	hNSC versus 5XFAD
Eif1b	eukaryotic translation initiation factor 1B	-0.976996	6.99489e-46	1.26545e-41	hNSC versus 5XFAD
Rab1a	RAB1A, member RAS oncogene family	-0.975458	7.26233e-46	1.31383e-41	hNSC versus 5XFAD
Nrgn	neurogranin	-1.04527	7.58928e-46	1.37298e-41	hNSC versus 5XFAD
Tmx4	thioredoxin-related transmembrane protein 4	-0.946381	8.01008e-46	1.4491e-41	hNSC versus 5XFAD
Atp6v0a1	ATPase, H+ transporting, lysosomal V0 subunit A1	-0.92774	8.22904e-46	1.48872e-41	hNSC versus 5XFAD
H3f3a	H3.3 histone A	-0.952341	8.65891e-46	1.56648e-41	hNSC versus 5XFAD
Rpl5	ribosomal protein L5	-0.92597	1.01078e-45	1.82859e-41	hNSC versus 5XFAD
Gdi2	guanosine diphosphate (GDP) dissociation inhibitor 2	-0.884763	1.07901e-45	1.95204e-41	hNSC versus 5XFAD
Scg2	secretogranin II	-1.52019	1.25081e-45	2.26284e-41	hNSC versus 5XFAD
Coa3	cytochrome C oxidase assembly factor 3	-0.934971	1.26027e-45	2.27996e-41	hNSC versus 5XFAD
Mapk8ip3	mitogen-activated protein kinase 8 interacting protein 3	-0.900382	2.10845e-45	3.8144e-41	hNSC versus 5XFAD
Rab7	RAB7, member RAS oncogene family	-0.922912	2.21521e-45	4.00753e-41	hNSC versus 5XFAD
Sem1	SEM1, 26S proteasome complex subunit	-0.998098	3.00979e-45	5.44501e-41	hNSC versus 5XFAD
Syngr3	synaptogyrin 3	-0.935824	3.22775e-45	5.83932e-41	hNSC versus 5XFAD
Psmb4	proteasome (prosome, macropain) subunit, beta type 4	-0.881169	3.33434e-45	6.03216e-41	hNSC versus 5XFAD
D8Ertd738e	DNA segment, Chr 8, ERATO Doi 738, expressed	-0.987942	3.87631e-45	7.01264e-41	hNSC versus 5XFAD
Camk2n1	calcium/calmodulin-dependent protein kinase II inhibitor 1	-1.07861	4.87128e-45	8.81264e-41	hNSC versus 5XFAD
Serp2	stress-associated endoplasmic reticulum protein family member 2	-1.07794	5.15788e-45	9.33112e-41	hNSC versus 5XFAD
Spcs1	signal peptidase complex subunit 1 homolog (S. cerevisiae)	-0.960256	6.1459e-45	1.11185e-40	hNSC versus 5XFAD
Ptov1	prostate tumor over expressed gene 1	-0.9408	6.95243e-45	1.25776e-40	hNSC versus 5XFAD
mt-Co1		-1.04217	7.28619e-45	1.31814e-40	hNSC versus 5XFAD
Hnrnpc	heterogeneous nuclear ribonucleoprotein C	-0.899783	7.47971e-45	1.35315e-40	hNSC versus 5XFAD
Vdac3	voltage-dependent anion channel 3	-0.954873	8.77731e-45	1.5879e-40	hNSC versus 5XFAD
Cct8	chaperonin containing Tcp1, subunit 8 (theta)	-0.915548	8.82172e-45	1.59594e-40	hNSC versus 5XFAD
Gstm5	glutathione S-transferase, mu 5	-0.949463	1.14095e-44	2.0641e-40	hNSC versus 5XFAD
Synj1	synaptojanin 1	-0.889144	1.14305e-44	2.06789e-40	hNSC versus 5XFAD
Ids	iduronate 2-sulfatase	-0.903107	1.14548e-44	2.0723e-40	hNSC versus 5XFAD
Cycs	cytochrome c, somatic	-0.953724	1.2247e-44	2.21561e-40	hNSC versus 5XFAD
Cck	cholecystokinin	-1.03112	1.51317e-44	2.73747e-40	hNSC versus 5XFAD
Pafah1b1	platelet-activating factor acetylhydrolase, isoform 1b, subunit 1	-0.906399	1.76235e-44	3.18826e-40	hNSC versus 5XFAD
Basp1	brain abundant, membrane attached signal protein 1	-1.0162	1.941e-44	3.51147e-40	hNSC versus 5XFAD
Eif3f	eukaryotic translation initiation factor 3, subunit F	-0.969857	2.26075e-44	4.08992e-40	hNSC versus 5XFAD
Zfr	zinc finger RNA binding protein	-0.880038	2.37416e-44	4.2951e-40	hNSC versus 5XFAD
Psip1	PC4 and SFRS1 interacting protein 1	-0.910456	2.67283e-44	4.83542e-40	hNSC versus 5XFAD
Gnb2	guanine nucleotide binding protein (G protein), beta 2	-1.05647	2.73592e-44	4.94956e-40	hNSC versus 5XFAD
Cox7a2l	cytochrome c oxidase subunit 7A2 like	-0.947885	2.7367e-44	4.95096e-40	hNSC versus 5XFAD
Ndufs4	NADH:ubiquinone oxidoreductase core subunit S4	-0.896273	2.83569e-44	5.13004e-40	hNSC versus 5XFAD
Rufy3	RUN and FYVE domain containing 3	-0.902037	3.12505e-44	5.65352e-40	hNSC versus 5XFAD
Gpm6b	glycoprotein m6b	-0.877382	3.32766e-44	6.02007e-40	hNSC versus 5XFAD
Kif1b	kinesin family member 1B	-0.871672	3.59276e-44	6.49966e-40	hNSC versus 5XFAD
Hspa9	heat shock protein 9	-0.873684	3.61354e-44	6.53725e-40	hNSC versus 5XFAD
Ppp3cb	protein phosphatase 3, catalytic subunit, beta isoform	-0.855164	3.76035e-44	6.80284e-40	hNSC versus 5XFAD
Ahi1	Abelson helper integration site 1	-1.08166	4.11639e-44	7.44696e-40	hNSC versus 5XFAD
Dctn2	dynactin 2	-0.895365	4.36207e-44	7.89142e-40	hNSC versus 5XFAD
Hprt	hypoxanthine guanine phosphoribosyl transferase	-0.942249	4.61578e-44	8.35042e-40	hNSC versus 5XFAD
Myo5a	myosin VA	-0.865457	5.56407e-44	1.0066e-39	hNSC versus 5XFAD
Hnrnpa1	heterogeneous nuclear ribonucleoprotein A1	-0.864427	6.00263e-44	1.08594e-39	hNSC versus 5XFAD
Slc12a5	solute carrier family 12, member 5	-0.995357	6.92904e-44	1.25353e-39	hNSC versus 5XFAD
Dctn3	dynactin 3	-0.906926	8.29139e-44	1.49999e-39	hNSC versus 5XFAD
Psmb5	proteasome (prosome, macropain) subunit, beta type 5	-0.939967	8.67494e-44	1.56938e-39	hNSC versus 5XFAD
Rap1gds1	RAP1, GTP-GDP dissociation stimulator 1	-0.934655	8.84201e-44	1.59961e-39	hNSC versus 5XFAD
Ndufb6	NADH:ubiquinone oxidoreductase subunit B6	-0.936891	9.36921e-44	1.69498e-39	hNSC versus 5XFAD
1500011B03Rik	RIKEN cDNA 1500011B03 gene	-0.940116	1.02592e-43	1.85599e-39	hNSC versus 5XFAD
Pfkm	phosphofructokinase, muscle	-0.892886	1.04944e-43	1.89853e-39	hNSC versus 5XFAD
Skp1a	S-phase kinase-associated protein 1	-0.930045	1.10802e-43	2.00452e-39	hNSC versus 5XFAD
Rpl22	ribosomal protein L22	-0.940132	1.27088e-43	2.29916e-39	hNSC versus 5XFAD
Hcfc1r1	host cell factor C1 regulator 1 (XPO1-dependent)	-0.907371	1.33718e-43	2.41909e-39	hNSC versus 5XFAD
Edf1	endothelial differentiation-related factor 1	-0.938522	1.4789e-43	2.67548e-39	hNSC versus 5XFAD
Eif4a1	eukaryotic translation initiation factor 4A1	-0.912096	1.48667e-43	2.68954e-39	hNSC versus 5XFAD
Ndufa11	NADH:ubiquinone oxidoreductase subunit A11	-0.916873	1.49064e-43	2.69672e-39	hNSC versus 5XFAD
Pam16	presequence translocase-asssociated motor 16	-0.899239	1.49787e-43	2.7098e-39	hNSC versus 5XFAD
Pitpna	phosphatidylinositol transfer protein, alpha	-0.924794	1.63901e-43	2.96513e-39	hNSC versus 5XFAD
Kidins220	kinase D-interacting substrate 220	-0.919823	1.64856e-43	2.98241e-39	hNSC versus 5XFAD
Serf2	small EDRK-rich factor 2	-0.976826	1.92186e-43	3.47684e-39	hNSC versus 5XFAD
Rnf11	ring finger protein 11	-0.904832	2.0387e-43	3.68821e-39	hNSC versus 5XFAD
Kifap3	kinesin-associated protein 3	-0.909789	2.04232e-43	3.69476e-39	hNSC versus 5XFAD
Rps25	ribosomal protein S25	-0.949825	2.05706e-43	3.72143e-39	hNSC versus 5XFAD
Cntn1	contactin 1	-0.933316	2.1446e-43	3.8798e-39	hNSC versus 5XFAD
Npm1	gap junction protein, alpha 1	-0.912985	3.00184e-43	5.43062e-39	hNSC versus 5XFAD
Cspg5	chondroitin sulfate proteoglycan 5	-0.883919	3.06586e-43	5.54645e-39	hNSC versus 5XFAD
Prrc2b	proline-rich coiled-coil 2B	-0.875129	3.26098e-43	5.89944e-39	hNSC versus 5XFAD
Dclk1	doublecortin-like kinase 1	-0.915015	3.26985e-43	5.91548e-39	hNSC versus 5XFAD
Dctn1	dynactin 1	-0.912614	3.4746e-43	6.28589e-39	hNSC versus 5XFAD
Atp6v1a	ATPase, H+ transporting, lysosomal V1 subunit A	-0.932883	3.50541e-43	6.34163e-39	hNSC versus 5XFAD
Ppp1ca	protein phosphatase 1 catalytic subunit alpha	-0.890655	3.54263e-43	6.40898e-39	hNSC versus 5XFAD
Rap1gap	Rap1 GTPase-activating protein	-0.950325	3.75778e-43	6.7982e-39	hNSC versus 5XFAD
Ndufb9	NADH:ubiquinone oxidoreductase subunit B9	-0.951023	4.23268e-43	7.65734e-39	hNSC versus 5XFAD
Nckap1	NCK-associated protein 1	-0.887769	4.67922e-43	8.46518e-39	hNSC versus 5XFAD
Atp6v1d	ATPase, H+ transporting, lysosomal V1 subunit D	-0.908387	5.97784e-43	1.08145e-38	hNSC versus 5XFAD
Tomm7	translocase of outer mitochondrial membrane 7	-0.879195	7.5268e-43	1.36167e-38	hNSC versus 5XFAD
Atp6v1c1	ATPase, H+ transporting, lysosomal V1 subunit C1	-0.898061	7.99522e-43	1.44642e-38	hNSC versus 5XFAD
Smdt1	single-pass membrane protein with aspartate rich tail 1	-0.964589	8.27507e-43	1.49704e-38	hNSC versus 5XFAD
Iscu	iron-sulfur cluster assembly enzyme	-1.0218	9.62581e-43	1.7414e-38	hNSC versus 5XFAD
Btf3	basic transcription factor 3	-0.903366	1.0668e-42	1.92995e-38	hNSC versus 5XFAD
Tprgl	transformation related protein 63 regulated like	-0.949847	1.11028e-42	2.00861e-38	hNSC versus 5XFAD
Vti1b	vesicle transport through interaction with t-SNAREs 1B	-0.885063	1.18808e-42	2.14935e-38	hNSC versus 5XFAD
Rplp0	ribosomal protein, large, P0	-0.94194	1.26023e-42	2.27988e-38	hNSC versus 5XFAD
Ndufs6	NADH:ubiquinone oxidoreductase core subunit S6	-0.907764	1.52073e-42	2.75115e-38	hNSC versus 5XFAD
Ppp3ca	protein phosphatase 3, catalytic subunit, alpha isoform	-0.956731	1.55087e-42	2.80568e-38	hNSC versus 5XFAD
Ndufa1	NADH:ubiquinone oxidoreductase subunit A1	-0.900938	1.62249e-42	2.93524e-38	hNSC versus 5XFAD
Ndufa8	NADH:ubiquinone oxidoreductase subunit A8	-0.950325	2.20915e-42	3.99657e-38	hNSC versus 5XFAD
Ptprs	protein tyrosine phosphatase, receptor type, S	-0.856548	2.24469e-42	4.06087e-38	hNSC versus 5XFAD
Bmerb1	bMERB domain containing 1	-0.917021	2.28717e-42	4.13773e-38	hNSC versus 5XFAD
Gm10076	ribosomal protein L41 pseudogene	-1.04373	2.30694e-42	4.17348e-38	hNSC versus 5XFAD
Tmx2	thioredoxin-related transmembrane protein 2	-0.90441	2.40836e-42	4.35697e-38	hNSC versus 5XFAD
Gap43	growth associated protein 43	-1.04587	2.5886e-42	4.68303e-38	hNSC versus 5XFAD
Sncb	synuclein, beta	-0.970248	2.59025e-42	4.68601e-38	hNSC versus 5XFAD
Sdhb	succinate dehydrogenase complex, subunit B, iron sulfur (Ip)	-0.927347	2.78286e-42	5.03447e-38	hNSC versus 5XFAD
Lamp1	lysosomal-associated membrane protein 1	-0.894527	3.52649e-42	6.37977e-38	hNSC versus 5XFAD
Spock2	sparc/osteonectin, cwcv and kazal-like domains proteoglycan 2	-0.911131	4.93013e-42	8.9191e-38	hNSC versus 5XFAD
Atp2b2	ATPase, Ca++ transporting, plasma membrane 2	-0.855095	5.21121e-42	9.42761e-38	hNSC versus 5XFAD
Fkbp8	FK506 binding protein 8	-0.890962	6.56765e-42	1.18815e-37	hNSC versus 5XFAD
Ttyh1	tweety family member 1	-0.905441	7.12791e-42	1.28951e-37	hNSC versus 5XFAD
Timp2	tissue inhibitor of metalloproteinase 2	-0.977227	7.54011e-42	1.36408e-37	hNSC versus 5XFAD
Ensa	endosulfine alpha	-0.880683	7.74742e-42	1.40159e-37	hNSC versus 5XFAD
Epb41l3	erythrocyte membrane protein band 4.1 like 3	-0.927588	8.54878e-42	1.54656e-37	hNSC versus 5XFAD
Ndufab1	NADH:ubiquinone oxidoreductase subunit AB1	-0.967151	1.31404e-41	2.37722e-37	hNSC versus 5XFAD
Psma3	proteasome subunit alpha 3	-0.878803	1.31435e-41	2.37778e-37	hNSC versus 5XFAD
Napb	N-ethylmaleimide sensitive fusion protein attachment protein beta	-0.930177	1.35426e-41	2.44999e-37	hNSC versus 5XFAD
Map1a	microtubule-associated protein 1 A	-0.85744	1.60384e-41	2.90151e-37	hNSC versus 5XFAD
Itfg1	integrin alpha FG-GAP repeat containing 1	-0.876179	1.70745e-41	3.08895e-37	hNSC versus 5XFAD
Ube2v1	ubiquitin-conjugating enzyme E2 variant 1	-0.92601	1.7216e-41	3.11455e-37	hNSC versus 5XFAD
Mapk1	mitogen-activated protein kinase 1	-0.827587	1.89443e-41	3.42722e-37	hNSC versus 5XFAD
Eef1b2	eukaryotic translation elongation factor 1 beta 2	-0.916429	1.91768e-41	3.46928e-37	hNSC versus 5XFAD
Polr2m	polymerase (RNA) II (DNA directed) polypeptide M	-0.852905	2.03535e-41	3.68216e-37	hNSC versus 5XFAD
Vgf	VGF nerve growth factor inducible	-1.36892	2.15393e-41	3.89667e-37	hNSC versus 5XFAD
Fkbp4	FK506 binding protein 4	-0.879913	2.29808e-41	4.15746e-37	hNSC versus 5XFAD
Rps29	ribosomal protein S29	-0.953104	2.56419e-41	4.63888e-37	hNSC versus 5XFAD
Marcks	myristoylated alanine rich protein kinase C substrate	-0.85996	2.72125e-41	4.92301e-37	hNSC versus 5XFAD
Psma6	proteasome subunit alpha 6	-0.880895	3.05359e-41	5.52424e-37	hNSC versus 5XFAD
Tspan13	tetraspanin 13	-1.13359	3.26769e-41	5.91158e-37	hNSC versus 5XFAD
Syngr1	synaptogyrin 1	-0.93411	3.28241e-41	5.93821e-37	hNSC versus 5XFAD
Ndufs8	NADH:ubiquinone oxidoreductase core subunit S8	-0.873794	3.29557e-41	5.96201e-37	hNSC versus 5XFAD
Vps28	vacuolar protein sorting 28	-0.94581	3.55171e-41	6.4254e-37	hNSC versus 5XFAD
1110008P14Rik	bublin coiled coil protein	-0.937636	3.85065e-41	6.96621e-37	hNSC versus 5XFAD
Gde1	glycerophosphodiester phosphodiesterase 1	-0.866375	4.0808e-41	7.38257e-37	hNSC versus 5XFAD
Gria2	glutamate receptor, ionotropic, AMPA2 (alpha 2)	-0.800581	4.65157e-41	8.41515e-37	hNSC versus 5XFAD
Spag9	sperm associated antigen 9	-0.87146	4.81146e-41	8.70441e-37	hNSC versus 5XFAD
Pcsk2	proprotein convertase subtilisin/kexin type 2	-0.923642	5.39454e-41	9.75926e-37	hNSC versus 5XFAD
Map4	microtubule-associated protein 4	-0.828759	5.65854e-41	1.02369e-36	hNSC versus 5XFAD
Rheb	Ras homolog enriched in brain	-0.871962	5.69366e-41	1.03004e-36	hNSC versus 5XFAD
Idh3b	isocitrate dehydrogenase 3 (NAD+) beta	-0.891901	5.92917e-41	1.07265e-36	hNSC versus 5XFAD
Prelid1	PRELI domain containing 1	-0.894929	6.0041e-41	1.0862e-36	hNSC versus 5XFAD
Ndufs3	NADH:ubiquinone oxidoreductase core subunit S3	-0.890109	6.34796e-41	1.14841e-36	hNSC versus 5XFAD
Plekhb2	pleckstrin homology domain containing, family B (evectins) member 2	-0.864615	6.42587e-41	1.1625e-36	hNSC versus 5XFAD
Lsamp	limbic system-associated membrane protein	-0.864921	6.47816e-41	1.17196e-36	hNSC versus 5XFAD
Camk2n2	calcium/calmodulin-dependent protein kinase II inhibitor 2	-0.954001	8.42257e-41	1.52373e-36	hNSC versus 5XFAD
Mff	mitochondrial fission factor	-0.919772	8.51015e-41	1.53957e-36	hNSC versus 5XFAD
Chd3	chromodomain helicase DNA binding protein 3	-0.887419	9.21232e-41	1.6666e-36	hNSC versus 5XFAD
Scand1	SCAN domain-containing 1	-0.959074	1.03106e-40	1.86529e-36	hNSC versus 5XFAD
Pfkp	phosphofructokinase, platelet	-0.893955	1.21558e-40	2.19911e-36	hNSC versus 5XFAD
Scn2b	sodium channel, voltage-gated, type II, beta	-0.839673	1.34814e-40	2.43891e-36	hNSC versus 5XFAD
Txn1	thioredoxin 1	-0.903722	1.63336e-40	2.95491e-36	hNSC versus 5XFAD
Mapre3	microtubule-associated protein, RP/EB family, member 3	-0.863612	1.81081e-40	3.27593e-36	hNSC versus 5XFAD
Rundc3a	RUN domain containing 3A	-0.86567	1.99445e-40	3.60816e-36	hNSC versus 5XFAD
Gstm1	glutathione S-transferase, mu 1	-1.01433	2.0344e-40	3.68044e-36	hNSC versus 5XFAD
Fam49b	CYFIP related Rac1 interactor B	-0.847022	2.05998e-40	3.72672e-36	hNSC versus 5XFAD
Tmem258	transmembrane protein 258	-0.832861	2.4895e-40	4.50375e-36	hNSC versus 5XFAD
mt-Nd4		-0.975911	2.64458e-40	4.7843e-36	hNSC versus 5XFAD
Slc25a5	solute carrier family 25 (mitochondrial carrier, adenine nucleotide translocator), member 5	-0.8293	2.98046e-40	5.39196e-36	hNSC versus 5XFAD
Vcp	valosin containing protein	-0.843529	3.05218e-40	5.5217e-36	hNSC versus 5XFAD
Arhgdia	Rho GDP dissociation inhibitor (GDI) alpha	-0.936189	3.33338e-40	6.03042e-36	hNSC versus 5XFAD
Prkaca	protein kinase, cAMP dependent, catalytic, alpha	-0.887881	3.45557e-40	6.25148e-36	hNSC versus 5XFAD
Atp6v1h	ATPase, H+ transporting, lysosomal V1 subunit H	-0.860884	3.80667e-40	6.88665e-36	hNSC versus 5XFAD
Abr	active BCR-related gene	-0.865612	4.2509e-40	7.6903e-36	hNSC versus 5XFAD
Spcs2	signal peptidase complex subunit 2 homolog (S. cerevisiae)	-0.879897	4.57433e-40	8.27543e-36	hNSC versus 5XFAD
Ube2b	ubiquitin-conjugating enzyme E2B	-0.878761	5.27981e-40	9.5517e-36	hNSC versus 5XFAD
Rcn2	reticulocalbin 2	-0.892358	6.34319e-40	1.14755e-35	hNSC versus 5XFAD
Capza2	capping protein (actin filament) muscle Z-line, alpha 2	-0.80706	6.92046e-40	1.25198e-35	hNSC versus 5XFAD
Purb	purine rich element binding protein B	-0.902917	7.3843e-40	1.33589e-35	hNSC versus 5XFAD
Tsc22d3	TSC22 domain family, member 3	-0.87346	8.94663e-40	1.61853e-35	hNSC versus 5XFAD
Abhd8	abhydrolase domain containing 8	-0.854208	1.33309e-39	2.41169e-35	hNSC versus 5XFAD
Paip2	polyadenylate-binding protein-interacting protein 2	-0.870974	1.51073e-39	2.73306e-35	hNSC versus 5XFAD
Sod2	superoxide dismutase 2, mitochondrial	-0.866015	1.51518e-39	2.74111e-35	hNSC versus 5XFAD
Sumo2	small ubiquitin-like modifier 2	-0.860465	1.60044e-39	2.89536e-35	hNSC versus 5XFAD
Capns1	calpain, small subunit 1	-0.950442	1.84071e-39	3.33003e-35	hNSC versus 5XFAD
Map1lc3b	microtubule-associated protein 1 light chain 3 beta	-0.859029	1.96081e-39	3.54729e-35	hNSC versus 5XFAD
Ckmt1	creatine kinase, mitochondrial 1, ubiquitous	-0.931344	2.0221e-39	3.65818e-35	hNSC versus 5XFAD
Cox17	cytochrome c oxidase assembly protein 17, copper chaperone	-0.894549	2.02334e-39	3.66042e-35	hNSC versus 5XFAD
Alg2	programmed cell death 6	-0.875487	2.03642e-39	3.68409e-35	hNSC versus 5XFAD
Tceal3	transcription elongation factor A (SII)-like 3	-0.860187	2.42927e-39	4.3948e-35	hNSC versus 5XFAD
Lrpap1	low density lipoprotein receptor-related protein associated protein 1	-0.908152	3.32769e-39	6.02013e-35	hNSC versus 5XFAD
Rcan2	regulator of calcineurin 2	-0.839218	3.43061e-39	6.20632e-35	hNSC versus 5XFAD
Nsmf	NMDA receptor synaptonuclear signaling and neuronal migration factor	-0.811959	5.53538e-39	1.0014e-34	hNSC versus 5XFAD
Sult4a1	sulfotransferase family 4A, member 1	-0.865409	5.61688e-39	1.01615e-34	hNSC versus 5XFAD
Ccdc85b	coiled-coil domain containing 85B	-0.866752	5.64103e-39	1.02052e-34	hNSC versus 5XFAD
Arpp19	cAMP-regulated phosphoprotein 19	-0.813137	5.76979e-39	1.04381e-34	hNSC versus 5XFAD
Zfp706	zinc finger protein 706	-0.813961	6.424e-39	1.16217e-34	hNSC versus 5XFAD
Fxyd6	FXYD domain-containing ion transport regulator 6	-1.06733	6.51361e-39	1.17838e-34	hNSC versus 5XFAD
Ndufv1	NADH:ubiquinone oxidoreductase core subunit V1	-0.815234	7.95021e-39	1.43827e-34	hNSC versus 5XFAD
Gad1	glutamate decarboxylase 1	-1.20695	8.29566e-39	1.50077e-34	hNSC versus 5XFAD
Ociad1	OCIA domain containing 1	-0.874633	9.43776e-39	1.70739e-34	hNSC versus 5XFAD
Rps23	ribosomal protein S23	-0.913072	9.76682e-39	1.76692e-34	hNSC versus 5XFAD
Peg13	paternally expressed 13	-0.816115	9.76976e-39	1.76745e-34	hNSC versus 5XFAD
Fez1	fasciculation and elongation protein zeta 1 (zygin I)	-0.841759	1.21248e-38	2.19351e-34	hNSC versus 5XFAD
Rab3c	RAB3C, member RAS oncogene family	-0.880519	1.37845e-38	2.49375e-34	hNSC versus 5XFAD
Gria1	glutamate receptor, ionotropic, AMPA1 (alpha 1)	-0.84076	1.46714e-38	2.65421e-34	hNSC versus 5XFAD
Mpc1	mitochondrial pyruvate carrier 1	-0.82841	1.56961e-38	2.83958e-34	hNSC versus 5XFAD
Grin1	glutamate receptor, ionotropic, NMDA1 (zeta 1)	-0.879311	1.57067e-38	2.8415e-34	hNSC versus 5XFAD
Kif5c	kinesin family member 5C	-0.856967	1.78125e-38	3.22246e-34	hNSC versus 5XFAD
Atp9a	ATPase, class II, type 9A	-0.848039	1.79451e-38	3.24645e-34	hNSC versus 5XFAD
Psmb6	proteasome (prosome, macropain) subunit, beta type 6	-0.865122	1.80892e-38	3.27252e-34	hNSC versus 5XFAD
Eef1a2	eukaryotic translation elongation factor 1 alpha 2	-0.850134	1.83376e-38	3.31745e-34	hNSC versus 5XFAD
Ap1s1	adaptor protein complex AP-1, sigma 1	-0.866698	1.97149e-38	3.56663e-34	hNSC versus 5XFAD
Uqcrc2	ubiquinol cytochrome c reductase core protein 2	-0.836545	2.04463e-38	3.69894e-34	hNSC versus 5XFAD
Phyhipl	phytanoyl-CoA hydroxylase interacting protein-like	-0.82887	2.21621e-38	4.00935e-34	hNSC versus 5XFAD
Ppp1r9b	protein phosphatase 1, regulatory subunit 9B	-0.80285	2.42472e-38	4.38656e-34	hNSC versus 5XFAD
Dner	delta/notch-like EGF repeat containing	-0.846919	2.58377e-38	4.67429e-34	hNSC versus 5XFAD
Abat	4-aminobutyrate aminotransferase	-0.874499	2.6058e-38	4.71415e-34	hNSC versus 5XFAD
Etnk1	ethanolamine kinase 1	-0.811133	3.01502e-38	5.45447e-34	hNSC versus 5XFAD
Pdia6	protein disulfide isomerase associated 6	-0.850822	3.36629e-38	6.08995e-34	hNSC versus 5XFAD
Tceal9	transcription elongation factor A like 9	-0.839635	3.6051e-38	6.52198e-34	hNSC versus 5XFAD
Romo1	reactive oxygen species modulator 1	-0.870115	3.83578e-38	6.93931e-34	hNSC versus 5XFAD
Astn1	astrotactin 1	-0.815579	3.98854e-38	7.21566e-34	hNSC versus 5XFAD
Retreg2	reticulophagy regulator family member 2	-0.829141	4.05025e-38	7.32731e-34	hNSC versus 5XFAD
Nrxn1	neurexin I	-0.820948	4.21129e-38	7.61864e-34	hNSC versus 5XFAD
Rhob	ras homolog family member B	-0.857103	4.25696e-38	7.70126e-34	hNSC versus 5XFAD
Aak1	AP2 associated kinase 1	-0.755982	4.61114e-38	8.34202e-34	hNSC versus 5XFAD
Ube2d2a	ubiquitin-conjugating enzyme E2D 2A	-0.826935	4.62456e-38	8.36629e-34	hNSC versus 5XFAD
Nudc	nudC nuclear distribution protein	-0.802293	5.42131e-38	9.80769e-34	hNSC versus 5XFAD
Sdf4	stromal cell derived factor 4	-0.876362	5.9654e-38	1.0792e-33	hNSC versus 5XFAD
Psma7	proteasome subunit alpha 7	-0.788906	6.10262e-38	1.10403e-33	hNSC versus 5XFAD
Ndufa10	NADH:ubiquinone oxidoreductase subunit A10	-0.787816	6.20516e-38	1.12258e-33	hNSC versus 5XFAD
Mrps33	mitochondrial ribosomal protein S33	-0.825148	6.78182e-38	1.2269e-33	hNSC versus 5XFAD
Enpp5	ectonucleotide pyrophosphatase/phosphodiesterase 5	-0.83825	7.6207e-38	1.37866e-33	hNSC versus 5XFAD
Tomm6	translocase of outer mitochondrial membrane 6	-1.01482	7.75418e-38	1.40281e-33	hNSC versus 5XFAD
Srsf5	serine and arginine-rich splicing factor 5	-0.792942	7.8397e-38	1.41828e-33	hNSC versus 5XFAD
Cyc1	cytochrome c-1	-0.859479	7.93967e-38	1.43637e-33	hNSC versus 5XFAD
BC031181	cDNA sequence BC031181	-0.841995	8.77233e-38	1.587e-33	hNSC versus 5XFAD
Rpn2	ribophorin II	-0.861358	9.04531e-38	1.63639e-33	hNSC versus 5XFAD
Swi5	SWI5 recombination repair homolog (yeast)	-0.899751	9.40224e-38	1.70096e-33	hNSC versus 5XFAD
Mapk10	mitogen-activated protein kinase 10	-0.82277	1.05449e-37	1.90768e-33	hNSC versus 5XFAD
Pafah1b2	platelet-activating factor acetylhydrolase, isoform 1b, subunit 2	-0.764096	1.07109e-37	1.9377e-33	hNSC versus 5XFAD
Bin1	bridging integrator 1	-0.82357	1.15666e-37	2.09252e-33	hNSC versus 5XFAD
Hmgb1	high mobility group box 1	-0.848079	1.36967e-37	2.47787e-33	hNSC versus 5XFAD
Snrpd2	small nuclear ribonucleoprotein D2	-0.792693	1.38208e-37	2.50032e-33	hNSC versus 5XFAD
Tmbim6	transmembrane BAX inhibitor motif containing 6	-0.826314	1.90888e-37	3.45336e-33	hNSC versus 5XFAD
Ina	internexin neuronal intermediate filament protein, alpha	-0.839913	2.20096e-37	3.98176e-33	hNSC versus 5XFAD
mt-Atp6	ATP synthase F0 subunit 6 pseudogene	-0.945868	2.34031e-37	4.23386e-33	hNSC versus 5XFAD
Ube2n	ubiquitin-conjugating enzyme E2N	-0.829772	2.48084e-37	4.48809e-33	hNSC versus 5XFAD
Tcp1	t-complex protein 1	-0.77933	3.09582e-37	5.60064e-33	hNSC versus 5XFAD
Dnajc6	DnaJ heat shock protein family (Hsp40) member C6	-0.83156	3.54622e-37	6.41547e-33	hNSC versus 5XFAD
Enc1	ectodermal-neural cortex 1	-0.758095	3.67354e-37	6.6458e-33	hNSC versus 5XFAD
Srsf3	serine and arginine-rich splicing factor 3	-0.832423	4.01818e-37	7.26929e-33	hNSC versus 5XFAD
Uba1	ubiquitin-like modifier activating enzyme 1	-0.831622	4.09831e-37	7.41426e-33	hNSC versus 5XFAD
Cuedc2	CUE domain containing 2	-0.792151	4.73392e-37	8.56413e-33	hNSC versus 5XFAD
Sh3gl2	SH3-domain GRB2-like 2	-0.818352	4.75853e-37	8.60866e-33	hNSC versus 5XFAD
Erp29	endoplasmic reticulum protein 29	-0.855646	4.82327e-37	8.72578e-33	hNSC versus 5XFAD
Serinc3	serine incorporator 3	-0.814628	4.88159e-37	8.83129e-33	hNSC versus 5XFAD
Magee1	MAGE family member E1	-0.791831	5.13161e-37	9.2836e-33	hNSC versus 5XFAD
Ptms	parathymosin	-0.863758	5.41452e-37	9.79542e-33	hNSC versus 5XFAD
Usp9x	ubiquitin specific peptidase 9, X chromosome	-0.787121	5.54693e-37	1.0035e-32	hNSC versus 5XFAD
Eif3k	eukaryotic translation initiation factor 3, subunit K	-0.867454	5.69676e-37	1.0306e-32	hNSC versus 5XFAD
Stk25	serine/threonine kinase 25 (yeast)	-0.814475	6.09379e-37	1.10243e-32	hNSC versus 5XFAD
Rab11b	RAB11B, member RAS oncogene family	-0.862983	6.83952e-37	1.23734e-32	hNSC versus 5XFAD
Sars	seryl-aminoacyl-tRNA synthetase	-0.800152	8.93311e-37	1.61609e-32	hNSC versus 5XFAD
Gls	glutaminase	-0.781004	9.45053e-37	1.7097e-32	hNSC versus 5XFAD
Got2	glutamatic-oxaloacetic transaminase 2, mitochondrial	-0.849639	1.11143e-36	2.01069e-32	hNSC versus 5XFAD
Dstn	destrin	-0.827088	1.12872e-36	2.04197e-32	hNSC versus 5XFAD
Ctxn1	cortexin 1	-0.813659	1.14246e-36	2.06683e-32	hNSC versus 5XFAD
Glud1	glutamate dehydrogenase 1	-0.840528	1.16172e-36	2.10167e-32	hNSC versus 5XFAD
Dync1h1	dynein cytoplasmic 1 heavy chain 1	-0.814073	1.22836e-36	2.22222e-32	hNSC versus 5XFAD
Csde1	cold shock domain containing E1, RNA binding	-0.828424	1.28625e-36	2.32695e-32	hNSC versus 5XFAD
Ddx17	DEAD box helicase 17	-0.777858	1.30368e-36	2.3585e-32	hNSC versus 5XFAD
Scamp5	secretory carrier membrane protein 5	-0.789677	1.36105e-36	2.46228e-32	hNSC versus 5XFAD
Mrpl52	mitochondrial ribosomal protein L52	-0.813919	1.3779e-36	2.49275e-32	hNSC versus 5XFAD
Txn2	thioredoxin 2	-0.794357	1.49035e-36	2.6962e-32	hNSC versus 5XFAD
Pcbp1	poly(rC) binding protein 1	-0.776015	1.62054e-36	2.93172e-32	hNSC versus 5XFAD
Snu13	SNU13 homolog, small nuclear ribonucleoprotein (U4/U6.U5)	-0.856317	1.65314e-36	2.9907e-32	hNSC versus 5XFAD
Atad1	ATPase family, AAA domain containing 1	-0.773086	1.65378e-36	2.99186e-32	hNSC versus 5XFAD
Rps18	ribosomal protein S18	-0.892496	1.94332e-36	3.51566e-32	hNSC versus 5XFAD
Lonrf2	LON peptidase N-terminal domain and ring finger 2	-0.82339	2.03176e-36	3.67565e-32	hNSC versus 5XFAD
Dbndd2	dysbindin (dystrobrevin binding protein 1) domain containing 2	-0.828482	2.04156e-36	3.69339e-32	hNSC versus 5XFAD
Pfdn2	prefoldin 2	-0.827901	2.28322e-36	4.13058e-32	hNSC versus 5XFAD
Brk1	BRICK1, SCAR/WAVE actin-nucleating complex subunit	-0.771227	2.97329e-36	5.37899e-32	hNSC versus 5XFAD
Gtf2i	general transcription factor II I	-0.813165	3.49353e-36	6.32015e-32	hNSC versus 5XFAD
AC149090.1		-0.802326	3.52562e-36	6.3782e-32	hNSC versus 5XFAD
Drap1	Dr1 associated protein 1 (negative cofactor 2 alpha)	-0.934816	3.68774e-36	6.67148e-32	hNSC versus 5XFAD
Vsnl1	visinin-like 1	-0.960211	3.6919e-36	6.67902e-32	hNSC versus 5XFAD
Srp14	signal recognition particle 14	-0.833819	3.76009e-36	6.80239e-32	hNSC versus 5XFAD
Zfand5	zinc finger, AN1-type domain 5	-0.870874	4.00535e-36	7.24608e-32	hNSC versus 5XFAD
Rangap1	RAN GTPase activating protein 1	-0.854582	4.09069e-36	7.40047e-32	hNSC versus 5XFAD
Pdxp	pyridoxal (pyridoxine, vitamin B6) phosphatase	-0.769255	4.37185e-36	7.90911e-32	hNSC versus 5XFAD
Ewsr1	Ewing sarcoma breakpoint region 1	-0.781163	4.59585e-36	8.31435e-32	hNSC versus 5XFAD
Higd1a	HIG1 domain family, member 1A	-0.801576	4.80004e-36	8.68376e-32	hNSC versus 5XFAD
Plekhb1	pleckstrin homology domain containing, family B (evectins) member 1	-0.850825	5.69389e-36	1.03008e-31	hNSC versus 5XFAD
Chga	chromogranin A	-0.894121	5.74687e-36	1.03967e-31	hNSC versus 5XFAD
Psmb7	proteasome (prosome, macropain) subunit, beta type 7	-0.789729	6.76945e-36	1.22466e-31	hNSC versus 5XFAD
Sh3bgrl3	SH3 domain binding glutamic acid-rich protein-like 3	-0.76889	7.38061e-36	1.33523e-31	hNSC versus 5XFAD
Gnai2	guanine nucleotide binding protein (G protein), alpha inhibiting 2	-0.853779	7.39029e-36	1.33698e-31	hNSC versus 5XFAD
Ap2a2	adaptor-related protein complex 2, alpha 2 subunit	-0.765596	7.88171e-36	1.42588e-31	hNSC versus 5XFAD
Pfn1	profilin 1	-0.811061	8.51579e-36	1.54059e-31	hNSC versus 5XFAD
Cct2	chaperonin containing Tcp1, subunit 2 (beta)	-0.772764	9.62559e-36	1.74136e-31	hNSC versus 5XFAD
Prmt2	protein arginine N-methyltransferase 2	-0.84144	9.69328e-36	1.75361e-31	hNSC versus 5XFAD
Tmed2	transmembrane p24 trafficking protein 2	-0.766871	1.06175e-35	1.92081e-31	hNSC versus 5XFAD
Usp11	ubiquitin specific peptidase 11	-0.804251	1.12534e-35	2.03585e-31	hNSC versus 5XFAD
Hnrnpa0	heterogeneous nuclear ribonucleoprotein A0	-0.759614	1.12964e-35	2.04364e-31	hNSC versus 5XFAD
Dmtn	dematin actin binding protein	-0.772205	1.29067e-35	2.33495e-31	hNSC versus 5XFAD
Prdx6	peroxiredoxin 6	-0.789379	1.30268e-35	2.35667e-31	hNSC versus 5XFAD
Pdha1	pyruvate dehydrogenase E1 alpha 1	-0.766871	2.56594e-35	4.64205e-31	hNSC versus 5XFAD
Celf4	CUGBP, Elav-like family member 4	-0.850843	2.68251e-35	4.85294e-31	hNSC versus 5XFAD
Slc6a1	solute carrier family 6 (neurotransmitter transporter, GABA), member 1	-0.888313	2.81432e-35	5.09139e-31	hNSC versus 5XFAD
Micos13	mitochondrial contact site and cristae organizing system subunit 13	-0.858984	2.88857e-35	5.22571e-31	hNSC versus 5XFAD
Fkbp2	FK506 binding protein 2	-0.950145	3.02456e-35	5.47173e-31	hNSC versus 5XFAD
Pdhb	pyruvate dehydrogenase (lipoamide) beta	-0.771906	3.06729e-35	5.54904e-31	hNSC versus 5XFAD
Laptm4a	lysosomal-associated protein transmembrane 4A	-0.80173	3.18813e-35	5.76764e-31	hNSC versus 5XFAD
Gabrg2	gamma-aminobutyric acid (GABA) A receptor, subunit gamma 2	-0.83669	3.19666e-35	5.78308e-31	hNSC versus 5XFAD
Suclg1	succinate-CoA ligase, GDP-forming, alpha subunit	-0.796604	3.3721e-35	6.10046e-31	hNSC versus 5XFAD
Pomp	proteasome maturation protein	-0.854152	3.42344e-35	6.19334e-31	hNSC versus 5XFAD
Tcaf1	TRPM8 channel-associated factor 1	-0.791375	3.70097e-35	6.69543e-31	hNSC versus 5XFAD
Atf4	activating transcription factor 4	-0.76245	3.76816e-35	6.81697e-31	hNSC versus 5XFAD
Stub1	STIP1 homology and U-Box containing protein 1	-0.849163	3.79603e-35	6.86739e-31	hNSC versus 5XFAD
Jund	jun D proto-oncogene	-0.829168	3.80244e-35	6.87899e-31	hNSC versus 5XFAD
Taf10	TATA-box binding protein associated factor 10	-0.772985	4.0722e-35	7.36701e-31	hNSC versus 5XFAD
Cisd1	CDGSH iron sulfur domain 1	-0.822265	4.07476e-35	7.37165e-31	hNSC versus 5XFAD
Ppp1cc	protein phosphatase 1 catalytic subunit gamma	-0.776971	4.64139e-35	8.39675e-31	hNSC versus 5XFAD
Ddx24	DEAD box helicase 24	-0.775868	4.68578e-35	8.47704e-31	hNSC versus 5XFAD
Rer1	retention in endoplasmic reticulum sorting receptor 1	-0.742502	5.41358e-35	9.79371e-31	hNSC versus 5XFAD
Chchd1	coiled-coil-helix-coiled-coil-helix domain containing 1	-0.771131	6.01628e-35	1.0884e-30	hNSC versus 5XFAD
Cmas	cytidine monophospho-N-acetylneuraminic acid synthetase	-0.772897	6.98949e-35	1.26447e-30	hNSC versus 5XFAD
Fabp5	fatty acid binding protein 5, epidermal	-0.857823	7.95793e-35	1.43967e-30	hNSC versus 5XFAD
Sdcbp	syndecan binding protein	-0.76542	8.11856e-35	1.46873e-30	hNSC versus 5XFAD
Psma2	proteasome subunit alpha 2	-0.782528	8.19784e-35	1.48307e-30	hNSC versus 5XFAD
Eloc	elongin C	-0.821337	8.46003e-35	1.5305e-30	hNSC versus 5XFAD
Usp5	ubiquitin specific peptidase 5 (isopeptidase T)	-0.770429	8.71251e-35	1.57618e-30	hNSC versus 5XFAD
Mapre2	microtubule-associated protein, RP/EB family, member 2	-0.772876	8.94244e-35	1.61778e-30	hNSC versus 5XFAD
Oxct1	3-oxoacid CoA transferase 1	-0.757271	1.12809e-34	2.04083e-30	hNSC versus 5XFAD
Serbp1	serpine1 mRNA binding protein 1	-0.751736	1.27174e-34	2.3007e-30	hNSC versus 5XFAD
Uhmk1	U2AF homology motif (UHM) kinase 1	-0.767219	1.62703e-34	2.94345e-30	hNSC versus 5XFAD
Stx12	syntaxin 12	-0.777282	1.63616e-34	2.95998e-30	hNSC versus 5XFAD
Nudt3	nudix (nucleotide diphosphate linked moiety X)-type motif 3	-0.78889	1.67555e-34	3.03124e-30	hNSC versus 5XFAD
Nrsn1	neurensin 1	-0.812307	1.74724e-34	3.16094e-30	hNSC versus 5XFAD
Arpc1a	actin related protein 2/3 complex, subunit 1A	-0.764287	1.75144e-34	3.16854e-30	hNSC versus 5XFAD
1810037I17Rik	RIKEN cDNA 1810037I17 gene	-0.79613	1.75348e-34	3.17223e-30	hNSC versus 5XFAD
Sst	somatostatin	-1.56653	1.93777e-34	3.50562e-30	hNSC versus 5XFAD
Trim2	tripartite motif-containing 2	-0.790426	2.0737e-34	3.75153e-30	hNSC versus 5XFAD
Xbp1	X-box binding protein 1	-0.780168	2.29916e-34	4.1594e-30	hNSC versus 5XFAD
Scp2	sterol carrier protein 2, liver	-0.691711	2.52579e-34	4.5694e-30	hNSC versus 5XFAD
Arl8a	ADP-ribosylation factor-like 8A	-0.791272	2.65603e-34	4.80502e-30	hNSC versus 5XFAD
Chmp5	charged multivesicular body protein 5	-0.774215	2.91965e-34	5.28193e-30	hNSC versus 5XFAD
[truncated: 6,214 more rows]

## Sheet: L6b
Gene Symbol	Description	Log2FC	P-value	Padj	Comparison
Thy1	thymus cell antigen 1, theta	2.36506	7.6656e-69	1.38678e-64	5XFAD versus WT
Cox8a	cytochrome c oxidase subunit 8A	1.51312	3.0645e-54	5.54398e-50	5XFAD versus WT
Apoe	apolipoprotein E	1.54681	6.11981e-54	1.10713e-49	5XFAD versus WT
Fth1	ferritin heavy polypeptide 1	1.67862	2.26568e-52	4.09884e-48	5XFAD versus WT
Bc1	brain cytoplasmic RNA 1, pseudogene 1	-1.32405	4.68016e-51	8.46688e-47	5XFAD versus WT
Ctsd	cathepsin D	1.73313	2.50912e-50	4.53926e-46	5XFAD versus WT
Rpl13	ribosomal protein L13	1.56845	8.21223e-49	1.48568e-44	5XFAD versus WT
Ckb	choline kinase beta	1.03413	8.76834e-49	1.58628e-44	5XFAD versus WT
Hspa8	heat shock protein 8	0.868473	2.88985e-47	5.22804e-43	5XFAD versus WT
Pcsk1n	proprotein convertase subtilisin/kexin type 1 inhibitor	1.95227	4.02777e-45	7.28663e-41	5XFAD versus WT
Chchd2	coiled-coil-helix-coiled-coil-helix domain containing 2	1.14748	3.59451e-42	6.50284e-38	5XFAD versus WT
Nrgn	neurogranin	1.21547	4.05929e-40	7.34367e-36	5XFAD versus WT
Klc1	kinesin light chain 1	1.0033	9.87831e-40	1.78709e-35	5XFAD versus WT
Cck	cholecystokinin	1.38462	3.86677e-38	6.99537e-34	5XFAD versus WT
Clu	clusterin	1.12114	1.63709e-37	2.96166e-33	5XFAD versus WT
Map1b	microtubule-associated protein 1B	0.98382	2.77924e-37	5.02792e-33	5XFAD versus WT
Cpe	carboxypeptidase E	0.660035	1.23198e-36	2.22877e-32	5XFAD versus WT
Cst3	cystatin C	1.03785	3.26341e-35	5.90384e-31	5XFAD versus WT
Pkm	pyruvate kinase, muscle	0.804956	5.06122e-35	9.15625e-31	5XFAD versus WT
Hsp90ab1	heat shock protein 90 alpha (cytosolic), class B member 1	0.747648	2.24647e-34	4.06408e-30	5XFAD versus WT
Rps2	ribosomal protein S2	1.2346	2.58617e-34	4.67865e-30	5XFAD versus WT
Atp5b	ATP synthase, H+ transporting mitochondrial F1 complex, beta subunit	0.68866	6.65322e-34	1.20363e-29	5XFAD versus WT
Aldoa	aldolase A, fructose-bisphosphate	0.678743	1.50369e-32	2.72033e-28	5XFAD versus WT
Ubb	ubiquitin A-52 residue ribosomal protein fusion product 1	0.730745	7.63357e-32	1.38099e-27	5XFAD versus WT
Hsp90aa1	heat shock protein 90, alpha (cytosolic), class A member 1	0.679807	1.63443e-31	2.95685e-27	5XFAD versus WT
Ttc9b	tetratricopeptide repeat domain 9B	1.12872	2.99426e-31	5.41691e-27	5XFAD versus WT
Rab3a	RAB3A, member RAS oncogene family	0.830207	3.18356e-31	5.75937e-27	5XFAD versus WT
Ncdn	neurochondrin	0.781924	3.22875e-31	5.84113e-27	5XFAD versus WT
Snhg11	small nucleolar RNA host gene 11	0.921934	4.12634e-31	7.46495e-27	5XFAD versus WT
Hpcal4	hippocalcin-like 4	0.990889	5.21285e-31	9.43057e-27	5XFAD versus WT
Ddn	dendrin	1.0538	5.47959e-31	9.91313e-27	5XFAD versus WT
Dnm1	dynamin 1	0.833433	8.91115e-31	1.61212e-26	5XFAD versus WT
Gapdh	glyceraldehyde-3-phosphate dehydrogenase	0.801956	9.39327e-31	1.69934e-26	5XFAD versus WT
Cox5b	cytochrome c oxidase subunit 5B	0.912259	9.41137e-31	1.70261e-26	5XFAD versus WT
Itm2c	integral membrane protein 2C	0.804169	1.50596e-30	2.72443e-26	5XFAD versus WT
Bin1	bridging integrator 1	1.02552	2.94064e-30	5.31991e-26	5XFAD versus WT
Tuba1a	tubulin, alpha 1A	0.681385	3.12492e-30	5.65329e-26	5XFAD versus WT
Hspa5	heat shock protein 5	0.952067	4.05484e-30	7.33561e-26	5XFAD versus WT
Chchd10	coiled-coil-helix-coiled-coil-helix domain containing 10	1.12529	4.42844e-30	8.01149e-26	5XFAD versus WT
Psap	prosaposin	0.678884	5.21365e-30	9.43202e-26	5XFAD versus WT
Tpt1	tumor protein, translationally-controlled 1	0.949584	2.42561e-29	4.38817e-25	5XFAD versus WT
C1qtnf4	C1q and tumor necrosis factor related protein 4	1.05411	5.33919e-29	9.65913e-25	5XFAD versus WT
Psd	pleckstrin and Sec7 domain containing	1.07331	1.36456e-28	2.46862e-24	5XFAD versus WT
Calr	calreticulin	0.862144	1.86035e-28	3.36556e-24	5XFAD versus WT
Ndrg4	N-myc downstream regulated gene 4	0.682618	1.94181e-28	3.51292e-24	5XFAD versus WT
Meg3	maternally expressed 3	0.889174	2.00325e-28	3.62408e-24	5XFAD versus WT
Atp5d	ATP synthase, H+ transporting, mitochondrial F1 complex, delta subunit	0.85772	2.10884e-28	3.81511e-24	5XFAD versus WT
Cox6a1	cytochrome c oxidase subunit 6A1	0.86588	3.07614e-28	5.56504e-24	5XFAD versus WT
Ubc	ubiquitin A-52 residue ribosomal protein fusion product 1	0.699102	3.58502e-28	6.48565e-24	5XFAD versus WT
App	amyloid beta (A4) precursor protein	0.640132	5.86616e-28	1.06125e-23	5XFAD versus WT
Eef1a1	eukaryotic translation elongation factor 1 alpha 1	0.670165	6.58708e-28	1.19167e-23	5XFAD versus WT
Eno2	enolase 2, gamma neuronal	0.780322	2.16521e-27	3.91707e-23	5XFAD versus WT
Gm1673	predicted gene 1673	1.06771	2.58642e-27	4.67909e-23	5XFAD versus WT
Ctsb	cathepsin B	0.727363	2.71569e-27	4.91296e-23	5XFAD versus WT
Calm1	calmodulin 1	0.626631	6.04722e-27	1.094e-22	5XFAD versus WT
Eef2	eukaryotic translation elongation factor 2	0.74969	1.08975e-26	1.97147e-22	5XFAD versus WT
Actg1	actin, gamma, cytoplasmic 1	0.622643	1.89704e-26	3.43193e-22	5XFAD versus WT
Nsmf	NMDA receptor synaptonuclear signaling and neuronal migration factor	0.866393	2.36233e-26	4.27369e-22	5XFAD versus WT
Ypel3	yippee like 3	0.899354	4.57656e-26	8.27946e-22	5XFAD versus WT
Emc10	ER membrane protein complex subunit 10	0.818143	1.02302e-25	1.85075e-21	5XFAD versus WT
Thra	thyroid hormone receptor alpha	0.830651	1.14481e-25	2.07108e-21	5XFAD versus WT
Ywhah	tyrosine 3-monooxygenase/tryptophan 5-monooxygenase activation protein, eta polypeptide	0.650508	1.79107e-25	3.24023e-21	5XFAD versus WT
Serp2	stress-associated endoplasmic reticulum protein family member 2	1.04917	1.82223e-25	3.2966e-21	5XFAD versus WT
Clstn1	calsyntenin 1	0.681516	2.25271e-25	4.07537e-21	5XFAD versus WT
Stmn1	stathmin 1	0.638146	3.66256e-25	6.62594e-21	5XFAD versus WT
Gfap	glial fibrillary acidic protein	1.23193	4.29283e-25	7.76616e-21	5XFAD versus WT
Ccdc85b	coiled-coil domain containing 85B	0.94341	5.88537e-25	1.06472e-20	5XFAD versus WT
Camkv	CaM kinase-like vesicle-associated	0.878216	6.43107e-25	1.16344e-20	5XFAD versus WT
Gng13	guanine nucleotide binding protein (G protein), gamma 13	0.990571	8.05552e-25	1.45732e-20	5XFAD versus WT
Dpysl2	dihydropyrimidinase-like 2	0.664755	9.03883e-25	1.63521e-20	5XFAD versus WT
Syt1	synaptotagmin I	0.666774	1.69198e-24	3.06097e-20	5XFAD versus WT
Tubb2a	tubulin, beta 2A class IIA	0.674252	2.16257e-24	3.9123e-20	5XFAD versus WT
Rtn3	reticulon 3	0.613771	5.6503e-24	1.0222e-19	5XFAD versus WT
Myl12b	myosin, light chain 12B, regulatory	0.702465	6.98177e-24	1.26307e-19	5XFAD versus WT
Ldha	lactate dehydrogenase A	0.70226	1.98953e-23	3.59926e-19	5XFAD versus WT
Edf1	endothelial differentiation-related factor 1	0.839417	2.32929e-23	4.21392e-19	5XFAD versus WT
C1qb	complement component 1, q subcomponent, beta polypeptide	1.06851	2.84461e-23	5.14619e-19	5XFAD versus WT
Clta	clathrin, light polypeptide (Lca)	0.835363	3.02907e-23	5.47989e-19	5XFAD versus WT
Map2	microtubule-associated protein 2	0.765399	3.23419e-23	5.85098e-19	5XFAD versus WT
Tuba1b	tubulin, alpha 1B	0.617697	4.2143e-23	7.62408e-19	5XFAD versus WT
Gnb2	guanine nucleotide binding protein (G protein), beta 2	0.794053	6.52084e-23	1.17969e-18	5XFAD versus WT
Tpi1	triosephosphate isomerase 1	0.628416	7.25586e-23	1.31266e-18	5XFAD versus WT
Hexb	hexosaminidase B	0.946972	1.20916e-22	2.18748e-18	5XFAD versus WT
Morf4l2	mortality factor 4 like 2	0.751467	2.08826e-22	3.77787e-18	5XFAD versus WT
Ctnnb1	catenin (cadherin associated protein), beta 1	0.726927	2.21095e-22	3.99984e-18	5XFAD versus WT
Ndufb2	NADH:ubiquinone oxidoreductase subunit B2	0.837824	2.34216e-22	4.2372e-18	5XFAD versus WT
Kif1a	kinesin family member 1A	0.667263	4.11575e-22	7.44581e-18	5XFAD versus WT
Ywhag	tyrosine 3-monooxygenase/tryptophan 5-monooxygenase activation protein, gamma polypeptide	0.630799	4.21179e-22	7.61955e-18	5XFAD versus WT
Dctn2	dynactin 2	0.747585	5.13433e-22	9.28852e-18	5XFAD versus WT
Cnih2	cornichon family AMPA receptor auxiliary protein 2	0.975563	6.0459e-22	1.09376e-17	5XFAD versus WT
Ctxn1	cortexin 1	0.885569	6.29262e-22	1.1384e-17	5XFAD versus WT
Bex2	brain expressed X-linked 2	0.760462	6.50542e-22	1.1769e-17	5XFAD versus WT
Ly6h	lymphocyte antigen 6 complex, locus H	1.18646	6.51037e-22	1.17779e-17	5XFAD versus WT
Grin1	glutamate receptor, ionotropic, NMDA1 (zeta 1)	0.788685	8.4737e-22	1.53298e-17	5XFAD versus WT
Pebp1	phosphatidylethanolamine binding protein 1	0.656902	1.28748e-21	2.32919e-17	5XFAD versus WT
Arf5	ADP-ribosylation factor 5	0.787546	1.45377e-21	2.63002e-17	5XFAD versus WT
Aldoc	aldolase C, fructose-bisphosphate	0.813802	1.52165e-21	2.75282e-17	5XFAD versus WT
Bsg	basigin	0.735074	2.0801e-21	3.7631e-17	5XFAD versus WT
Vamp2	vesicle-associated membrane protein 2	0.668429	2.49859e-21	4.5202e-17	5XFAD versus WT
Gpi1	glucose-6-phosphate isomerase 1	0.664159	3.61633e-21	6.5423e-17	5XFAD versus WT
Cox5a	cytochrome c oxidase subunit 5A	0.840723	5.15638e-21	9.3284e-17	5XFAD versus WT
Myl6	myosin, light polypeptide 6, alkali, smooth muscle and non-muscle	0.578646	5.84313e-21	1.05708e-16	5XFAD versus WT
Scand1	SCAN domain-containing 1	0.824148	6.3789e-21	1.15401e-16	5XFAD versus WT
Morf4l1	mortality factor 4 like 1	0.601202	8.47578e-21	1.53335e-16	5XFAD versus WT
H2afj	H2J.A histone	0.829232	9.96239e-21	1.8023e-16	5XFAD versus WT
Atp1b1	ATPase, Na+/K+ transporting, beta 1 polypeptide	0.553046	1.02523e-20	1.85474e-16	5XFAD versus WT
Cx3cl1	chemokine (C-X3-C motif) ligand 1	0.713909	1.26241e-20	2.28383e-16	5XFAD versus WT
Sqstm1	sequestosome 1	0.683996	1.40473e-20	2.54129e-16	5XFAD versus WT
Cd81	CD81 antigen	0.72722	1.63701e-20	2.96151e-16	5XFAD versus WT
Actb	actin, beta	0.494353	1.66267e-20	3.00794e-16	5XFAD versus WT
Pgam1	phosphoglycerate mutase 1	0.648792	1.75295e-20	3.17127e-16	5XFAD versus WT
Sgk1	serum/glucocorticoid regulated kinase 1	0.899737	1.91297e-20	3.46075e-16	5XFAD versus WT
Nsf	N-ethylmaleimide sensitive fusion protein	0.643803	2.09039e-20	3.78172e-16	5XFAD versus WT
Snap25	synaptosomal-associated protein 25	0.48746	2.49639e-20	4.51622e-16	5XFAD versus WT
Arc	activity regulated cytoskeletal-associated protein	0.814364	2.62945e-20	4.75694e-16	5XFAD versus WT
Pde2a	phosphodiesterase 2A, cGMP-stimulated	0.735217	2.72124e-20	4.92299e-16	5XFAD versus WT
Maged1	MAGE family member D1	0.628905	3.02077e-20	5.46488e-16	5XFAD versus WT
Cplx2	complexin 2	0.734828	3.02781e-20	5.47762e-16	5XFAD versus WT
Cyfip2	cytoplasmic FMR1 interacting protein 2	0.618174	3.26452e-20	5.90585e-16	5XFAD versus WT
Apbb1	amyloid beta (A4) precursor protein-binding, family B, member 1	0.662718	3.53762e-20	6.3999e-16	5XFAD versus WT
mt-Atp8		-0.833856	4.32581e-20	7.82582e-16	5XFAD versus WT
Cfl1	cofilin 1, non-muscle	0.680167	4.77632e-20	8.64084e-16	5XFAD versus WT
Mrfap1	Morf4 family associated protein 1	0.66698	6.7488e-20	1.22093e-15	5XFAD versus WT
Aplp1	amyloid beta (A4) precursor-like protein 1	0.6522	8.19744e-20	1.483e-15	5XFAD versus WT
Reep5	receptor accessory protein 5	0.645392	8.25664e-20	1.49371e-15	5XFAD versus WT
Rpsa	ribosomal protein SA	0.630875	8.9194e-20	1.61361e-15	5XFAD versus WT
Gnas	GNAS (guanine nucleotide binding protein, alpha stimulating) complex locus	0.544265	1.03834e-19	1.87846e-15	5XFAD versus WT
Ngef	neuronal guanine nucleotide exchange factor	0.705428	1.21234e-19	2.19325e-15	5XFAD versus WT
Npdc1	neural proliferation, differentiation and control 1	0.7253	1.5823e-19	2.86254e-15	5XFAD versus WT
Atp6v1b2	ATPase, H+ transporting, lysosomal V1 subunit B2	0.623911	2.02663e-19	3.66638e-15	5XFAD versus WT
Cox4i1	cytochrome c oxidase subunit 4I1	0.590857	2.20567e-19	3.99028e-15	5XFAD versus WT
Atp6v0e2	ATPase, H+ transporting, lysosomal V0 subunit E2	0.722805	2.39751e-19	4.33734e-15	5XFAD versus WT
Ywhaz	tyrosine 3-monooxygenase/tryptophan 5-monooxygenase activation protein, zeta polypeptide	0.599902	2.45881e-19	4.44824e-15	5XFAD versus WT
Hsph1	heat shock 105kDa/110kDa protein 1	0.688662	2.94461e-19	5.3271e-15	5XFAD versus WT
Pfn1	profilin 1	0.777326	3.0486e-19	5.51522e-15	5XFAD versus WT
Ensa	endosulfine alpha	0.745253	3.26378e-19	5.9045e-15	5XFAD versus WT
Olfm1	olfactomedin 1	0.590067	4.53047e-19	8.19607e-15	5XFAD versus WT
Fkbp1a	FK506 binding protein 1a	0.630136	5.23912e-19	9.4781e-15	5XFAD versus WT
Aco2	aconitase 2, mitochondrial	0.65923	7.06421e-19	1.27799e-14	5XFAD versus WT
Tyrobp	TYRO protein tyrosine kinase binding protein	0.91915	8.7152e-19	1.57667e-14	5XFAD versus WT
Pkp4	plakophilin 4	0.804591	9.44426e-19	1.70856e-14	5XFAD versus WT
Acot7	acyl-CoA thioesterase 7	0.650078	9.6928e-19	1.75352e-14	5XFAD versus WT
Atp6v0c	ATPase, H+ transporting, lysosomal V0 subunit C	0.556495	1.05156e-18	1.90238e-14	5XFAD versus WT
Slc1a2	solute carrier family 1 (glial high affinity glutamate transporter), member 2	0.543283	1.05518e-18	1.90893e-14	5XFAD versus WT
Sptbn2	spectrin beta, non-erythrocytic 2	0.69499	1.1544e-18	2.08843e-14	5XFAD versus WT
Gde1	glycerophosphodiester phosphodiesterase 1	0.746204	1.22591e-18	2.21779e-14	5XFAD versus WT
Dynll1	dynein light chain LC8-type 1	0.693092	1.47137e-18	2.66186e-14	5XFAD versus WT
1110065P20Rik	RIKEN cDNA 1110065P20 gene	0.712465	1.49355e-18	2.70197e-14	5XFAD versus WT
1110008P14Rik	bublin coiled coil protein	0.781062	1.52155e-18	2.75263e-14	5XFAD versus WT
Vdac1	voltage-dependent anion channel 1	0.669471	1.63415e-18	2.95633e-14	5XFAD versus WT
Scd2	stearoyl-Coenzyme A desaturase 2	0.607388	1.86957e-18	3.38224e-14	5XFAD versus WT
C4b	complement component 4B (Chido blood group)	0.796416	1.89529e-18	3.42876e-14	5XFAD versus WT
Mpc2	mitochondrial pyruvate carrier 2	0.760845	2.32603e-18	4.20802e-14	5XFAD versus WT
Tspan3	tetraspanin 3	0.619106	2.59009e-18	4.68573e-14	5XFAD versus WT
Rundc3a	RUN domain containing 3A	0.718921	2.80507e-18	5.07466e-14	5XFAD versus WT
6330403K07Rik	RIKEN cDNA 6330403K07 gene	0.75845	2.83698e-18	5.13239e-14	5XFAD versus WT
Calm3	calmodulin 3	0.552258	3.88184e-18	7.02264e-14	5XFAD versus WT
Map1lc3a	microtubule-associated protein 1 light chain 3 alpha	0.777182	4.16005e-18	7.52594e-14	5XFAD versus WT
Mdh1	malate dehydrogenase 1, NAD (soluble)	0.500834	4.46069e-18	8.06983e-14	5XFAD versus WT
Tubb5	tubulin, beta 5 class I	0.603355	5.00713e-18	9.05839e-14	5XFAD versus WT
Mlf2	myeloid leukemia factor 2	0.655875	5.14667e-18	9.31084e-14	5XFAD versus WT
Ppp1ca	protein phosphatase 1 catalytic subunit alpha	0.656175	5.35847e-18	9.694e-14	5XFAD versus WT
Kif5c	kinesin family member 5C	0.619857	6.11629e-18	1.1065e-13	5XFAD versus WT
Ccn2	cellular communication network factor 2	1.30892	6.48872e-18	1.17387e-13	5XFAD versus WT
Egr1	early growth response 1	0.735008	9.03595e-18	1.63469e-13	5XFAD versus WT
Pgk1	phosphoglycerate kinase 1	0.569586	9.31391e-18	1.68498e-13	5XFAD versus WT
Dynll2	dynein light chain LC8-type 2	0.579193	1.16842e-17	2.11379e-13	5XFAD versus WT
Nisch	nischarin	0.649509	1.21063e-17	2.19014e-13	5XFAD versus WT
Ptprn	protein tyrosine phosphatase, receptor type, N	0.649193	1.60856e-17	2.91005e-13	5XFAD versus WT
Rab6b	RAB6B, member RAS oncogene family	0.582958	1.83107e-17	3.31259e-13	5XFAD versus WT
Camk2b	calcium/calmodulin-dependent protein kinase II, beta	0.629402	1.8532e-17	3.35263e-13	5XFAD versus WT
Mrps24	mitochondrial ribosomal protein S24	0.692488	2.08005e-17	3.76301e-13	5XFAD versus WT
Rabac1	Rab acceptor 1 (prenylated)	0.667628	2.25612e-17	4.08155e-13	5XFAD versus WT
Selenow	selenoprotein W	0.678442	2.40317e-17	4.34757e-13	5XFAD versus WT
Fasn	fatty acid synthase	0.700887	2.72114e-17	4.92282e-13	5XFAD versus WT
Nckap1	NCK-associated protein 1	0.61388	4.30313e-17	7.7848e-13	5XFAD versus WT
Ddost	dolichyl-di-phosphooligosaccharide-protein glycotransferase	0.681544	4.33035e-17	7.83403e-13	5XFAD versus WT
2900097C17Rik	Berardinelli-Seip congenital lipodystrophy 2 (seipin)	0.463993	4.55327e-17	8.23732e-13	5XFAD versus WT
Vti1b	vesicle transport through interaction with t-SNAREs 1B	0.688095	5.0171e-17	9.07643e-13	5XFAD versus WT
Stmn3	stathmin-like 3	0.592348	5.32601e-17	9.63528e-13	5XFAD versus WT
Ndufab1	NADH:ubiquinone oxidoreductase subunit AB1	0.739259	5.94519e-17	1.07555e-12	5XFAD versus WT
Atp6v0a1	ATPase, H+ transporting, lysosomal V0 subunit A1	0.669618	6.46284e-17	1.16919e-12	5XFAD versus WT
Tmem259	transmembrane protein 259	0.581341	6.73098e-17	1.2177e-12	5XFAD versus WT
Junb	jun B proto-oncogene	0.615828	6.76407e-17	1.22369e-12	5XFAD versus WT
Rnf187	ring finger protein 187	0.655695	7.19013e-17	1.30077e-12	5XFAD versus WT
Rtn4	reticulon 4	0.501552	8.4349e-17	1.52596e-12	5XFAD versus WT
Cisd1	CDGSH iron sulfur domain 1	0.693089	9.20729e-17	1.66569e-12	5XFAD versus WT
Kifc2	kinesin family member C2	0.686171	9.38189e-17	1.69728e-12	5XFAD versus WT
Sez6l2	seizure related 6 homolog like 2	0.678701	9.40527e-17	1.70151e-12	5XFAD versus WT
Agap3	ArfGAP with GTPase domain, ankyrin repeat and PH domain 3	0.679679	1.01492e-16	1.8361e-12	5XFAD versus WT
Map7d1	MAP7 domain containing 1	0.709417	1.04509e-16	1.89067e-12	5XFAD versus WT
Cdipt	CDP-diacylglycerol--inositol 3-phosphatidyltransferase (phosphatidylinositol synthase)	0.640144	1.08627e-16	1.96518e-12	5XFAD versus WT
C1qc	complement component 1, q subcomponent, C chain	0.840131	1.43559e-16	2.59712e-12	5XFAD versus WT
Lsm4	LSM4 homolog, U6 small nuclear RNA and mRNA degradation associated	0.576789	1.69776e-16	3.07143e-12	5XFAD versus WT
Chd3	chromodomain helicase DNA binding protein 3	0.682724	1.7951e-16	3.24752e-12	5XFAD versus WT
Syngr1	synaptogyrin 1	0.598087	2.0407e-16	3.69182e-12	5XFAD versus WT
Sult4a1	sulfotransferase family 4A, member 1	0.622074	2.2304e-16	4.03501e-12	5XFAD versus WT
Tubb4b	tubulin, beta 4B class IVB	0.571366	2.27755e-16	4.12032e-12	5XFAD versus WT
Ap2s1	adaptor-related protein complex 2, sigma 1 subunit	0.622257	2.45147e-16	4.43495e-12	5XFAD versus WT
Abhd17a	abhydrolase domain containing 17A	0.698221	2.54672e-16	4.60726e-12	5XFAD versus WT
Atp6v1g2	ATPase, H+ transporting, lysosomal V1 subunit G2	0.531342	2.654e-16	4.80136e-12	5XFAD versus WT
Dync1h1	dynein cytoplasmic 1 heavy chain 1	0.615866	2.73855e-16	4.95432e-12	5XFAD versus WT
Cltc	clathrin, heavy polypeptide (Hc)	0.562731	2.94527e-16	5.32829e-12	5XFAD versus WT
Eif1	eukaryotic translation initiation factor 1	0.667205	2.94674e-16	5.33094e-12	5XFAD versus WT
Syn1	synapsin I	0.55752	3.00377e-16	5.43413e-12	5XFAD versus WT
Pdia6	protein disulfide isomerase associated 6	0.664453	3.38342e-16	6.12094e-12	5XFAD versus WT
Tef	thyrotroph embryonic factor	0.627361	3.39145e-16	6.13547e-12	5XFAD versus WT
Timm13	translocase of inner mitochondrial membrane 13	0.622981	3.41722e-16	6.1821e-12	5XFAD versus WT
Rph3a	rabphilin 3A	0.686911	3.69127e-16	6.67789e-12	5XFAD versus WT
Rsrp1	arginine/serine rich protein 1	0.624396	3.87124e-16	7.00347e-12	5XFAD versus WT
Atp6v0b	ATPase, H+ transporting, lysosomal V0 subunit B	0.603744	4.02395e-16	7.27972e-12	5XFAD versus WT
Efhd2	EF hand domain containing 2	0.690221	5.36324e-16	9.70265e-12	5XFAD versus WT
Eif5a	eukaryotic translation initiation factor 5A	0.7269	5.43414e-16	9.8309e-12	5XFAD versus WT
Kcnq2	potassium voltage-gated channel, subfamily Q, member 2	0.606742	5.89078e-16	1.0657e-11	5XFAD versus WT
Arhgdia	Rho GDP dissociation inhibitor (GDI) alpha	0.625851	6.62862e-16	1.19918e-11	5XFAD versus WT
Bri3	brain protein I3	0.745388	7.1064e-16	1.28562e-11	5XFAD versus WT
Dclk1	doublecortin-like kinase 1	0.589905	7.26139e-16	1.31366e-11	5XFAD versus WT
Eif3f	eukaryotic translation initiation factor 3, subunit F	0.69156	7.35142e-16	1.32995e-11	5XFAD versus WT
Uqcrq	ubiquinol-cytochrome c reductase, complex III subunit VII	0.580398	7.76719e-16	1.40516e-11	5XFAD versus WT
R3hdm4	R3H domain containing 4	0.631655	8.48069e-16	1.53424e-11	5XFAD versus WT
AC149090.1		0.726883	8.77601e-16	1.58767e-11	5XFAD versus WT
Ywhae	tyrosine 3-monooxygenase/tryptophan 5-monooxygenase activation protein, epsilon polypeptide	0.521452	8.93293e-16	1.61606e-11	5XFAD versus WT
Atp9a	ATPase, class II, type 9A	0.610114	9.05405e-16	1.63797e-11	5XFAD versus WT
Eif4a1	eukaryotic translation initiation factor 4A1	0.625776	9.0914e-16	1.64472e-11	5XFAD versus WT
Ap2m1	adaptor-related protein complex 2, mu 1 subunit	0.500856	9.25374e-16	1.67409e-11	5XFAD versus WT
Ctss	cathepsin S	0.863062	1.07661e-15	1.9477e-11	5XFAD versus WT
Gpm6a	glycoprotein m6a	0.446003	1.08659e-15	1.96575e-11	5XFAD versus WT
Ank2	ankyrin 2, brain	0.585215	1.27477e-15	2.30619e-11	5XFAD versus WT
Gdi1	guanosine diphosphate (GDP) dissociation inhibitor 1	0.555109	1.33381e-15	2.41299e-11	5XFAD versus WT
Per1	period circadian clock 1	0.532663	1.45654e-15	2.63503e-11	5XFAD versus WT
Gabarapl1	gamma-aminobutyric acid (GABA) A receptor-associated protein-like 1	0.502056	1.80313e-15	3.26204e-11	5XFAD versus WT
Ppp1cc	protein phosphatase 1 catalytic subunit gamma	0.663902	2.05487e-15	3.71746e-11	5XFAD versus WT
Ppp1r1a	protein phosphatase 1, regulatory inhibitor subunit 1A	0.823477	2.15252e-15	3.89413e-11	5XFAD versus WT
Wsb2	WD repeat and SOCS box-containing 2	0.59752	2.15998e-15	3.90762e-11	5XFAD versus WT
Itm2b	integral membrane protein 2B	0.546161	2.34563e-15	4.24349e-11	5XFAD versus WT
Atp6v1c1	ATPase, H+ transporting, lysosomal V1 subunit C1	0.581299	2.40303e-15	4.34733e-11	5XFAD versus WT
Tagln3	transgelin 3	0.603444	2.42498e-15	4.38703e-11	5XFAD versus WT
Manf	mesencephalic astrocyte-derived neurotrophic factor	0.675022	2.57831e-15	4.66443e-11	5XFAD versus WT
Hmgcs1	3-hydroxy-3-methylglutaryl-Coenzyme A synthase 1	0.652927	2.66193e-15	4.8157e-11	5XFAD versus WT
Tomm20	translocase of outer mitochondrial membrane 20	0.635979	2.84735e-15	5.15114e-11	5XFAD versus WT
Cyhr1	cysteine and histidine rich 1	0.56317	3.02942e-15	5.48052e-11	5XFAD versus WT
Fau	Finkel-Biskis-Reilly murine sarcoma virus (FBR-MuSV) ubiquitously expressed (fox derived)	0.5531	3.24683e-15	5.87385e-11	5XFAD versus WT
Tmem151a	transmembrane protein 151A	0.656102	3.41257e-15	6.17368e-11	5XFAD versus WT
Eif4h	eukaryotic translation initiation factor 4H	0.571508	3.7636e-15	6.80873e-11	5XFAD versus WT
Ldhb	lactate dehydrogenase B	0.536848	3.87178e-15	7.00443e-11	5XFAD versus WT
Nenf	neuron derived neurotrophic factor	0.733908	3.95491e-15	7.15483e-11	5XFAD versus WT
Tmsb4x	thymosin, beta 4, X chromosome	0.607036	3.97962e-15	7.19952e-11	5XFAD versus WT
Dnlz	DNL-type zinc finger	0.602568	4.01181e-15	7.25776e-11	5XFAD versus WT
Elob	elongin B	0.564289	4.12398e-15	7.46069e-11	5XFAD versus WT
Ppp3r1	protein phosphatase 3, regulatory subunit B, alpha isoform (calcineurin B, type I)	0.500512	4.16387e-15	7.53285e-11	5XFAD versus WT
Pfkp	phosphofructokinase, platelet	0.595094	4.2771e-15	7.73771e-11	5XFAD versus WT
Cltb	clathrin, light polypeptide (Lcb)	0.666619	5.7868e-15	1.04689e-10	5XFAD versus WT
Bag1	BCL2-associated athanogene 1	0.676283	5.94788e-15	1.07603e-10	5XFAD versus WT
Slc25a3	solute carrier family 25 (mitochondrial carrier, phosphate carrier), member 3	0.519558	6.22622e-15	1.12639e-10	5XFAD versus WT
Atp5a1	ATP synthase, H+ transporting, mitochondrial F1 complex, alpha subunit 1	0.446884	7.03476e-15	1.27266e-10	5XFAD versus WT
Saraf	store-operated calcium entry-associated regulatory factor	0.593373	7.26893e-15	1.31502e-10	5XFAD versus WT
Rtl8a	retrotransposon Gag like 8A	0.630629	7.52792e-15	1.36188e-10	5XFAD versus WT
Arf3	ADP-ribosylation factor 3	0.516069	8.13683e-15	1.47203e-10	5XFAD versus WT
Gaa	glucosidase, alpha, acid	0.610968	8.22249e-15	1.48753e-10	5XFAD versus WT
Qdpr	quinoid dihydropteridine reductase	0.764872	1.00329e-14	1.81505e-10	5XFAD versus WT
Nr4a1	nuclear receptor subfamily 4, group A, member 1	0.646165	1.01623e-14	1.83846e-10	5XFAD versus WT
Stub1	STIP1 homology and U-Box containing protein 1	0.671774	1.01875e-14	1.84302e-10	5XFAD versus WT
Tesc	tescalcin	0.681604	1.09512e-14	1.98119e-10	5XFAD versus WT
Podxl2	podocalyxin-like 2	0.705844	1.18665e-14	2.14677e-10	5XFAD versus WT
Ddx5	DEAD box helicase 5	0.452268	1.21554e-14	2.19903e-10	5XFAD versus WT
Ftl1	ferritin light polypeptide 1	0.706466	1.27373e-14	2.3043e-10	5XFAD versus WT
Tppp	tubulin polymerization promoting protein	0.636669	1.34921e-14	2.44085e-10	5XFAD versus WT
Hint1	histidine triad nucleotide binding protein 1	0.598775	1.79492e-14	3.2472e-10	5XFAD versus WT
Ywhaq	tyrosine 3-monooxygenase/tryptophan 5-monooxygenase activation protein theta	0.523072	2.05364e-14	3.71525e-10	5XFAD versus WT
Pea15a	proliferation and apoptosis adaptor protein 15A	0.608875	2.137e-14	3.86604e-10	5XFAD versus WT
Crip2	cysteine rich protein 2	0.652734	2.25583e-14	4.08102e-10	5XFAD versus WT
Map1lc3b	microtubule-associated protein 1 light chain 3 beta	0.545411	2.30114e-14	4.163e-10	5XFAD versus WT
Grina	glutamate receptor, ionotropic, N-methyl D-aspartate-associated protein 1 (glutamate binding)	0.633932	2.46815e-14	4.46513e-10	5XFAD versus WT
Cst7	cystatin F (leukocystatin)	0.59579	2.59924e-14	4.70228e-10	5XFAD versus WT
Cyc1	cytochrome c-1	0.596342	2.74177e-14	4.96014e-10	5XFAD versus WT
Ptma	prothymosin alpha	0.572102	2.89073e-14	5.22961e-10	5XFAD versus WT
mt-Nd3		-0.440636	2.91515e-14	5.2738e-10	5XFAD versus WT
Hnrnpu	heterogeneous nuclear ribonucleoprotein U	0.525627	2.95508e-14	5.34604e-10	5XFAD versus WT
Wbp2	WW domain binding protein 2	0.515579	3.52075e-14	6.36939e-10	5XFAD versus WT
Matk	megakaryocyte-associated tyrosine kinase	0.615073	3.74369e-14	6.7727e-10	5XFAD versus WT
Cd9	CD9 antigen	0.618959	3.80259e-14	6.87927e-10	5XFAD versus WT
Ndufv1	NADH:ubiquinone oxidoreductase core subunit V1	0.570558	3.94145e-14	7.13048e-10	5XFAD versus WT
C1qa	complement component 1, q subcomponent, alpha polypeptide	0.839216	3.96186e-14	7.1674e-10	5XFAD versus WT
Hpca	hippocalcin	0.615113	3.98631e-14	7.21164e-10	5XFAD versus WT
Add1	adducin 1 (alpha)	0.578363	4.53648e-14	8.20694e-10	5XFAD versus WT
Hnrnpk	heterogeneous nuclear ribonucleoprotein K	0.48892	4.61423e-14	8.34761e-10	5XFAD versus WT
Stxbp1	syntaxin binding protein 1	0.456432	4.99651e-14	9.03919e-10	5XFAD versus WT
Park7	Parkinson disease (autosomal recessive, early onset) 7	0.548388	5.84627e-14	1.05765e-09	5XFAD versus WT
Camk1	calcium/calmodulin-dependent protein kinase I	0.634613	5.92358e-14	1.07163e-09	5XFAD versus WT
Ppp1r14a	protein phosphatase 1, regulatory inhibitor subunit 14A	0.709599	6.44387e-14	1.16576e-09	5XFAD versus WT
Uchl1	ubiquitin carboxy-terminal hydrolase L1	0.571954	6.68765e-14	1.20986e-09	5XFAD versus WT
Icam5	intercellular adhesion molecule 5, telencephalin	0.638303	6.69666e-14	1.21149e-09	5XFAD versus WT
Brk1	BRICK1, SCAR/WAVE actin-nucleating complex subunit	0.603376	6.97492e-14	1.26183e-09	5XFAD versus WT
Tuba4a	tubulin, alpha 4A	0.483846	7.03303e-14	1.27235e-09	5XFAD versus WT
Tspan13	tetraspanin 13	0.612558	7.75456e-14	1.40288e-09	5XFAD versus WT
Pdrg1	p53 and DNA damage regulated 1	0.57888	8.38067e-14	1.51615e-09	5XFAD versus WT
Ndn	necdin, MAGE family member	0.648871	8.64186e-14	1.5634e-09	5XFAD versus WT
Med28	mediator complex subunit 28	0.597543	9.223e-14	1.66853e-09	5XFAD versus WT
Uqcr11	ubiquinol-cytochrome c reductase, complex III subunit XI	0.534533	9.64817e-14	1.74545e-09	5XFAD versus WT
B2m	beta-2 microglobulin	0.741063	9.8768e-14	1.78681e-09	5XFAD versus WT
Atp1a3	ATPase, Na+/K+ transporting, alpha 3 polypeptide	0.498992	1.07065e-13	1.93692e-09	5XFAD versus WT
Abhd12	abhydrolase domain containing 12	0.587109	1.11082e-13	2.00958e-09	5XFAD versus WT
Atp2b4	ATPase, Ca++ transporting, plasma membrane 4	0.594842	1.14996e-13	2.08039e-09	5XFAD versus WT
Snx3	sorting nexin 3	0.614365	1.19422e-13	2.16046e-09	5XFAD versus WT
Atf4	activating transcription factor 4	0.603918	1.22217e-13	2.21103e-09	5XFAD versus WT
Pdia3	protein disulfide isomerase associated 3	0.576789	1.31038e-13	2.37061e-09	5XFAD versus WT
Rps27	ribosomal protein S27	-0.41774	1.33784e-13	2.42029e-09	5XFAD versus WT
Ndufa4	Ndufa4, mitochondrial complex associated	0.506214	1.53905e-13	2.7843e-09	5XFAD versus WT
Dgkz	diacylglycerol kinase zeta	0.602752	1.55539e-13	2.81386e-09	5XFAD versus WT
Rpl3	ribosomal protein L3	0.484535	1.55563e-13	2.81429e-09	5XFAD versus WT
Trir	telomerase RNA component interacting RNase	0.635484	1.7081e-13	3.09012e-09	5XFAD versus WT
Atp6v1e1	ATPase, H+ transporting, lysosomal V1 subunit E1	0.535541	1.75513e-13	3.1752e-09	5XFAD versus WT
Oaz1	ornithine decarboxylase antizyme 1	0.541727	1.83215e-13	3.31455e-09	5XFAD versus WT
Sf1	splicing factor 1	0.562568	1.84536e-13	3.33845e-09	5XFAD versus WT
Rab11fip4	RAB11 family interacting protein 4 (class II)	0.56298	1.91053e-13	3.45634e-09	5XFAD versus WT
Dctn3	dynactin 3	0.609756	1.99621e-13	3.61135e-09	5XFAD versus WT
Diras2	DIRAS family, GTP-binding RAS-like 2	0.569433	2.01746e-13	3.64978e-09	5XFAD versus WT
Vapa	vesicle-associated membrane protein, associated protein A	0.577117	2.02092e-13	3.65605e-09	5XFAD versus WT
Calm2	calmodulin 2	0.434611	2.14554e-13	3.88149e-09	5XFAD versus WT
Fdft1	farnesyl diphosphate farnesyl transferase 1	0.575406	2.22287e-13	4.0214e-09	5XFAD versus WT
Rasal1	RAS protein activator like 1 (GAP1 like)	0.524141	2.24945e-13	4.06948e-09	5XFAD versus WT
Arl6ip1	ADP-ribosylation factor-like 6 interacting protein 1	0.545857	2.3306e-13	4.21628e-09	5XFAD versus WT
Wdr1	WD repeat domain 1	0.558412	2.44478e-13	4.42285e-09	5XFAD versus WT
Snrpf	small nuclear ribonucleoprotein polypeptide F	0.520354	2.4592e-13	4.44893e-09	5XFAD versus WT
Sar1a	secretion associated Ras related GTPase 1A	0.554357	2.65329e-13	4.80006e-09	5XFAD versus WT
[truncated: 7,100 more rows]

## Sheet: Meningeal cells
Gene Symbol	Description	Log2FC	P-value	Padj	Comparison
[truncated: 7,088 more rows]

## Sheet: L2_L3
Gene Symbol	Description	Log2FC	P-value	Padj	Comparison
[truncated: 9,925 more rows]

[truncated: 20 more sheets: L4, Piriform nucleus, Thalamus, CP, CA, ML, Fimbria, CC, L6a, Medial nucleus, Microglia, Ependymal cells, DG, ML, Amygdalar nucleus, BNST, CA3, PL, IC, L5, L1, CA1, PL, DG, GL]
