# Supplementary material for: Human neural stem cells restore spatial memory in a transgenic Alzheimer’s disease mouse model by an immunomodulating mechanism
Source: Front Aging Neurosci. 2023 Dec 14;15:1306004. doi: 10.3389/fnagi.2023.1306004 (PMC10753006; doi:10.3389/fnagi.2023.1306004)
Supplement: Supplementary file 9 [file Table_9.XLSX]

## Sheet: AD vs WT
	Source	Target	Ligand	Receptor
1	Amygdala	Amygdala	Cdh4	Cdh4
2	Amygdala	Amygdala	Cntn2	CNTN2_CNTNAP2
3	Amygdala	Amygdala	Col6a1	ITGAV_ITGB8
4	Amygdala	Amygdala	Col6a1	Sdc4
5	Amygdala	Amygdala	Efna3	Epha5
6	Amygdala	Amygdala	Efnb3	Ephb6
7	Amygdala	Amygdala	Npy	Gpr83
8	Amygdala	Amygdala	Npy	Npy2r
9	Amygdala	Amygdala	Nts	Ntsr2
10	Amygdala	Amygdala	Pdyn	Oprl1
11	Amygdala	Amygdala	Penk	Oprl1
12	Amygdala	Amygdala	Sema4a	Plxnb2
13	Amygdala	Astrocytes	Col6a1	Sdc4
14	Amygdala	Astrocytes	Nts	Ntsr2
15	Amygdala	Astrocytes	Psap	Gpr37
16	Amygdala	BNST	Col6a1	Sdc4
17	Amygdala	BNST	Efnb3	Ephb1
18	Amygdala	BNST	Lrrc4b	Ptprf
19	Amygdala	BNST	Nampt	Insr
20	Amygdala	BNST	Nts	Ntsr2
21	Amygdala	BNST	Pdyn	Oprl1
22	Amygdala	BNST	Penk	Oprl1
23	Amygdala	BNST	Sema4a	Plxnb1
24	Amygdala	Caudate Putamen	Cntn2	CNTN2_CNTNAP2
25	Amygdala	Caudate Putamen	Col6a1	ITGAV_ITGB8
26	Amygdala	Caudate Putamen	Col6a1	Sdc4
27	Amygdala	Caudate Putamen	Efnb3	Epha4
28	Amygdala	Caudate Putamen	Efnb3	Ephb1
29	Amygdala	Caudate Putamen	Efnb3	Ephb6
30	Amygdala	Caudate Putamen	Gas6	Tyro3
31	Amygdala	Caudate Putamen	Lrrc4b	Ptprf
32	Amygdala	Caudate Putamen	Nts	Ntsr2
33	Amygdala	Caudate Putamen	Vegfb	Flt1
34	Amygdala	Corpus Collusum	Cntn2	Cntn2
35	Amygdala	Corpus Collusum	Col6a1	ITGAV_ITGB8
36	Amygdala	Corpus Collusum	Col6a1	Sdc4
37	Amygdala	Corpus Collusum	Efnb3	Ephb1
38	Amygdala	Corpus Collusum	Nts	Ntsr2
39	Amygdala	Corpus Collusum	Sema4a	Plxnb1
40	Amygdala	Cortex	Col6a1	Sdc4
41	Amygdala	Cortex	Efnb3	Epha4
42	Amygdala	Cortex	Gas6	Tyro3
43	Amygdala	Cortex	Nrxn1	Nlgn2
44	Amygdala	Cortex	Nrxn1	Nlgn3
45	Amygdala	Cortex	Nrxn2	Nlgn2
46	Amygdala	Cortex	Nrxn2	Nlgn3
47	Amygdala	Cortex	Nrxn3	Nlgn2
48	Amygdala	Cortex	Nrxn3	Nlgn3
49	Amygdala	Cortex	Nts	Ntsr2
50	Amygdala	Cortex	Sema6d	Plxna1
51	Amygdala	DAM	Col6a1	ITGAV_ITGB8
52	Amygdala	DAM	Col6a1	Sdc4
53	Amygdala	DAM	Cx3cl1	Cx3cr1
54	Amygdala	DAM	Efnb3	Epha4
55	Amygdala	DAM	Gas6	Axl
56	Amygdala	DAM	Il34	Csf1r
57	Amygdala	DAM	Nts	Ntsr2
58	Amygdala	DAM	Psap	Gpr37l1
59	Amygdala	DAM	Sema4a	Plxnb2
60	Amygdala	DAM	Vtn	ITGAV_ITGB1
61	Amygdala	DAM	Vtn	ITGAV_ITGB5
62	Amygdala	DAM	Vtn	ITGAV_ITGB8
63	Amygdala	Ependymal cells	App	Cd74
64	Amygdala	Ependymal cells	Col6a1	ITGAV_ITGB8
65	Amygdala	Ependymal cells	Col6a1	Sdc4
66	Amygdala	Ependymal cells	Dlk1	Notch2
67	Amygdala	Ependymal cells	Sema4a	Plxnb2
68	Amygdala	Ependymal cells	Tnr	Sdc4
69	Amygdala	Ependymal cells	Vtn	ITGAV_ITGB8
70	Amygdala	Fimbria	Cntn2	Cntn2
71	Amygdala	Fimbria	Nts	Ntsr2
72	Amygdala	Hippocampus	Agt	Mas1
73	Amygdala	Hippocampus	Cntn1	Nrcam
74	Amygdala	Hippocampus	Efna3	Epha4
75	Amygdala	Hippocampus	Efna3	Epha5
76	Amygdala	Hippocampus	Efna3	Epha7
77	Amygdala	Hippocampus	Npy	Npy2r
78	Amygdala	Hippocampus	Nts	Ntsr2
79	Amygdala	Hippocampus	Pdyn	Oprl1
80	Amygdala	Hippocampus	Penk	Oprl1
81	Amygdala	Hippocampus	Sema6b	Plxna4
82	Amygdala	IC	Col6a1	ITGAV_ITGB8
83	Amygdala	IC	Col6a1	Sdc4
84	Amygdala	IC	Lrrc4b	Ptprf
85	Amygdala	IC	Ncam1	Ncam1
86	Amygdala	IC	Nts	Ntsr2
87	Amygdala	IC	Pdyn	Oprl1
88	Amygdala	IC	Penk	Oprl1
89	Amygdala	IC	Psap	Gpr37
90	Amygdala	IC	Psap	Gpr37l1
91	Amygdala	IC	Ptn	Sdc4
92	Amygdala	IC	Tnr	Sdc4
93	Amygdala	Medial nucleus	Cdh2	Cdh2
94	Amygdala	Medial nucleus	Cntn2	L1cam
95	Amygdala	Medial nucleus	Col6a1	ITGAV_ITGB8
96	Amygdala	Medial nucleus	Col6a1	Sdc4
97	Amygdala	Medial nucleus	Nts	Ntsr2
98	Amygdala	Medial nucleus	Sema4a	Plxnb2
99	Amygdala	Meningeal cells	Col6a1	ITGAV_ITGB8
100	Amygdala	Meningeal cells	Col6a1	Sdc4
101	Amygdala	Meningeal cells	Dlk1	Notch2
102	Amygdala	Meningeal cells	Nts	Ntsr2
103	Amygdala	Meningeal cells	Pdgfa	Pdgfra
104	Amygdala	Meningeal cells	Sema4a	Plxnb2
105	Amygdala	Microglia	Agrn	Dag1
106	Amygdala	Microglia	Col6a1	ITGAV_ITGB8
107	Amygdala	Microglia	Col6a1	Sdc4
108	Amygdala	Microglia	Efnb3	Ephb1
109	Amygdala	Microglia	Il34	Csf1r
110	Amygdala	Microglia	Npy	Gpr83
111	Amygdala	Microglia	Nrxn1	Nlgn1
112	Amygdala	Microglia	Nrxn2	Nlgn1
113	Amygdala	Microglia	Nrxn3	Nlgn1
114	Amygdala	Microglia	Nts	Ntsr2
115	Amygdala	Microglia	Pdyn	Oprl1
116	Amygdala	Microglia	Penk	Oprl1
117	Amygdala	Microglia	Sema4a	Plxnb1
118	Amygdala	Microglia	Sema4a	Plxnb2
119	Amygdala	Microglia	Sema6d	Plxna1
120	Amygdala	Microglia	Vegfb	Flt1
121	Amygdala	Oligodendrocytes	Cadm1	Cadm1
122	Amygdala	Oligodendrocytes	Cntn2	CNTN2_CNTNAP2
123	Amygdala	Oligodendrocytes	Cntn2	Cntn2
124	Amygdala	Oligodendrocytes	Col6a1	ITGAV_ITGB8
125	Amygdala	Oligodendrocytes	Col6a1	Sdc4
126	Amygdala	Oligodendrocytes	Ncam1	Ncam1
127	Amygdala	Oligodendrocytes	Nts	Ntsr2
128	Amygdala	Piriform nucleus	Agt	Mas1
129	Amygdala	Piriform nucleus	Cadm3	Cadm3
130	Amygdala	Piriform nucleus	Cdh2	Cdh2
131	Amygdala	Piriform nucleus	Cdh4	Cdh4
132	Amygdala	Piriform nucleus	Cntn1	Nrcam
133	Amygdala	Piriform nucleus	Cntn2	L1cam
134	Amygdala	Piriform nucleus	Col6a1	ITGAV_ITGB8
135	Amygdala	Piriform nucleus	Efna3	Epha5
136	Amygdala	Piriform nucleus	Efna3	Epha7
137	Amygdala	Piriform nucleus	Efnb3	Epha4
138	Amygdala	Piriform nucleus	Gas6	Tyro3
139	Amygdala	Piriform nucleus	L1cam	L1cam
140	Amygdala	Piriform nucleus	Ncam1	L1cam
141	Amygdala	Piriform nucleus	Nts	Ntsr2
142	Amygdala	Piriform nucleus	Sema6b	Plxna2
143	Amygdala	Piriform nucleus	Vtn	ITGAV_ITGB8
144	Amygdala	Stage 2 DAM	App	Cd74
145	Amygdala	Stage 2 DAM	Cadm1	Cadm1
146	Amygdala	Stage 2 DAM	Col6a1	ITGAV_ITGB8
147	Amygdala	Stage 2 DAM	Col6a1	Sdc4
148	Amygdala	Stage 2 DAM	Efnb3	Epha4
149	Amygdala	Stage 2 DAM	Il34	Csf1r
150	Amygdala	Stage 2 DAM	Lrrc4b	Ptprf
151	Amygdala	Stage 2 DAM	Nts	Ntsr2
152	Amygdala	Stage 2 DAM	Psap	Gpr37
153	Amygdala	Stage 2 DAM	Psap	Gpr37l1
154	Amygdala	Stage 2 DAM	Ptn	Sdc4
155	Amygdala	Stage 2 DAM	Sema4a	Plxnb2
156	Amygdala	Stage 2 DAM	Thy1	ITGAM_ITGB2
157	Amygdala	Stage 2 DAM	Thy1	ITGAX_ITGB2
158	Amygdala	Stage 2 DAM	Tnr	Sdc4
159	Amygdala	Stage 2 DAM	Vtn	ITGAV_ITGB5
160	Amygdala	Thalamus	Cntn2	L1cam
161	Amygdala	Thalamus	Col6a1	ITGAV_ITGB8
162	Amygdala	Thalamus	Col6a1	Sdc4
163	Amygdala	Thalamus	Efna3	Epha4
164	Amygdala	Thalamus	Efnb3	Epha4
165	Amygdala	Thalamus	L1cam	L1cam
166	Amygdala	Thalamus	Ncam1	L1cam
167	Amygdala	Thalamus	Nts	Ntsr2
168	Amygdala	Thalamus	Sema4a	Plxnb1
169	Amygdala	Zona Incerta	Cntn2	CNTN2_CNTNAP2
170	Amygdala	Zona Incerta	Col6a1	ITGA3_ITGB1
171	Amygdala	Zona Incerta	Col6a1	Sdc4
172	Amygdala	Zona Incerta	Efnb3	Ephb6
173	Amygdala	Zona Incerta	Nampt	Insr
174	Amygdala	Zona Incerta	Nts	Ntsr2
175	Amygdala	Zona Incerta	Psap	Gpr37
176	Amygdala	Zona Incerta	Reln	ITGA3_ITGB1
177	Astrocytes	Amygdala	Cntn2	CNTN2_CNTNAP2
178	Astrocytes	Amygdala	Npy	Gpr83
179	Astrocytes	Amygdala	Npy	Npy2r
180	Astrocytes	Amygdala	Penk	Oprl1
181	Astrocytes	Astrocytes	Psap	Gpr37
182	Astrocytes	BNST	Fgf1	Fgfr2
183	Astrocytes	BNST	Fgf1	Fgfr3
184	Astrocytes	BNST	Penk	Oprl1
185	Astrocytes	Caudate Putamen	Cntn2	CNTN2_CNTNAP2
186	Astrocytes	Caudate Putamen	Efnb3	Ephb1
187	Astrocytes	Caudate Putamen	Gas6	Tyro3
188	Astrocytes	Caudate Putamen	Kitl	Kit
189	Astrocytes	Caudate Putamen	Vegfb	Flt1
190	Astrocytes	Corpus Collusum	Fgf1	Fgfr2
191	Astrocytes	Cortex	Cadm1	Cadm1
192	Astrocytes	Cortex	Gas6	Tyro3
193	Astrocytes	Cortex	Nrxn1	Nlgn2
194	Astrocytes	Cortex	Nrxn1	Nlgn3
195	Astrocytes	Cortex	Nrxn2	Nlgn2
196	Astrocytes	Cortex	Nrxn2	Nlgn3
197	Astrocytes	Cortex	Nrxn3	Nlgn2
198	Astrocytes	Cortex	Nrxn3	Nlgn3
199	Astrocytes	Cortex	Sema7a	Plxnc1
200	Astrocytes	DAM	Cadm1	Cadm1
201	Astrocytes	DAM	Cx3cl1	Cx3cr1
202	Astrocytes	DAM	Gas6	Axl
203	Astrocytes	DAM	Psap	Gpr37l1
204	Astrocytes	DAM	Vtn	ITGAV_ITGB1
205	Astrocytes	DAM	Vtn	ITGAV_ITGB5
206	Astrocytes	DAM	Vtn	ITGAV_ITGB8
207	Astrocytes	Ependymal cells	App	Cd74
208	Astrocytes	Ependymal cells	Tnr	Sdc4
209	Astrocytes	Ependymal cells	Vtn	ITGAV_ITGB8
210	Astrocytes	Fimbria	Cntn2	Cntn2
211	Astrocytes	Fimbria	Fgf1	Fgfr2
212	Astrocytes	Hippocampus	Agt	Mas1
213	Astrocytes	Hippocampus	Cntn1	Nrcam
214	Astrocytes	Hippocampus	Fgf1	Fgfr1
215	Astrocytes	Hippocampus	Npy	Npy2r
216	Astrocytes	Hippocampus	Penk	Oprl1
217	Astrocytes	Hippocampus	Sema6b	Plxna4
218	Astrocytes	IC	Ncam1	Ncam1
219	Astrocytes	IC	Penk	Oprl1
220	Astrocytes	IC	Psap	Gpr37
221	Astrocytes	IC	Ptn	Sdc4
222	Astrocytes	IC	Tnr	Sdc4
223	Astrocytes	Medial nucleus	Cdh2	Cdh2
224	Astrocytes	Medial nucleus	L1cam	L1cam
225	Astrocytes	Medial nucleus	Lrrc4c	Ntng1
226	Astrocytes	Medial nucleus	Sema7a	Plxnc1
227	Astrocytes	Microglia	Agrn	Dag1
228	Astrocytes	Microglia	Efnb3	Ephb1
229	Astrocytes	Microglia	Npy	Gpr83
230	Astrocytes	Microglia	Nrxn1	Nlgn1
231	Astrocytes	Microglia	Nrxn2	Nlgn1
232	Astrocytes	Microglia	Nrxn3	Nlgn1
233	Astrocytes	Microglia	Penk	Oprl1
234	Astrocytes	Microglia	Vegfb	Flt1
235	Astrocytes	Oligodendrocytes	Cntn2	CNTN2_CNTNAP2
236	Astrocytes	Oligodendrocytes	Cntn2	Cntn2
237	Astrocytes	Piriform nucleus	Agt	Mas1
238	Astrocytes	Piriform nucleus	Cdh2	Cdh2
239	Astrocytes	Piriform nucleus	Cntn1	Nrcam
240	Astrocytes	Piriform nucleus	Cntn2	L1cam
241	Astrocytes	Piriform nucleus	Gas6	Tyro3
242	Astrocytes	Piriform nucleus	L1cam	L1cam
243	Astrocytes	Piriform nucleus	Ncam1	L1cam
244	Astrocytes	Piriform nucleus	Penk	Oprl1
245	Astrocytes	Piriform nucleus	Sema6b	Plxna2
246	Astrocytes	Piriform nucleus	Vtn	ITGAV_ITGB8
247	Astrocytes	Stage 2 DAM	App	Cd74
248	Astrocytes	Stage 2 DAM	Cldn11	Cldn11
249	Astrocytes	Stage 2 DAM	Mag	Mag
250	Astrocytes	Stage 2 DAM	Psap	Gpr37
251	Astrocytes	Stage 2 DAM	Ptn	Ncl
252	Astrocytes	Stage 2 DAM	Ptn	Sdc4
253	Astrocytes	Stage 2 DAM	Thy1	ITGAM_ITGB2
254	Astrocytes	Stage 2 DAM	Thy1	ITGAX_ITGB2
255	Astrocytes	Stage 2 DAM	Tnr	Sdc4
256	Astrocytes	Stage 2 DAM	Vtn	ITGAV_ITGB5
257	Astrocytes	Thalamus	Cntn2	L1cam
258	Astrocytes	Thalamus	Efnb3	Epha4
259	Astrocytes	Thalamus	L1cam	L1cam
260	Astrocytes	Thalamus	Lrrc4c	Ntng1
261	Astrocytes	Thalamus	Ncam1	L1cam
262	Astrocytes	Zona Incerta	Cntn2	CNTN2_CNTNAP2
263	Astrocytes	Zona Incerta	Fgf1	Fgfr3
264	Astrocytes	Zona Incerta	Penk	Oprl1
265	Astrocytes	Zona Incerta	Psap	Gpr37
266	BNST	Amygdala	Cntn2	CNTN2_CNTNAP2
267	BNST	Amygdala	Fgf1	Fgfr1
268	BNST	Amygdala	Fgf1	Fgfr3
269	BNST	Amygdala	Fgf9	Fgfr1
270	BNST	Amygdala	Fgf9	Fgfr3
271	BNST	Amygdala	Npy	Gpr83
272	BNST	Amygdala	Npy	Npy2r
273	BNST	Amygdala	Nrxn3	Nlgn3
274	BNST	Amygdala	Tnr	Sdc4
275	BNST	Amygdala	Wnt5a	Fzd3
276	BNST	Astrocytes	Fgf1	Fgfr2
277	BNST	Astrocytes	Fgf1	Fgfr3
278	BNST	Astrocytes	Fgf9	Fgfr2
279	BNST	Astrocytes	Fgf9	Fgfr3
280	BNST	Astrocytes	Psap	Gpr37
281	BNST	Astrocytes	Tnr	Sdc4
282	BNST	Astrocytes	Wnt5a	Fzd3
283	BNST	BNST	Fgf1	Fgfr2
284	BNST	BNST	Fgf1	Fgfr3
285	BNST	BNST	Fgf9	Fgfr2
286	BNST	BNST	Fgf9	Fgfr3
287	BNST	BNST	Nampt	Insr
288	BNST	BNST	Tnr	Sdc4
289	BNST	BNST	Wnt5a	Fzd3
290	BNST	BNST	Wnt5a	Mcam
291	BNST	Caudate Putamen	Cntn2	CNTN2_CNTNAP2
292	BNST	Caudate Putamen	Efnb3	Ephb1
293	BNST	Caudate Putamen	Fgf1	Fgfr2
294	BNST	Caudate Putamen	Fgf1	Fgfr3
295	BNST	Caudate Putamen	Fgf9	Fgfr2
296	BNST	Caudate Putamen	Fgf9	Fgfr3
297	BNST	Caudate Putamen	Gas6	Tyro3
298	BNST	Caudate Putamen	Nrxn3	Nlgn1
299	BNST	Caudate Putamen	Sema3e	Plxnd1
300	BNST	Caudate Putamen	Spp1	ITGAV_ITGB5
301	BNST	Caudate Putamen	Tnr	Sdc4
302	BNST	Caudate Putamen	Vegfa	Flt1
303	BNST	Caudate Putamen	Vegfb	Flt1
304	BNST	Caudate Putamen	Wnt5a	Fzd3
305	BNST	Corpus Collusum	Fgf9	Fgfr2
306	BNST	Corpus Collusum	Jam2	Jam3
307	BNST	Corpus Collusum	Sema4d	Plxnb1
308	BNST	Corpus Collusum	Tnr	Sdc4
309	BNST	Corpus Collusum	Wnt5a	Mcam
310	BNST	Cortex	Fgf9	Fgfr3
311	BNST	Cortex	Gas6	Tyro3
312	BNST	Cortex	Nrxn1	Nlgn2
313	BNST	Cortex	Nrxn1	Nlgn3
314	BNST	Cortex	Nrxn3	Nlgn2
315	BNST	Cortex	Nrxn3	Nlgn3
316	BNST	Cortex	Sema3e	Plxnd1
317	BNST	Cortex	Sema7a	Plxnc1
318	BNST	Cortex	Tnr	Sdc4
319	BNST	Cortex	Wnt5a	Fzd3
320	BNST	DAM	Cx3cl1	Cx3cr1
321	BNST	DAM	Fgf9	Fgfr2
322	BNST	DAM	Fgf9	Fgfr3
323	BNST	DAM	Gas6	Axl
324	BNST	DAM	Jam2	ITGAV_ITGB1
325	BNST	DAM	Jam2	Jam3
326	BNST	DAM	Mag	Mag
327	BNST	DAM	Ptn	Sdc3
328	BNST	DAM	Sema4d	Plxnb2
329	BNST	DAM	Spp1	ITGAV_ITGB1
330	BNST	DAM	Spp1	ITGAV_ITGB5
331	BNST	DAM	Tnr	Sdc4
332	BNST	DAM	Vtn	ITGAV_ITGB1
333	BNST	DAM	Vtn	ITGAV_ITGB5
334	BNST	DAM	Vtn	ITGAV_ITGB8
335	BNST	DAM	Wnt5a	Fzd3
336	BNST	Ependymal cells	App	Cd74
337	BNST	Ependymal cells	Fgf9	Fgfr1
338	BNST	Ependymal cells	Fgf9	Fgfr2
339	BNST	Ependymal cells	Jam2	F11r
340	BNST	Ependymal cells	Ptn	Sdc2
341	BNST	Ependymal cells	Ptn	Sdc4
342	BNST	Ependymal cells	Sema4d	Plxnb2
343	BNST	Ependymal cells	Spp1	ITGAV_ITGB1
344	BNST	Ependymal cells	Tnr	Sdc4
345	BNST	Ependymal cells	Vtn	ITGAV_ITGB8
346	BNST	Ependymal cells	Wnt5a	Fzd4
347	BNST	Ependymal cells	Wnt5a	Fzd7
348	BNST	Fimbria	Cntn2	Cntn2
349	BNST	Fimbria	Fgf1	Fgfr2
350	BNST	Fimbria	Fgf9	Fgfr2
351	BNST	Hippocampus	Agt	Mas1
352	BNST	Hippocampus	Cntn1	Nrcam
353	BNST	Hippocampus	Fgf9	Fgfr1
354	BNST	Hippocampus	Npy	Npy2r
355	BNST	Hippocampus	Wnt5a	Fzd3
356	BNST	IC	Fgf9	Fgfr2
357	BNST	IC	Fgf9	Fgfr3
358	BNST	IC	Psap	Gpr37
359	BNST	IC	Ptn	Sdc4
360	BNST	IC	Spp1	ITGAV_ITGB1
361	BNST	IC	Tnr	Sdc4
362	BNST	Medial nucleus	Fgf9	Fgfr3
363	BNST	Medial nucleus	Jam2	Jam2
364	BNST	Medial nucleus	L1cam	L1cam
365	BNST	Medial nucleus	Lrrc4c	Ntng1
366	BNST	Medial nucleus	Ncam1	L1cam
367	BNST	Medial nucleus	Nrxn3	Nlgn3
368	BNST	Medial nucleus	Sema7a	Plxnc1
369	BNST	Medial nucleus	Tnr	Sdc4
370	BNST	Medial nucleus	Wnt5a	Fzd3
371	BNST	Meningeal cells	Fgf1	Fgfr3
372	BNST	Meningeal cells	Fgf9	Fgfr1
373	BNST	Meningeal cells	Fgf9	Fgfr3
374	BNST	Meningeal cells	Nampt	Insr
375	BNST	Meningeal cells	Pdgfa	Pdgfra
376	BNST	Meningeal cells	Sema3e	Plxnd1
377	BNST	Meningeal cells	Spp1	ITGAV_ITGB1
378	BNST	Meningeal cells	Spp1	ITGAV_ITGB5
379	BNST	Meningeal cells	Tnr	Sdc4
380	BNST	Meningeal cells	Wnt5a	Fzd3
381	BNST	Microglia	Efnb3	Ephb1
382	BNST	Microglia	Fgf1	Fgfr1
383	BNST	Microglia	Fgf1	Fgfr2
384	BNST	Microglia	Fgf9	Fgfr1
385	BNST	Microglia	Fgf9	Fgfr2
386	BNST	Microglia	Fgf9	Fgfr3
387	BNST	Microglia	Mag	Mag
388	BNST	Microglia	Npy	Gpr83
389	BNST	Microglia	Nrxn1	Nlgn1
390	BNST	Microglia	Nrxn3	Nlgn1
391	BNST	Microglia	Sema7a	Plxnc1
392	BNST	Microglia	Spp1	ITGAV_ITGB1
393	BNST	Microglia	Spp1	ITGAV_ITGB5
394	BNST	Microglia	Tnr	Sdc4
395	BNST	Microglia	Vegfa	Flt1
396	BNST	Microglia	Vegfb	Flt1
397	BNST	Microglia	Wnt5a	Fzd3
398	BNST	Oligodendrocytes	Cntn2	CNTN2_CNTNAP2
399	BNST	Oligodendrocytes	Cntn2	Cntn2
400	BNST	Oligodendrocytes	Fgf1	Fgfr1
401	BNST	Oligodendrocytes	Fgf9	Fgfr1
402	BNST	Oligodendrocytes	Fgf9	Fgfr2
403	BNST	Oligodendrocytes	Fgf9	Fgfr3
404	BNST	Oligodendrocytes	Gas6	Axl
405	BNST	Oligodendrocytes	Jam2	Jam2
406	BNST	Oligodendrocytes	Ncam1	Ncam1
407	BNST	Oligodendrocytes	Spp1	ITGAV_ITGB1
408	BNST	Oligodendrocytes	Spp1	ITGAV_ITGB5
409	BNST	Oligodendrocytes	Tnr	Sdc4
410	BNST	Oligodendrocytes	Wnt5a	Fzd3
411	BNST	Oligodendrocytes	Wnt5a	Mcam
412	BNST	Piriform nucleus	Agt	Mas1
413	BNST	Piriform nucleus	Cntn1	Nrcam
414	BNST	Piriform nucleus	Cntn2	L1cam
415	BNST	Piriform nucleus	Gas6	Tyro3
416	BNST	Piriform nucleus	L1cam	L1cam
417	BNST	Piriform nucleus	Ncam1	L1cam
418	BNST	Piriform nucleus	Sema3e	Plxnd1
419	BNST	Piriform nucleus	Vtn	ITGAV_ITGB8
420	BNST	Piriform nucleus	Wnt5a	Fzd3
421	BNST	Stage 2 DAM	App	Cd74
422	BNST	Stage 2 DAM	Cldn11	Cldn11
423	BNST	Stage 2 DAM	Fgf1	Fgfr1
424	BNST	Stage 2 DAM	Fgf1	Fgfr2
425	BNST	Stage 2 DAM	Fgf1	Fgfr3
426	BNST	Stage 2 DAM	Fgf9	Fgfr1
427	BNST	Stage 2 DAM	Fgf9	Fgfr2
428	BNST	Stage 2 DAM	Fgf9	Fgfr3
429	BNST	Stage 2 DAM	Gas6	Axl
430	BNST	Stage 2 DAM	Jam2	F11r
431	BNST	Stage 2 DAM	Jam2	ITGAV_ITGB1
432	BNST	Stage 2 DAM	Jam2	Jam2
433	BNST	Stage 2 DAM	Mag	Mag
434	BNST	Stage 2 DAM	Psap	Gpr37
435	BNST	Stage 2 DAM	Ptn	Sdc4
436	BNST	Stage 2 DAM	Spp1	ITGAV_ITGB1
437	BNST	Stage 2 DAM	Spp1	ITGAV_ITGB5
438	BNST	Stage 2 DAM	Thy1	ITGAM_ITGB2
439	BNST	Stage 2 DAM	Thy1	ITGAX_ITGB2
440	BNST	Stage 2 DAM	Tnr	Sdc4
441	BNST	Stage 2 DAM	Vegfa	Flt1
442	BNST	Stage 2 DAM	Vtn	ITGAV_ITGB1
443	BNST	Stage 2 DAM	Vtn	ITGAV_ITGB5
444	BNST	Stage 2 DAM	Vtn	ITGAV_ITGB8
445	BNST	Stage 2 DAM	Wnt5a	Fzd3
446	BNST	Thalamus	Cntn2	L1cam
447	BNST	Thalamus	Fgf9	Fgfr2
448	BNST	Thalamus	Fgf9	Fgfr3
449	BNST	Thalamus	Jam2	Jam2
450	BNST	Thalamus	Lrrc4c	Ntng1
451	BNST	Thalamus	Ncam1	L1cam
452	BNST	Thalamus	Spp1	ITGAV_ITGB1
453	BNST	Thalamus	Spp1	ITGAV_ITGB5
454	BNST	Thalamus	Tnr	Sdc4
455	BNST	Zona Incerta	Cntn2	CNTN2_CNTNAP2
456	BNST	Zona Incerta	Fgf1	Fgfr2
457	BNST	Zona Incerta	Fgf9	Fgfr1
458	BNST	Zona Incerta	Fgf9	Fgfr3
459	BNST	Zona Incerta	Gas6	Axl
460	BNST	Zona Incerta	Jam2	ITGA3_ITGB1
461	BNST	Zona Incerta	Jam2	Jam2
462	BNST	Zona Incerta	Mag	Mag
463	BNST	Zona Incerta	Nampt	Insr
464	BNST	Zona Incerta	Ncam1	Ncam1
465	BNST	Zona Incerta	Psap	Gpr37
466	BNST	Zona Incerta	Tnr	Sdc4
467	BNST	Zona Incerta	Wnt5a	Fzd3
468	Caudate Putamen	Amygdala	Cntn2	CNTN2_CNTNAP2
469	Caudate Putamen	Amygdala	Efna3	Epha5
470	Caudate Putamen	Amygdala	Efnb2	Epha4
471	Caudate Putamen	Amygdala	Efnb3	Ephb6
472	Caudate Putamen	Amygdala	Npy	Gpr83
473	Caudate Putamen	Amygdala	Npy	Npy2r
474	Caudate Putamen	Amygdala	Nts	Ntsr2
475	Caudate Putamen	Amygdala	Pdyn	Oprl1
476	Caudate Putamen	Amygdala	Penk	Oprl1
477	Caudate Putamen	Astrocytes	Efnb2	Epha4
478	Caudate Putamen	Astrocytes	Nts	Ntsr2
479	Caudate Putamen	Astrocytes	Psap	Gpr37
480	Caudate Putamen	BNST	Efnb2	Epha4
481	Caudate Putamen	BNST	Efnb2	Ephb1
482	Caudate Putamen	BNST	Efnb3	Ephb1
483	Caudate Putamen	BNST	Nts	Ntsr2
484	Caudate Putamen	BNST	Pdyn	Oprl1
485	Caudate Putamen	BNST	Penk	Oprl1
486	Caudate Putamen	Caudate Putamen	Cntn2	CNTN2_CNTNAP2
487	Caudate Putamen	Caudate Putamen	Efnb2	Epha4
488	Caudate Putamen	Caudate Putamen	Efnb2	Ephb1
489	Caudate Putamen	Caudate Putamen	Efnb3	Epha4
490	Caudate Putamen	Caudate Putamen	Efnb3	Ephb1
491	Caudate Putamen	Caudate Putamen	Efnb3	Ephb6
492	Caudate Putamen	Caudate Putamen	Gas6	Tyro3
493	Caudate Putamen	Caudate Putamen	Kitl	Kit
494	Caudate Putamen	Caudate Putamen	Nts	Ntsr2
495	Caudate Putamen	Caudate Putamen	Sema3e	Plxnd1
496	Caudate Putamen	Caudate Putamen	Vegfa	Flt1
497	Caudate Putamen	Caudate Putamen	Vegfb	Flt1
498	Caudate Putamen	Corpus Collusum	Cntn2	Cntn2
499	Caudate Putamen	Corpus Collusum	Efnb2	Ephb1
500	Caudate Putamen	Corpus Collusum	Efnb3	Ephb1
501	Caudate Putamen	Corpus Collusum	Mdk	Sdc4
502	Caudate Putamen	Corpus Collusum	Nts	Ntsr2
503	Caudate Putamen	Cortex	Efnb2	Epha4
504	Caudate Putamen	Cortex	Efnb3	Epha4
505	Caudate Putamen	Cortex	Gas6	Tyro3
506	Caudate Putamen	Cortex	Mdk	Lrp1
507	Caudate Putamen	Cortex	Nrxn1	Nlgn2
508	Caudate Putamen	Cortex	Nrxn1	Nlgn3
509	Caudate Putamen	Cortex	Nrxn2	Nlgn2
510	Caudate Putamen	Cortex	Nrxn2	Nlgn3
511	Caudate Putamen	Cortex	Nrxn3	Nlgn2
512	Caudate Putamen	Cortex	Nrxn3	Nlgn3
513	Caudate Putamen	Cortex	Nts	Ntsr2
514	Caudate Putamen	Cortex	Sema3e	Plxnd1
515	Caudate Putamen	Cortex	Sema7a	Plxnc1
516	Caudate Putamen	DAM	Cx3cl1	Cx3cr1
517	Caudate Putamen	DAM	Efnb2	Epha4
518	Caudate Putamen	DAM	Efnb3	Epha4
519	Caudate Putamen	DAM	Gas6	Axl
520	Caudate Putamen	DAM	Nts	Ntsr2
521	Caudate Putamen	DAM	Ptn	Sdc3
522	Caudate Putamen	DAM	Vtn	ITGAV_ITGB1
523	Caudate Putamen	DAM	Vtn	ITGAV_ITGB5
524	Caudate Putamen	DAM	Vtn	ITGAV_ITGB8
525	Caudate Putamen	Ependymal cells	App	Cd74
526	Caudate Putamen	Ependymal cells	Mdk	Sdc2
527	Caudate Putamen	Ependymal cells	Mdk	Sdc4
528	Caudate Putamen	Ependymal cells	Tnr	Sdc4
529	Caudate Putamen	Ependymal cells	Vtn	ITGAV_ITGB8
530	Caudate Putamen	Fimbria	Cntn2	Cntn2
531	Caudate Putamen	Fimbria	Nts	Ntsr2
532	Caudate Putamen	Hippocampus	Cntn1	Nrcam
533	Caudate Putamen	Hippocampus	Efna3	Epha4
534	Caudate Putamen	Hippocampus	Efna3	Epha5
535	Caudate Putamen	Hippocampus	Efna3	Epha7
536	Caudate Putamen	Hippocampus	Efnb2	Epha4
537	Caudate Putamen	Hippocampus	Npy	Npy2r
538	Caudate Putamen	Hippocampus	Nts	Ntsr2
539	Caudate Putamen	Hippocampus	Pdyn	Oprl1
540	Caudate Putamen	Hippocampus	Penk	Oprl1
541	Caudate Putamen	Hippocampus	Sema6b	Plxna4
542	Caudate Putamen	IC	Mag	Mag
543	Caudate Putamen	IC	Mdk	Sdc4
544	Caudate Putamen	IC	Nts	Ntsr2
545	Caudate Putamen	IC	Pdyn	Oprl1
546	Caudate Putamen	IC	Penk	Oprl1
547	Caudate Putamen	IC	Psap	Gpr37
548	Caudate Putamen	IC	Ptn	Sdc4
549	Caudate Putamen	IC	Tnr	Sdc4
550	Caudate Putamen	Medial nucleus	Cdh2	Cdh2
551	Caudate Putamen	Medial nucleus	Cntn2	L1cam
552	Caudate Putamen	Medial nucleus	Efnb2	Epha4
553	Caudate Putamen	Medial nucleus	L1cam	L1cam
554	Caudate Putamen	Medial nucleus	Ncam1	L1cam
555	Caudate Putamen	Medial nucleus	Nts	Ntsr2
556	Caudate Putamen	Medial nucleus	Sema7a	Plxnc1
557	Caudate Putamen	Meningeal cells	Efnb2	Epha4
558	Caudate Putamen	Meningeal cells	Mdk	Lrp1
559	Caudate Putamen	Meningeal cells	Nts	Ntsr2
560	Caudate Putamen	Meningeal cells	Sema3e	Plxnd1
561	Caudate Putamen	Microglia	Agrn	Dag1
562	Caudate Putamen	Microglia	Efnb2	Epha4
563	Caudate Putamen	Microglia	Efnb2	Ephb1
564	Caudate Putamen	Microglia	Efnb3	Ephb1
565	Caudate Putamen	Microglia	Mdk	Ncl
566	Caudate Putamen	Microglia	Npy	Gpr83
567	Caudate Putamen	Microglia	Nrxn1	Nlgn1
568	Caudate Putamen	Microglia	Nrxn2	Nlgn1
569	Caudate Putamen	Microglia	Nrxn3	Nlgn1
570	Caudate Putamen	Microglia	Nts	Ntsr2
571	Caudate Putamen	Microglia	Pdyn	Oprl1
572	Caudate Putamen	Microglia	Penk	Oprl1
573	Caudate Putamen	Microglia	Vegfa	Flt1
574	Caudate Putamen	Microglia	Vegfb	Flt1
575	Caudate Putamen	Oligodendrocytes	Cntn2	CNTN2_CNTNAP2
576	Caudate Putamen	Oligodendrocytes	Cntn2	Cntn2
577	Caudate Putamen	Oligodendrocytes	Efnb2	Epha4
578	Caudate Putamen	Oligodendrocytes	Nts	Ntsr2
579	Caudate Putamen	Piriform nucleus	Cadm3	Cadm3
580	Caudate Putamen	Piriform nucleus	Cdh2	Cdh2
581	Caudate Putamen	Piriform nucleus	Cntn1	Nrcam
582	Caudate Putamen	Piriform nucleus	Cntn2	L1cam
583	Caudate Putamen	Piriform nucleus	Efna3	Epha5
584	Caudate Putamen	Piriform nucleus	Efna3	Epha7
585	Caudate Putamen	Piriform nucleus	Efnb2	Epha4
586	Caudate Putamen	Piriform nucleus	Efnb3	Epha4
587	Caudate Putamen	Piriform nucleus	Gas6	Tyro3
588	Caudate Putamen	Piriform nucleus	L1cam	L1cam
589	Caudate Putamen	Piriform nucleus	Ncam1	L1cam
590	Caudate Putamen	Piriform nucleus	Nts	Ntsr2
591	Caudate Putamen	Piriform nucleus	Sema3e	Plxnd1
592	Caudate Putamen	Piriform nucleus	Sema6b	Plxna2
593	Caudate Putamen	Piriform nucleus	Sema7a	Plxnc1
594	Caudate Putamen	Piriform nucleus	Vtn	ITGAV_ITGB8
595	Caudate Putamen	Stage 2 DAM	App	Cd74
596	Caudate Putamen	Stage 2 DAM	Cldn11	Cldn11
597	Caudate Putamen	Stage 2 DAM	Cx3cl1	Cx3cr1
598	Caudate Putamen	Stage 2 DAM	Efnb2	Epha4
599	Caudate Putamen	Stage 2 DAM	Efnb3	Epha4
600	Caudate Putamen	Stage 2 DAM	Mag	Mag
601	Caudate Putamen	Stage 2 DAM	Mdk	Lrp1
602	Caudate Putamen	Stage 2 DAM	Mdk	Ncl
603	Caudate Putamen	Stage 2 DAM	Mdk	Sdc4
604	Caudate Putamen	Stage 2 DAM	Nts	Ntsr2
605	Caudate Putamen	Stage 2 DAM	Psap	Gpr37
606	Caudate Putamen	Stage 2 DAM	Ptn	Sdc4
607	Caudate Putamen	Stage 2 DAM	Thy1	ITGAM_ITGB2
608	Caudate Putamen	Stage 2 DAM	Thy1	ITGAX_ITGB2
609	Caudate Putamen	Stage 2 DAM	Tnr	Sdc4
610	Caudate Putamen	Stage 2 DAM	Vegfa	Flt1
611	Caudate Putamen	Stage 2 DAM	Vtn	ITGAV_ITGB5
612	Caudate Putamen	Thalamus	Cntn2	L1cam
613	Caudate Putamen	Thalamus	Efna3	Epha4
614	Caudate Putamen	Thalamus	Efnb2	Epha4
615	Caudate Putamen	Thalamus	Efnb3	Epha4
616	Caudate Putamen	Thalamus	L1cam	L1cam
617	Caudate Putamen	Thalamus	Mag	Mag
618	Caudate Putamen	Thalamus	Ncam1	L1cam
619	Caudate Putamen	Thalamus	Nts	Ntsr2
620	Caudate Putamen	Zona Incerta	Cntn2	CNTN2_CNTNAP2
621	Caudate Putamen	Zona Incerta	Efnb2	Epha4
622	Caudate Putamen	Zona Incerta	Efnb3	Ephb6
623	Caudate Putamen	Zona Incerta	Nts	Ntsr2
624	Caudate Putamen	Zona Incerta	Psap	Gpr37
625	Caudate Putamen	Zona Incerta	Reln	ITGA3_ITGB1
626	Corpus Collusum	Amygdala	Cntn2	CNTN2_CNTNAP2
627	Corpus Collusum	Amygdala	Cntn2	Cntn2
628	Corpus Collusum	Amygdala	Efnb3	Ephb6
629	Corpus Collusum	Amygdala	Ncam1	Fgfr1
630	Corpus Collusum	Amygdala	Npy	Gpr83
631	Corpus Collusum	Amygdala	Npy	Npy2r
632	Corpus Collusum	Amygdala	Sema4d	Plxnb1
633	Corpus Collusum	Amygdala	Sema4d	Plxnb2
634	Corpus Collusum	Amygdala	Sema6a	Plxna4
635	Corpus Collusum	Amygdala	Sema6d	Plxna1
636	Corpus Collusum	Amygdala	Sema7a	Plxnc1
637	Corpus Collusum	Astrocytes	Cntn2	CNTN2_CNTNAP2
638	Corpus Collusum	Astrocytes	Cntn2	L1cam
639	Corpus Collusum	Astrocytes	Psap	Gpr37
640	Corpus Collusum	Astrocytes	Sema4d	Plxnb1
641	Corpus Collusum	BNST	Cntn2	CNTN2_CNTNAP2
642	Corpus Collusum	BNST	Cntn2	L1cam
643	Corpus Collusum	BNST	Efnb3	Ephb1
644	Corpus Collusum	BNST	Jam3	Jam2
645	Corpus Collusum	BNST	Sema4d	Plxnb1
646	Corpus Collusum	Caudate Putamen	Cntn2	CNTN2_CNTNAP2
647	Corpus Collusum	Caudate Putamen	Cntn2	Cntn2
648	Corpus Collusum	Caudate Putamen	Cntn2	L1cam
649	Corpus Collusum	Caudate Putamen	Efnb3	Ephb1
650	Corpus Collusum	Caudate Putamen	Efnb3	Ephb6
651	Corpus Collusum	Caudate Putamen	Sema4d	Plxnb1
652	Corpus Collusum	Corpus Collusum	Efnb3	Ephb1
653	Corpus Collusum	Corpus Collusum	Grn	Sort1
654	Corpus Collusum	Corpus Collusum	Sema4d	Plxnb1
655	Corpus Collusum	Cortex	Nrxn1	Nlgn2
656	Corpus Collusum	Cortex	Nrxn1	Nlgn3
657	Corpus Collusum	Cortex	Sema4d	Plxnb1
658	Corpus Collusum	Cortex	Sema6a	Plxna4
659	Corpus Collusum	Cortex	Sema6d	Plxna1
660	Corpus Collusum	Cortex	Sema7a	Plxnc1
661	Corpus Collusum	DAM	Cntn2	CNTN2_CNTNAP2
662	Corpus Collusum	DAM	Cntn2	Cntn2
663	Corpus Collusum	DAM	Csf1	Csf1r
664	Corpus Collusum	DAM	Cx3cl1	Cx3cr1
665	Corpus Collusum	DAM	Jam3	Jam3
666	Corpus Collusum	DAM	Ptn	Sdc3
667	Corpus Collusum	DAM	Sema4d	Plxnb1
668	Corpus Collusum	DAM	Sema4d	Plxnb2
669	Corpus Collusum	Ependymal cells	App	Cd74
670	Corpus Collusum	Ependymal cells	Sema4d	Plxnb1
671	Corpus Collusum	Ependymal cells	Sema4d	Plxnb2
672	Corpus Collusum	Fimbria	Cntn2	Cntn2
673	Corpus Collusum	Hippocampus	Agt	Mas1
674	Corpus Collusum	Hippocampus	Grn	Sort1
675	Corpus Collusum	Hippocampus	Npy	Npy2r
676	Corpus Collusum	Hippocampus	Sema6a	Plxna4
677	Corpus Collusum	Hippocampus	Sema6d	Plxna1
678	Corpus Collusum	IC	Jam3	Jam3
679	Corpus Collusum	IC	Ncam1	Ncam1
680	Corpus Collusum	IC	Psap	Gpr37
681	Corpus Collusum	IC	Ptn	Sdc4
682	Corpus Collusum	Medial nucleus	Sema4d	Plxnb1
683	Corpus Collusum	Medial nucleus	Sema4d	Plxnb2
684	Corpus Collusum	Medial nucleus	Sema7a	Plxnc1
685	Corpus Collusum	Meningeal cells	Csf1	Csf1r
686	Corpus Collusum	Meningeal cells	Sema4d	Plxnb2
687	Corpus Collusum	Microglia	Csf1	Csf1r
688	Corpus Collusum	Microglia	Efnb3	Ephb1
689	Corpus Collusum	Microglia	Mag	Mag
690	Corpus Collusum	Microglia	Npy	Gpr83
691	Corpus Collusum	Microglia	Nrxn1	Nlgn1
692	Corpus Collusum	Microglia	Nrxn2	Nlgn1
693	Corpus Collusum	Microglia	Ptn	Ncl
694	Corpus Collusum	Microglia	Ptn	Sdc3
695	Corpus Collusum	Microglia	Sema4d	Plxnb1
696	Corpus Collusum	Microglia	Sema4d	Plxnb2
697	Corpus Collusum	Microglia	Sema6a	Plxna4
698	Corpus Collusum	Microglia	Sema6d	Plxna1
699	Corpus Collusum	Microglia	Sema7a	Plxnc1
700	Corpus Collusum	Oligodendrocytes	Jam3	Jam3
701	Corpus Collusum	Oligodendrocytes	Sema4d	Plxnb1
702	Corpus Collusum	Piriform nucleus	Agt	Mas1
703	Corpus Collusum	Piriform nucleus	Grn	Sort1
704	Corpus Collusum	Piriform nucleus	Sema6a	Plxna2
705	Corpus Collusum	Piriform nucleus	Sema6a	Plxna4
706	Corpus Collusum	Piriform nucleus	Sema6d	Plxna1
707	Corpus Collusum	Piriform nucleus	Sema7a	Plxnc1
708	Corpus Collusum	Stage 2 DAM	App	Cd74
709	Corpus Collusum	Stage 2 DAM	Cldn11	Cldn11
710	Corpus Collusum	Stage 2 DAM	Cntn2	CNTN2_CNTNAP2
711	Corpus Collusum	Stage 2 DAM	Cntn2	Cntn2
712	Corpus Collusum	Stage 2 DAM	Cntn2	L1cam
713	Corpus Collusum	Stage 2 DAM	Csf1	Csf1r
714	Corpus Collusum	Stage 2 DAM	Efnb3	Epha4
715	Corpus Collusum	Stage 2 DAM	Jam3	F11r
716	Corpus Collusum	Stage 2 DAM	Jam3	ITGAM_ITGB2
717	Corpus Collusum	Stage 2 DAM	Jam3	Jam2
718	Corpus Collusum	Stage 2 DAM	Jam3	Jam3
719	Corpus Collusum	Stage 2 DAM	Mag	Mag
720	Corpus Collusum	Stage 2 DAM	Nfasc	CNTN1_CNTNAP1
721	Corpus Collusum	Stage 2 DAM	Psap	Gpr37
722	Corpus Collusum	Stage 2 DAM	Ptn	Ncl
723	Corpus Collusum	Stage 2 DAM	Ptn	Sdc4
724	Corpus Collusum	Stage 2 DAM	Sema4d	Plxnb1
725	Corpus Collusum	Stage 2 DAM	Sema4d	Plxnb2
726	Corpus Collusum	Stage 2 DAM	Thy1	ITGAM_ITGB2
727	Corpus Collusum	Stage 2 DAM	Thy1	ITGAX_ITGB2
728	Corpus Collusum	Thalamus	Jam3	Jam2
729	Corpus Collusum	Thalamus	Jam3	Jam3
730	Corpus Collusum	Thalamus	Sema4d	Plxnb1
731	Corpus Collusum	Zona Incerta	Efnb3	Ephb6
732	Corpus Collusum	Zona Incerta	Jam3	Jam2
733	Corpus Collusum	Zona Incerta	Mag	Mag
734	Corpus Collusum	Zona Incerta	Psap	Gpr37
735	Corpus Collusum	Zona Incerta	Sema4d	Plxnb1
736	Corpus Collusum	Zona Incerta	Sema6d	Plxna1
737	Corpus Collusum	Zona Incerta	Sema7a	Plxnc1
738	Cortex	Amygdala	Bdnf	Ntrk2
739	Cortex	Amygdala	Cntn2	CNTN2_CNTNAP2
740	Cortex	Amygdala	Efna3	Epha5
741	Cortex	Amygdala	Efnb2	Epha4
742	Cortex	Amygdala	Il34	Csf1r
743	Cortex	Amygdala	Nectin1	Cadm3
744	Cortex	Amygdala	Npy	Gpr83
745	Cortex	Amygdala	Npy	Npy2r
746	Cortex	Amygdala	Ptn	Sdc2
747	Cortex	Amygdala	Ptn	Sdc4
748	Cortex	Amygdala	Sema4a	Plxnb1
749	Cortex	Amygdala	Sema4a	Plxnb2
750	Cortex	Astrocytes	Bdnf	Ntrk2
751	Cortex	Astrocytes	Cadm1	Cadm1
752	Cortex	Astrocytes	Efnb2	Epha4
753	Cortex	Astrocytes	Il34	Csf1r
754	Cortex	Astrocytes	Nectin1	Cadm3
755	Cortex	Astrocytes	Nrxn1	Nlgn2
756	Cortex	Astrocytes	Ptn	Sdc4
757	Cortex	Astrocytes	Sema4a	Plxnb1
758	Cortex	BNST	Bdnf	Ntrk2
759	Cortex	BNST	Efnb2	Epha4
760	Cortex	BNST	Efnb2	Ephb1
761	Cortex	BNST	Nampt	Insr
762	Cortex	BNST	Nectin1	Cadm3
763	Cortex	BNST	Sema4a	Plxnb1
764	Cortex	Caudate Putamen	Bdnf	Ntrk2
765	Cortex	Caudate Putamen	Cntn2	CNTN2_CNTNAP2
766	Cortex	Caudate Putamen	Efnb2	Epha4
767	Cortex	Caudate Putamen	Efnb2	Ephb1
768	Cortex	Caudate Putamen	Il34	Csf1r
769	Cortex	Caudate Putamen	Kitl	Kit
770	Cortex	Caudate Putamen	Nectin1	Cadm3
771	Cortex	Caudate Putamen	Nrxn1	Nlgn1
772	Cortex	Caudate Putamen	Ptn	Sdc2
773	Cortex	Caudate Putamen	Ptn	Sdc4
774	Cortex	Caudate Putamen	Sema4a	Plxnb1
775	Cortex	Caudate Putamen	Vegfa	Flt1
776	Cortex	Caudate Putamen	Vegfb	Flt1
777	Cortex	Corpus Collusum	Bdnf	Ntrk2
778	Cortex	Corpus Collusum	Efnb2	Ephb1
779	Cortex	Corpus Collusum	Ptn	Sdc4
780	Cortex	Corpus Collusum	Sema4a	Plxnb1
781	Cortex	Cortex	Bdnf	Ntrk2
782	Cortex	Cortex	Cadm1	Cadm1
783	Cortex	Cortex	Efnb2	Epha4
784	Cortex	Cortex	Il34	Csf1r
785	Cortex	Cortex	Nectin1	Cadm3
786	Cortex	Cortex	Nrxn3	Nlgn2
787	Cortex	Cortex	Nrxn3	Nlgn3
788	Cortex	Cortex	Ptn	Sdc4
789	Cortex	Cortex	Sema4a	Plxnb1
790	Cortex	Cortex	Sema7a	Plxnc1
791	Cortex	DAM	Bdnf	Ntrk2
792	Cortex	DAM	Cadm1	Cadm1
793	Cortex	DAM	Cx3cl1	Cx3cr1
794	Cortex	DAM	Efnb2	Epha4
795	Cortex	DAM	Gas6	Axl
796	Cortex	DAM	Il34	Csf1r
797	Cortex	DAM	Lrrc4c	Ntng1
798	Cortex	DAM	Nectin1	Cadm3
799	Cortex	DAM	Ptn	Ptprz1
800	Cortex	DAM	Sema4a	Plxnb1
801	Cortex	DAM	Sema4a	Plxnb2
802	Cortex	DAM	Vtn	ITGAV_ITGB1
803	Cortex	DAM	Vtn	ITGAV_ITGB5
804	Cortex	DAM	Vtn	ITGAV_ITGB8
805	Cortex	Ependymal cells	App	Cd74
806	Cortex	Ependymal cells	Bdnf	Ntrk2
807	Cortex	Ependymal cells	Sema4a	Plxnb1
808	Cortex	Ependymal cells	Sema4a	Plxnb2
809	Cortex	Ependymal cells	Vtn	ITGAV_ITGB8
810	Cortex	Fimbria	Bdnf	Ntrk2
811	Cortex	Fimbria	Cntn2	Cntn2
812	Cortex	Fimbria	Il34	Csf1r
813	Cortex	Hippocampus	Bdnf	Ntrk2
814	Cortex	Hippocampus	Cntn1	Nrcam
815	Cortex	Hippocampus	Efna3	Epha4
816	Cortex	Hippocampus	Efna3	Epha5
817	Cortex	Hippocampus	Efna3	Epha7
818	Cortex	Hippocampus	Efnb2	Epha4
819	Cortex	Hippocampus	Nectin1	Cadm3
820	Cortex	Hippocampus	Nectin1	Nectin3
821	Cortex	Hippocampus	Npy	Npy2r
822	Cortex	Hippocampus	Nrxn1	Nlgn1
823	Cortex	IC	Bdnf	Ntrk2
824	Cortex	IC	Il34	Csf1r
825	Cortex	IC	Ncam1	Ncam1
826	Cortex	IC	Nectin1	Cadm3
827	Cortex	IC	Ptn	Sdc4
828	Cortex	IC	Tnr	Sdc4
829	Cortex	Medial nucleus	Bdnf	Ntrk2
830	Cortex	Medial nucleus	Cdh2	Cdh2
831	Cortex	Medial nucleus	Efnb2	Epha4
832	Cortex	Medial nucleus	Nectin1	Cadm3
833	Cortex	Medial nucleus	Sema4a	Plxnb1
834	Cortex	Medial nucleus	Sema4a	Plxnb2
835	Cortex	Medial nucleus	Sema7a	Plxnc1
836	Cortex	Meningeal cells	Bdnf	Ntrk2
837	Cortex	Meningeal cells	Efnb2	Epha4
838	Cortex	Meningeal cells	Il34	Csf1r
839	Cortex	Meningeal cells	Lrrc4c	Ntng1
840	Cortex	Meningeal cells	Nectin1	Cadm3
841	Cortex	Meningeal cells	Sema4a	Plxnb2
842	Cortex	Microglia	Bdnf	Ntrk2
843	Cortex	Microglia	Efnb2	Epha4
844	Cortex	Microglia	Efnb2	Ephb1
845	Cortex	Microglia	Il34	Csf1r
846	Cortex	Microglia	Nectin1	Cadm3
847	Cortex	Microglia	Npy	Gpr83
848	Cortex	Microglia	Nrxn1	Nlgn1
849	Cortex	Microglia	Nrxn2	Nlgn1
850	Cortex	Microglia	Nrxn3	Nlgn1
851	Cortex	Microglia	Ptn	Ptprz1
852	Cortex	Microglia	Ptn	Sdc2
853	Cortex	Microglia	Ptn	Sdc4
854	Cortex	Microglia	Sema4a	Plxnb1
855	Cortex	Microglia	Sema4a	Plxnb2
856	Cortex	Microglia	Sema7a	Plxnc1
857	Cortex	Microglia	Vegfa	Flt1
858	Cortex	Microglia	Vegfb	Flt1
859	Cortex	Oligodendrocytes	Bdnf	Ntrk2
860	Cortex	Oligodendrocytes	Cntn2	CNTN2_CNTNAP2
861	Cortex	Oligodendrocytes	Cntn2	Cntn2
862	Cortex	Oligodendrocytes	Efnb2	Epha4
863	Cortex	Oligodendrocytes	Il34	Csf1r
864	Cortex	Oligodendrocytes	Ncam1	Ncam1
865	Cortex	Oligodendrocytes	Nectin1	Cadm3
866	Cortex	Oligodendrocytes	Ptn	Ptprz1
867	Cortex	Oligodendrocytes	Ptn	Sdc2
868	Cortex	Oligodendrocytes	Ptn	Sdc4
869	Cortex	Oligodendrocytes	Sema4a	Plxnb1
870	Cortex	Piriform nucleus	Bdnf	Ntrk2
871	Cortex	Piriform nucleus	Cdh2	Cdh2
872	Cortex	Piriform nucleus	Cntn2	L1cam
873	Cortex	Piriform nucleus	Efna3	Epha5
874	Cortex	Piriform nucleus	Efna3	Epha7
875	Cortex	Piriform nucleus	Efnb2	Epha4
876	Cortex	Piriform nucleus	L1cam	L1cam
877	Cortex	Piriform nucleus	Ncam1	L1cam
878	Cortex	Piriform nucleus	Nectin1	Cadm3
879	Cortex	Piriform nucleus	Vtn	ITGAV_ITGB8
880	Cortex	Stage 2 DAM	App	Cd74
881	Cortex	Stage 2 DAM	Bdnf	Ntrk2
882	Cortex	Stage 2 DAM	Cadm1	Cadm1
883	Cortex	Stage 2 DAM	Cx3cl1	Cx3cr1
884	Cortex	Stage 2 DAM	Efnb2	Epha4
885	Cortex	Stage 2 DAM	Il34	Csf1r
886	Cortex	Stage 2 DAM	Lrrc4c	Ntng1
887	Cortex	Stage 2 DAM	Nectin1	Cadm3
888	Cortex	Stage 2 DAM	Psap	Gpr37
889	Cortex	Stage 2 DAM	Ptn	Ncl
890	Cortex	Stage 2 DAM	Ptn	Ptprz1
891	Cortex	Stage 2 DAM	Ptn	Sdc2
892	Cortex	Stage 2 DAM	Ptn	Sdc4
893	Cortex	Stage 2 DAM	Sema4a	Plxnb1
894	Cortex	Stage 2 DAM	Sema4a	Plxnb2
895	Cortex	Stage 2 DAM	Thy1	ITGAM_ITGB2
896	Cortex	Stage 2 DAM	Thy1	ITGAX_ITGB2
897	Cortex	Stage 2 DAM	Tnr	Sdc4
898	Cortex	Stage 2 DAM	Vegfa	Flt1
899	Cortex	Stage 2 DAM	Vtn	ITGAV_ITGB5
900	Cortex	Thalamus	Bdnf	Ntrk2
901	Cortex	Thalamus	Cntn2	L1cam
902	Cortex	Thalamus	Efna3	Epha4
903	Cortex	Thalamus	Efnb2	Epha4
904	Cortex	Thalamus	Il34	Csf1r
905	Cortex	Thalamus	L1cam	L1cam
906	Cortex	Thalamus	Ncam1	L1cam
907	Cortex	Thalamus	Nectin1	Cadm3
908	Cortex	Thalamus	Sema4a	Plxnb1
909	Cortex	Zona Incerta	Bdnf	Ntrk2
910	Cortex	Zona Incerta	Cadm1	Cadm1
911	Cortex	Zona Incerta	Cntn2	CNTN2_CNTNAP2
912	Cortex	Zona Incerta	Efnb2	Epha4
913	Cortex	Zona Incerta	Il34	Csf1r
914	Cortex	Zona Incerta	Lrrc4c	Ntng1
915	Cortex	Zona Incerta	Nampt	Insr
916	Cortex	Zona Incerta	Nectin1	Cadm3
917	Cortex	Zona Incerta	Ptn	Sdc4
918	Cortex	Zona Incerta	Sema4a	Plxnb1
919	DAM	Amygdala	Cntn2	CNTN2_CNTNAP2
920	DAM	Amygdala	Efna3	Epha5
921	DAM	Amygdala	Mdk	Lrp1
922	DAM	Amygdala	Mdk	Ncl
923	DAM	Amygdala	Mdk	Ptprz1
924	DAM	Amygdala	Mdk	Sdc2
925	DAM	Amygdala	Mdk	Sdc4
926	DAM	Amygdala	Npy	Gpr83
927	DAM	Amygdala	Npy	Npy2r
928	DAM	Amygdala	Penk	Oprl1
929	DAM	Astrocytes	Cadm1	Cadm1
930	DAM	Astrocytes	Mdk	Lrp1
931	DAM	Astrocytes	Mdk	Ncl
932	DAM	Astrocytes	Mdk	Ptprz1
933	DAM	Astrocytes	Mdk	Sdc4
934	DAM	Astrocytes	Psap	Gpr37
935	DAM	BNST	Fgf1	Fgfr2
936	DAM	BNST	Fgf1	Fgfr3
937	DAM	BNST	Jam3	Jam2
938	DAM	BNST	Mag	Mag
939	DAM	BNST	Mdk	Lrp1
940	DAM	BNST	Mdk	Ncl
941	DAM	BNST	Mdk	Ptprz1
942	DAM	BNST	Mdk	Sdc4
943	DAM	BNST	Penk	Oprl1
944	DAM	Caudate Putamen	Cntn2	CNTN2_CNTNAP2
945	DAM	Caudate Putamen	Efnb3	Ephb1
946	DAM	Caudate Putamen	Gas6	Tyro3
947	DAM	Caudate Putamen	Kitl	Kit
948	DAM	Caudate Putamen	Mdk	Lrp1
949	DAM	Caudate Putamen	Mdk	Ncl
950	DAM	Caudate Putamen	Mdk	Ptprz1
951	DAM	Caudate Putamen	Mdk	Sdc2
952	DAM	Caudate Putamen	Mdk	Sdc4
953	DAM	Caudate Putamen	Nfasc	CNTN1_CNTNAP1
954	DAM	Caudate Putamen	Vegfa	Flt1
955	DAM	Caudate Putamen	Vegfb	Flt1
956	DAM	Caudate Putamen	Vsir	Igsf11
957	DAM	Corpus Collusum	Cntn2	Cntn2
958	DAM	Corpus Collusum	Fgf1	Fgfr2
959	DAM	Corpus Collusum	Grn	Sort1
960	DAM	Corpus Collusum	Jam3	Jam3
961	DAM	Corpus Collusum	Mdk	Lrp1
962	DAM	Corpus Collusum	Mdk	Ncl
963	DAM	Corpus Collusum	Mdk	Sdc4
964	DAM	Corpus Collusum	Sema4d	Plxnb1
965	DAM	Cortex	Cadm1	Cadm1
966	DAM	Cortex	Gas6	Tyro3
967	DAM	Cortex	Mdk	Lrp1
968	DAM	Cortex	Mdk	Ncl
969	DAM	Cortex	Mdk	Ptprz1
970	DAM	Cortex	Mdk	Sdc4
971	DAM	Cortex	Nfasc	CNTN1_CNTNAP1
972	DAM	Cortex	Nrxn1	Nlgn2
973	DAM	Cortex	Nrxn1	Nlgn3
974	DAM	Cortex	Nrxn2	Nlgn2
975	DAM	Cortex	Nrxn2	Nlgn3
976	DAM	Cortex	Nrxn3	Nlgn2
977	DAM	Cortex	Nrxn3	Nlgn3
978	DAM	Cortex	Sema6d	Plxna1
979	DAM	Cortex	Sema7a	Plxnc1
980	DAM	DAM	Cadm1	Cadm1
981	DAM	DAM	Cx3cl1	Cx3cr1
982	DAM	DAM	Gas6	Axl
983	DAM	DAM	Mdk	Lrp1
984	DAM	DAM	Mdk	Ncl
985	DAM	DAM	Mdk	Ptprz1
986	DAM	DAM	Mdk	Sdc4
987	DAM	DAM	Nfasc	CNTN1_CNTNAP1
988	DAM	DAM	Psap	Gpr37
989	DAM	DAM	Psap	Gpr37l1
990	DAM	DAM	Ptn	Sdc3
991	DAM	DAM	Sema4d	Plxnb2
992	DAM	DAM	Vtn	ITGAV_ITGB1
993	DAM	DAM	Vtn	ITGAV_ITGB5
994	DAM	DAM	Vtn	ITGAV_ITGB8
995	DAM	Ependymal cells	App	Cd74
996	DAM	Ependymal cells	Jam3	F11r
997	DAM	Ependymal cells	Mdk	Lrp1
998	DAM	Ependymal cells	Mdk	Ncl
999	DAM	Ependymal cells	Mdk	Sdc2
1000	DAM	Ependymal cells	Mdk	Sdc4
1001	DAM	Ependymal cells	Sema4d	Plxnb2
1002	DAM	Fimbria	Cntn2	Cntn2
1003	DAM	Fimbria	Fgf1	Fgfr2
1004	DAM	Fimbria	Jam3	Jam3
1005	DAM	Fimbria	Mdk	Lrp1
1006	DAM	Fimbria	Mdk	Ncl
1007	DAM	Fimbria	Mdk	Ptprz1
1008	DAM	Fimbria	Ncam1	Ncam1
1009	DAM	Hippocampus	Agt	Mas1
1010	DAM	Hippocampus	Cntn1	Nrcam
1011	DAM	Hippocampus	Efna3	Epha4
1012	DAM	Hippocampus	Efna3	Epha5
1013	DAM	Hippocampus	Efna3	Epha7
1014	DAM	Hippocampus	Fgf1	Fgfr1
1015	DAM	Hippocampus	Mdk	Lrp1
1016	DAM	Hippocampus	Mdk	Ncl
1017	DAM	Hippocampus	Mdk	Ptprz1
1018	DAM	Hippocampus	Nfasc	CNTN1_CNTNAP1
1019	DAM	Hippocampus	Npy	Npy2r
1020	DAM	Hippocampus	Penk	Oprl1
1021	DAM	IC	Cldn11	Cldn11
1022	DAM	IC	Mag	Mag
1023	DAM	IC	Mdk	Lrp1
1024	DAM	IC	Mdk	Ncl
1025	DAM	IC	Mdk	Ptprz1
1026	DAM	IC	Mdk	Sdc4
1027	DAM	IC	Ncam1	Ncam1
1028	DAM	IC	Penk	Oprl1
1029	DAM	IC	Psap	Gpr37
1030	DAM	IC	Psap	Gpr37l1
1031	DAM	IC	Ptn	Sdc4
1032	DAM	IC	Tnr	Sdc4
1033	DAM	Medial nucleus	Cdh2	Cdh2
1034	DAM	Medial nucleus	Cntn2	L1cam
1035	DAM	Medial nucleus	Jam3	Jam2
1036	DAM	Medial nucleus	Mdk	Lrp1
1037	DAM	Medial nucleus	Mdk	Ncl
1038	DAM	Medial nucleus	Mdk	Ptprz1
1039	DAM	Medial nucleus	Mdk	Sdc4
1040	DAM	Medial nucleus	Psap	Gpr37
1041	DAM	Medial nucleus	Psap	Gpr37l1
1042	DAM	Medial nucleus	Sema7a	Plxnc1
1043	DAM	Meningeal cells	Mdk	Lrp1
1044	DAM	Meningeal cells	Mdk	Ncl
1045	DAM	Meningeal cells	Mdk	Ptprz1
1046	DAM	Meningeal cells	Mdk	Sdc4
1047	DAM	Microglia	Agrn	Dag1
1048	DAM	Microglia	Efnb3	Ephb1
1049	DAM	Microglia	Jam3	Jam3
1050	DAM	Microglia	Mdk	Lrp1
1051	DAM	Microglia	Mdk	Ncl
1052	DAM	Microglia	Mdk	Ptprz1
1053	DAM	Microglia	Mdk	Sdc2
1054	DAM	Microglia	Mdk	Sdc4
1055	DAM	Microglia	Nfasc	CNTN1_CNTNAP1
1056	DAM	Microglia	Npy	Gpr83
1057	DAM	Microglia	Nrxn1	Nlgn1
1058	DAM	Microglia	Nrxn2	Nlgn1
1059	DAM	Microglia	Nrxn3	Nlgn1
1060	DAM	Microglia	Penk	Oprl1
1061	DAM	Microglia	Psap	Gpr37
1062	DAM	Microglia	Psap	Gpr37l1
1063	DAM	Microglia	Ptn	Ncl
1064	DAM	Microglia	Sema7a	Plxnc1
1065	DAM	Microglia	Vegfa	Flt1
1066	DAM	Microglia	Vegfb	Flt1
1067	DAM	Microglia	Vsir	Igsf11
1068	DAM	Oligodendrocytes	Cldn11	Cldn11
1069	DAM	Oligodendrocytes	Cntn2	CNTN2_CNTNAP2
1070	DAM	Oligodendrocytes	Cntn2	Cntn2
1071	DAM	Oligodendrocytes	Jam3	Jam2
1072	DAM	Oligodendrocytes	Jam3	Jam3
1073	DAM	Oligodendrocytes	Mdk	Lrp1
1074	DAM	Oligodendrocytes	Mdk	Ncl
1075	DAM	Oligodendrocytes	Mdk	Ptprz1
1076	DAM	Oligodendrocytes	Mdk	Sdc2
1077	DAM	Oligodendrocytes	Mdk	Sdc4
1078	DAM	Oligodendrocytes	Ncam1	Ncam1
1079	DAM	Piriform nucleus	Agt	Mas1
1080	DAM	Piriform nucleus	Cadm3	Cadm3
1081	DAM	Piriform nucleus	Cdh2	Cdh2
1082	DAM	Piriform nucleus	Cntn1	Nrcam
1083	DAM	Piriform nucleus	Cntn2	L1cam
1084	DAM	Piriform nucleus	Efna3	Epha5
1085	DAM	Piriform nucleus	Efna3	Epha7
1086	DAM	Piriform nucleus	Gas6	Tyro3
1087	DAM	Piriform nucleus	Grn	Sort1
1088	DAM	Piriform nucleus	L1cam	L1cam
1089	DAM	Piriform nucleus	Mdk	Lrp1
1090	DAM	Piriform nucleus	Mdk	Ncl
1091	DAM	Piriform nucleus	Mdk	Ptprz1
1092	DAM	Piriform nucleus	Mdk	Sdc2
1093	DAM	Piriform nucleus	Ncam1	L1cam
1094	DAM	Piriform nucleus	Vsir	Igsf11
1095	DAM	Stage 2 DAM	App	Cd74
1096	DAM	Stage 2 DAM	Cadm1	Cadm1
1097	DAM	Stage 2 DAM	Cldn11	Cldn11
1098	DAM	Stage 2 DAM	Jam3	F11r
1099	DAM	Stage 2 DAM	Jam3	ITGAM_ITGB2
1100	DAM	Stage 2 DAM	Jam3	Jam2
1101	DAM	Stage 2 DAM	Jam3	Jam3
1102	DAM	Stage 2 DAM	Mag	Mag
1103	DAM	Stage 2 DAM	Mdk	Lrp1
1104	DAM	Stage 2 DAM	Mdk	Ncl
1105	DAM	Stage 2 DAM	Mdk	Ptprz1
1106	DAM	Stage 2 DAM	Mdk	Sdc2
1107	DAM	Stage 2 DAM	Mdk	Sdc4
1108	DAM	Stage 2 DAM	Nfasc	CNTN1_CNTNAP1
1109	DAM	Stage 2 DAM	Psap	Gpr37
1110	DAM	Stage 2 DAM	Psap	Gpr37l1
1111	DAM	Stage 2 DAM	Ptn	Ncl
1112	DAM	Stage 2 DAM	Ptn	Sdc4
1113	DAM	Stage 2 DAM	Thy1	ITGAM_ITGB2
1114	DAM	Stage 2 DAM	Thy1	ITGAX_ITGB2
1115	DAM	Stage 2 DAM	Tnr	Sdc4
1116	DAM	Stage 2 DAM	Vtn	ITGAV_ITGB5
1117	DAM	Thalamus	Cntn2	L1cam
1118	DAM	Thalamus	Efna3	Epha4
1119	DAM	Thalamus	Efnb3	Epha4
1120	DAM	Thalamus	Jam3	Jam2
1121	DAM	Thalamus	Jam3	Jam3
1122	DAM	Thalamus	L1cam	L1cam
1123	DAM	Thalamus	Mag	Mag
1124	DAM	Thalamus	Mdk	Lrp1
1125	DAM	Thalamus	Mdk	Ncl
1126	DAM	Thalamus	Mdk	Ptprz1
1127	DAM	Thalamus	Mdk	Sdc4
1128	DAM	Thalamus	Ncam1	L1cam
1129	DAM	Thalamus	Nfasc	CNTN1_CNTNAP1
1130	DAM	Zona Incerta	Cadm1	Cadm1
1131	DAM	Zona Incerta	Cntn2	CNTN2_CNTNAP2
1132	DAM	Zona Incerta	Fgf1	Fgfr3
1133	DAM	Zona Incerta	Jam3	Jam2
1134	DAM	Zona Incerta	Mdk	Lrp1
1135	DAM	Zona Incerta	Mdk	Ncl
1136	DAM	Zona Incerta	Mdk	Ptprz1
1137	DAM	Zona Incerta	Mdk	Sdc2
1138	DAM	Zona Incerta	Mdk	Sdc4
1139	DAM	Zona Incerta	Psap	Gpr37
1140	Ependymal cells	Amygdala	Bmp6	BMPR1A_ACVR2A
1141	Ependymal cells	Amygdala	Bmp7	BMPR1A_ACVR2A
1142	Ependymal cells	Amygdala	Bmp7	BMPR1A_BMPR2
1143	Ependymal cells	Amygdala	Col1a2	ITGAV_ITGB8
1144	Ependymal cells	Amygdala	Col1a2	Sdc4
1145	Ependymal cells	Amygdala	Col9a3	ITGAV_ITGB8
1146	Ependymal cells	Amygdala	Col9a3	Sdc4
1147	Ependymal cells	Amygdala	Igf2	Igf1r
1148	Ependymal cells	Amygdala	Lama5	Dag1
1149	Ependymal cells	Amygdala	Lama5	ITGAV_ITGB8
1150	Ependymal cells	Amygdala	Lama5	Sv2a
1151	Ependymal cells	Amygdala	Lama5	Sv2b
1152	Ependymal cells	Amygdala	Lama5	Sv2c
1153	Ependymal cells	Amygdala	Lamb1	Dag1
1154	Ependymal cells	Amygdala	Lamb1	ITGAV_ITGB8
1155	Ependymal cells	Amygdala	Lamb1	Sv2a
1156	Ependymal cells	Amygdala	Lamb1	Sv2b
1157	Ependymal cells	Amygdala	Lamb1	Sv2c
1158	Ependymal cells	Amygdala	Lamb2	Dag1
1159	Ependymal cells	Amygdala	Lamb2	ITGAV_ITGB8
1160	Ependymal cells	Amygdala	Lamb2	Sv2a
1161	Ependymal cells	Amygdala	Lamb2	Sv2b
1162	Ependymal cells	Amygdala	Lamb2	Sv2c
1163	Ependymal cells	Astrocytes	Col1a2	Sdc4
1164	Ependymal cells	Astrocytes	Col9a3	Sdc4
1165	Ependymal cells	Astrocytes	Gas6	Tyro3
1166	Ependymal cells	Astrocytes	Lama5	Dag1
1167	Ependymal cells	Astrocytes	Lama5	Sv2a
1168	Ependymal cells	Astrocytes	Lama5	Sv2b
1169	Ependymal cells	Astrocytes	Lamb1	Dag1
1170	Ependymal cells	Astrocytes	Lamb1	Sv2a
1171	Ependymal cells	Astrocytes	Lamb1	Sv2b
1172	Ependymal cells	Astrocytes	Lamb2	Dag1
1173	Ependymal cells	Astrocytes	Lamb2	Sv2a
1174	Ependymal cells	Astrocytes	Lamb2	Sv2b
1175	Ependymal cells	BNST	Col1a2	Sdc4
1176	Ependymal cells	BNST	Col9a3	Sdc4
1177	Ependymal cells	BNST	F11r	Jam2
1178	Ependymal cells	BNST	Igf2	Igf1r
1179	Ependymal cells	BNST	Ins2	Insr
1180	Ependymal cells	BNST	Lama5	Sv2a
1181	Ependymal cells	BNST	Lamb1	Sv2a
1182	Ependymal cells	BNST	Lamb2	Sv2a
1183	Ependymal cells	BNST	Psap	Gpr37l1
1184	Ependymal cells	Caudate Putamen	Bmp6	BMPR1A_BMPR2
1185	Ependymal cells	Caudate Putamen	Bmp7	BMPR1A_BMPR2
1186	Ependymal cells	Caudate Putamen	Col1a2	ITGAV_ITGB8
1187	Ependymal cells	Caudate Putamen	Col1a2	Sdc4
1188	Ependymal cells	Caudate Putamen	Col9a3	Sdc4
1189	Ependymal cells	Caudate Putamen	H2-Aa	Cd4
1190	Ependymal cells	Caudate Putamen	Lama5	Dag1
1191	Ependymal cells	Caudate Putamen	Lama5	ITGAV_ITGB8
1192	Ependymal cells	Caudate Putamen	Lama5	Sv2a
1193	Ependymal cells	Caudate Putamen	Lama5	Sv2b
1194	Ependymal cells	Caudate Putamen	Lama5	Sv2c
1195	Ependymal cells	Caudate Putamen	Lamb1	Dag1
1196	Ependymal cells	Caudate Putamen	Lamb1	ITGAV_ITGB8
1197	Ependymal cells	Caudate Putamen	Lamb1	Sv2a
1198	Ependymal cells	Caudate Putamen	Lamb1	Sv2b
1199	Ependymal cells	Caudate Putamen	Lamb1	Sv2c
1200	Ependymal cells	Caudate Putamen	Lamb2	Dag1
1201	Ependymal cells	Caudate Putamen	Lamb2	ITGAV_ITGB8
1202	Ependymal cells	Caudate Putamen	Lamb2	Sv2a
1203	Ependymal cells	Caudate Putamen	Lamb2	Sv2b
1204	Ependymal cells	Caudate Putamen	Lamb2	Sv2c
1205	Ependymal cells	Caudate Putamen	Spp1	ITGAV_ITGB5
1206	Ependymal cells	Caudate Putamen	Vegfa	Flt1
1207	Ependymal cells	Caudate Putamen	Vegfb	Flt1
1208	Ependymal cells	Corpus Collusum	Col1a2	ITGAV_ITGB8
1209	Ependymal cells	Corpus Collusum	Col1a2	Sdc4
1210	Ependymal cells	Corpus Collusum	Col9a3	ITGAV_ITGB8
1211	Ependymal cells	Corpus Collusum	Col9a3	Sdc4
1212	Ependymal cells	Corpus Collusum	Gas6	Tyro3
1213	Ependymal cells	Corpus Collusum	Lama5	ITGAV_ITGB8
1214	Ependymal cells	Corpus Collusum	Lama5	Sv2a
1215	Ependymal cells	Corpus Collusum	Lama5	Sv2b
1216	Ependymal cells	Corpus Collusum	Lamb1	ITGAV_ITGB8
1217	Ependymal cells	Corpus Collusum	Lamb1	Sv2a
1218	Ependymal cells	Corpus Collusum	Lamb1	Sv2b
1219	Ependymal cells	Corpus Collusum	Lamb2	ITGAV_ITGB8
1220	Ependymal cells	Corpus Collusum	Lamb2	Sv2a
1221	Ependymal cells	Corpus Collusum	Lamb2	Sv2b
1222	Ependymal cells	Corpus Collusum	Mdk	Sdc4
1223	Ependymal cells	Cortex	Bmp6	BMPR1A_BMPR2
1224	Ependymal cells	Cortex	Bmp7	BMPR1A_BMPR2
1225	Ependymal cells	Cortex	Col1a2	Sdc4
1226	Ependymal cells	Cortex	Col9a3	Sdc4
1227	Ependymal cells	Cortex	Lama5	Dag1
1228	Ependymal cells	Cortex	Lama5	Sv2a
1229	Ependymal cells	Cortex	Lama5	Sv2b
1230	Ependymal cells	Cortex	Lamb1	Dag1
1231	Ependymal cells	Cortex	Lamb1	Sv2a
1232	Ependymal cells	Cortex	Lamb1	Sv2b
1233	Ependymal cells	Cortex	Lamb2	Dag1
1234	Ependymal cells	Cortex	Lamb2	Sv2a
1235	Ependymal cells	Cortex	Lamb2	Sv2b
1236	Ependymal cells	DAM	Bmp7	BMPR1A_BMPR2
1237	Ependymal cells	DAM	Col1a2	ITGAV_ITGB8
1238	Ependymal cells	DAM	Col1a2	Sdc4
1239	Ependymal cells	DAM	Col9a3	ITGAV_ITGB8
1240	Ependymal cells	DAM	Cx3cl1	Cx3cr1
1241	Ependymal cells	DAM	F11r	Jam3
1242	Ependymal cells	DAM	Gas6	Axl
1243	Ependymal cells	DAM	Lama5	Dag1
1244	Ependymal cells	DAM	Lama5	ITGAV_ITGB8
1245	Ependymal cells	DAM	Lama5	Sv2a
1246	Ependymal cells	DAM	Lama5	Sv2b
1247	Ependymal cells	DAM	Lamb1	Dag1
1248	Ependymal cells	DAM	Lamb1	ITGAV_ITGB8
1249	Ependymal cells	DAM	Lamb1	Sv2a
1250	Ependymal cells	DAM	Lamb1	Sv2b
1251	Ependymal cells	DAM	Lamb2	Dag1
1252	Ependymal cells	DAM	Lamb2	ITGAV_ITGB8
1253	Ependymal cells	DAM	Lamb2	Sv2a
1254	Ependymal cells	DAM	Lamb2	Sv2b
1255	Ependymal cells	DAM	Spp1	ITGAV_ITGB1
1256	Ependymal cells	DAM	Spp1	ITGAV_ITGB5
1257	Ependymal cells	Ependymal cells	App	Cd74
1258	Ependymal cells	Ependymal cells	Bmp7	BMPR1A_BMPR2
1259	Ependymal cells	Ependymal cells	Col1a2	ITGAV_ITGB8
1260	Ependymal cells	Ependymal cells	Col1a2	Sdc4
1261	Ependymal cells	Ependymal cells	Igf2	Igf1r
1262	Ependymal cells	Ependymal cells	Igf2	Igf2r
1263	Ependymal cells	Ependymal cells	Lama5	Dag1
1264	Ependymal cells	Ependymal cells	Lama5	ITGAV_ITGB8
1265	Ependymal cells	Ependymal cells	Lama5	Sv2a
1266	Ependymal cells	Ependymal cells	Lamb1	Dag1
1267	Ependymal cells	Ependymal cells	Lamb1	ITGAV_ITGB8
1268	Ependymal cells	Ependymal cells	Lamb1	Sv2a
1269	Ependymal cells	Ependymal cells	Lamb2	Dag1
1270	Ependymal cells	Ependymal cells	Lamb2	ITGAV_ITGB8
1271	Ependymal cells	Ependymal cells	Lamb2	Sv2a
1272	Ependymal cells	Ependymal cells	Spp1	ITGAV_ITGB1
1273	Ependymal cells	Ependymal cells	Spp1	ITGAV_ITGB5
1274	Ependymal cells	Fimbria	F11r	Jam3
1275	Ependymal cells	Fimbria	Lama5	Sv2a
1276	Ependymal cells	Fimbria	Lama5	Sv2b
1277	Ependymal cells	Fimbria	Lamb1	Sv2a
1278	Ependymal cells	Fimbria	Lamb1	Sv2b
1279	Ependymal cells	Fimbria	Lamb2	Sv2a
1280	Ependymal cells	Fimbria	Lamb2	Sv2b
1281	Ependymal cells	Hippocampus	Bmp6	ACVR1_BMPR2
1282	Ependymal cells	Hippocampus	Bmp6	BMPR1A_BMPR2
1283	Ependymal cells	Hippocampus	Bmp7	ACVR1_BMPR2
1284	Ependymal cells	Hippocampus	Bmp7	BMPR1A_BMPR2
1285	Ependymal cells	Hippocampus	Cntn1	Nrcam
1286	Ependymal cells	Hippocampus	Igf2	Igf1r
1287	Ependymal cells	Hippocampus	Lama5	Dag1
1288	Ependymal cells	Hippocampus	Lama5	Sv2a
1289	Ependymal cells	Hippocampus	Lama5	Sv2b
1290	Ependymal cells	Hippocampus	Lamb1	Dag1
1291	Ependymal cells	Hippocampus	Lamb1	Sv2a
1292	Ependymal cells	Hippocampus	Lamb1	Sv2b
1293	Ependymal cells	Hippocampus	Lamb2	Dag1
1294	Ependymal cells	Hippocampus	Lamb2	Sv2a
1295	Ependymal cells	Hippocampus	Lamb2	Sv2b
1296	Ependymal cells	Hippocampus	Sema3b	NRP2_PLXNA1
1297	Ependymal cells	Hippocampus	Sema3b	NRP2_PLXNA2
1298	Ependymal cells	Hippocampus	Sema3b	NRP2_PLXNA4
1299	Ependymal cells	IC	Bmp6	BMPR1A_BMPR2
1300	Ependymal cells	IC	Bmp7	BMPR1A_BMPR2
1301	Ependymal cells	IC	Col1a2	ITGAV_ITGB8
1302	Ependymal cells	IC	Col1a2	Sdc4
1303	Ependymal cells	IC	Col9a3	ITGAV_ITGB8
1304	Ependymal cells	IC	Col9a3	Sdc4
1305	Ependymal cells	IC	F11r	Jam3
1306	Ependymal cells	IC	Lama5	Dag1
1307	Ependymal cells	IC	Lama5	ITGAV_ITGB8
1308	Ependymal cells	IC	Lama5	Sv2a
1309	Ependymal cells	IC	Lama5	Sv2b
1310	Ependymal cells	IC	Lamb1	Dag1
1311	Ependymal cells	IC	Lamb1	ITGAV_ITGB8
1312	Ependymal cells	IC	Lamb1	Sv2a
1313	Ependymal cells	IC	Lamb1	Sv2b
1314	Ependymal cells	IC	Lamb2	Dag1
1315	Ependymal cells	IC	Lamb2	ITGAV_ITGB8
1316	Ependymal cells	IC	Lamb2	Sv2a
1317	Ependymal cells	IC	Lamb2	Sv2b
1318	Ependymal cells	IC	Mdk	Sdc4
1319	Ependymal cells	IC	Spp1	ITGAV_ITGB1
1320	Ependymal cells	Medial nucleus	Col1a2	ITGAV_ITGB8
1321	Ependymal cells	Medial nucleus	Col1a2	Sdc4
1322	Ependymal cells	Medial nucleus	Col9a3	ITGAV_ITGB8
1323	Ependymal cells	Medial nucleus	Lama5	Dag1
1324	Ependymal cells	Medial nucleus	Lama5	ITGAV_ITGB8
1325	Ependymal cells	Medial nucleus	Lama5	Sv2a
1326	Ependymal cells	Medial nucleus	Lama5	Sv2b
1327	Ependymal cells	Medial nucleus	Lamb1	Dag1
1328	Ependymal cells	Medial nucleus	Lamb1	ITGAV_ITGB8
1329	Ependymal cells	Medial nucleus	Lamb1	Sv2a
1330	Ependymal cells	Medial nucleus	Lamb1	Sv2b
1331	Ependymal cells	Medial nucleus	Lamb2	Dag1
1332	Ependymal cells	Medial nucleus	Lamb2	ITGAV_ITGB8
1333	Ependymal cells	Medial nucleus	Lamb2	Sv2a
1334	Ependymal cells	Medial nucleus	Lamb2	Sv2b
1335	Ependymal cells	Meningeal cells	Bmp6	BMPR1B_BMPR2
1336	Ependymal cells	Meningeal cells	Bmp7	BMPR1B_BMPR2
1337	Ependymal cells	Meningeal cells	Col1a2	ITGAV_ITGB8
1338	Ependymal cells	Meningeal cells	Col1a2	Sdc4
1339	Ependymal cells	Meningeal cells	Col9a3	ITGAV_ITGB8
1340	Ependymal cells	Meningeal cells	Col9a3	Sdc4
1341	Ependymal cells	Meningeal cells	Gas6	Tyro3
1342	Ependymal cells	Meningeal cells	Igf2	Igf1r
1343	Ependymal cells	Meningeal cells	Ins2	Insr
1344	Ependymal cells	Meningeal cells	Lama5	Dag1
1345	Ependymal cells	Meningeal cells	Lama5	ITGAV_ITGB8
1346	Ependymal cells	Meningeal cells	Lama5	Sv2a
1347	Ependymal cells	Meningeal cells	Lama5	Sv2b
1348	Ependymal cells	Meningeal cells	Lamb1	Dag1
1349	Ependymal cells	Meningeal cells	Lamb1	ITGAV_ITGB8
1350	Ependymal cells	Meningeal cells	Lamb1	Sv2a
1351	Ependymal cells	Meningeal cells	Lamb1	Sv2b
1352	Ependymal cells	Meningeal cells	Lamb2	Dag1
1353	Ependymal cells	Meningeal cells	Lamb2	ITGAV_ITGB8
1354	Ependymal cells	Meningeal cells	Lamb2	Sv2a
1355	Ependymal cells	Meningeal cells	Lamb2	Sv2b
1356	Ependymal cells	Meningeal cells	Pdgfa	Pdgfra
1357	Ependymal cells	Meningeal cells	Psap	Gpr37l1
1358	Ependymal cells	Meningeal cells	Spp1	ITGAV_ITGB1
1359	Ependymal cells	Meningeal cells	Spp1	ITGAV_ITGB5
1360	Ependymal cells	Microglia	Bmp6	BMPR1A_BMPR2
1361	Ependymal cells	Microglia	Bmp7	BMPR1A_BMPR2
1362	Ependymal cells	Microglia	Col1a2	ITGAV_ITGB8
1363	Ependymal cells	Microglia	Col1a2	Sdc4
1364	Ependymal cells	Microglia	Col9a3	ITGAV_ITGB8
1365	Ependymal cells	Microglia	Col9a3	Sdc4
1366	Ependymal cells	Microglia	F11r	Jam3
1367	Ependymal cells	Microglia	Igf2	Igf1r
1368	Ependymal cells	Microglia	Lama5	Dag1
1369	Ependymal cells	Microglia	Lama5	ITGAV_ITGB8
1370	Ependymal cells	Microglia	Lama5	Sv2a
1371	Ependymal cells	Microglia	Lama5	Sv2b
1372	Ependymal cells	Microglia	Lama5	Sv2c
1373	Ependymal cells	Microglia	Lamb1	Dag1
1374	Ependymal cells	Microglia	Lamb1	ITGAV_ITGB8
1375	Ependymal cells	Microglia	Lamb1	Sv2a
1376	Ependymal cells	Microglia	Lamb1	Sv2b
1377	Ependymal cells	Microglia	Lamb1	Sv2c
1378	Ependymal cells	Microglia	Lamb2	Dag1
1379	Ependymal cells	Microglia	Lamb2	ITGAV_ITGB8
1380	Ependymal cells	Microglia	Lamb2	Sv2a
1381	Ependymal cells	Microglia	Lamb2	Sv2b
1382	Ependymal cells	Microglia	Lamb2	Sv2c
1383	Ependymal cells	Microglia	Spp1	ITGAV_ITGB1
1384	Ependymal cells	Microglia	Spp1	ITGAV_ITGB5
1385	Ependymal cells	Microglia	Vegfa	Flt1
1386	Ependymal cells	Microglia	Vegfb	Flt1
1387	Ependymal cells	Oligodendrocytes	Bmp6	BMPR1A_BMPR2
1388	Ependymal cells	Oligodendrocytes	Bmp7	BMPR1A_BMPR2
1389	Ependymal cells	Oligodendrocytes	Col1a2	ITGAV_ITGB8
1390	Ependymal cells	Oligodendrocytes	Col1a2	Sdc4
1391	Ependymal cells	Oligodendrocytes	Col9a3	Sdc4
1392	Ependymal cells	Oligodendrocytes	F11r	Jam3
1393	Ependymal cells	Oligodendrocytes	Gas6	Axl
1394	Ependymal cells	Oligodendrocytes	Gas6	Tyro3
1395	Ependymal cells	Oligodendrocytes	Lama5	Dag1
1396	Ependymal cells	Oligodendrocytes	Lama5	ITGAV_ITGB8
1397	Ependymal cells	Oligodendrocytes	Lama5	Sv2a
1398	Ependymal cells	Oligodendrocytes	Lama5	Sv2b
1399	Ependymal cells	Oligodendrocytes	Lamb1	Dag1
1400	Ependymal cells	Oligodendrocytes	Lamb1	ITGAV_ITGB8
1401	Ependymal cells	Oligodendrocytes	Lamb1	Sv2a
1402	Ependymal cells	Oligodendrocytes	Lamb1	Sv2b
1403	Ependymal cells	Oligodendrocytes	Lamb2	Dag1
1404	Ependymal cells	Oligodendrocytes	Lamb2	ITGAV_ITGB8
1405	Ependymal cells	Oligodendrocytes	Lamb2	Sv2a
1406	Ependymal cells	Oligodendrocytes	Lamb2	Sv2b
1407	Ependymal cells	Oligodendrocytes	Spp1	ITGAV_ITGB1
1408	Ependymal cells	Oligodendrocytes	Spp1	ITGAV_ITGB5
1409	Ependymal cells	Piriform nucleus	Cntn1	Nrcam
1410	Ependymal cells	Piriform nucleus	Col1a2	ITGAV_ITGB8
1411	Ependymal cells	Piriform nucleus	Igf2	Igf1r
1412	Ependymal cells	Piriform nucleus	Lama5	Dag1
1413	Ependymal cells	Piriform nucleus	Lama5	ITGAV_ITGB8
1414	Ependymal cells	Piriform nucleus	Lama5	Sv2a
1415	Ependymal cells	Piriform nucleus	Lama5	Sv2b
1416	Ependymal cells	Piriform nucleus	Lamb1	Dag1
1417	Ependymal cells	Piriform nucleus	Lamb1	ITGAV_ITGB8
1418	Ependymal cells	Piriform nucleus	Lamb1	Sv2a
1419	Ependymal cells	Piriform nucleus	Lamb1	Sv2b
1420	Ependymal cells	Piriform nucleus	Lamb2	Dag1
1421	Ependymal cells	Piriform nucleus	Lamb2	ITGAV_ITGB8
1422	Ependymal cells	Piriform nucleus	Lamb2	Sv2a
1423	Ependymal cells	Piriform nucleus	Lamb2	Sv2b
1424	Ependymal cells	Piriform nucleus	Sema3b	NRP2_PLXNA1
1425	Ependymal cells	Piriform nucleus	Sema3b	NRP2_PLXNA2
1426	Ependymal cells	Piriform nucleus	Sema3b	NRP2_PLXNA4
1427	Ependymal cells	Stage 2 DAM	App	Cd74
1428	Ependymal cells	Stage 2 DAM	Cldn11	Cldn11
1429	Ependymal cells	Stage 2 DAM	Col1a2	ITGAV_ITGB8
1430	Ependymal cells	Stage 2 DAM	Col1a2	Sdc4
1431	Ependymal cells	Stage 2 DAM	Col9a3	ITGAV_ITGB8
1432	Ependymal cells	Stage 2 DAM	Col9a3	Sdc4
1433	Ependymal cells	Stage 2 DAM	F11r	F11r
1434	Ependymal cells	Stage 2 DAM	F11r	Jam2
1435	Ependymal cells	Stage 2 DAM	F11r	Jam3
1436	Ependymal cells	Stage 2 DAM	Gas6	Axl
1437	Ependymal cells	Stage 2 DAM	Gas6	Tyro3
1438	Ependymal cells	Stage 2 DAM	Igf2	Igf1r
1439	Ependymal cells	Stage 2 DAM	Lama5	Dag1
1440	Ependymal cells	Stage 2 DAM	Lama5	ITGAV_ITGB8
1441	Ependymal cells	Stage 2 DAM	Lama5	Sv2a
1442	Ependymal cells	Stage 2 DAM	Lama5	Sv2b
1443	Ependymal cells	Stage 2 DAM	Lama5	Sv2c
1444	Ependymal cells	Stage 2 DAM	Lamb1	Dag1
1445	Ependymal cells	Stage 2 DAM	Lamb1	ITGAV_ITGB8
1446	Ependymal cells	Stage 2 DAM	Lamb1	Sv2a
1447	Ependymal cells	Stage 2 DAM	Lamb1	Sv2b
1448	Ependymal cells	Stage 2 DAM	Lamb1	Sv2c
1449	Ependymal cells	Stage 2 DAM	Lamb2	Dag1
1450	Ependymal cells	Stage 2 DAM	Lamb2	ITGAV_ITGB8
1451	Ependymal cells	Stage 2 DAM	Lamb2	Sv2a
1452	Ependymal cells	Stage 2 DAM	Lamb2	Sv2b
1453	Ependymal cells	Stage 2 DAM	Lamb2	Sv2c
1454	Ependymal cells	Stage 2 DAM	Mdk	Lrp1
1455	Ependymal cells	Stage 2 DAM	Mdk	Ncl
1456	Ependymal cells	Stage 2 DAM	Mdk	Sdc4
1457	Ependymal cells	Stage 2 DAM	Psap	Gpr37
1458	Ependymal cells	Stage 2 DAM	Psap	Gpr37l1
1459	Ependymal cells	Stage 2 DAM	Spp1	ITGAV_ITGB1
1460	Ependymal cells	Stage 2 DAM	Spp1	ITGAV_ITGB5
1461	Ependymal cells	Stage 2 DAM	Tgfb2	ACVR1B_TGFbR2
1462	Ependymal cells	Stage 2 DAM	Tgfb2	TGFbR1_R2
1463	Ependymal cells	Stage 2 DAM	Thy1	ITGAM_ITGB2
1464	Ependymal cells	Stage 2 DAM	Thy1	ITGAX_ITGB2
1465	Ependymal cells	Stage 2 DAM	Vegfa	Flt1
1466	Ependymal cells	Thalamus	Col1a2	ITGAV_ITGB8
1467	Ependymal cells	Thalamus	Col1a2	Sdc4
1468	Ependymal cells	Thalamus	Col9a3	ITGAV_ITGB8
1469	Ependymal cells	Thalamus	F11r	Jam2
1470	Ependymal cells	Thalamus	F11r	Jam3
1471	Ependymal cells	Thalamus	Igf2	Igf1r
1472	Ependymal cells	Thalamus	Lama5	Dag1
1473	Ependymal cells	Thalamus	Lama5	ITGAV_ITGB8
1474	Ependymal cells	Thalamus	Lama5	Sv2a
1475	Ependymal cells	Thalamus	Lama5	Sv2b
1476	Ependymal cells	Thalamus	Lamb1	Dag1
1477	Ependymal cells	Thalamus	Lamb1	ITGAV_ITGB8
1478	Ependymal cells	Thalamus	Lamb1	Sv2a
1479	Ependymal cells	Thalamus	Lamb1	Sv2b
1480	Ependymal cells	Thalamus	Lamb2	Dag1
1481	Ependymal cells	Thalamus	Lamb2	ITGAV_ITGB8
1482	Ependymal cells	Thalamus	Lamb2	Sv2a
1483	Ependymal cells	Thalamus	Lamb2	Sv2b
1484	Ependymal cells	Thalamus	Spp1	ITGAV_ITGB1
1485	Ependymal cells	Thalamus	Spp1	ITGAV_ITGB5
1486	Ependymal cells	Zona Incerta	Bmp7	BMPR1A_BMPR2
1487	Ependymal cells	Zona Incerta	Col1a2	ITGA3_ITGB1
1488	Ependymal cells	Zona Incerta	Col1a2	Sdc4
1489	Ependymal cells	Zona Incerta	Col9a3	ITGA3_ITGB1
1490	Ependymal cells	Zona Incerta	Col9a3	Sdc4
1491	Ependymal cells	Zona Incerta	F11r	Jam2
1492	Ependymal cells	Zona Incerta	Gas6	Axl
1493	Ependymal cells	Zona Incerta	Igf2	Igf1r
1494	Ependymal cells	Zona Incerta	Ins2	Insr
1495	Ependymal cells	Zona Incerta	Lama5	Dag1
1496	Ependymal cells	Zona Incerta	Lama5	ITGA3_ITGB1
1497	Ependymal cells	Zona Incerta	Lama5	Sv2a
1498	Ependymal cells	Zona Incerta	Lama5	Sv2b
1499	Ependymal cells	Zona Incerta	Lama5	Sv2c
1500	Ependymal cells	Zona Incerta	Lamb1	Dag1
1501	Ependymal cells	Zona Incerta	Lamb1	ITGA3_ITGB1
1502	Ependymal cells	Zona Incerta	Lamb1	Sv2a
1503	Ependymal cells	Zona Incerta	Lamb1	Sv2b
1504	Ependymal cells	Zona Incerta	Lamb1	Sv2c
1505	Ependymal cells	Zona Incerta	Lamb2	Dag1
1506	Ependymal cells	Zona Incerta	Lamb2	ITGA3_ITGB1
1507	Ependymal cells	Zona Incerta	Lamb2	Sv2a
1508	Ependymal cells	Zona Incerta	Lamb2	Sv2b
1509	Ependymal cells	Zona Incerta	Lamb2	Sv2c
1510	Ependymal cells	Zona Incerta	Nampt	Insr
1511	Fimbria	Amygdala	Cntn2	CNTN2_CNTNAP2
1512	Fimbria	Amygdala	Cntn2	Cntn2
1513	Fimbria	Amygdala	Cntn2	L1cam
1514	Fimbria	Amygdala	Efnb3	Epha4
1515	Fimbria	Amygdala	Efnb3	Ephb6
1516	Fimbria	Amygdala	Ncam1	Fgfr1
1517	Fimbria	Amygdala	Ncam1	L1cam
1518	Fimbria	Amygdala	Npy	Gpr83
1519	Fimbria	Amygdala	Npy	Npy2r
1520	Fimbria	Astrocytes	Cntn2	CNTN2_CNTNAP2
1521	Fimbria	Astrocytes	Cntn2	Cntn2
1522	Fimbria	Astrocytes	Cntn2	L1cam
1523	Fimbria	Astrocytes	Ncam1	L1cam
1524	Fimbria	Astrocytes	Psap	Gpr37
1525	Fimbria	BNST	Cntn2	CNTN2_CNTNAP2
1526	Fimbria	BNST	Cntn2	Cntn2
1527	Fimbria	BNST	Cntn2	L1cam
1528	Fimbria	BNST	Efnb3	Epha4
1529	Fimbria	BNST	Efnb3	Ephb1
1530	Fimbria	Caudate Putamen	Cntn2	CNTN2_CNTNAP2
1531	Fimbria	Caudate Putamen	Cntn2	Cntn2
1532	Fimbria	Caudate Putamen	Cntn2	L1cam
1533	Fimbria	Caudate Putamen	Efnb3	Epha4
1534	Fimbria	Caudate Putamen	Efnb3	Ephb1
1535	Fimbria	Caudate Putamen	Efnb3	Ephb6
1536	Fimbria	Caudate Putamen	Ncam1	L1cam
1537	Fimbria	Caudate Putamen	Nfasc	CNTN1_CNTNAP1
1538	Fimbria	Caudate Putamen	Vegfb	Flt1
1539	Fimbria	Corpus Collusum	Cntn2	Cntn2
1540	Fimbria	Corpus Collusum	Efnb3	Ephb1
1541	Fimbria	Corpus Collusum	Grn	Sort1
1542	Fimbria	Corpus Collusum	Ptn	Sdc4
1543	Fimbria	Corpus Collusum	Sema4d	Plxnb1
1544	Fimbria	Cortex	Cntn2	CNTN2_CNTNAP2
1545	Fimbria	Cortex	Cntn2	Cntn2
1546	Fimbria	Cortex	Cntn2	L1cam
1547	Fimbria	Cortex	Efnb3	Epha4
1548	Fimbria	Cortex	Grn	Sort1
1549	Fimbria	Cortex	Ncam1	L1cam
1550	Fimbria	Cortex	Nfasc	CNTN1_CNTNAP1
1551	Fimbria	Cortex	Nrxn1	Nlgn2
1552	Fimbria	Cortex	Nrxn1	Nlgn3
1553	Fimbria	Cortex	Nrxn2	Nlgn2
1554	Fimbria	Cortex	Nrxn2	Nlgn3
1555	Fimbria	Cortex	Nrxn3	Nlgn2
1556	Fimbria	Cortex	Nrxn3	Nlgn3
1557	Fimbria	Cortex	Sema6d	Plxna1
1558	Fimbria	DAM	Cntn2	CNTN2_CNTNAP2
1559	Fimbria	DAM	Cntn2	Cntn2
1560	Fimbria	DAM	Cntn2	L1cam
1561	Fimbria	DAM	Cx3cl1	Cx3cr1
1562	Fimbria	DAM	Jam3	Jam3
1563	Fimbria	DAM	Ncam1	L1cam
1564	Fimbria	DAM	Ncam1	Ncam1
1565	Fimbria	DAM	Ptn	Sdc3
1566	Fimbria	DAM	Sema4d	Plxnb2
1567	Fimbria	Ependymal cells	App	Cd74
1568	Fimbria	Ependymal cells	Jam3	F11r
1569	Fimbria	Ependymal cells	Sema4d	Plxnb2
1570	Fimbria	Fimbria	Cntn2	Cntn2
1571	Fimbria	Fimbria	Ncam1	Ncam1
1572	Fimbria	Hippocampus	Agt	Mas1
1573	Fimbria	Hippocampus	Cntn1	Nrcam
1574	Fimbria	Hippocampus	Grn	Sort1
1575	Fimbria	Hippocampus	Ncam1	Ncam1
1576	Fimbria	Hippocampus	Nfasc	CNTN1_CNTNAP1
1577	Fimbria	Hippocampus	Npy	Npy2r
1578	Fimbria	IC	Cntn2	CNTN2_CNTNAP2
1579	Fimbria	IC	Cntn2	Cntn2
1580	Fimbria	IC	Cntn2	L1cam
1581	Fimbria	IC	Ncam1	L1cam
1582	Fimbria	IC	Ncam1	Ncam1
1583	Fimbria	IC	Psap	Gpr37
1584	Fimbria	IC	Ptn	Sdc4
1585	Fimbria	Medial nucleus	Cntn2	CNTN2_CNTNAP2
1586	Fimbria	Medial nucleus	Cntn2	Cntn2
1587	Fimbria	Medial nucleus	Cntn2	L1cam
1588	Fimbria	Medial nucleus	Jam3	Jam2
1589	Fimbria	Medial nucleus	Ncam1	Ncam1
1590	Fimbria	Meningeal cells	Cntn2	CNTN2_CNTNAP2
1591	Fimbria	Meningeal cells	Cntn2	L1cam
1592	Fimbria	Microglia	Cntn2	CNTN2_CNTNAP2
1593	Fimbria	Microglia	Cntn2	Cntn2
1594	Fimbria	Microglia	Cntn2	L1cam
1595	Fimbria	Microglia	Efnb3	Ephb1
1596	Fimbria	Microglia	Ncam1	Fgfr1
1597	Fimbria	Microglia	Ncam1	L1cam
1598	Fimbria	Microglia	Ncam1	Ncam1
1599	Fimbria	Microglia	Npy	Gpr83
1600	Fimbria	Microglia	Nrxn1	Nlgn1
1601	Fimbria	Microglia	Nrxn2	Nlgn1
1602	Fimbria	Microglia	Nrxn3	Nlgn1
1603	Fimbria	Microglia	Penk	Oprl1
1604	Fimbria	Microglia	Ptn	Sdc3
1605	Fimbria	Microglia	Sema6d	Plxna1
1606	Fimbria	Microglia	Vegfb	Flt1
1607	Fimbria	Oligodendrocytes	Cntn2	CNTN2_CNTNAP2
1608	Fimbria	Oligodendrocytes	Cntn2	Cntn2
1609	Fimbria	Oligodendrocytes	Cntn2	L1cam
1610	Fimbria	Oligodendrocytes	Jam3	Jam2
1611	Fimbria	Oligodendrocytes	Ncam1	Fgfr1
1612	Fimbria	Oligodendrocytes	Ncam1	L1cam
1613	Fimbria	Piriform nucleus	Agt	Mas1
1614	Fimbria	Piriform nucleus	Cntn1	Nrcam
1615	Fimbria	Piriform nucleus	Cntn2	L1cam
1616	Fimbria	Piriform nucleus	Grn	Sort1
1617	Fimbria	Piriform nucleus	Ncam1	L1cam
1618	Fimbria	Piriform nucleus	Ncam1	Ncam1
1619	Fimbria	Stage 2 DAM	App	Cd74
1620	Fimbria	Stage 2 DAM	Cldn11	Cldn11
1621	Fimbria	Stage 2 DAM	Cntn2	CNTN2_CNTNAP2
1622	Fimbria	Stage 2 DAM	Cntn2	Cntn2
1623	Fimbria	Stage 2 DAM	Cntn2	L1cam
1624	Fimbria	Stage 2 DAM	Efnb3	Epha4
1625	Fimbria	Stage 2 DAM	Jam3	F11r
1626	Fimbria	Stage 2 DAM	Jam3	ITGAM_ITGB2
1627	Fimbria	Stage 2 DAM	Mag	Mag
1628	Fimbria	Stage 2 DAM	Ncam1	Fgfr1
1629	Fimbria	Stage 2 DAM	Ncam1	L1cam
1630	Fimbria	Stage 2 DAM	Psap	Gpr37
1631	Fimbria	Stage 2 DAM	Ptn	Ncl
1632	Fimbria	Stage 2 DAM	Ptn	Sdc4
1633	Fimbria	Stage 2 DAM	Thy1	ITGAM_ITGB2
1634	Fimbria	Stage 2 DAM	Thy1	ITGAX_ITGB2
1635	Fimbria	Thalamus	Cntn2	CNTN2_CNTNAP2
1636	Fimbria	Thalamus	Cntn2	Cntn2
1637	Fimbria	Thalamus	Cntn2	L1cam
1638	Fimbria	Thalamus	Ncam1	L1cam
1639	Fimbria	Thalamus	Nfasc	CNTN1_CNTNAP1
1640	Fimbria	Zona Incerta	Cntn2	CNTN2_CNTNAP2
1641	Fimbria	Zona Incerta	Cntn2	Cntn2
1642	Fimbria	Zona Incerta	Cntn2	L1cam
1643	Fimbria	Zona Incerta	Efnb3	Ephb6
1644	Fimbria	Zona Incerta	Jam3	Jam2
1645	Fimbria	Zona Incerta	Ncam1	L1cam
1646	Fimbria	Zona Incerta	Penk	Oprl1
1647	Fimbria	Zona Incerta	Psap	Gpr37
1648	Hippocampus	Amygdala	Efna3	Epha5
1649	Hippocampus	Amygdala	Lamb1	Dag1
1650	Hippocampus	Amygdala	Lamb1	ITGAV_ITGB8
1651	Hippocampus	Amygdala	Lamb1	Sv2a
1652	Hippocampus	Amygdala	Lamb1	Sv2b
1653	Hippocampus	Amygdala	Lamb1	Sv2c
1654	Hippocampus	Amygdala	Npy	Gpr83
1655	Hippocampus	Amygdala	Npy	Npy2r
1656	Hippocampus	Amygdala	Nrxn3	Nlgn2
1657	Hippocampus	Amygdala	Nrxn3	Nlgn3
1658	Hippocampus	Amygdala	Sema5a	Plxna1
1659	Hippocampus	Astrocytes	Cntn1	Nrcam
1660	Hippocampus	Astrocytes	Lamb1	Dag1
1661	Hippocampus	Astrocytes	Lamb1	Sv2a
1662	Hippocampus	Astrocytes	Lamb1	Sv2b
1663	Hippocampus	Astrocytes	Nrxn3	Nlgn2
1664	Hippocampus	Astrocytes	Nrxn3	Nlgn3
1665	Hippocampus	Astrocytes	Psap	Gpr37
1666	Hippocampus	BNST	Lamb1	Sv2a
1667	Hippocampus	Caudate Putamen	Efnb3	Ephb1
1668	Hippocampus	Caudate Putamen	Il16	Cd4
1669	Hippocampus	Caudate Putamen	Lamb1	Dag1
1670	Hippocampus	Caudate Putamen	Lamb1	ITGAV_ITGB8
1671	Hippocampus	Caudate Putamen	Lamb1	Sv2a
1672	Hippocampus	Caudate Putamen	Lamb1	Sv2b
1673	Hippocampus	Caudate Putamen	Lamb1	Sv2c
1674	Hippocampus	Caudate Putamen	Nrxn3	Nlgn1
1675	Hippocampus	Caudate Putamen	Nrxn3	Nlgn2
1676	Hippocampus	Caudate Putamen	Nrxn3	Nlgn3
1677	Hippocampus	Caudate Putamen	Sema3e	Plxnd1
1678	Hippocampus	Caudate Putamen	Vegfb	Flt1
1679	Hippocampus	Corpus Collusum	Lamb1	ITGAV_ITGB8
1680	Hippocampus	Corpus Collusum	Lamb1	Sv2a
1681	Hippocampus	Corpus Collusum	Lamb1	Sv2b
1682	Hippocampus	Cortex	Cntn1	Nrcam
1683	Hippocampus	Cortex	Lamb1	Dag1
1684	Hippocampus	Cortex	Lamb1	Sv2a
1685	Hippocampus	Cortex	Lamb1	Sv2b
1686	Hippocampus	Cortex	Nectin3	Nectin1
1687	Hippocampus	Cortex	Nrxn1	Nlgn2
1688	Hippocampus	Cortex	Nrxn1	Nlgn3
1689	Hippocampus	Cortex	Nrxn2	Nlgn2
1690	Hippocampus	Cortex	Nrxn2	Nlgn3
1691	Hippocampus	Cortex	Nrxn3	Nlgn2
1692	Hippocampus	Cortex	Nrxn3	Nlgn3
1693	Hippocampus	Cortex	Sema3e	Plxnd1
1694	Hippocampus	Cortex	Sema5a	Plxna1
1695	Hippocampus	Cortex	Sema7a	Plxnc1
1696	Hippocampus	DAM	Cntn1	Nrcam
1697	Hippocampus	DAM	Cx3cl1	Cx3cr1
1698	Hippocampus	DAM	Il34	Csf1r
1699	Hippocampus	DAM	Lamb1	Dag1
1700	Hippocampus	DAM	Lamb1	ITGAV_ITGB8
1701	Hippocampus	DAM	Lamb1	Sv2a
1702	Hippocampus	DAM	Lamb1	Sv2b
1703	Hippocampus	DAM	Nrxn3	Nlgn2
1704	Hippocampus	DAM	Nrxn3	Nlgn3
1705	Hippocampus	DAM	Ptn	Sdc3
1706	Hippocampus	Ependymal cells	App	Cd74
1707	Hippocampus	Ependymal cells	Lamb1	Dag1
1708	Hippocampus	Ependymal cells	Lamb1	ITGAV_ITGB8
1709	Hippocampus	Ependymal cells	Lamb1	Sv2a
1710	Hippocampus	Ependymal cells	Ptn	Sdc2
1711	Hippocampus	Ependymal cells	Ptn	Sdc4
1712	Hippocampus	Ependymal cells	Tnr	Sdc4
1713	Hippocampus	Fimbria	Lamb1	Sv2a
1714	Hippocampus	Fimbria	Lamb1	Sv2b
1715	Hippocampus	Fimbria	Ncam1	Ncam1
1716	Hippocampus	Hippocampus	Cntn1	Nrcam
1717	Hippocampus	Hippocampus	Efna3	Epha4
1718	Hippocampus	Hippocampus	Efna3	Epha5
1719	Hippocampus	Hippocampus	Efna3	Epha7
1720	Hippocampus	Hippocampus	Efnb3	Epha4
1721	Hippocampus	Hippocampus	Lamb1	Dag1
1722	Hippocampus	Hippocampus	Lamb1	Sv2a
1723	Hippocampus	Hippocampus	Lamb1	Sv2b
1724	Hippocampus	Hippocampus	Npy	Npy2r
1725	Hippocampus	Hippocampus	Nrxn3	Nlgn1
1726	Hippocampus	Hippocampus	Nrxn3	Nlgn2
1727	Hippocampus	Hippocampus	Nrxn3	Nlgn3
1728	Hippocampus	Hippocampus	Sema5a	Plxna1
1729	Hippocampus	Hippocampus	Sema6b	Plxna4
1730	Hippocampus	IC	Lamb1	Dag1
1731	Hippocampus	IC	Lamb1	ITGAV_ITGB8
1732	Hippocampus	IC	Lamb1	Sv2a
1733	Hippocampus	IC	Lamb1	Sv2b
1734	Hippocampus	IC	Ncam1	Ncam1
1735	Hippocampus	IC	Psap	Gpr37
1736	Hippocampus	IC	Tnr	Sdc4
1737	Hippocampus	Medial nucleus	Cdh2	Cdh2
1738	Hippocampus	Medial nucleus	Cntn1	Nrcam
1739	Hippocampus	Medial nucleus	Lamb1	Dag1
1740	Hippocampus	Medial nucleus	Lamb1	ITGAV_ITGB8
1741	Hippocampus	Medial nucleus	Lamb1	Sv2a
1742	Hippocampus	Medial nucleus	Lamb1	Sv2b
1743	Hippocampus	Medial nucleus	Lrrc4c	Ntng1
1744	Hippocampus	Medial nucleus	Ncam1	L1cam
1745	Hippocampus	Medial nucleus	Nrxn3	Nlgn2
1746	Hippocampus	Medial nucleus	Nrxn3	Nlgn3
1747	Hippocampus	Medial nucleus	Sema7a	Plxnc1
1748	Hippocampus	Meningeal cells	Lamb1	Dag1
1749	Hippocampus	Meningeal cells	Lamb1	ITGAV_ITGB8
1750	Hippocampus	Meningeal cells	Lamb1	Sv2a
1751	Hippocampus	Meningeal cells	Lamb1	Sv2b
1752	Hippocampus	Meningeal cells	Sema3e	Plxnd1
1753	Hippocampus	Microglia	Agrn	Dag1
1754	Hippocampus	Microglia	Cntn1	Nrcam
1755	Hippocampus	Microglia	Efnb3	Ephb1
1756	Hippocampus	Microglia	Il34	Csf1r
1757	Hippocampus	Microglia	Lamb1	Dag1
1758	Hippocampus	Microglia	Lamb1	ITGAV_ITGB8
1759	Hippocampus	Microglia	Lamb1	Sv2a
1760	Hippocampus	Microglia	Lamb1	Sv2b
1761	Hippocampus	Microglia	Lamb1	Sv2c
1762	Hippocampus	Microglia	Npy	Gpr83
1763	Hippocampus	Microglia	Nrxn1	Nlgn1
1764	Hippocampus	Microglia	Nrxn2	Nlgn1
1765	Hippocampus	Microglia	Nrxn3	Nlgn1
1766	Hippocampus	Microglia	Nrxn3	Nlgn2
1767	Hippocampus	Microglia	Sema5a	Plxna1
1768	Hippocampus	Microglia	Vegfb	Flt1
1769	Hippocampus	Oligodendrocytes	Lamb1	Dag1
1770	Hippocampus	Oligodendrocytes	Lamb1	ITGAV_ITGB8
1771	Hippocampus	Oligodendrocytes	Lamb1	Sv2a
1772	Hippocampus	Oligodendrocytes	Lamb1	Sv2b
1773	Hippocampus	Oligodendrocytes	Ncam1	Ncam1
1774	Hippocampus	Piriform nucleus	Cadm3	Cadm3
1775	Hippocampus	Piriform nucleus	Cdh2	Cdh2
1776	Hippocampus	Piriform nucleus	Efna3	Epha5
1777	Hippocampus	Piriform nucleus	Efna3	Epha7
1778	Hippocampus	Piriform nucleus	Lamb1	Dag1
1779	Hippocampus	Piriform nucleus	Lamb1	ITGAV_ITGB8
1780	Hippocampus	Piriform nucleus	Lamb1	Sv2a
1781	Hippocampus	Piriform nucleus	Lamb1	Sv2b
1782	Hippocampus	Piriform nucleus	Ncam1	L1cam
1783	Hippocampus	Piriform nucleus	Nectin3	Nectin1
1784	Hippocampus	Piriform nucleus	Nrxn3	Nlgn2
1785	Hippocampus	Piriform nucleus	Nrxn3	Nlgn3
1786	Hippocampus	Piriform nucleus	Sema5a	Plxna1
1787	Hippocampus	Piriform nucleus	Sema6b	Plxna2
1788	Hippocampus	Stage 2 DAM	App	Cd74
1789	Hippocampus	Stage 2 DAM	Bdnf	Ntrk2
1790	Hippocampus	Stage 2 DAM	Cntn1	Nrcam
1791	Hippocampus	Stage 2 DAM	Il34	Csf1r
1792	Hippocampus	Stage 2 DAM	Lamb1	Dag1
1793	Hippocampus	Stage 2 DAM	Lamb1	ITGAV_ITGB8
1794	Hippocampus	Stage 2 DAM	Lamb1	Sv2a
1795	Hippocampus	Stage 2 DAM	Lamb1	Sv2b
1796	Hippocampus	Stage 2 DAM	Lamb1	Sv2c
1797	Hippocampus	Stage 2 DAM	Psap	Gpr37
1798	Hippocampus	Stage 2 DAM	Ptn	Sdc4
1799	Hippocampus	Stage 2 DAM	Tgfb2	ACVR1B_TGFbR2
1800	Hippocampus	Stage 2 DAM	Tgfb2	TGFbR1_R2
1801	Hippocampus	Stage 2 DAM	Thy1	ITGAM_ITGB2
1802	Hippocampus	Stage 2 DAM	Thy1	ITGAX_ITGB2
1803	Hippocampus	Stage 2 DAM	Tnr	Sdc4
1804	Hippocampus	Thalamus	Efna3	Epha4
1805	Hippocampus	Thalamus	Efnb3	Epha4
1806	Hippocampus	Thalamus	Lamb1	Dag1
1807	Hippocampus	Thalamus	Lamb1	ITGAV_ITGB8
1808	Hippocampus	Thalamus	Lamb1	Sv2a
1809	Hippocampus	Thalamus	Lamb1	Sv2b
1810	Hippocampus	Thalamus	Lrrc4c	Ntng1
1811	Hippocampus	Thalamus	Ncam1	L1cam
1812	Hippocampus	Zona Incerta	Cntn1	Nrcam
1813	Hippocampus	Zona Incerta	Lamb1	Dag1
1814	Hippocampus	Zona Incerta	Lamb1	ITGA3_ITGB1
1815	Hippocampus	Zona Incerta	Lamb1	Sv2a
1816	Hippocampus	Zona Incerta	Lamb1	Sv2b
1817	Hippocampus	Zona Incerta	Lamb1	Sv2c
1818	Hippocampus	Zona Incerta	Nampt	Insr
1819	Hippocampus	Zona Incerta	Ncam1	Ncam1
1820	Hippocampus	Zona Incerta	Penk	Oprl1
1821	Hippocampus	Zona Incerta	Psap	Gpr37
1822	Hippocampus	Zona Incerta	Sema5a	Plxna1
1823	IC	Amygdala	Cntn2	CNTN2_CNTNAP2
1824	IC	Amygdala	Efnb3	Ephb6
1825	IC	Amygdala	Ncam1	Fgfr1
1826	IC	Amygdala	Ncam1	L1cam
1827	IC	Amygdala	Ncam1	Ncam1
1828	IC	Amygdala	Sema6d	Plxna1
1829	IC	Astrocytes	Ncam1	L1cam
1830	IC	Astrocytes	Ncam1	Ncam1
1831	IC	Astrocytes	Psap	Gpr37
1832	IC	BNST	Efnb3	Ephb1
1833	IC	BNST	Fgf1	Fgfr2
1834	IC	BNST	Fgf1	Fgfr3
1835	IC	Caudate Putamen	Cntn2	CNTN2_CNTNAP2
1836	IC	Caudate Putamen	Efnb3	Epha4
1837	IC	Caudate Putamen	Efnb3	Ephb1
1838	IC	Caudate Putamen	Efnb3	Ephb6
1839	IC	Caudate Putamen	Gas6	Tyro3
1840	IC	Caudate Putamen	Mag	Mag
1841	IC	Caudate Putamen	Ncam1	L1cam
1842	IC	Caudate Putamen	Spp1	ITGAV_ITGB5
1843	IC	Caudate Putamen	Vegfb	Flt1
1844	IC	Corpus Collusum	Efnb3	Ephb1
1845	IC	Corpus Collusum	Fgf1	Fgfr2
1846	IC	Corpus Collusum	Jam3	Jam3
1847	IC	Corpus Collusum	Mdk	Sdc4
1848	IC	Corpus Collusum	Ncam1	Ncam1
1849	IC	Cortex	Efnb3	Epha4
1850	IC	Cortex	Gas6	Tyro3
1851	IC	Cortex	Ncam1	L1cam
1852	IC	Cortex	Ncam1	Ncam1
1853	IC	Cortex	Nfasc	CNTN1_CNTNAP1
1854	IC	Cortex	Nrxn1	Nlgn2
1855	IC	Cortex	Nrxn1	Nlgn3
1856	IC	Cortex	Nrxn2	Nlgn2
1857	IC	Cortex	Nrxn2	Nlgn3
1858	IC	Cortex	Nrxn3	Nlgn2
1859	IC	Cortex	Nrxn3	Nlgn3
1860	IC	Cortex	Sema6d	Plxna1
1861	IC	Cortex	Sema7a	Plxnc1
1862	IC	DAM	Cldn11	Cldn11
1863	IC	DAM	Cx3cl1	Cx3cr1
1864	IC	DAM	Efnb3	Epha4
1865	IC	DAM	Gas6	Axl
1866	IC	DAM	Mag	Mag
1867	IC	DAM	Ncam1	L1cam
1868	IC	DAM	Ncam1	Ncam1
1869	IC	DAM	Ptn	Sdc3
1870	IC	DAM	Spp1	ITGAV_ITGB1
1871	IC	DAM	Spp1	ITGAV_ITGB5
1872	IC	Ependymal cells	App	Cd74
1873	IC	Ependymal cells	Jam3	F11r
1874	IC	Ependymal cells	Ptn	Sdc2
1875	IC	Ependymal cells	Ptn	Sdc4
1876	IC	Ependymal cells	Spp1	ITGAV_ITGB1
1877	IC	Ependymal cells	Spp1	ITGAV_ITGB5
1878	IC	Fimbria	Cntn2	Cntn2
1879	IC	Fimbria	Fgf1	Fgfr2
1880	IC	Fimbria	Ncam1	Ncam1
1881	IC	Hippocampus	Agt	Mas1
1882	IC	Hippocampus	Cntn1	Nrcam
1883	IC	Hippocampus	Fgf1	Fgfr1
1884	IC	Hippocampus	Ncam1	Ncam1
1885	IC	Hippocampus	Nfasc	CNTN1_CNTNAP1
1886	IC	Hippocampus	Sema6d	Plxna1
1887	IC	IC	Mag	Mag
1888	IC	IC	Mdk	Sdc4
1889	IC	IC	Ncam1	L1cam
1890	IC	IC	Ncam1	Ncam1
1891	IC	IC	Psap	Gpr37
1892	IC	IC	Ptn	Sdc4
1893	IC	IC	Spp1	ITGAV_ITGB1
1894	IC	Medial nucleus	Cdh2	Cdh2
1895	IC	Medial nucleus	Jam3	Jam2
1896	IC	Medial nucleus	Lrrc4c	Ntng1
1897	IC	Medial nucleus	Ncam1	Ncam1
1898	IC	Medial nucleus	Sema7a	Plxnc1
1899	IC	Meningeal cells	Cldn11	Cldn11
1900	IC	Meningeal cells	Spp1	ITGAV_ITGB1
1901	IC	Meningeal cells	Spp1	ITGAV_ITGB5
1902	IC	Microglia	Cldn11	Cldn11
1903	IC	Microglia	Efnb3	Ephb1
1904	IC	Microglia	Mag	Mag
1905	IC	Microglia	Ncam1	Fgfr1
1906	IC	Microglia	Ncam1	L1cam
1907	IC	Microglia	Ncam1	Ncam1
1908	IC	Microglia	Nrxn1	Nlgn1
1909	IC	Microglia	Nrxn2	Nlgn1
1910	IC	Microglia	Nrxn3	Nlgn1
1911	IC	Microglia	Sema6d	Plxna1
1912	IC	Microglia	Spp1	ITGAV_ITGB1
1913	IC	Microglia	Spp1	ITGAV_ITGB5
1914	IC	Microglia	Vegfb	Flt1
1915	IC	Oligodendrocytes	Cntn2	CNTN2_CNTNAP2
1916	IC	Oligodendrocytes	Cntn2	Cntn2
1917	IC	Oligodendrocytes	Jam3	Jam2
1918	IC	Oligodendrocytes	Ncam1	Fgfr1
1919	IC	Oligodendrocytes	Ncam1	L1cam
1920	IC	Oligodendrocytes	Ncam1	Ncam1
1921	IC	Oligodendrocytes	Spp1	ITGAV_ITGB1
1922	IC	Oligodendrocytes	Spp1	ITGAV_ITGB5
1923	IC	Piriform nucleus	Agt	Mas1
1924	IC	Piriform nucleus	Cdh2	Cdh2
1925	IC	Piriform nucleus	Cntn2	L1cam
1926	IC	Piriform nucleus	Gas6	Tyro3
1927	IC	Piriform nucleus	L1cam	L1cam
1928	IC	Piriform nucleus	Ncam1	L1cam
1929	IC	Piriform nucleus	Ncam1	Ncam1
1930	IC	Stage 2 DAM	App	Cd74
1931	IC	Stage 2 DAM	Cldn11	Cldn11
1932	IC	Stage 2 DAM	Efnb3	Epha4
1933	IC	Stage 2 DAM	Jam3	F11r
1934	IC	Stage 2 DAM	Jam3	ITGAM_ITGB2
1935	IC	Stage 2 DAM	Jam3	Jam2
1936	IC	Stage 2 DAM	Mag	Mag
1937	IC	Stage 2 DAM	Mdk	Lrp1
1938	IC	Stage 2 DAM	Mdk	Ncl
1939	IC	Stage 2 DAM	Mdk	Sdc4
1940	IC	Stage 2 DAM	Ncam1	Fgfr1
1941	IC	Stage 2 DAM	Ncam1	L1cam
1942	IC	Stage 2 DAM	Ncam1	Ncam1
1943	IC	Stage 2 DAM	Psap	Gpr37
1944	IC	Stage 2 DAM	Ptn	Sdc4
1945	IC	Stage 2 DAM	Spp1	ITGAV_ITGB1
1946	IC	Stage 2 DAM	Spp1	ITGAV_ITGB5
1947	IC	Stage 2 DAM	Thy1	ITGAM_ITGB2
1948	IC	Stage 2 DAM	Thy1	ITGAX_ITGB2
1949	IC	Thalamus	Cntn2	L1cam
1950	IC	Thalamus	Efnb3	Epha4
1951	IC	Thalamus	Jam3	Jam2
1952	IC	Thalamus	L1cam	L1cam
1953	IC	Thalamus	Lrrc4c	Ntng1
1954	IC	Thalamus	Ncam1	L1cam
1955	IC	Thalamus	Ncam1	Ncam1
1956	IC	Thalamus	Nfasc	CNTN1_CNTNAP1
1957	IC	Thalamus	Spp1	ITGAV_ITGB1
1958	IC	Thalamus	Spp1	ITGAV_ITGB5
1959	IC	Zona Incerta	Cntn2	CNTN2_CNTNAP2
1960	IC	Zona Incerta	Fgf1	Fgfr3
1961	IC	Zona Incerta	Jam3	Jam2
1962	IC	Zona Incerta	Mag	Mag
1963	IC	Zona Incerta	Ncam1	L1cam
1964	IC	Zona Incerta	Ncam1	Ncam1
1965	IC	Zona Incerta	Penk	Oprl1
1966	IC	Zona Incerta	Psap	Gpr37
1967	IC	Zona Incerta	Sema6d	Plxna1
1968	Medial nucleus	Amygdala	Cdh2	Cdh2
1969	Medial nucleus	Amygdala	Cntn2	CNTN2_CNTNAP2
1970	Medial nucleus	Amygdala	Sema4g	Plxnb2
1971	Medial nucleus	Amygdala	Sema5a	Plxna1
1972	Medial nucleus	Amygdala	Sema6a	Plxna4
1973	Medial nucleus	Astrocytes	Cdh2	Cdh2
1974	Medial nucleus	Astrocytes	Cntn1	Nrcam
1975	Medial nucleus	Astrocytes	L1cam	L1cam
1976	Medial nucleus	Astrocytes	Nrxn1	Nlgn2
1977	Medial nucleus	Astrocytes	Psap	Gpr37
1978	Medial nucleus	Astrocytes	Sema6a	Plxna2
1979	Medial nucleus	BNST	Fgf1	Fgfr2
1980	Medial nucleus	BNST	Fgf1	Fgfr3
1981	Medial nucleus	BNST	Jam2	Jam2
1982	Medial nucleus	BNST	L1cam	L1cam
1983	Medial nucleus	Caudate Putamen	Cdh2	Cdh2
1984	Medial nucleus	Caudate Putamen	Cntn1	Nrcam
1985	Medial nucleus	Caudate Putamen	Cntn2	CNTN2_CNTNAP2
1986	Medial nucleus	Caudate Putamen	Efnb3	Ephb1
1987	Medial nucleus	Caudate Putamen	Gas6	Tyro3
1988	Medial nucleus	Caudate Putamen	Kitl	Kit
1989	Medial nucleus	Caudate Putamen	L1cam	L1cam
1990	Medial nucleus	Caudate Putamen	Nrxn1	Nlgn1
1991	Medial nucleus	Caudate Putamen	Vegfb	Flt1
1992	Medial nucleus	Corpus Collusum	Fgf1	Fgfr2
1993	Medial nucleus	Corpus Collusum	Grn	Sort1
1994	Medial nucleus	Cortex	Cdh2	Cdh2
1995	Medial nucleus	Cortex	Nrxn2	Nlgn2
1996	Medial nucleus	Cortex	Nrxn2	Nlgn3
1997	Medial nucleus	Cortex	Nrxn3	Nlgn2
1998	Medial nucleus	Cortex	Nrxn3	Nlgn3
1999	Medial nucleus	Cortex	Sema5a	Plxna1
[truncated: 1,903 more rows]
