# Supplementary material for: Human neural stem cells restore spatial memory in a transgenic Alzheimer’s disease mouse model by an immunomodulating mechanism
Source: Front Aging Neurosci. 2023 Dec 14;15:1306004. doi: 10.3389/fnagi.2023.1306004 (PMC10753006; doi:10.3389/fnagi.2023.1306004)
Supplement: Supplementary file 14 [file Table_14.XLSX]

## Sheet: LMM_all.brain.degs
gene	Description	Estimate	Std..Error	df	t.value	lower	upper	p_val_raw	p_val_adj	ICC_adjusted	ICC_conditional	ICC_unadjusted	comparison
0610006L08Rik	RIKEN cDNA 0610006L08 gene	5.94486	0.0442045	9.26048	134.486	5.84529	6.04443	1.47626e-16	3.02399e-15	0.289546	0.241483	0.241483	5XFAD versus WT
0610009B22Rik	RIKEN cDNA 0610009B22 gene	8.53358	0.317682	8.16273	26.862	7.80354	9.26362	2.95557e-09	4.06079e-09	0.536584	0.476598	0.476598	5XFAD versus WT
0610009L18Rik	RIKEN cDNA 0610009L18 gene	7.84812	0.408134	8.15713	19.2293	6.91011	8.78613	4.38891e-08	5.33747e-08	0.542233	0.403199	0.403199	5XFAD versus WT
0610010K14Rik	RIKEN cDNA 0610010K14 gene	9.22845	0.155023	7.94162	59.5295	8.87051	9.58639	8.20344e-12	1.96095e-11	0.552995	0.465175	0.465175	5XFAD versus WT
0610012G03Rik	RIKEN cDNA 0610012G03 gene	10.1221	0.539004	3.58744	18.7793	8.5552	11.689	0.000103288	0.00010441	0.885488	0.811049	0.811049	5XFAD versus WT
0610030E20Rik	RIKEN cDNA 0610030E20 gene	7.66605	0.152449	7.5437	50.2861	7.31077	8.02133	8.30488e-11	1.51272e-10	0.618398	0.540107	0.540107	5XFAD versus WT
0610033M10Rik	RIKEN cDNA 0610033M10 gene	5.97977	0.126425	8.48065	47.299	5.69109	6.26846	1.41795e-11	3.17532e-11	0.517781	0.459717	0.459717	5XFAD versus WT
0610038B21Rik	RIKEN cDNA 0610038B21 gene	6.34087	0.137327	7.05192	46.1736	6.01663	6.66512	5.15077e-10	7.92096e-10	0.663441	0.472112	0.472112	5XFAD versus WT
0610039K10Rik	RIKEN cDNA 0610039K10 gene	6.12578	0.0483612	9.47088	126.667	6.01721	6.23436	1.29049e-16	3.02399e-15	0.293955	0.0954275	0.0954275	5XFAD versus WT
0610040B10Rik	RIKEN cDNA 0610040B10 gene	6.49417	0.0706068	8.24023	91.9765	6.33217	6.65617	1.05166e-13	4.80257e-13	0.524152	0.0898105	0.0898105	5XFAD versus WT
0610040F04Rik	RIKEN cDNA 0610040F04 gene	6.33764	0.23631	8.39447	26.8192	5.79714	6.87815	1.97285e-09	2.76892e-09	0.530398	0.396342	0.396342	5XFAD versus WT
1010001B22Rik	RIKEN cDNA 1010001B22 gene	6.39071	0.189057	9.67582	33.8031	5.96755	6.81388	2.27225e-11	4.81664e-11	0.103977	0.0633159	0.0633159	5XFAD versus WT
1110002J07Rik	RIKEN cDNA 1110002J07 gene	6.08439	0.0830918	6.2795	73.2249	5.88325	6.28554	1.90771e-10	3.19743e-10	0.705217	0.560396	0.560396	5XFAD versus WT
1110004F10Rik	RIKEN cDNA 1110004F10 gene	10.219	0.116122	8.53684	88.0022	9.95413	10.4839	6.26755e-14	3.10683e-13	0.511775	0.318634	0.318634	5XFAD versus WT
1110006O24Rik	RIKEN cDNA 1110006O24 gene	6.48513	0.136173	9.1982	47.6242	6.17809	6.79216	2.51259e-12	7.01064e-12	0.383336	0.14945	0.14945	5XFAD versus WT
1110008P14Rik	bublin coiled coil protein	12.064	0.236842	5.28094	50.937	11.4648	12.6632	2.5804e-08	3.19772e-08	0.772576	0.546551	0.546551	5XFAD versus WT
1110012L19Rik	endothelium and lymphocyte associated ASCH domain 1	7.81851	0.154565	6.15252	50.5839	7.44257	8.19446	2.69394e-09	3.72445e-09	0.724383	0.700301	0.700301	5XFAD versus WT
1110017D15Rik	RIKEN cDNA 1110017D15 gene	7.15401	0.288479	9.64567	24.7991	6.50802	7.8	4.63177e-10	7.18669e-10	0.0511358	0.0504784	0.0504784	5XFAD versus WT
1110018N20Rik	RIKEN cDNA 1110018N20 gene	6.81656	0.0892049	9.50236	76.4146	6.61638	7.01674	1.41184e-14	9.01726e-14	0.275872	0.0880021	0.0880021	5XFAD versus WT
1110019D14Rik	RIKEN cDNA 1110019D14 gene	6.80724	0.236552	8.94942	28.7769	6.27166	7.34282	3.94788e-10	6.2004e-10	0.443987	0.356	0.356	5XFAD versus WT
1110020A21Rik	RIKEN cDNA 1110020A21 gene	6.54919	0.159231	9.54347	41.1302	6.19209	6.90629	4.57389e-12	1.17561e-11	0.173468	0.150821	0.150821	5XFAD versus WT
1110032A03Rik	RIKEN cDNA 1110032A03 gene	9.07489	0.105146	4.88599	86.3078	8.8027	9.34708	5.73298e-09	7.59166e-09	0.80508	0.65953	0.65953	5XFAD versus WT
1110032F04Rik	RIKEN cDNA 1110032F04 gene	7.73711	0.233569	8.8256	33.1255	7.20714	8.26707	1.44508e-10	2.49469e-10	0.4664	0.39983	0.39983	5XFAD versus WT
1110038B12Rik	RIKEN cDNA 1110038B12 gene	8.39795	0.145241	4.71877	57.8206	8.0178	8.7781	6.54488e-08	7.85397e-08	0.810709	0.602191	0.602191	5XFAD versus WT
1110038F14Rik	RIKEN cDNA 1110038F14 gene	8.35439	0.151225	6.92703	55.2448	7.99603	8.71274	2.02003e-10	3.36563e-10	0.668344	0.420923	0.420923	5XFAD versus WT
1110046J04Rik	RIKEN cDNA 1110046J04 gene	7.3551	0.145664	9.65165	50.4937	7.02894	7.68125	5.05395e-13	1.79393e-12	0.041808	0.0335607	0.0335607	5XFAD versus WT
1110059E24Rik	RIKEN cDNA 1110059E24 gene	8.51242	0.12027	9.17132	70.7778	8.24113	8.78372	7.12825e-14	3.4827e-13	0.395848	0.295604	0.295604	5XFAD versus WT
1110059G10Rik	RIKEN cDNA 1110059G10 gene	8.26293	0.172313	7.7736	47.953	7.86355	8.66231	6.81195e-11	1.2652e-10	0.591608	0.379802	0.379802	5XFAD versus WT
1110065P20Rik	RIKEN cDNA 1110065P20 gene	10.3631	0.394137	9.23567	26.2931	9.47493	11.2512	5.35066e-10	8.20778e-10	0.306584	0.188819	0.188819	5XFAD versus WT
1190001M18Rik	RIKEN cDNA 1190001M18 gene	5.94277	0.168196	9.53934	35.3324	5.56554	6.32	1.94919e-11	4.20656e-11	0.0180824	0.017407	0.017407	5XFAD versus WT
1190005I06Rik	RIKEN cDNA 1190005I06 gene	8.32121	0.276664	8.96123	30.0769	7.69494	8.94748	2.60998e-10	4.24995e-10	0.387772	0.260532	0.260532	5XFAD versus WT
1190007I07Rik	RIKEN cDNA 1190007I07 gene	8.16596	0.254085	9.58844	32.1388	7.59651	8.73541	4.35357e-11	8.53578e-11	0.150797	0.139958	0.139958	5XFAD versus WT
1500002C15Rik	RIKEN cDNA 1500002C15 gene	6.42165	0.283749	8.64298	22.6314	5.7757	7.0676	5.39074e-09	7.15602e-09	0.497469	0.420915	0.420915	5XFAD versus WT
1500002F19Rik	RIKEN cDNA 1500002F19 gene	6.73676	0.184774	9.62312	36.4595	6.32286	7.15065	1.22191e-11	2.78812e-11	0.0272167	0.016091	0.016091	5XFAD versus WT
1500004A13Rik	synaptotagmin XI	9.14527	0.101357	5.44753	90.2284	8.89103	9.3995	7.35831e-10	1.09757e-09	0.77464	0.448484	0.448484	5XFAD versus WT
1500009C09Rik	small integral membrane protein 45	9.19076	0.206585	8.94621	44.4891	8.72301	9.65852	8.26438e-12	1.97383e-11	0.444334	0.349688	0.349688	5XFAD versus WT
1500009L16Rik	RIKEN cDNA 1500009L16 gene	8.66716	0.222558	7.13527	38.9434	8.14291	9.19141	1.41277e-09	2.02345e-09	0.639432	0.501759	0.501759	5XFAD versus WT
1500011B03Rik	RIKEN cDNA 1500011B03 gene	10.3192	0.220688	3.50077	46.7592	9.67042	10.968	5.06889e-06	5.42409e-06	0.892861	0.74385	0.74385	5XFAD versus WT
1500012K07Rik	RIKEN cDNA 1500012K07 gene	6.16494	0.311754	8.92233	19.775	5.45877	6.87112	1.12382e-08	1.43863e-08	0.450077	0.408958	0.408958	5XFAD versus WT
1500026H17Rik	RIKEN cDNA 1500026H17 gene	6.53465	0.169105	7.45428	38.6425	6.13967	6.92963	7.3308e-10	1.09387e-09	0.611464	0.253362	0.253362	5XFAD versus WT
1500032F14Rik	RIKEN cDNA 1500032F14 gene	5.84931	0.081515	9.58767	71.7575	5.66662	6.032	2.03691e-14	1.21881e-13	0.135667	0.101919	0.101919	5XFAD versus WT
1500035N22Rik	RIKEN cDNA 1500035N22 gene	6.40398	0.152215	6.82406	42.0719	6.04216	6.7658	1.68878e-09	2.39412e-09	0.660365	0.487248	0.487248	5XFAD versus WT
1520401A03Rik	RIKEN cDNA 1520401A03 gene	5.86323	0.104483	4.83788	56.1166	5.59192	6.13454	5.37261e-08	6.48528e-08	0.810435	0.596699	0.596699	5XFAD versus WT
1600002D24Rik	RIKEN cDNA 1600002D24 gene	5.75346	0.0674587	6.82625	85.2887	5.59312	5.9138	1.36204e-11	3.06948e-11	0.659449	0.279671	0.279671	5XFAD versus WT
1600010M07Rik	RIKEN cDNA 1600010M07 gene	6.31302	0.174897	9.68072	36.0956	5.92157	6.70446	1.19792e-11	2.74127e-11	0.0567114	0.0320445	0.0320445	5XFAD versus WT
1600012H06Rik	RIKEN cDNA 1600012H06 gene	7.84886	0.12132	9.67777	64.6957	7.57732	8.12041	4.34748e-14	2.28441e-13	0.0950792	0.0878493	0.0878493	5XFAD versus WT
1600014C23Rik	RIKEN cDNA 1600014C23 gene	6.34205	0.30598	9.64457	20.727	5.65686	7.02723	2.54165e-09	3.52509e-09	0.0663752	0.0640792	0.0640792	5XFAD versus WT
1600019K03Rik	RIKEN cDNA 1600019K03 gene	5.86533	0.043074	9.11492	136.169	5.76808	5.96259	2.14478e-16	3.38228e-15	0.409696	0.341003	0.341003	5XFAD versus WT
1600020E01Rik	RIKEN cDNA 1600020E01 gene	7.67308	0.178784	9.08798	42.9182	7.26924	8.07692	8.31388e-12	1.9846e-11	0.366365	0.344283	0.344283	5XFAD versus WT
1600022D10Rik	RIKEN cDNA 1600022D10 gene	6.06506	0.0783804	9.38601	77.3797	5.88885	6.24126	1.7315e-14	1.06549e-13	0.279804	0.148789	0.148789	5XFAD versus WT
1700001C19Rik	RIKEN cDNA 1700001C19 gene	6.1949	0.0843912	7.21071	73.407	5.99652	6.39328	1.24766e-11	2.84113e-11	0.650887	0.449974	0.449974	5XFAD versus WT
1700001G11Rik	RIKEN cDNA 1700001G11 gene	6.24733	0.217774	9.65201	28.6872	5.75972	6.73494	1.14341e-10	2.01632e-10	0.156357	0.135325	0.135325	5XFAD versus WT
1700001K23Rik	RIKEN cDNA 1700001K23 gene	5.90961	0.0388572	9.26048	152.085	5.82208	5.99713	4.72882e-17	1.59188e-15	0.289546	0.253087	0.253087	5XFAD versus WT
1700001L05Rik	RIKEN cDNA 1700001L05 gene	6.09497	0.287877	8.62999	21.1721	5.43947	6.75048	9.69506e-09	1.24868e-08	0.494876	0.424398	0.424398	5XFAD versus WT
1700001L19Rik	RIKEN cDNA 1700001L19 gene	7.97224	0.360989	4.30922	22.0845	6.99771	8.94677	1.34197e-05	1.40647e-05	0.844695	0.811384	0.811384	5XFAD versus WT
1700001P01Rik	RIKEN cDNA 1700001P01 gene	5.86604	0.102344	8.69058	57.3168	5.63326	6.09882	1.64203e-12	4.85451e-12	0.487694	0.428704	0.428704	5XFAD versus WT
1700003F12Rik	RIKEN cDNA 1700003F12 gene	6.64116	0.327143	9.04442	20.3005	5.90166	7.38065	7.45269e-09	9.72487e-09	0.407322	0.269634	0.269634	5XFAD versus WT
1700003G18Rik	RIKEN cDNA 1700003G18 gene	5.82564	0.0769254	9.63181	75.7309	5.65334	5.99793	1.07713e-14	7.16618e-14	0.180893	0.113992	0.113992	5XFAD versus WT
1700003I16Rik	RIKEN cDNA 1700003I16 gene	5.86533	0.193387	9.65142	30.3296	5.43232	6.29835	6.7244e-11	1.25031e-10	0.15729	0.136441	0.136441	5XFAD versus WT
1700003I22Rik	RIKEN cDNA 1700003I22 gene	5.90961	0.0388572	9.26048	152.085	5.82208	5.99713	4.72882e-17	1.59188e-15	0.289546	0.253087	0.253087	5XFAD versus WT
1700008O03Rik	RIKEN cDNA 1700008O03 gene	7.00117	0.228447	8.78334	30.6468	6.48243	7.5199	3.09372e-10	4.9634e-10	0.45281	0.368146	0.368146	5XFAD versus WT
1700009J07Rik	RIKEN cDNA 1700009J07 gene	5.94761	0.0637407	9.19878	93.3094	5.80389	6.09132	5.22444e-15	4.02524e-14	0.363796	0.314584	0.314584	5XFAD versus WT
1700010B08Rik	RIKEN cDNA 1700010B08 gene	5.97777	0.0624935	9.26048	95.6543	5.837	6.11853	3.45569e-15	2.93018e-14	0.289546	0.241483	0.241483	5XFAD versus WT
1700010B13Rik	RIKEN cDNA 1700010B13 gene	5.86061	0.0751127	8.27105	78.0242	5.68838	6.03284	3.73026e-13	1.38718e-12	0.5232	0.403135	0.403135	5XFAD versus WT
1700010H22Rik	RIKEN cDNA 1700010H22 gene	5.86533	0.0457551	9.11492	128.19	5.76203	5.96864	3.71791e-16	4.75717e-15	0.409696	0.341003	0.341003	5XFAD versus WT
1700011L03Rik	RIKEN cDNA 1700011L03 gene	5.9057	0.0354286	9.26048	166.693	5.8259	5.9855	2.02317e-17	1.26439e-15	0.289546	0.253087	0.253087	5XFAD versus WT
1700012C14Rik	RIKEN cDNA 1700012C14 gene	5.89173	0.132052	4.63195	44.6167	5.544	6.23945	2.7881e-07	3.20121e-07	0.823053	0.627862	0.627862	5XFAD versus WT
1700012D14Rik	RIKEN cDNA 1700012D14 gene	6.56438	0.273388	9.66341	24.0112	5.95234	7.17641	6.11819e-10	9.25788e-10	0.00150145	0.00118504	0.00118504	5XFAD versus WT
1700012P22Rik	cilia and flagella associated protein 107	6.03627	0.0977331	9.63797	61.7628	5.81739	6.25514	7.52866e-14	3.64873e-13	0.119962	0.100519	0.100519	5XFAD versus WT
1700013F07Rik	cilia and flagella associated protein 276	6.51325	0.286232	8.4798	22.7552	5.85964	7.16686	6.70514e-09	8.79875e-09	0.520543	0.45448	0.45448	5XFAD versus WT
1700013H16Rik	RIKEN cDNA 1700013H16 gene	5.82948	0.0807604	8.55501	72.1824	5.64533	6.01363	3.22912e-13	1.2317e-12	0.510065	0.410677	0.410677	5XFAD versus WT
1700015C15Rik	RIKEN cDNA 1700015C15 gene	5.86533	0.0587762	9.67675	99.791	5.73378	5.99689	6.61658e-16	7.75997e-15	0.100893	0.0838656	0.0838656	5XFAD versus WT
1700016C15Rik	RIKEN cDNA 1700016C15 gene	6.02423	0.0883197	9.26048	68.2094	5.82529	6.22317	7.88389e-14	3.78601e-13	0.289546	0.241483	0.241483	5XFAD versus WT
1700016G22Rik	RIKEN cDNA 1700016G22 gene	5.78896	0.0626933	9.67764	92.3378	5.64863	5.92928	1.39765e-15	1.40479e-14	0.0970076	0.0764066	0.0764066	5XFAD versus WT
1700016H13Rik	RIKEN cDNA 1700016H13 gene	5.93701	0.0855345	8.322	69.4107	5.74109	6.13293	8.52527e-13	2.78179e-12	0.522757	0.518351	0.518351	5XFAD versus WT
1700016K19Rik	RIKEN cDNA 1700016K19 gene	6.80745	0.162715	7.78498	41.8368	6.43042	7.18448	1.9102e-10	3.20121e-10	0.599096	0.390921	0.390921	5XFAD versus WT
1700017M07Rik	RIKEN cDNA 1700017M07 gene	5.96721	0.0744323	2.41469	80.1696	5.69429	6.24013	3.39737e-05	3.50005e-05	0.968365	0.696878	0.696878	5XFAD versus WT
1700017N19Rik	RIKEN cDNA 1700017N19 gene	6.38149	0.227488	4.05915	28.052	5.75349	7.00948	8.41011e-06	8.89997e-06	0.85854	0.71216	0.71216	5XFAD versus WT
1700018A23Rik	RIKEN cDNA 1700018A23 gene	5.86533	0.043074	9.11492	136.169	5.76808	5.96259	2.14478e-16	3.38228e-15	0.409696	0.341003	0.341003	5XFAD versus WT
1700018B24Rik	enhancer of rudimentary homolog pseudogene	5.95772	0.0638822	4.67329	93.261	5.78999	6.12545	8.00368e-09	1.04086e-08	0.82102	0.595266	0.595266	5XFAD versus WT
1700018L02Rik	RIKEN cDNA 1700018L02 gene	6.45354	0.225952	8.36547	28.5615	5.93643	6.97065	1.23378e-09	1.77955e-09	0.535614	0.420281	0.420281	5XFAD versus WT
1700019A02Rik	RIKEN cDNA 1700019A02 gene	5.75737	0.118272	9.67821	48.6791	5.49265	6.02209	6.75974e-13	2.29468e-12	0.0943117	0.0820216	0.0820216	5XFAD versus WT
1700019G24Rik	RIKEN cDNA 1700019G24 gene	6.03527	0.20467	9.67101	29.4879	5.57713	6.49342	8.49319e-11	1.5441e-10	0.0455753	0.0427778	0.0427778	5XFAD versus WT
1700019J19Rik	RIKEN cDNA 1700019J19 gene	5.86533	0.0722962	9.57162	81.1292	5.70327	6.0274	6.58047e-15	4.87005e-14	0.236228	0.213564	0.213564	5XFAD versus WT
1700019N19Rik	RIKEN cDNA 1700019N19 gene	5.8502	0.0799315	9.58761	73.1901	5.67105	6.02934	1.68602e-14	1.0442e-13	0.120387	0.102396	0.102396	5XFAD versus WT
1700020A23Rik	RIKEN cDNA 1700020A23 gene	5.9579	0.0711643	9.36204	83.7203	5.79785	6.11794	8.86308e-15	6.14498e-14	0.0290261	0.0234818	0.0234818	5XFAD versus WT
1700020N18Rik	RIKEN cDNA 1700020N18 gene	5.97021	0.0644563	6.4079	92.6241	5.81489	6.12552	2.90334e-11	5.98994e-11	0.692564	0.587978	0.587978	5XFAD versus WT
1700021F05Rik	mitochondrial transcription rescue factor 1	8.67638	0.204223	6.60487	42.4849	8.18756	9.16521	2.65624e-09	3.67496e-09	0.69424	0.499404	0.499404	5XFAD versus WT
1700021F07Rik	RIKEN cDNA 1700021F07 gene	5.82983	0.0977261	8.44623	59.6548	5.60653	6.05313	2.17646e-12	6.19047e-12	0.523633	0.418939	0.418939	5XFAD versus WT
1700021N21Rik	RIKEN cDNA 1700021N21 gene	5.94647	0.0916848	3.03754	64.8577	5.65671	6.23622	7.14618e-06	7.58561e-06	0.924871	0.663474	0.663474	5XFAD versus WT
1700022H01Rik	RIKEN cDNA 1700022H01 gene	6.01463	0.135345	3.27248	44.4393	5.6035	6.42576	1.15086e-05	1.2104e-05	0.909545	0.871253	0.871253	5XFAD versus WT
1700022H16Rik	RIKEN cDNA 1700022H16 gene	5.94486	0.0442045	9.26048	134.486	5.84529	6.04443	1.47626e-16	3.02399e-15	0.289546	0.241483	0.241483	5XFAD versus WT
1700022N22Rik	RIKEN cDNA 1700022N22 gene	6.05859	0.146198	6.52733	41.4411	5.70775	6.40944	3.75645e-09	5.08864e-09	0.702595	0.590372	0.590372	5XFAD versus WT
1700023F02Rik	RIKEN cDNA 1700023F02 gene	5.91322	0.105301	2.02014	56.1552	5.46444	6.36199	0.000296156	0.000297368	0.998393	0.929646	0.929646	5XFAD versus WT
1700023F06Rik	EF-hand calcium binding domain 15	7.82778	0.373145	8.10643	20.9778	6.96927	8.68629	2.36663e-08	2.9401e-08	0.546281	0.468144	0.468144	5XFAD versus WT
1700023H06Rik	RIKEN cDNA 1700023H06 gene	6.03494	0.116461	7.8973	51.8192	5.76577	6.30411	2.74757e-11	5.70695e-11	0.58591	0.556837	0.556837	5XFAD versus WT
1700024B05Rik	RIKEN cDNA 1700024B05 gene	5.90698	0.0601358	9.18827	98.2274	5.77137	6.0426	3.36395e-15	2.88135e-14	0.370728	0.336442	0.336442	5XFAD versus WT
1700024G13Rik	RIKEN cDNA 1700024G13 gene	6.19644	0.138693	9.29254	44.6775	5.8842	6.50869	3.6506e-12	9.66453e-12	0.292371	0.271034	0.271034	5XFAD versus WT
1700025D23Rik	RIKEN cDNA 1700025D23 gene	5.94486	0.0442045	9.26048	134.486	5.84529	6.04443	1.47626e-16	3.02399e-15	0.289546	0.241483	0.241483	5XFAD versus WT
1700025F24Rik	RIKEN cDNA 1700025F24 gene	5.86533	0.043074	9.11492	136.169	5.76808	5.96259	2.14478e-16	3.38228e-15	0.409696	0.341003	0.341003	5XFAD versus WT
1700025N23Rik	RIKEN cDNA 1700025N23 gene	6.08156	0.0921126	9.3269	66.0231	5.87429	6.28882	8.94758e-14	4.19387e-13	0.341433	0.251651	0.251651	5XFAD versus WT
1700027F09Rik	RIKEN cDNA 1700027F09 gene	5.86533	0.043074	9.11492	136.169	5.76808	5.96259	2.14478e-16	3.38228e-15	0.409696	0.341003	0.341003	5XFAD versus WT
1700028E10Rik	RIKEN cDNA 1700028E10 gene	6.4534	0.209525	9.59392	30.8002	5.98385	6.92294	6.45687e-11	1.20672e-10	0.199062	0.186633	0.186633	5XFAD versus WT
1700028I16Rik	RIKEN cDNA 1700028I16 gene	5.79088	0.0754144	9.17817	76.7874	5.62078	5.96097	3.31579e-14	1.81558e-13	0.377732	0.256567	0.256567	5XFAD versus WT
1700028N14Rik	RIKEN cDNA 1700028N14 gene	5.92371	0.10922	9.46417	54.2364	5.67847	6.16895	3.9967e-13	1.46807e-12	0.248034	0.230437	0.230437	5XFAD versus WT
1700030A11Rik	RIKEN cDNA 1700030A11 gene	5.86533	0.0554747	2.25629	105.73	5.65083	6.07983	3.23494e-05	3.33627e-05	0.980124	0.646649	0.646649	5XFAD versus WT
1700030C12Rik	RIKEN cDNA 1700030C12 gene	5.94299	0.0868693	4.38446	68.413	5.70992	6.17607	8.2566e-08	9.83203e-08	0.839118	0.563424	0.563424	5XFAD versus WT
1700030F04Rik	RIKEN cDNA 1700030F04 gene	5.96396	0.091583	9.57035	65.1208	5.75865	6.16927	5.39324e-14	2.73286e-13	0.0769431	0.0536947	0.0536947	5XFAD versus WT
1700030J22Rik	RIKEN cDNA 1700030J22 gene	7.08828	0.136622	9.58206	51.8824	6.78206	7.39451	4.59108e-13	1.65857e-12	0.034263	0.0282144	0.0282144	5XFAD versus WT
1700030L20Rik	RIKEN cDNA 1700030L20 gene	5.94331	0.0433396	9.26048	137.133	5.84568	6.04093	1.2325e-16	3.01951e-15	0.289546	0.241483	0.241483	5XFAD versus WT
1700030N03Rik	RIKEN cDNA 1700030N03 gene	5.86533	0.0457551	9.11492	128.19	5.76203	5.96864	3.71791e-16	4.75717e-15	0.409696	0.341003	0.341003	5XFAD versus WT
1700030O20Rik	RIKEN cDNA 1700030O20 gene	5.86533	0.043074	9.11492	136.169	5.76808	5.96259	2.14478e-16	3.38228e-15	0.409696	0.341003	0.341003	5XFAD versus WT
1700031L13Rik	RIKEN cDNA 1700031L13 gene	5.86533	0.0457551	9.11492	128.19	5.76203	5.96864	3.71791e-16	4.75717e-15	0.409696	0.341003	0.341003	5XFAD versus WT
1700031P21Rik	RIKEN cDNA 1700031P21 gene	5.95588	0.0930457	6.1079	64.0103	5.72918	6.18259	7.19854e-10	1.07564e-09	0.730289	0.615652	0.615652	5XFAD versus WT
1700034H15Rik	RIKEN cDNA 1700034H15 gene	6.48707	0.089761	9.35484	72.2705	6.28519	6.68896	3.57423e-14	1.93614e-13	0.305246	0.281571	0.281571	5XFAD versus WT
1700036A12Rik	RIKEN cDNA 1700036A12 gene	5.93509	0.096649	4.63976	61.4087	5.68073	6.18945	6.21783e-08	7.47213e-08	0.823688	0.528425	0.528425	5XFAD versus WT
1700036G14Rik	RIKEN cDNA 1700036G14 gene	5.86533	0.0825103	5.29729	71.0861	5.65677	6.0739	4.23461e-09	5.68843e-09	0.784296	0.642021	0.642021	5XFAD versus WT
1700037C18Rik	RIKEN cDNA 1700037C18 gene	7.06933	0.239205	6.54054	29.5534	6.49554	7.64311	3.28815e-08	4.04214e-08	0.701143	0.590112	0.590112	5XFAD versus WT
1700037F03Rik	RIKEN cDNA 1700037F03 gene	5.86533	0.0608974	9.11492	96.315	5.72784	6.00283	5.02615e-15	3.92866e-14	0.409696	0.341003	0.341003	5XFAD versus WT
1700037H04Rik	RIKEN cDNA 1700037H04 gene	9.41722	0.342005	4.77495	27.5353	8.52546	10.309	1.90522e-06	2.08332e-06	0.814721	0.727207	0.727207	5XFAD versus WT
1700039M10Rik	RIKEN cDNA 1700039M10 gene	5.98027	0.0901115	5.46095	66.3652	5.75439	6.20615	3.76548e-09	5.09958e-09	0.773989	0.683128	0.683128	5XFAD versus WT
1700047M11Rik	RIKEN cDNA 1700047M11 gene	8.25845	0.231954	9.58877	35.6038	7.7386	8.77829	1.64222e-11	3.60871e-11	0.0673647	0.0352221	0.0352221	5XFAD versus WT
1700048O14Rik	RIKEN cDNA 1700048O14 gene	5.86533	0.0457551	9.11492	128.19	5.76203	5.96864	3.71791e-16	4.75717e-15	0.409696	0.341003	0.341003	5XFAD versus WT
1700048O20Rik	RIKEN cDNA 1700048O20 gene	7.25121	0.30922	3.78227	23.45	6.37283	8.12959	3.09297e-05	3.19376e-05	0.877221	0.787165	0.787165	5XFAD versus WT
1700051A21Rik	RIKEN cDNA 1700051A21 gene	5.75511	0.0811902	2.46303	70.8842	5.46174	6.04847	3.86459e-05	3.96565e-05	0.964116	0.553505	0.553505	5XFAD versus WT
1700052K11Rik	RIKEN cDNA 1700052K11 gene	7.02453	0.130998	9.60455	53.6232	6.73101	7.31805	3.17345e-13	1.21458e-12	0.209506	0.199561	0.199561	5XFAD versus WT
1700058P15Rik	RIKEN cDNA 1700058P15 gene	5.94331	0.0433396	9.26048	137.133	5.84568	6.04093	1.2325e-16	3.01951e-15	0.289546	0.241483	0.241483	5XFAD versus WT
1700060C16Rik	RIKEN cDNA 1700060C16 gene	5.9057	0.0354286	9.26048	166.693	5.8259	5.9855	2.02317e-17	1.26439e-15	0.289546	0.253087	0.253087	5XFAD versus WT
1700061G19Rik	acyl-CoA synthetase bubblegum family member 3	6.02762	0.165644	4.50957	36.3889	5.5875	6.46773	9.63393e-07	1.07256e-06	0.830801	0.769633	0.769633	5XFAD versus WT
1700061I17Rik	RIKEN cDNA 1700061I17 gene	5.9057	0.0354286	9.26048	166.693	5.8259	5.9855	2.02317e-17	1.26439e-15	0.289546	0.253087	0.253087	5XFAD versus WT
1700062C10Rik	RIKEN cDNA 1700062C10 gene	5.86533	0.043074	9.11492	136.169	5.76808	5.96259	2.14478e-16	3.38228e-15	0.409696	0.341003	0.341003	5XFAD versus WT
1700063D05Rik	RIKEN cDNA 1700063D05 gene	6.87882	0.157488	9.32056	43.6783	6.52441	7.23322	4.22935e-12	1.10068e-11	0.345912	0.313617	0.313617	5XFAD versus WT
1700063H04Rik	RIKEN cDNA 1700063H04 gene	5.86533	0.0457551	9.11492	128.19	5.76203	5.96864	3.71791e-16	4.75717e-15	0.409696	0.341003	0.341003	5XFAD versus WT
1700065J11Rik	RIKEN cDNA 1700065J11 gene	5.86533	0.043074	9.11492	136.169	5.76808	5.96259	2.14478e-16	3.38228e-15	0.409696	0.341003	0.341003	5XFAD versus WT
1700065J18Rik	RIKEN cDNA 1700065J18 gene	5.86533	0.063048	5.97871	93.0297	5.71093	6.01974	1.11303e-10	1.96737e-10	0.740575	0.626756	0.626756	5XFAD versus WT
1700065L07Rik	RIKEN cDNA 1700065L07 gene	5.9057	0.0354286	9.26048	166.693	5.8259	5.9855	2.02317e-17	1.26439e-15	0.289546	0.253087	0.253087	5XFAD versus WT
1700066B19Rik	RIKEN cDNA 1700066B19 gene	5.9462	0.195999	9.66169	30.3379	5.5074	6.385	6.58143e-11	1.22745e-10	0.0748716	0.0718336	0.0718336	5XFAD versus WT
1700066O22Rik	RIKEN cDNA 1700066O22 gene	5.70813	0.0449429	2.02686	127.008	5.51719	5.89907	5.53933e-05	5.6558e-05	0.997859	0.470821	0.470821	5XFAD versus WT
1700069B07Rik	RIKEN cDNA 1700069B07 gene	6.02632	0.273358	9.67334	22.0455	5.41444	6.6382	1.35711e-09	1.94849e-09	0.104136	0.0993224	0.0993224	5XFAD versus WT
1700080G11Rik	RIKEN cDNA 1700080G11 gene	6.42491	0.19034	9.51113	33.7549	5.99783	6.85198	3.17387e-11	6.47289e-11	0.272597	0.208286	0.208286	5XFAD versus WT
1700081N11Rik	RIKEN cDNA 1700081N11 gene	6.42091	0.233227	9.31158	27.5308	5.89599	6.94582	3.07518e-10	4.93776e-10	0.355623	0.266324	0.266324	5XFAD versus WT
1700082M22Rik	RIKEN cDNA 1700082M22 gene	5.94486	0.0442045	9.26048	134.486	5.84529	6.04443	1.47626e-16	3.02399e-15	0.289546	0.241483	0.241483	5XFAD versus WT
1700084C06Rik	RIKEN cDNA 1700084C06 gene	6.10404	0.141322	7.41879	43.1926	5.77366	6.43443	3.48436e-10	5.52643e-10	0.63216	0.599348	0.599348	5XFAD versus WT
1700084E18Rik	RIKEN cDNA 1700084E18 gene	6.20817	0.216859	8.00272	28.6277	5.70813	6.70822	2.38513e-09	3.31892e-09	0.573644	0.483233	0.483233	5XFAD versus WT
1700086D15Rik	RIKEN cDNA 1700086D15 gene	5.86533	0.0448551	2.0114	130.762	5.67338	6.05729	5.57341e-05	5.679e-05	0.99909	0.654312	0.654312	5XFAD versus WT
1700086O06Rik	RIKEN cDNA 1700086O06 gene	7.42665	0.202511	9.33747	36.6727	6.97105	7.88225	2.06616e-11	4.42856e-11	0.26126	0.213669	0.213669	5XFAD versus WT
1700088E04Rik	RIKEN cDNA 1700088E04 gene	7.38443	0.121299	6.6239	60.8779	7.09427	7.6746	2.35609e-10	3.87438e-10	0.694872	0.691098	0.691098	5XFAD versus WT
1700092M07Rik	RIKEN cDNA 1700092M07 gene	6.10466	0.0704951	9.43107	86.597	5.9463	6.26303	5.29263e-15	4.064e-14	0.107016	0.0465887	0.0465887	5XFAD versus WT
1700093K21Rik	RIKEN cDNA 1700093K21 gene	5.91303	0.215361	9.64314	27.4564	5.43076	6.3953	1.76482e-10	2.98538e-10	0.110531	0.0973307	0.0973307	5XFAD versus WT
1700096K18Rik	RIKEN cDNA 1700096K18 gene	6.7802	0.330111	9.43719	20.5391	6.03867	7.52172	3.75366e-09	5.08537e-09	0.239288	0.226642	0.226642	5XFAD versus WT
1700097N02Rik	RIKEN cDNA 1700097N02 gene	5.94395	0.125418	9.19112	47.3932	5.66114	6.22677	2.67024e-12	7.38185e-12	0.388676	0.388048	0.388048	5XFAD versus WT
1700104B16Rik	RIKEN cDNA 1700104B16 gene	5.98681	0.0864772	9.66963	69.23	5.79324	6.18039	2.30924e-14	1.35338e-13	0.121834	0.0772601	0.0772601	5XFAD versus WT
1700105G05Rik	RIKEN cDNA 1700105G05 gene	6.06976	0.145464	2.07979	41.727	5.46633	6.67318	0.000449316	0.000450316	0.993414	0.786926	0.786926	5XFAD versus WT
1700108J01Rik	RIKEN cDNA 1700108J01 gene	5.9057	0.0354286	9.26048	166.693	5.8259	5.9855	2.02317e-17	1.26439e-15	0.289546	0.253087	0.253087	5XFAD versus WT
1700108N11Rik	RIKEN cDNA 1700108N11 gene	5.90174	0.108681	8.04623	54.3036	5.65138	6.15211	1.30578e-11	2.95353e-11	0.57065	0.361378	0.361378	5XFAD versus WT
1700109G14Rik	RIKEN cDNA 1700109G14 gene	5.9057	0.0354286	9.26048	166.693	5.8259	5.9855	2.02317e-17	1.26439e-15	0.289546	0.253087	0.253087	5XFAD versus WT
1700109H08Rik	RIKEN cDNA 1700109H08 gene	6.39045	0.166097	9.62181	38.4742	6.01838	6.76252	7.32542e-12	1.7766e-11	0.191614	0.181316	0.181316	5XFAD versus WT
1700110C19Rik	RIKEN cDNA 1700110C19 gene	5.92653	0.0579489	5.17078	102.272	5.77904	6.07403	9.47619e-10	1.38846e-09	0.783428	0.669443	0.669443	5XFAD versus WT
1700110I01Rik	RIKEN cDNA 1700110I01 gene	5.86533	0.0457551	9.11492	128.19	5.76203	5.96864	3.71791e-16	4.75717e-15	0.409696	0.341003	0.341003	5XFAD versus WT
1700110K17Rik	RIKEN cDNA 1700110K17 gene	5.94486	0.0442045	9.26048	134.486	5.84529	6.04443	1.47626e-16	3.02399e-15	0.289546	0.241483	0.241483	5XFAD versus WT
1700113A16Rik	RIKEN cDNA 1700113A16 gene	6.83741	0.203579	9.17059	33.586	6.37818	7.29663	6.4765e-11	1.20972e-10	0.395154	0.359314	0.359314	5XFAD versus WT
1700113B09Rik	RIKEN cDNA 1700113B09 gene	6.01763	0.116164	4.67624	51.8029	5.7127	6.32257	1.23596e-07	1.45194e-07	0.82236	0.709699	0.709699	5XFAD versus WT
1700113H08Rik	RIKEN cDNA 1700113H08 gene	5.74345	0.076414	2.61519	75.1623	5.47871	6.00818	1.95964e-05	2.04035e-05	0.953186	0.529772	0.529772	5XFAD versus WT
1700116B05Rik	RIKEN cDNA 1700116B05 gene	6.01294	0.201949	9.61323	29.7746	5.56051	6.46538	8.60015e-11	1.56102e-10	0.0454252	0.0385634	0.0385634	5XFAD versus WT
1700116H05Rik	RIKEN cDNA 1700116H05 gene	6.16267	0.114416	9.13531	53.862	5.90442	6.42091	9.4731e-13	3.04688e-12	0.400153	0.326326	0.326326	5XFAD versus WT
1700119H24Rik	RIKEN cDNA 1700119H24 gene	5.94331	0.0433396	9.26048	137.133	5.84568	6.04093	1.2325e-16	3.01951e-15	0.289546	0.241483	0.241483	5XFAD versus WT
1700119I11Rik	RIKEN cDNA 1700119I11 gene	5.94331	0.0433396	9.26048	137.133	5.84568	6.04093	1.2325e-16	3.01951e-15	0.289546	0.241483	0.241483	5XFAD versus WT
1700120C14Rik	RIKEN cDNA 1700120C14 gene	6.80719	0.17043	6.90873	39.9412	6.40311	7.21128	1.97982e-09	2.77697e-09	0.673119	0.441825	0.441825	5XFAD versus WT
1700120G11Rik	RIKEN cDNA 1700120G11 gene	5.94331	0.0433396	9.26048	137.133	5.84568	6.04093	1.2325e-16	3.01951e-15	0.289546	0.241483	0.241483	5XFAD versus WT
1700120K04Rik	RIKEN cDNA 1700120K04 gene	5.83512	0.0988885	9.64624	59.0071	5.61368	6.05656	1.14377e-13	5.17246e-13	0.0284123	0.0253898	0.0253898	5XFAD versus WT
1700121L03Rik	RIKEN cDNA 1700121L03 gene	5.835	0.0719904	9.6207	81.0524	5.67373	5.99627	5.78334e-15	4.35655e-14	0.130499	0.110138	0.110138	5XFAD versus WT
1700123J17Rik	RIKEN cDNA 1700123J17 gene	5.85408	0.116319	9.19701	50.3278	5.59181	6.11636	1.51888e-12	4.55327e-12	0.332543	0.268988	0.268988	5XFAD versus WT
1700123K08Rik	RIKEN cDNA 1700123K08 gene	5.86533	0.043074	9.11492	136.169	5.76808	5.96259	2.14478e-16	3.38228e-15	0.409696	0.341003	0.341003	5XFAD versus WT
1700123M08Rik	RIKEN cDNA 1700123M08 gene	6.41225	0.24789	6.88317	25.8673	5.82406	7.00044	4.10068e-08	4.9973e-08	0.676463	0.522523	0.522523	5XFAD versus WT
1700125H03Rik	RIKEN cDNA 1700125H03 gene	5.94331	0.0433396	9.26048	137.133	5.84568	6.04093	1.2325e-16	3.01951e-15	0.289546	0.241483	0.241483	5XFAD versus WT
1700125H20Rik	RIKEN cDNA 1700125H20 gene	6.06176	0.202046	9.63254	30.0018	5.60923	6.51428	7.72228e-11	1.4175e-10	0.0690724	0.0664069	0.0664069	5XFAD versus WT
1810006J02Rik	RIKEN cDNA 1810006J02 gene	5.98185	0.0649967	9.67809	92.033	5.83637	6.12732	1.44114e-15	1.44103e-14	0.0723752	0.0603129	0.0603129	5XFAD versus WT
1810007C17Rik	RIKEN cDNA 1810007C17 gene	5.90961	0.0388572	9.26048	152.085	5.82208	5.99713	4.72882e-17	1.59188e-15	0.289546	0.253087	0.253087	5XFAD versus WT
1810007D17Rik	RIKEN cDNA 1810007D17 gene	5.92392	0.101792	8.36878	58.1964	5.69098	6.15686	3.26865e-12	8.78605e-12	0.530919	0.50041	0.50041	5XFAD versus WT
1810009A15Rik	RIKEN cDNA 1810009A15 gene	5.85824	0.197821	8.50791	29.6138	5.40676	6.30972	6.98612e-10	1.04586e-09	0.516853	0.244184	0.244184	5XFAD versus WT
1810010H24Rik	RIKEN cDNA 1810010H24 gene	6.97073	0.203208	9.58163	34.3034	6.51526	7.4262	2.37332e-11	5.00195e-11	0.226979	0.200954	0.200954	5XFAD versus WT
1810010K12Rik	RIKEN cDNA 1810010K12 gene	6.01066	0.100804	3.09377	59.627	5.69528	6.32603	7.71965e-06	8.18277e-06	0.921496	0.649823	0.649823	5XFAD versus WT
1810013D15Rik	RIKEN cDNA 1810013D15 gene	5.92472	0.0959872	3.98565	61.7241	5.65784	6.1916	4.31048e-07	4.90071e-07	0.861269	0.69597	0.69597	5XFAD versus WT
1810019N24Rik	RIKEN cDNA 1810019N24 gene	6.05085	0.10047	9.31103	60.2252	5.82473	6.27698	2.19123e-13	8.93637e-13	0.351804	0.244776	0.244776	5XFAD versus WT
1810024B03Rik	RIKEN cDNA 1810024B03 gene	6.62329	0.107478	9.00699	61.6249	6.38019	6.86639	3.86405e-13	1.42711e-12	0.398453	0.240621	0.240621	5XFAD versus WT
1810026B05Rik	CHD2 adjacent suppressive regulatory RNA	8.41273	0.159	6.49842	52.9101	8.03079	8.79467	8.25495e-10	1.21999e-09	0.702931	0.609445	0.609445	5XFAD versus WT
1810030O07Rik	RIKEN cDNA 1810030O07 gene	8.1554	0.183014	8.87031	44.5616	7.74047	8.57033	9.66992e-12	2.26347e-11	0.443069	0.381404	0.381404	5XFAD versus WT
1810037I17Rik	RIKEN cDNA 1810037I17 gene	10.3928	0.181207	3.19786	57.3532	9.83579	10.9498	6.29684e-06	6.70355e-06	0.912268	0.716845	0.716845	5XFAD versus WT
1810055G02Rik	RIKEN cDNA 1810055G02 gene	8.30266	0.156241	9.4015	53.1399	7.95151	8.65382	5.63423e-13	1.96295e-12	0.323789	0.24135	0.24135	5XFAD versus WT
1810058I24Rik	RIKEN cDNA 1810058I24 gene	8.76281	0.163484	8.27516	53.6004	8.38798	9.13763	8.19453e-12	1.95957e-11	0.522352	0.390958	0.390958	5XFAD versus WT
1810059C17Rik	RIKEN cDNA 1810059C17 gene	5.95571	0.114244	5.30122	52.1317	5.66699	6.24444	2.16147e-08	2.69515e-08	0.783238	0.770362	0.770362	5XFAD versus WT
1810062O18Rik	RIKEN cDNA 1810062O18 gene	6.72711	0.181726	8.73273	37.018	6.3141	7.14013	6.62094e-11	1.23362e-10	0.452366	0.388316	0.388316	5XFAD versus WT
1810064F22Rik	RIKEN cDNA 1810064F22 gene	5.9057	0.0354286	9.26048	166.693	5.8259	5.9855	2.02317e-17	1.26439e-15	0.289546	0.253087	0.253087	5XFAD versus WT
1810065E05Rik	RIKEN cDNA 1810065E05 gene	5.86533	0.0764732	9.56571	76.6979	5.69389	6.03678	1.1442e-14	7.54178e-14	0.240395	0.217667	0.217667	5XFAD versus WT
2010001A14Rik	RIKEN cDNA 2010001A14 gene	7.27556	0.236079	9.33102	30.8184	6.74439	7.80673	1.0481e-10	1.86609e-10	0.32758	0.219076	0.219076	5XFAD versus WT
2010001K21Rik	RIKEN cDNA 2010001K21 gene	6.32806	0.257933	9.5976	24.5337	5.75006	6.90605	5.54949e-10	8.47453e-10	0.165664	0.161189	0.161189	5XFAD versus WT
2010003K11Rik	RIKEN cDNA 2010003K11 gene	5.86533	0.0576595	9.67116	101.724	5.73627	5.9944	5.5907e-16	6.72628e-15	0.11904	0.100403	0.100403	5XFAD versus WT
2010007H06Rik	predicted gene, 32819	6.1426	0.105937	9.0258	57.9836	5.90306	6.38214	6.37071e-13	2.17827e-12	0.398953	0.253025	0.253025	5XFAD versus WT
2010013B24Rik	RIKEN cDNA 2010013B24 gene	6.21275	0.0656405	9.63473	94.6482	6.06574	6.35976	1.25004e-15	1.30505e-14	0.121568	0.045048	0.045048	5XFAD versus WT
2010106E10Rik	RIKEN cDNA 2010106E10 gene	5.99046	0.0698571	7.2386	85.753	5.82637	6.15455	3.74204e-12	9.88528e-12	0.648521	0.573357	0.573357	5XFAD versus WT
2010109A12Rik	RIKEN cDNA 2010109A12 gene	5.97342	0.235413	9.46961	25.3743	5.44488	6.50196	4.99576e-10	7.70278e-10	0.226845	0.219872	0.219872	5XFAD versus WT
2010110E17Rik	RIKEN cDNA 2010110E17 gene	5.8323	0.0716485	9.62805	81.4016	5.67182	5.99278	5.43561e-15	4.15724e-14	0.0891189	0.0744664	0.0744664	5XFAD versus WT
2010204K13Rik	RIKEN cDNA 2010204K13 gene	8.704	0.30919	4.16986	28.151	7.85917	9.54883	6.46879e-06	6.88335e-06	0.849239	0.730331	0.730331	5XFAD versus WT
2010300C02Rik	capping protein inhibiting regulator of actin like	10.1414	0.198411	7.42547	51.113	9.6776	10.6051	9.86337e-11	1.76609e-10	0.610849	0.490027	0.490027	5XFAD versus WT
2010308F09Rik	RIKEN cDNA 2010308F09 gene	6.0248	0.109574	2.55978	54.9837	5.63957	6.41002	5.2946e-05	5.40921e-05	0.957685	0.80828	0.80828	5XFAD versus WT
2010310C07Rik	RIKEN cDNA 2010310C07 gene	5.86533	0.0457551	9.11492	128.19	5.76203	5.96864	3.71791e-16	4.75717e-15	0.409696	0.341003	0.341003	5XFAD versus WT
2010315B03Rik	RIKEN cDNA 2010315B03 gene	7.81853	0.181604	4.38087	43.0525	7.33114	8.30592	6.33344e-07	7.13292e-07	0.840598	0.658802	0.658802	5XFAD versus WT
2010320M18Rik	RIKEN cDNA 2010320M18 gene	7.57015	0.18012	9.57028	42.0283	7.16636	7.97393	3.51568e-12	9.35505e-12	0.0317093	0.0276329	0.0276329	5XFAD versus WT
2010320O07Rik	RIKEN cDNA 2010320O07 gene	6.26167	0.27173	8.13006	23.0437	5.6368	6.88654	1.07476e-08	1.37924e-08	0.560468	0.511976	0.511976	5XFAD versus WT
2200002D01Rik	RIKEN cDNA 2200002D01 gene	6.2444	0.182867	5.40203	34.1472	5.78466	6.70414	1.60842e-07	1.8748e-07	0.777672	0.600452	0.600452	5XFAD versus WT
2200002J24Rik	RIKEN cDNA 2200002J24 gene	5.91459	0.0694989	9.59213	85.1034	5.75884	6.07034	3.92822e-15	3.23335e-14	0.158946	0.149967	0.149967	5XFAD versus WT
2210016L21Rik	RIKEN cDNA 2210016L21 gene	10.4473	0.137163	7.30446	76.1666	10.1256	10.7689	7.28278e-12	1.76849e-11	0.633111	0.51175	0.51175	5XFAD versus WT
2210406O10Rik	RIKEN cDNA 2210406O10 gene	6.90209	0.120034	9.5974	57.5012	6.63311	7.17107	1.65496e-13	7.0563e-13	0.214972	0.130779	0.130779	5XFAD versus WT
2210407C18Rik	LY6/PLAUR domain containing 8 like	5.94484	0.0773301	7.07933	76.8762	5.7624	6.12728	1.31389e-11	2.9684e-11	0.643781	0.621713	0.621713	5XFAD versus WT
2210408I21Rik	RIKEN cDNA 2210408I21 gene	7.19051	0.17692	9.5782	40.6427	6.79395	7.58708	4.75674e-12	1.21581e-11	0.169836	0.137624	0.137624	5XFAD versus WT
2210409D07Rik	RIKEN cDNA 2210409D07 gene	6.06836	0.146118	5.59901	41.5304	5.70452	6.4322	3.45353e-08	4.23541e-08	0.763697	0.605508	0.605508	5XFAD versus WT
2210411M09Rik	RIKEN cDNA 2210411M09 gene	5.86533	0.043074	9.11492	136.169	5.76808	5.96259	2.14478e-16	3.38228e-15	0.409696	0.341003	0.341003	5XFAD versus WT
2210414B05Rik	RIKEN cDNA 2210414B05 gene	5.86533	0.0457551	9.11492	128.19	5.76203	5.96864	3.71791e-16	4.75717e-15	0.409696	0.341003	0.341003	5XFAD versus WT
2300009A05Rik	RIKEN cDNA 2300009A05 gene	8.94984	0.419645	3.90374	21.3272	7.7733	10.1264	3.46205e-05	3.56532e-05	0.868165	0.844898	0.844898	5XFAD versus WT
2310001K24Rik	RIKEN cDNA 2310001K24 gene	6.17564	0.064239	6.22566	96.1353	6.01982	6.33145	4.11241e-11	8.12906e-11	0.723983	0.422836	0.422836	5XFAD versus WT
2310002D06Rik	RIKEN cDNA 2310002D06 gene	5.98832	0.0805071	8.55704	74.3825	5.80476	6.17189	2.48444e-13	9.90475e-13	0.509992	0.465617	0.465617	5XFAD versus WT
2310003N18Rik	RIKEN cDNA 2310003N18 gene	6.04926	0.0940109	5.32067	64.3464	5.81191	6.2866	6.7011e-09	8.79515e-09	0.780194	0.746324	0.746324	5XFAD versus WT
2310005A03Rik	RIKEN cDNA 2310005A03 gene	5.91996	0.0387083	2.0256	152.938	5.75542	6.08451	3.8224e-05	3.92325e-05	0.997872	0.789892	0.789892	5XFAD versus WT
2310008N11Rik	RIKEN cDNA 2310008N11 gene	6.11184	0.131184	7.62682	46.5898	5.80673	6.41694	1.20878e-10	2.11969e-10	0.603737	0.531528	0.531528	5XFAD versus WT
2310009A05Rik	Pigb opposite strand 1	8.27348	0.225682	5.19862	36.66	7.69995	8.84701	1.77279e-07	2.06158e-07	0.781788	0.595974	0.595974	5XFAD versus WT
2310009B15Rik	RIKEN cDNA 2310009B15 gene	9.06868	0.253164	4.44041	35.8214	8.39244	9.74492	1.22333e-06	1.35325e-06	0.830128	0.56358	0.56358	5XFAD versus WT
2310010J17Rik	RIKEN cDNA 2310010J17 gene	7.29356	0.286173	4.70774	25.4866	6.54398	8.04315	3.15878e-06	3.41505e-06	0.819119	0.709449	0.709449	5XFAD versus WT
2310011J03Rik	RIKEN cDNA 2310011J03 gene	8.84093	0.103198	8.81093	85.6696	8.60671	9.07515	3.53431e-14	1.91991e-13	0.461324	0.332459	0.332459	5XFAD versus WT
2310014F06Rik	RIKEN cDNA 2310014F06 gene	6.27954	0.178718	9.64114	35.1366	5.87931	6.67976	1.67852e-11	3.67829e-11	0.0989192	0.0714872	0.0714872	5XFAD versus WT
2310015A10Rik	RIKEN cDNA 2310015A10 gene	7.44828	0.231425	9.59824	32.1844	6.92969	7.96686	4.21594e-11	8.3009e-11	0.17619	0.162427	0.162427	5XFAD versus WT
2310015A16Rik	RIKEN cDNA 2310015A16 gene	5.97105	0.0785166	9.59859	76.0482	5.7951	6.14699	1.13368e-14	7.47971e-14	0.132139	0.0942226	0.0942226	5XFAD versus WT
2310016D03Rik	RIKEN cDNA 2310016D03 gene	5.94331	0.0433396	9.26048	137.133	5.84568	6.04093	1.2325e-16	3.01951e-15	0.289546	0.241483	0.241483	5XFAD versus WT
2310016D23Rik	RIKEN cDNA 2310016D23 gene	5.86533	0.043074	9.11492	136.169	5.76808	5.96259	2.14478e-16	3.38228e-15	0.409696	0.341003	0.341003	5XFAD versus WT
2310020H05Rik	RIKEN cDNA 2310020H05 gene	5.86533	0.0457551	9.11492	128.19	5.76203	5.96864	3.71791e-16	4.75717e-15	0.409696	0.341003	0.341003	5XFAD versus WT
2310026I22Rik	RIKEN cDNA 2310026I22 gene	5.88681	0.108823	8.6089	54.095	5.63891	6.1347	3.31717e-12	8.89874e-12	0.474921	0.433178	0.433178	5XFAD versus WT
2310030G06Rik	RIKEN cDNA 2310030G06 gene	6.78459	0.378998	9.61044	17.9014	5.93547	7.63372	1.05788e-08	1.35861e-08	0.203051	0.172454	0.172454	5XFAD versus WT
2310033P09Rik	RIKEN cDNA 2310033P09 gene	7.94065	0.245936	9.61122	32.2875	7.38965	8.49164	3.98988e-11	7.91351e-11	0.0820305	0.0629683	0.0629683	5XFAD versus WT
2310034G01Rik	RIKEN cDNA 2310034G01 gene	6.78251	0.148086	9.12227	45.8012	6.4482	7.11682	4.26949e-12	1.10856e-11	0.404398	0.260047	0.260047	5XFAD versus WT
2310039L15Rik	RIKEN cDNA 2310039L15 gene	5.93093	0.0561236	6.77352	105.676	5.79732	6.06455	3.75047e-12	9.89786e-12	0.663772	0.53371	0.53371	5XFAD versus WT
2310043L19Rik	RIKEN cDNA 2310043L19 gene	6.08727	0.0696723	9.6513	87.3701	5.93127	6.24327	2.57388e-15	2.31323e-14	0.0905446	0.0495999	0.0495999	5XFAD versus WT
2310046K23Rik	RIKEN cDNA 2310046K23 gene	5.90708	0.0581177	9.19319	101.64	5.77603	6.03813	2.42179e-15	2.21339e-14	0.367545	0.334318	0.334318	5XFAD versus WT
2310061I04Rik	RIKEN cDNA 2310061I04 gene	9.63881	0.169764	8.95979	56.7776	9.25452	10.0231	9.0767e-13	2.93617e-12	0.430882	0.33439	0.33439	5XFAD versus WT
2310068J16Rik	RIKEN cDNA 2310068J16 gene	6.18757	0.252642	9.4386	24.4915	5.62008	6.75506	7.31685e-10	1.09199e-09	0.292054	0.270873	0.270873	5XFAD versus WT
2310069B03Rik	RIKEN cDNA 2310069B03 gene	5.78088	0.0747246	9.58241	77.3625	5.6134	5.94837	1.00606e-14	6.81081e-14	0.166361	0.113357	0.113357	5XFAD versus WT
2310075C17Rik	RIKEN cDNA 2310075C17 gene	6.03473	0.066119	6.54535	91.2707	5.87616	6.19331	2.06867e-11	4.43254e-11	0.701526	0.192752	0.192752	5XFAD versus WT
2410002F23Rik	RIKEN cDNA 2410002F23 gene	8.86793	0.213075	8.88131	41.6188	8.38493	9.35092	1.72581e-11	3.77134e-11	0.453685	0.361685	0.361685	5XFAD versus WT
2410004B18Rik	RIKEN cDNA 2410004B18 gene	9.2849	0.134847	9.44856	68.8551	8.98205	9.58775	4.37637e-14	2.29707e-13	0.128116	0.0933096	0.0933096	5XFAD versus WT
2410004I01Rik	RIKEN cDNA 2410004I01 gene	6.13716	0.239791	6.55497	25.5938	5.56225	6.71208	8.14046e-08	9.69971e-08	0.700561	0.625569	0.625569	5XFAD versus WT
2410006H16Rik	RIKEN cDNA 2410006H16 gene	9.57029	0.197513	6.77478	48.4539	9.10008	10.0405	7.30468e-10	1.09029e-09	0.66489	0.466158	0.466158	5XFAD versus WT
2410018L13Rik	RIKEN cDNA 2410018L13 gene	6.56001	0.210922	8.95356	31.1016	6.0825	7.03753	1.9666e-10	3.28432e-10	0.396395	0.371489	0.371489	5XFAD versus WT
2410022M11Rik	RIKEN cDNA 2410022M11 gene	7.03488	0.190926	9.20171	36.8461	6.60441	7.46534	2.61256e-11	5.45338e-11	0.362451	0.234365	0.234365	5XFAD versus WT
2410080I02Rik	RIKEN cDNA 2410080I02 gene	6.30875	0.279299	9.28409	22.5878	5.67987	6.93763	1.97727e-09	2.77455e-09	0.350661	0.346964	0.346964	5XFAD versus WT
2410124H12Rik	RIKEN cDNA 2410124H12 gene	5.90876	0.117982	5.47144	50.082	5.61318	6.20435	1.69999e-08	2.13989e-08	0.772346	0.6683	0.6683	5XFAD versus WT
2500002B13Rik	RIKEN cDNA 2500002B13 gene	6.12751	0.127448	6.81138	48.0783	5.82444	6.43058	7.02953e-10	1.05201e-09	0.66768	0.540913	0.540913	5XFAD versus WT
2510002D24Rik	RIKEN cDNA 2510002D24 gene	8.20606	0.138686	8.67997	59.17	7.89056	8.52156	1.28038e-12	3.93084e-12	0.450659	0.285908	0.285908	5XFAD versus WT
2510009E07Rik	RIKEN cDNA 2510009E07 gene	9.0846	0.193648	9.00891	46.913	8.6466	9.5226	4.45709e-12	1.14953e-11	0.395564	0.355878	0.355878	5XFAD versus WT
2600002D14Rik	RIKEN cDNA 2600002D14 gene	5.90961	0.0388572	9.26048	152.085	5.82208	5.99713	4.72882e-17	1.59188e-15	0.289546	0.253087	0.253087	5XFAD versus WT
2600006K01Rik	RIKEN cDNA 2600006K01 gene	6.24643	0.163375	3.55738	38.2338	5.76968	6.72318	8.82275e-06	9.33006e-06	0.89151	0.813837	0.813837	5XFAD versus WT
2610001J05Rik	small integral membrane protein 30	8.82713	0.127101	3.15373	69.4497	8.43357	9.2207	3.95099e-06	4.25111e-06	0.915494	0.730805	0.730805	5XFAD versus WT
2610002M06Rik	RIKEN cDNA 2610002M06 gene	8.99379	0.122809	6.06814	73.2341	8.69411	9.29348	3.5629e-10	5.64122e-10	0.723096	0.645388	0.645388	5XFAD versus WT
2610016A17Rik	RIKEN cDNA 2610016A17 gene	6.05287	0.0942333	9.61154	64.2328	5.84175	6.26399	5.52809e-14	2.78967e-13	0.1481	0.123945	0.123945	5XFAD versus WT
2610020C07Rik	RIKEN cDNA 2610020C07 gene	6.42159	0.264737	9.65691	24.2565	5.82886	7.01431	5.6128e-10	8.56416e-10	0.144127	0.123475	0.123475	5XFAD versus WT
2610021A01Rik	RIKEN cDNA 2610021A01 gene	7.83693	0.127778	8.46222	61.3326	7.54505	8.12881	1.65239e-12	4.87874e-12	0.523116	0.433138	0.433138	5XFAD versus WT
2610027K06Rik	RIKEN cDNA 2610027K06 gene	5.88599	0.0916765	6.35648	64.204	5.66468	6.1073	3.50372e-10	5.55451e-10	0.699013	0.498698	0.498698	5XFAD versus WT
2610028E06Rik	RIKEN cDNA 2610028E06 gene	6.25824	0.159355	3.66621	39.2723	5.79945	6.71703	6.01197e-06	6.40635e-06	0.884426	0.766478	0.766478	5XFAD versus WT
2610028H24Rik	RIKEN cDNA 2610028H24 gene	6.04028	0.110453	7.36716	54.6865	5.78172	6.29885	6.94393e-11	1.286e-10	0.618519	0.579416	0.579416	5XFAD versus WT
2610035D17Rik	RIKEN cDNA 2610035D17 gene	7.88134	0.192951	8.51768	40.8464	7.44106	8.32162	4.51166e-11	8.80482e-11	0.506875	0.324442	0.324442	5XFAD versus WT
2610204G07Rik	RIKEN cDNA 2610204G07 gene	5.94331	0.0433396	9.26048	137.133	5.84568	6.04093	1.2325e-16	3.01951e-15	0.289546	0.241483	0.241483	5XFAD versus WT
2610300M13Rik	RIKEN cDNA 2610300M13 gene	5.91482	0.169961	9.66794	34.801	5.53435	6.29529	1.74527e-11	3.80973e-11	0.07023	0.0659008	0.0659008	5XFAD versus WT
2610306M01Rik	RIKEN cDNA 2610306M01 gene	7.25549	0.180172	6.94401	40.2698	6.82875	7.68222	1.72549e-09	2.44334e-09	0.658371	0.508359	0.508359	5XFAD versus WT
2610307P16Rik	RIKEN cDNA 2610307P16 gene	5.99376	0.131224	6.06199	45.6758	5.67346	6.31405	6.31768e-09	8.31942e-09	0.72866	0.63174	0.63174	5XFAD versus WT
2610318M16Rik	RIKEN cDNA 2610318M16 gene	5.94486	0.0442045	9.26048	134.486	5.84529	6.04443	1.47626e-16	3.02399e-15	0.289546	0.241483	0.241483	5XFAD versus WT
2610318N02Rik	RIKEN cDNA 2610318N02 gene	6.67813	0.231148	8.56795	28.8911	6.15119	7.20507	7.69698e-10	1.14303e-09	0.508516	0.419189	0.419189	5XFAD versus WT
2610507B11Rik	RIKEN cDNA 2610507B11 gene	9.91129	0.167066	9.34148	59.3257	9.53546	10.2871	2.33386e-13	9.41284e-13	0.342971	0.286618	0.286618	5XFAD versus WT
2610507I01Rik	RIKEN cDNA 2610507I01 gene	6.13024	0.216838	9.60536	28.271	5.64439	6.61609	1.42779e-10	2.46783e-10	0.192155	0.183115	0.183115	5XFAD versus WT
2610528A11Rik	RIKEN cDNA 2610528A11 gene	6.32824	0.11987	9.29516	52.7925	6.05838	6.5981	7.73563e-13	2.56442e-12	0.288263	0.199699	0.199699	5XFAD versus WT
2610528J11Rik	RIKEN cDNA 2610528J11 gene	6.12226	0.122927	6.67742	49.8038	5.82871	6.4158	7.75858e-10	1.15179e-09	0.681167	0.590679	0.590679	5XFAD versus WT
2700033N17Rik	RIKEN cDNA 2700033N17 gene	6.50326	0.214188	9.64169	30.3624	6.02361	6.98292	6.77524e-11	1.2589e-10	0.170628	0.108834	0.108834	5XFAD versus WT
2700046G09Rik	RIKEN cDNA 2700046G09 gene	6.98484	0.223514	9.30791	31.2501	6.48175	7.48792	9.62598e-11	1.7284e-10	0.346435	0.345317	0.345317	5XFAD versus WT
2700049A03Rik	RIKEN cDNA 2700049A03 gene	6.9989	0.140886	8.47199	49.6779	6.67714	7.32066	9.56129e-12	2.24037e-11	0.52137	0.336859	0.336859	5XFAD versus WT
2700054A10Rik	RIKEN cDNA 2700054A10 gene	6.6432	0.247021	9.62371	26.8933	6.08988	7.19653	2.22319e-10	3.6742e-10	0.191549	0.18169	0.18169	5XFAD versus WT
2700062C07Rik	RIKEN cDNA 2700062C07 gene	7.71108	0.171492	8.84017	44.9647	7.32207	8.10009	9.56355e-12	2.24051e-11	0.427391	0.354273	0.354273	5XFAD versus WT
2700068H02Rik	RIKEN cDNA 2700068H02 gene	6.26086	0.101978	7.99593	61.3945	6.02568	6.49604	5.56581e-12	1.38929e-11	0.578157	0.389439	0.389439	5XFAD versus WT
2700097O09Rik	RIKEN cDNA 2700097O09 gene	7.50783	0.137527	9.50496	54.5915	7.19922	7.81643	3.40367e-13	1.28629e-12	0.254746	0.212024	0.212024	5XFAD versus WT
2810001G20Rik	RIKEN cDNA 2810001G20 gene	7.72718	0.229982	6.72379	33.599	7.17879	8.27556	9.63872e-09	1.24166e-08	0.675343	0.582764	0.582764	5XFAD versus WT
2810002D19Rik	RIKEN cDNA 2810002D19 gene	6.97154	0.194334	9.63529	35.874	6.5363	7.40678	1.39203e-11	3.12767e-11	0.0167531	0.0148277	0.0148277	5XFAD versus WT
2810006K23Rik	mitochondrial translation release factor in rescue	7.50601	0.155857	8.37378	48.1595	7.14937	7.86264	1.56814e-11	3.46399e-11	0.5199	0.443345	0.443345	5XFAD versus WT
2810013P06Rik	RIKEN cDNA 2810013P06 gene	7.7571	0.155037	9.38591	50.0339	7.40857	8.10563	1.02763e-12	3.27093e-12	0.2665	0.226781	0.226781	5XFAD versus WT
2810021J22Rik	RIKEN cDNA 2810021J22 gene	7.15115	0.167409	5.32187	42.7167	6.72852	7.57378	5.88699e-08	7.08781e-08	0.781029	0.574931	0.574931	5XFAD versus WT
2810029C07Rik	RIKEN cDNA 2810029C07 gene	6.76114	0.191214	9.36495	35.3591	6.33114	7.19114	2.74277e-11	5.69951e-11	0.322962	0.251653	0.251653	5XFAD versus WT
2810030D12Rik	RIKEN cDNA 2810030D12 gene	5.89131	0.118864	6.28259	49.5635	5.6036	6.17902	2.18664e-09	3.05438e-09	0.719566	0.599612	0.599612	5XFAD versus WT
2810032G03Rik	RIKEN cDNA 2810032G03 gene	7.59382	0.161546	9.50983	47.0071	7.23134	7.9563	1.38835e-12	4.21912e-12	0.274327	0.183194	0.183194	5XFAD versus WT
2810402E24Rik	RIKEN cDNA 2810402E24 gene	6.47522	0.120607	6.63462	53.6886	6.18682	6.76363	5.259e-10	8.0782e-10	0.693634	0.595852	0.595852	5XFAD versus WT
2810403D21Rik	RIKEN cDNA 2810403D21 gene	6.99287	0.169092	4.6095	41.3554	6.54689	7.43885	4.19376e-07	4.7709e-07	0.825841	0.318741	0.318741	5XFAD versus WT
2810404F17Rik	RIKEN cDNA 2810404F17 gene	5.94603	0.063141	9.19717	94.1708	5.80366	6.0884	4.82445e-15	3.82191e-14	0.36489	0.315491	0.315491	5XFAD versus WT
2810404M03Rik	RIKEN cDNA 2810404M03 gene	5.84332	0.115782	3.24339	50.4681	5.49	6.19663	8.27684e-06	8.76169e-06	0.910789	0.76097	0.76097	5XFAD versus WT
2810407A14Rik	RIKEN cDNA 2810407A14 gene	6.24268	0.194	8.6059	32.1788	5.80074	6.68462	2.85981e-10	4.62274e-10	0.503017	0.400894	0.400894	5XFAD versus WT
2810408A11Rik	RIKEN cDNA 2810408A11 gene	6.03188	0.101413	2.21919	59.4786	5.63434	6.42942	0.00013414	0.000135313	0.982724	0.577921	0.577921	5XFAD versus WT
2810429I04Rik	RIKEN cDNA 2810429I04 gene	6.55099	0.127037	9.65501	51.5676	6.26656	6.83543	4.09517e-13	1.49756e-12	0.0916749	0.0660664	0.0660664	5XFAD versus WT
2810433D01Rik	RIKEN cDNA 2810433D01 gene	5.95433	0.124873	5.5926	47.6829	5.6433	6.26536	1.62319e-08	2.04741e-08	0.762798	0.599732	0.599732	5XFAD versus WT
2810455O05Rik	RIKEN cDNA 2810455O05 gene	7.88349	0.223559	9.64814	35.2636	7.3829	8.38409	1.59913e-11	3.52263e-11	0.130696	0.0678991	0.0678991	5XFAD versus WT
2810459M11Rik	RIKEN cDNA 2810459M11 gene	7.34146	0.119588	4.97855	61.3894	7.03365	7.64927	2.31026e-08	2.87352e-08	0.803009	0.271057	0.271057	5XFAD versus WT
2900009J06Rik	RIKEN cDNA 2900009J06 gene	6.66498	0.258891	9.56017	25.7444	6.08452	7.24544	3.7459e-10	5.90724e-10	0.197181	0.158049	0.158049	5XFAD versus WT
2900026A02Rik	RIKEN cDNA 2900026A02 gene	8.69497	0.192822	6.66392	45.0933	8.23432	9.15563	1.55389e-09	2.21335e-09	0.685996	0.536692	0.536692	5XFAD versus WT
2900040C04Rik	RIKEN cDNA 2900040C04 gene	8.35989	0.559648	2.42342	14.9378	6.31338	10.4064	0.00191268	0.00191353	0.966486	0.873421	0.873421	5XFAD versus WT
2900041M22Rik	RIKEN cDNA 2900041M22 gene	6.75222	0.331744	8.94996	20.3537	6.00113	7.50332	8.38008e-09	1.0873e-08	0.440359	0.4284	0.4284	5XFAD versus WT
2900052N01Rik	RIKEN cDNA 2900052N01 gene	8.36629	0.203488	6.65915	41.1145	7.88008	8.8525	2.90239e-09	3.99179e-09	0.678479	0.360926	0.360926	5XFAD versus WT
2900060B14Rik	RIKEN cDNA 2900060B14 gene	6.08039	0.118552	4.88813	51.2886	5.77353	6.38725	7.22971e-08	8.64734e-08	0.808765	0.581588	0.581588	5XFAD versus WT
2900060N12Rik	RIKEN cDNA 2900060N12 gene	6.23652	0.328318	8.59051	18.9954	5.48838	6.98465	2.57144e-08	3.18721e-08	0.499713	0.48204	0.48204	5XFAD versus WT
2900076A07Rik	RIKEN cDNA 2900076A07 gene	7.41257	0.281769	9.36943	26.3073	6.77898	8.04617	4.23119e-10	6.60921e-10	0.32936	0.306051	0.306051	5XFAD versus WT
2900079G21Rik	RIKEN cDNA 2900079G21 gene	7.50496	0.322105	6.51524	23.2998	6.73166	8.27826	1.60817e-07	1.87467e-07	0.696859	0.566723	0.566723	5XFAD versus WT
2900089D17Rik	RIKEN cDNA 2900089D17 gene	6.62754	0.163116	9.63109	40.631	6.2622	6.99288	4.26195e-12	1.10703e-11	0.0574446	0.0516691	0.0516691	5XFAD versus WT
2900092C05Rik	RIKEN cDNA 2900092C05 gene	5.90961	0.0388572	9.26048	152.085	5.82208	5.99713	4.72882e-17	1.59188e-15	0.289546	0.253087	0.253087	5XFAD versus WT
2900093K20Rik	RIKEN cDNA 2900093K20 gene	7.45918	0.117715	8.07246	63.3666	7.18815	7.7302	3.52607e-12	9.37755e-12	0.549495	0.469649	0.469649	5XFAD versus WT
2900097C17Rik	Berardinelli-Seip congenital lipodystrophy 2 (seipin)	13.1906	0.190401	3.29427	69.2778	12.6141	13.767	2.50941e-06	2.72874e-06	0.907283	0.848599	0.848599	5XFAD versus WT
3010003L21Rik	RIKEN cDNA 3010003L21 gene	6.09115	0.113566	6.20891	53.6354	5.81552	6.36679	1.61932e-09	2.30121e-09	0.723966	0.581979	0.581979	5XFAD versus WT
3110004A20Rik	RIKEN cDNA 3110004A20 gene	5.92066	0.172021	7.64066	34.4182	5.52071	6.32061	1.17061e-09	1.69441e-09	0.612802	0.558726	0.558726	5XFAD versus WT
3110009E18Rik	RIKEN cDNA 3110009E18 gene	6.95319	0.146531	6.64741	47.4519	6.60294	7.30345	1.15368e-09	1.67097e-09	0.676745	0.547874	0.547874	5XFAD versus WT
3110009F21Rik	RIKEN cDNA 3110009F21 gene	5.89832	0.0694918	6.09362	84.8779	5.72892	6.06773	1.34525e-10	2.33773e-10	0.730511	0.591389	0.591389	5XFAD versus WT
3110015C05Rik	RIKEN cDNA 3110015C05 gene	5.78607	0.0991967	9.45074	58.3293	5.56329	6.00885	2.0799e-13	8.55471e-13	0.288831	0.243826	0.243826	5XFAD versus WT
3110039M20Rik	RIKEN cDNA 3110039M20 gene	7.83394	0.255667	9.53045	30.6412	7.26045	8.40742	7.62884e-11	1.40168e-10	0.244867	0.237457	0.237457	5XFAD versus WT
3110040N11Rik	RIKEN cDNA 3110040N11 gene	6.98867	0.166281	8.92109	42.0293	6.61201	7.36533	1.44959e-11	3.23331e-11	0.400096	0.236172	0.236172	5XFAD versus WT
3110082J24Rik	RIKEN cDNA 3110082J24 gene	7.0372	0.191438	7.11472	36.7597	6.586	7.48841	2.22674e-09	3.10749e-09	0.644235	0.626611	0.626611	5XFAD versus WT
3300002A11Rik	RIKEN cDNA 3300002A11 gene	6.10835	0.1757	9.62692	34.7658	5.7148	6.5019	1.9108e-11	4.13429e-11	0.159072	0.141013	0.141013	5XFAD versus WT
3300002I08Rik	RIKEN cDNA 3300002I08 gene	6.35688	0.115347	9.63783	55.1111	6.09856	6.6152	2.25209e-13	9.15067e-13	0.150237	0.141017	0.141017	5XFAD versus WT
3300002P13Rik	RIKEN cDNA 3300002P13 gene	6.05826	0.0920935	9.31381	65.7838	5.851	6.26553	9.5786e-14	4.43117e-13	0.278985	0.172134	0.172134	5XFAD versus WT
3300005D01Rik	RIKEN cDNA 3300005D01 gene	5.78896	0.0626933	9.67764	92.3378	5.64863	5.92928	1.39765e-15	1.40479e-14	0.0970076	0.0764066	0.0764066	5XFAD versus WT
3632454L22Rik	RIKEN cDNA 3632454L22 gene	6.29217	0.164475	2.71026	38.256	5.73561	6.84873	8.76132e-05	8.87439e-05	0.947283	0.802639	0.802639	5XFAD versus WT
4631405J19Rik	RIKEN cDNA 4631405J19 gene	5.90672	0.0905936	9.67452	65.2002	5.70394	6.1095	4.06742e-14	2.14897e-13	0.0238049	0.0171399	0.0171399	5XFAD versus WT
4731419I09Rik	RIKEN cDNA 4731419I09 gene	6.04578	0.0662108	9.26572	91.311	5.89665	6.19491	5.23022e-15	4.02524e-14	0.34166	0.228595	0.228595	5XFAD versus WT
4732419C18Rik	RIKEN cDNA 4732419C18 gene	6.12501	0.107704	2.58381	56.8689	5.7488	6.50123	4.49463e-05	4.60412e-05	0.956221	0.682284	0.682284	5XFAD versus WT
4732463B04Rik	RIKEN cDNA 4732463B04 gene	6.34252	0.114249	2.79561	55.5151	5.96342	6.72162	2.44092e-05	2.5323e-05	0.941504	0.697105	0.697105	5XFAD versus WT
4732465J04Rik	RIKEN cDNA 4732465J04 gene	6.08728	0.0696515	9.65125	87.3962	5.93132	6.24324	2.56682e-15	2.30843e-14	0.0908502	0.0546253	0.0546253	5XFAD versus WT
4732471J01Rik	RIKEN cDNA 4732471J01 gene	6.20903	0.236734	7.366	26.2279	5.65484	6.76323	1.51989e-08	1.92214e-08	0.637801	0.545075	0.545075	5XFAD versus WT
4732491K20Rik	RIKEN cDNA 4732491K20 gene	6.88238	0.147115	7.94885	46.7823	6.54276	7.22201	5.43877e-11	1.03712e-10	0.582429	0.308292	0.308292	5XFAD versus WT
4732496C06Rik	RIKEN cDNA 4732496C06 gene	6.69226	0.219604	9.55253	30.4742	6.19982	7.18469	7.71144e-11	1.4159e-10	0.160177	0.146507	0.146507	5XFAD versus WT
4833407H14Rik	RIKEN cDNA 4833407H14 gene	6.1006	0.131891	5.39325	46.255	5.76887	6.43233	3.20892e-08	3.9469e-08	0.777514	0.723119	0.723119	5XFAD versus WT
4833411C07Rik	RIKEN cDNA 4833411C07 gene	6.17078	0.0977741	4.03863	63.1126	5.90033	6.44122	3.35456e-07	3.83594e-07	0.861107	0.564915	0.564915	5XFAD versus WT
4833412C05Rik	RIKEN cDNA 4833412C05 gene	6.38069	0.216027	9.46306	29.5366	5.89563	6.86576	1.21971e-10	2.13775e-10	0.280418	0.153277	0.153277	5XFAD versus WT
4833413E03Rik	RIKEN cDNA 4833413E03 gene	5.8357	0.0751176	9.61955	77.6875	5.66743	6.00397	8.71934e-15	6.07653e-14	0.115141	0.0970299	0.0970299	5XFAD versus WT
4833415N18Rik	RIKEN cDNA 4833415N18 gene	7.26431	0.279499	9.55444	25.9905	6.63759	7.89103	3.45755e-10	5.48787e-10	0.240691	0.141633	0.141633	5XFAD versus WT
4833417C18Rik	RIKEN cDNA 4833417C18 gene	6.19374	0.308878	9.47597	20.0524	5.50033	6.88716	4.42964e-09	5.93801e-09	0.281347	0.270159	0.270159	5XFAD versus WT
4833418N02Rik	RIKEN cDNA 4833418N02 gene	6.17893	0.259055	9.17013	23.8518	5.59456	6.7633	1.44691e-09	2.06928e-09	0.394278	0.34677	0.34677	5XFAD versus WT
4833419F23Rik	RIKEN cDNA 4833419F23 gene	6.17423	0.0976339	3.205	63.2385	5.87446	6.47399	4.5045e-06	4.83395e-06	0.914205	0.525395	0.525395	5XFAD versus WT
4833423E24Rik	fatty acid desaturase 2B	5.96296	0.163313	5.64798	36.5125	5.55724	6.36869	6.32491e-08	7.59541e-08	0.761815	0.703559	0.703559	5XFAD versus WT
4833427G06Rik	HOATZ cilia and flagella associated protein	6.54381	0.226163	9.24139	28.9341	6.03422	7.0534	2.20901e-10	3.6521e-10	0.333882	0.30103	0.30103	5XFAD versus WT
4833428L15Rik	RIKEN cDNA 4833428L15 gene	5.90708	0.0581177	9.19319	101.64	5.77603	6.03813	2.42179e-15	2.21339e-14	0.367545	0.334318	0.334318	5XFAD versus WT
4833439L19Rik	RIKEN cDNA 4833439L19 gene	9.63752	0.142237	6.28137	67.7566	9.29323	9.98182	3.08754e-10	4.95526e-10	0.713976	0.509391	0.509391	5XFAD versus WT
4833445I07Rik	RIKEN cDNA 4833445I07 gene	6.05167	0.234193	9.54357	25.8405	5.52646	6.57689	3.7191e-10	5.87295e-10	0.240627	0.211524	0.211524	5XFAD versus WT
4921501I09Rik	RIKEN cDNA 4921501I09 gene	5.84135	0.0738093	9.23755	79.1412	5.67504	6.00767	2.12737e-14	1.26064e-13	0.299526	0.19283	0.19283	5XFAD versus WT
4921504E06Rik	RIKEN cDNA 4921504E06 gene	5.85576	0.0763749	9.6044	76.6713	5.68463	6.02689	1.03172e-14	6.92758e-14	0.107639	0.0949321	0.0949321	5XFAD versus WT
4921507G05Rik	RIKEN cDNA 4921507G05 gene	5.90961	0.0388572	9.26048	152.085	5.82208	5.99713	4.72882e-17	1.59188e-15	0.289546	0.253087	0.253087	5XFAD versus WT
4921508D12Rik	RIKEN cDNA 4921508D12 gene	5.95597	0.0719411	9.32223	82.7895	5.79408	6.11786	1.10226e-14	7.29738e-14	0.00685967	0.00552331	0.00552331	5XFAD versus WT
4921511C10Rik	RIKEN cDNA 4921511C10 gene	6.05165	0.0645561	4.69768	93.7426	5.88244	6.22087	7.19793e-09	9.41155e-09	0.813542	0.604268	0.604268	5XFAD versus WT
4921516A02Rik	RIKEN cDNA 4921516A02 gene	6.0688	0.100962	3.33352	60.1095	5.76493	6.37266	3.54189e-06	3.81974e-06	0.905266	0.779835	0.779835	5XFAD versus WT
4921528I07Rik	RIKEN cDNA 4921528I07 gene	5.95553	0.10596	9.64322	56.2056	5.71824	6.19281	1.83984e-13	7.68679e-13	0.0361188	0.0319056	0.0319056	5XFAD versus WT
4921531C22Rik	RIKEN cDNA 4921531C22 gene	6.47932	0.0836621	9.54689	77.4463	6.2917	6.66694	1.09871e-14	7.28107e-14	0.0836094	0.0611364	0.0611364	5XFAD versus WT
4921539E11Rik	RIKEN cDNA 4921539E11 gene	5.90961	0.0388572	9.26048	152.085	5.82208	5.99713	4.72882e-17	1.59188e-15	0.289546	0.253087	0.253087	5XFAD versus WT
4921539H07Rik	RIKEN cDNA 4921539H07 gene	6.25531	0.201103	8.43771	31.1049	5.79572	6.7149	5.28629e-10	8.11735e-10	0.50802	0.451824	0.451824	5XFAD versus WT
4922502N22Rik	RIKEN cDNA 4922502N22 gene	5.86533	0.0608693	9.66882	96.3595	5.72908	6.00159	9.50221e-16	1.0514e-14	0.124953	0.105871	0.105871	5XFAD versus WT
4930404A05Rik	RIKEN cDNA 4930404A05 gene	5.94486	0.0442045	9.26048	134.486	5.84529	6.04443	1.47626e-16	3.02399e-15	0.289546	0.241483	0.241483	5XFAD versus WT
4930404H24Rik	RIKEN cDNA 4930404H24 gene	5.90961	0.0388572	9.26048	152.085	5.82208	5.99713	4.72882e-17	1.59188e-15	0.289546	0.253087	0.253087	5XFAD versus WT
4930404K13Rik	RIKEN cDNA 4930404K13 gene	5.9057	0.0354286	9.26048	166.693	5.8259	5.9855	2.02317e-17	1.26439e-15	0.289546	0.253087	0.253087	5XFAD versus WT
4930404N11Rik	RIKEN cDNA 4930404N11 gene	6.2792	0.123753	6.19776	50.74	5.97871	6.57968	2.35087e-09	3.27361e-09	0.725631	0.521558	0.521558	5XFAD versus WT
4930405D11Rik	RIKEN cDNA 4930405D11 gene	6.1159	0.050912	6.14595	120.127	5.99204	6.23977	1.35365e-11	3.05413e-11	0.712135	0.359255	0.359255	5XFAD versus WT
4930405J17Rik	RIKEN cDNA 4930405J17 gene	5.94486	0.0442045	9.26048	134.486	5.84529	6.04443	1.47626e-16	3.02399e-15	0.289546	0.241483	0.241483	5XFAD versus WT
4930405O22Rik	RIKEN cDNA 4930405O22 gene	5.86533	0.0794808	5.00865	73.7956	5.66113	6.06954	8.42744e-09	1.09281e-08	0.802218	0.654576	0.654576	5XFAD versus WT
4930407G08Rik	RIKEN cDNA 4930407G08 gene	6.00063	0.089499	9.45536	67.0469	5.79965	6.20162	5.52498e-14	2.78914e-13	0.237371	0.167482	0.167482	5XFAD versus WT
4930407I10Rik	RIKEN cDNA 4930407I10 gene	5.9057	0.0354286	9.26048	166.693	5.8259	5.9855	2.02317e-17	1.26439e-15	0.289546	0.253087	0.253087	5XFAD versus WT
4930408K08Rik	RIKEN cDNA 4930408K08 gene	5.9057	0.0354286	9.26048	166.693	5.8259	5.9855	2.02317e-17	1.26439e-15	0.289546	0.253087	0.253087	5XFAD versus WT
4930408O17Rik	RIKEN cDNA 4930408O17 gene	6.20786	0.11472	2.38392	54.1132	5.78313	6.63259	9.68777e-05	9.80177e-05	0.970432	0.897651	0.897651	5XFAD versus WT
4930412L05Rik	lipid responsive LXR-induced inhibitor of cholesterol synthesis 1	5.94749	0.0618388	9.20365	96.1773	5.80807	6.0869	3.89808e-15	3.22033e-14	0.360396	0.311735	0.311735	5XFAD versus WT
4930412M03Rik	RIKEN cDNA 4930412M03 gene	5.95946	0.0645189	4.75414	92.3677	5.791	6.12793	6.38746e-09	8.40721e-09	0.81595	0.593036	0.593036	5XFAD versus WT
4930414N06Rik	RIKEN cDNA 4930414N06 gene	5.91996	0.0387083	2.0256	152.938	5.75542	6.08451	3.8224e-05	3.92325e-05	0.997872	0.789892	0.789892	5XFAD versus WT
4930415O20Rik	testis expressed 49	5.87069	0.113584	4.89514	51.6859	5.57683	6.16456	6.82986e-08	8.18214e-08	0.806775	0.708757	0.708757	5XFAD versus WT
4930417O13Rik	RIKEN cDNA 4930417O13 gene	6.04566	0.11029	9.21112	54.8158	5.79703	6.29428	6.70458e-13	2.27973e-12	0.384509	0.337641	0.337641	5XFAD versus WT
4930422C21Rik	RIKEN cDNA 4930422C21 gene	5.90961	0.0388572	9.26048	152.085	5.82208	5.99713	4.72882e-17	1.59188e-15	0.289546	0.253087	0.253087	5XFAD versus WT
4930422M22Rik	RIKEN cDNA 4930422M22 gene	5.90961	0.0388572	9.26048	152.085	5.82208	5.99713	4.72882e-17	1.59188e-15	0.289546	0.253087	0.253087	5XFAD versus WT
4930423D22Rik	RIKEN cDNA 4930423D22 gene	6.02772	0.089939	5.31305	67.0201	5.80057	6.25488	5.52014e-09	7.31844e-09	0.781513	0.514404	0.514404	5XFAD versus WT
4930425L21Rik	RIKEN cDNA 4930425L21 gene	5.93964	0.075189	9.57914	78.996	5.7711	6.10817	8.31294e-15	5.89372e-14	0.168277	0.153928	0.153928	5XFAD versus WT
4930425O10Rik	RIKEN cDNA 4930425O10 gene	5.85349	0.0786416	9.57901	74.4325	5.67722	6.02976	1.46922e-14	9.32002e-14	0.140442	0.120101	0.120101	5XFAD versus WT
4930425P05Rik	RIKEN cDNA 4930425P05 gene	5.94486	0.0442045	9.26048	134.486	5.84529	6.04443	1.47626e-16	3.02399e-15	0.289546	0.241483	0.241483	5XFAD versus WT
4930428E07Rik	RIKEN cDNA 4930428E07 gene	5.86533	0.0722962	9.57162	81.1292	5.70327	6.0274	6.58047e-15	4.87005e-14	0.236228	0.213564	0.213564	5XFAD versus WT
4930429F24Rik	RIKEN cDNA 4930429F24 gene	6.07344	0.105465	8.49905	57.5871	5.8327	6.31418	2.56171e-12	7.12854e-12	0.513105	0.389692	0.389692	5XFAD versus WT
4930430A15Rik	POTE ankyrin domain family member 1	5.86533	0.0457551	9.11492	128.19	5.76203	5.96864	3.71791e-16	4.75717e-15	0.409696	0.341003	0.341003	5XFAD versus WT
4930430E12Rik	RIKEN cDNA 4930430E12 gene	5.86533	0.0448551	2.0114	130.762	5.67338	6.05729	5.57341e-05	5.679e-05	0.99909	0.654312	0.654312	5XFAD versus WT
4930431P03Rik	RIKEN cDNA 4930431P03 gene	5.90576	0.0354716	9.26464	166.493	5.82586	5.98565	2.0158e-17	1.26439e-15	0.287658	0.085347	0.085347	5XFAD versus WT
4930431P22Rik	RIKEN cDNA 4930431P22 gene	5.82198	0.123382	7.09314	47.1867	5.531	6.11296	3.99782e-10	6.273e-10	0.654564	0.476857	0.476857	5XFAD versus WT
4930434J06Rik	RIKEN cDNA 4930434J06 gene	5.94331	0.0433396	9.26048	137.133	5.84568	6.04093	1.2325e-16	3.01951e-15	0.289546	0.241483	0.241483	5XFAD versus WT
4930438A08Rik	RIKEN cDNA 4930438A08 gene	5.82344	0.0860167	8.53262	67.7013	5.62722	6.01966	5.93034e-13	2.04898e-12	0.509264	0.468526	0.468526	5XFAD versus WT
4930439D14Rik	RIKEN cDNA 4930439D14 gene	5.92241	0.0500928	9.26048	118.229	5.80957	6.03524	4.8645e-16	6.00237e-15	0.289546	0.253087	0.253087	5XFAD versus WT
4930442G10Rik	RIKEN cDNA 4930442G10 gene	5.70813	0.0431521	9.12265	132.279	5.61071	5.80554	2.72176e-16	4.18939e-15	0.407858	0.136244	0.136244	5XFAD versus WT
4930444A19Rik	RIKEN cDNA 4930444A19 gene	5.9057	0.0354286	9.26048	166.693	5.8259	5.9855	2.02317e-17	1.26439e-15	0.289546	0.253087	0.253087	5XFAD versus WT
4930445N18Rik	RIKEN cDNA 4930445N18 gene	5.92065	0.069418	2.34672	85.2899	5.66052	6.18079	3.75763e-05	3.86471e-05	0.973001	0.745559	0.745559	5XFAD versus WT
4930447C04Rik	RIKEN cDNA 4930447C04 gene	6.97903	0.163872	9.53611	42.5884	6.61148	7.34658	3.33858e-12	8.9473e-12	0.24578	0.230457	0.230457	5XFAD versus WT
4930447F24Rik	RIKEN cDNA 4930447F24 gene	6.03008	0.113881	9.08753	52.9506	5.77284	6.28732	1.24223e-12	3.83064e-12	0.41106	0.299605	0.299605	5XFAD versus WT
4930447N08Rik	RIKEN cDNA 4930447N08 gene	6.62639	0.360663	9.67493	18.3728	5.81911	7.43367	7.60055e-09	9.91111e-09	0.0979006	0.0881231	0.0881231	5XFAD versus WT
4930448C13Rik	RIKEN cDNA 4930448C13 gene	5.86533	0.0457551	9.11492	128.19	5.76203	5.96864	3.71791e-16	4.75717e-15	0.409696	0.341003	0.341003	5XFAD versus WT
4930448E22Rik	RIKEN cDNA 4930448E22 gene	5.99234	0.128669	5.9501	46.5717	5.67686	6.30782	7.45029e-09	9.72268e-09	0.742455	0.5814	0.5814	5XFAD versus WT
4930449E01Rik	RIKEN cDNA 4930449E01 gene	5.93725	0.096314	9.62066	61.6448	5.7215	6.15301	8.01303e-14	3.83438e-13	0.14869	0.134585	0.134585	5XFAD versus WT
4930449I24Rik	RIKEN cDNA 4930449I24 gene	5.94331	0.0433396	9.26048	137.133	5.84568	6.04093	1.2325e-16	3.01951e-15	0.289546	0.241483	0.241483	5XFAD versus WT
4930452G13Rik	RIKEN cDNA 4930452G13 gene	6.12692	0.26184	9.54623	23.3995	5.53973	6.71412	9.41954e-10	1.38121e-09	0.253101	0.244038	0.244038	5XFAD versus WT
4930452N14Rik	RIKEN cDNA 4930452N14 gene	5.91454	0.0721815	9.59619	81.9398	5.75278	6.07629	5.58245e-15	4.24789e-14	0.160331	0.151228	0.151228	5XFAD versus WT
4930453N24Rik	RIKEN cDNA 4930453N24 gene	8.37112	0.154199	9.62787	54.2879	8.02574	8.7165	2.66592e-13	1.04766e-12	0.0218652	0.0204396	0.0204396	5XFAD versus WT
4930455B14Rik	RIKEN cDNA 4930455B14 gene	5.98794	0.102787	8.68182	58.2558	5.75411	6.22176	1.45835e-12	4.40112e-12	0.455025	0.4272	0.4272	5XFAD versus WT
4930455G09Rik	RIKEN cDNA 4930455G09 gene	5.99378	0.241134	7.71267	24.8567	5.4341	6.55346	1.21459e-08	1.5494e-08	0.606094	0.55925	0.55925	5XFAD versus WT
4930456L15Rik	RIKEN cDNA 4930456L15 gene	5.9057	0.0354286	9.26048	166.693	5.8259	5.9855	2.02317e-17	1.26439e-15	0.289546	0.253087	0.253087	5XFAD versus WT
4930458D05Rik	RIKEN cDNA 4930458D05 gene	5.91929	0.0749676	3.25621	78.958	5.69099	6.14759	1.85715e-06	2.03257e-06	0.91041	0.370846	0.370846	5XFAD versus WT
4930461C15Rik	RIKEN cDNA 4930461C15 gene	6.05138	0.186331	9.32034	32.4766	5.63207	6.47069	6.58768e-11	1.22845e-10	0.352091	0.344676	0.344676	5XFAD versus WT
4930461G14Rik	RIKEN cDNA 4930461G14 gene	6.18704	0.112539	9.19117	54.9768	5.93327	6.44082	6.85353e-13	2.32102e-12	0.387586	0.287834	0.287834	5XFAD versus WT
4930465M20Rik	RIKEN cDNA 4930465M20 gene	5.86533	0.043074	9.11492	136.169	5.76808	5.96259	2.14478e-16	3.38228e-15	0.409696	0.341003	0.341003	5XFAD versus WT
4930467D21Rik	RIKEN cDNA 4930467D21 gene	5.78896	0.0780268	9.59241	74.1919	5.61409	5.96382	1.46105e-14	9.29003e-14	0.220374	0.181127	0.181127	5XFAD versus WT
4930467K11Rik	RIKEN cDNA 4930467K11 gene	5.90961	0.0388572	9.26048	152.085	5.82208	5.99713	4.72882e-17	1.59188e-15	0.289546	0.253087	0.253087	5XFAD versus WT
4930470H14Rik	RIKEN cDNA 4930470H14 gene	5.90961	0.0388572	9.26048	152.085	5.82208	5.99713	4.72882e-17	1.59188e-15	0.289546	0.253087	0.253087	5XFAD versus WT
4930471G03Rik	RIKEN cDNA 4930471G03 gene	5.90326	0.0558704	9.18568	105.66	5.77726	6.02926	1.73584e-15	1.66658e-14	0.372364	0.337488	0.337488	5XFAD versus WT
4930471G24Rik	RIKEN cDNA 4930471G24 gene	6.11292	0.0981977	9.59221	62.2512	5.89286	6.33299	7.84371e-14	3.77208e-13	0.215357	0.135352	0.135352	5XFAD versus WT
4930471L23Rik	RIKEN cDNA 4930471L23 gene	5.86533	0.0608693	9.66882	96.3595	5.72908	6.00159	9.50221e-16	1.0514e-14	0.124953	0.105871	0.105871	5XFAD versus WT
4930478M13Rik	RIKEN cDNA 4930478M13 gene	5.8171	0.158143	5.4578	36.7839	5.42063	6.21358	9.45615e-08	1.1213e-07	0.767084	0.658078	0.658078	5XFAD versus WT
4930481A15Rik	RIKEN cDNA 4930481A15 gene	7.01855	0.1621	9.42816	43.2976	6.65438	7.38272	3.61869e-12	9.58947e-12	0.0346558	0.0203595	0.0203595	5XFAD versus WT
4930481B07Rik	RIKEN cDNA 4930481B07 gene	6.1779	0.252092	9.53225	24.5066	5.61244	6.74335	6.23997e-10	9.41155e-10	0.255963	0.235179	0.235179	5XFAD versus WT
4930483P17Rik	RIKEN cDNA 4930483P17 gene	5.92919	0.188211	9.56223	31.503	5.50721	6.35117	5.52994e-11	1.05258e-10	0.23959	0.19146	0.19146	5XFAD versus WT
4930488L21Rik	RIKEN cDNA 4930488L21 gene	6.37353	0.110834	8.77671	57.5052	6.12183	6.62523	1.28404e-12	3.9411e-12	0.475179	0.43993	0.43993	5XFAD versus WT
4930488N15Rik	RIKEN cDNA 4930488N15 gene	5.86533	0.0457551	9.11492	128.19	5.76203	5.96864	3.71791e-16	4.75717e-15	0.409696	0.341003	0.341003	5XFAD versus WT
4930500A05Rik	RIKEN cDNA 4930500A05 gene	5.97844	0.0766146	9.22349	78.0327	5.80576	6.15112	2.52023e-14	1.44925e-13	0.344874	0.298187	0.298187	5XFAD versus WT
4930500F04Rik	RIKEN cDNA 4930500F04 gene	5.75251	0.038935	9.26732	147.746	5.66481	5.8402	6.03834e-17	2.00274e-15	0.286426	0.0709586	0.0709586	5XFAD versus WT
4930500F10Rik	RIKEN cDNA 4930500F10 gene	5.80643	0.199442	8.58633	29.1134	5.35193	6.26094	6.96957e-10	1.04362e-09	0.485651	0.388036	0.388036	5XFAD versus WT
4930500L23Rik	RIKEN cDNA 4930500L23 gene	6.04394	0.134197	3.56429	45.0378	5.65268	6.4352	4.83736e-06	5.18332e-06	0.891219	0.792402	0.792402	5XFAD versus WT
4930503B20Rik	NA	6.17486	0.101611	7.84133	60.7695	5.93972	6.41	9.07468e-12	2.14159e-11	0.59419	0.468517	0.468517	5XFAD versus WT
4930503E14Rik	RIKEN cDNA 4930503E14 gene	5.90708	0.0581177	9.19319	101.64	5.77603	6.03813	2.42179e-15	2.21339e-14	0.367545	0.334318	0.334318	5XFAD versus WT
4930506C21Rik	RIKEN cDNA 4930506C21 gene	6.73882	0.190522	5.22851	35.3703	6.25544	7.2222	1.99056e-07	2.30688e-07	0.788196	0.725424	0.725424	5XFAD versus WT
4930507D10Rik	RIKEN cDNA 4930507D10 gene	5.86533	0.0608693	9.66882	96.3595	5.72908	6.00159	9.50221e-16	1.0514e-14	0.124953	0.105871	0.105871	5XFAD versus WT
4930509E16Rik	RIKEN cDNA 4930509E16 gene	5.98766	0.098062	9.4346	61.0599	5.76738	6.20794	1.40777e-13	6.17596e-13	0.310347	0.287022	0.287022	5XFAD versus WT
4930509K18Rik	RIKEN cDNA 4930509K18 gene	5.86533	0.0457551	9.11492	128.19	5.76203	5.96864	3.71791e-16	4.75717e-15	0.409696	0.341003	0.341003	5XFAD versus WT
4930510E17Rik	RIKEN cDNA 4930510E17 gene	5.86533	0.0457551	9.11492	128.19	5.76203	5.96864	3.71791e-16	4.75717e-15	0.409696	0.341003	0.341003	5XFAD versus WT
4930511A02Rik	RIKEN cDNA 4930511A02 gene	5.84852	0.0926821	9.52262	63.103	5.6406	6.05644	8.23452e-14	3.91356e-13	0.23561	0.205167	0.205167	5XFAD versus WT
4930511M06Rik	RIKEN cDNA 4930511M06 gene	6.21117	0.107055	3.84301	58.0183	5.90909	6.51325	8.45104e-07	9.45001e-07	0.872709	0.559128	0.559128	5XFAD versus WT
4930513D17Rik	RIKEN cDNA 4930513D17 gene	6.08574	0.0699182	9.64311	87.0409	5.92917	6.24232	2.73306e-15	2.44328e-14	0.0589821	0.0317687	0.0317687	5XFAD versus WT
4930513N10Rik	RIKEN cDNA 4930513N10 gene	6.2645	0.181999	4.76736	34.4205	5.7897	6.73929	6.71244e-07	7.54905e-07	0.816544	0.765428	0.765428	5XFAD versus WT
4930515G01Rik	RIKEN cDNA 4930515G01 gene	6.05598	0.133282	4.13551	45.4374	5.69066	6.4213	9.69928e-07	1.07948e-06	0.855704	0.702123	0.702123	5XFAD versus WT
4930516B21Rik	activin receptor IIB	5.86533	0.043074	9.11492	136.169	5.76808	5.96259	2.14478e-16	3.38228e-15	0.409696	0.341003	0.341003	5XFAD versus WT
4930517E11Rik	RIKEN cDNA 4930517E11 gene	5.86533	0.043074	9.11492	136.169	5.76808	5.96259	2.14478e-16	3.38228e-15	0.409696	0.341003	0.341003	5XFAD versus WT
4930517E14Rik	predicted gene 8154	5.92669	0.117834	3.10893	50.297	5.55901	6.29437	1.24843e-05	1.31046e-05	0.92051	0.635522	0.635522	5XFAD versus WT
4930517O19Rik	RIKEN cDNA 4930517O19 gene	5.86533	0.043074	9.11492	136.169	5.76808	5.96259	2.14478e-16	3.38228e-15	0.409696	0.341003	0.341003	5XFAD versus WT
4930519F24Rik	RIKEN cDNA 4930519F24 gene	5.9057	0.0354286	9.26048	166.693	5.8259	5.9855	2.02317e-17	1.26439e-15	0.289546	0.253087	0.253087	5XFAD versus WT
4930519H02Rik	RIKEN cDNA 4930519H02 gene	5.9057	0.0354286	9.26048	166.693	5.8259	5.9855	2.02317e-17	1.26439e-15	0.289546	0.253087	0.253087	5XFAD versus WT
4930519L02Rik	RIKEN cDNA 4930519L02 gene	5.91996	0.0387083	2.0256	152.938	5.75542	6.08451	3.8224e-05	3.92325e-05	0.997872	0.789892	0.789892	5XFAD versus WT
4930519P11Rik	RIKEN cDNA 4930519P11 gene	5.87952	0.10118	9.4828	58.1097	5.6524	6.10665	1.98977e-13	8.24177e-13	0.287045	0.194653	0.194653	5XFAD versus WT
4930522L14Rik	RIKEN cDNA 4930522L14 gene	6.39865	0.132082	9.15559	48.4446	6.10064	6.69667	2.37247e-12	6.68044e-12	0.397306	0.346726	0.346726	5XFAD versus WT
4930524B15Rik	RIKEN cDNA 4930524B15 gene	6.34751	0.139068	8.7849	45.6434	6.03174	6.66329	9.51282e-12	2.23018e-11	0.467196	0.280995	0.280995	5XFAD versus WT
4930525G20Rik	RIKEN cDNA 4930525G20 gene	6.06844	0.233552	9.58927	25.9833	5.54502	6.59187	3.26831e-10	5.21487e-10	0.189674	0.185182	0.185182	5XFAD versus WT
4930528D03Rik	RIKEN cDNA 4930528D03 gene	5.90961	0.0388572	9.26048	152.085	5.82208	5.99713	4.72882e-17	1.59188e-15	0.289546	0.253087	0.253087	5XFAD versus WT
4930529I22Rik	RIKEN cDNA 4930529I22 gene	5.86533	0.0576595	9.67116	101.724	5.73627	5.9944	5.5907e-16	6.72628e-15	0.11904	0.100403	0.100403	5XFAD versus WT
4930534D22Rik	RIKEN cDNA 4930534D22 gene	5.97031	0.105343	2.90284	56.6752	5.62862	6.31199	1.64158e-05	1.71369e-05	0.932543	0.858438	0.858438	5XFAD versus WT
4930534H18Rik	RIKEN cDNA 4930534H18 gene	6.04182	0.0816969	4.80028	73.9542	5.82916	6.25449	1.59094e-08	2.00823e-08	0.815031	0.654871	0.654871	5XFAD versus WT
4930539J05Rik	RIKEN cDNA 4930539J05 gene	6.34018	0.137208	7.33831	46.2085	6.01874	6.66162	2.56608e-10	4.18402e-10	0.632553	0.452139	0.452139	5XFAD versus WT
4930540M05Rik	RIKEN cDNA 4930540M05 gene	5.87235	0.118693	5.5322	49.4752	5.57586	6.16884	1.54831e-08	1.95644e-08	0.765141	0.705673	0.705673	5XFAD versus WT
4930543E12Rik	RIKEN cDNA 4930543E12 gene	5.9057	0.0354286	9.26048	166.693	5.8259	5.9855	2.02317e-17	1.26439e-15	0.289546	0.253087	0.253087	5XFAD versus WT
4930545H06Rik	RIKEN cDNA 4930545H06 gene	5.94486	0.0442045	9.26048	134.486	5.84529	6.04443	1.47626e-16	3.02399e-15	0.289546	0.241483	0.241483	5XFAD versus WT
4930546K05Rik	RIKEN cDNA 4930546K05 gene	5.94486	0.0442045	9.26048	134.486	5.84529	6.04443	1.47626e-16	3.02399e-15	0.289546	0.241483	0.241483	5XFAD versus WT
4930548H24Rik	RIKEN cDNA 4930548H24 gene	5.83768	0.183862	9.67382	31.7504	5.42613	6.24923	4.16094e-11	8.21058e-11	0.0682563	0.0444916	0.0444916	5XFAD versus WT
4930548J01Rik	RIKEN cDNA 4930548J01 gene	5.86533	0.043074	9.11492	136.169	5.76808	5.96259	2.14478e-16	3.38228e-15	0.409696	0.341003	0.341003	5XFAD versus WT
4930550C14Rik	RIKEN cDNA 4930550C14 gene	6.1933	0.224143	9.03692	27.631	5.68657	6.70003	4.8405e-10	7.48904e-10	0.424987	0.400715	0.400715	5XFAD versus WT
4930550L24Rik	MAGE family member A13	5.90961	0.0388572	9.26048	152.085	5.82208	5.99713	4.72882e-17	1.59188e-15	0.289546	0.253087	0.253087	5XFAD versus WT
4930557F10Rik	RIKEN cDNA 4930557F10 gene	5.86533	0.043074	9.11492	136.169	5.76808	5.96259	2.14478e-16	3.38228e-15	0.409696	0.341003	0.341003	5XFAD versus WT
4930558N11Rik	RIKEN cDNA 4930558N11 gene	5.86533	0.043074	9.11492	136.169	5.76808	5.96259	2.14478e-16	3.38228e-15	0.409696	0.341003	0.341003	5XFAD versus WT
4930562A09Rik	RIKEN cDNA 4930562A09 gene	5.86533	0.043074	9.11492	136.169	5.76808	5.96259	2.14478e-16	3.38228e-15	0.409696	0.341003	0.341003	5XFAD versus WT
4930562F07Rik	RIKEN cDNA 4930562F07 gene	5.8941	0.140727	6.48378	41.8831	5.55589	6.23231	3.88756e-09	5.2536e-09	0.693546	0.62941	0.62941	5XFAD versus WT
4930563E18Rik	RIKEN cDNA 4930563E18 gene	5.83371	0.0985368	9.48274	59.2034	5.61252	6.0549	1.66829e-13	7.09745e-13	0.275559	0.239017	0.239017	5XFAD versus WT
4930563E22Rik	RIKEN cDNA 4930563E22 gene	6.70239	0.126853	8.04432	52.8357	6.41014	6.99463	1.63474e-11	3.59403e-11	0.570844	0.409198	0.409198	5XFAD versus WT
4930563I02Rik	RIKEN cDNA 4930563I02 gene	5.86533	0.0457551	9.11492	128.19	5.76203	5.96864	3.71791e-16	4.75717e-15	0.409696	0.341003	0.341003	5XFAD versus WT
4930568A12Rik	RIKEN cDNA 4930568A12 gene	5.90867	0.0990415	9.59336	59.6585	5.68672	6.13062	1.17509e-13	5.28575e-13	0.201212	0.190735	0.190735	5XFAD versus WT
4930568G15Rik	RIKEN cDNA 4930568G15 gene	5.98688	0.0803238	4.57558	74.5343	5.7745	6.19925	3.09973e-08	3.81642e-08	0.828789	0.567223	0.567223	5XFAD versus WT
4930570G19Rik	RIKEN cDNA 4930570G19 gene	6.94416	0.204152	9.40021	34.0147	6.48532	7.403	3.66969e-11	7.34972e-11	0.283667	0.235493	0.235493	5XFAD versus WT
4930572K03Rik	RIKEN cDNA 4930572K03 gene	5.78896	0.0771445	8.239	75.0404	5.61195	5.96596	5.6348e-13	1.96295e-12	0.551167	0.475915	0.475915	5XFAD versus WT
4930572O13Rik	RIKEN cDNA 4930572O13 gene	5.90961	0.0388572	9.26048	152.085	5.82208	5.99713	4.72882e-17	1.59188e-15	0.289546	0.253087	0.253087	5XFAD versus WT
4930573I07Rik	RIKEN cDNA 4930573I07 gene	5.86533	0.043074	9.11492	136.169	5.76808	5.96259	2.14478e-16	3.38228e-15	0.409696	0.341003	0.341003	5XFAD versus WT
4930579D07Rik	RIKEN cDNA 4930579D07 gene	6.07475	0.0421781	8.37585	144.026	5.97824	6.17126	1.6354e-15	1.60905e-14	0.495674	0.213424	0.213424	5XFAD versus WT
4930579H20Rik	RIKEN cDNA 4930579H20 gene	5.86533	0.0457551	9.11492	128.19	5.76203	5.96864	3.71791e-16	4.75717e-15	0.409696	0.341003	0.341003	5XFAD versus WT
4930579J19Rik	RIKEN cDNA 4930579J19 gene	5.94486	0.0442045	9.26048	134.486	5.84529	6.04443	1.47626e-16	3.02399e-15	0.289546	0.241483	0.241483	5XFAD versus WT
4930581F22Rik	RIKEN cDNA 4930581F22 gene	7.1221	0.190026	8.32752	37.4796	6.68688	7.55732	1.39966e-10	2.42386e-10	0.534054	0.417681	0.417681	5XFAD versus WT
4930590L14Rik	RIKEN cDNA 4930590L14 gene	5.90961	0.0388572	9.26048	152.085	5.82208	5.99713	4.72882e-17	1.59188e-15	0.289546	0.253087	0.253087	5XFAD versus WT
4930593C16Rik	RIKEN cDNA 4930593C16 gene	6.40312	0.12781	4.85833	50.0986	6.07167	6.73457	8.79089e-08	1.0448e-07	0.811444	0.605859	0.605859	5XFAD versus WT
4930594M22Rik.1	NA	6.00784	0.0870696	9.66613	69.0005	5.81293	6.20276	2.40665e-14	1.40273e-13	0.124186	0.105499	0.105499	5XFAD versus WT
4930597O21Rik	RIKEN cDNA 4930597O21 gene	6.37589	0.217194	9.6719	29.3557	5.88971	6.86206	8.85218e-11	1.60225e-10	0.0788306	0.0705814	0.0705814	5XFAD versus WT
4930598N05Rik	RIKEN cDNA 4930598N05 gene	5.86533	0.0448551	2.0114	130.762	5.67338	6.05729	5.57341e-05	5.679e-05	0.99909	0.654312	0.654312	5XFAD versus WT
4930599N23Rik	RIKEN cDNA 4930599N23 gene	6.04341	0.104732	7.87522	57.7036	5.80123	6.28559	1.24652e-11	2.83901e-11	0.590795	0.525291	0.525291	5XFAD versus WT
4931403E22Rik	RIKEN cDNA 4931403E22 gene	5.91999	0.0387553	2.0357	152.753	5.75601	6.08397	3.6665e-05	3.77271e-05	0.997038	0.558516	0.558516	5XFAD versus WT
4931406C07Rik	RIKEN cDNA 4931406C07 gene	7.65785	0.158479	4.01487	48.3208	7.21848	8.09721	1.05275e-06	1.16925e-06	0.863114	0.526916	0.526916	5XFAD versus WT
4931406P16Rik	granule associated Rac and RHOG effector 1	8.24138	0.145358	9.6432	56.697	7.91587	8.56689	1.69215e-13	7.1854e-13	0.11994	0.0783635	0.0783635	5XFAD versus WT
4931413I07Rik	RIKEN cDNA 4931413I07 gene	5.86533	0.0457551	9.11492	128.19	5.76203	5.96864	3.71791e-16	4.75717e-15	0.409696	0.341003	0.341003	5XFAD versus WT
4931414P19Rik	RIKEN cDNA 4931414P19 gene	6.85128	0.142954	8.36783	47.9266	6.52413	7.17842	1.65604e-11	3.63435e-11	0.5354	0.43972	0.43972	5XFAD versus WT
4931423N10Rik	POTE ankyrin domain family, member G like	6.18901	0.165648	7.41748	37.3625	5.80174	6.57628	1.02007e-09	1.48736e-09	0.632006	0.521362	0.521362	5XFAD versus WT
4931428L18Rik	RIKEN cDNA 4931428L18 gene	5.78451	0.076287	9.63155	75.8256	5.61364	5.95537	1.06502e-14	7.11014e-14	0.183099	0.148776	0.148776	5XFAD versus WT
4931429P17Rik	RIKEN cDNA 4931429P17 gene	5.94331	0.0433396	9.26048	137.133	5.84568	6.04093	1.2325e-16	3.01951e-15	0.289546	0.241483	0.241483	5XFAD versus WT
4931431C16Rik	RIKEN cDNA 4931431C16 gene	5.86533	0.0457551	9.11492	128.19	5.76203	5.96864	3.71791e-16	4.75717e-15	0.409696	0.341003	0.341003	5XFAD versus WT
4931439C15Rik	RIKEN cDNA 4931439C15 gene	5.86046	0.118077	8.70414	49.6325	5.59196	6.12896	5.53544e-12	1.3835e-11	0.463533	0.372394	0.372394	5XFAD versus WT
4932412D23Rik	RIKEN cDNA 4932412D23 gene	5.94331	0.0433396	9.26048	137.133	5.84568	6.04093	1.2325e-16	3.01951e-15	0.289546	0.241483	0.241483	5XFAD versus WT
4932415D10Rik	NA	5.86533	0.043074	9.11492	136.169	5.76808	5.96259	2.14478e-16	3.38228e-15	0.409696	0.341003	0.341003	5XFAD versus WT
4932422M17Rik	RIKEN cDNA 4932422M17 gene	6.0121	0.20565	9.17362	29.2346	5.54822	6.47597	2.2746e-10	3.74907e-10	0.394927	0.294943	0.294943	5XFAD versus WT
4932438A13Rik	RIKEN cDNA 4932438A13 gene	9.29186	0.184214	3.16345	50.4406	8.72238	9.86134	1.05155e-05	1.10802e-05	0.916114	0.809115	0.809115	5XFAD versus WT
4932443L11Rik	RIKEN cDNA 4932443L11 gene	6.08496	0.0988652	6.82926	61.5481	5.84999	6.31993	1.24915e-10	2.18423e-10	0.67028	0.536319	0.536319	5XFAD versus WT
4932702P03Rik	RIKEN cDNA 4932702P03 gene	6.05752	0.120709	8.87096	50.183	5.78385	6.33119	3.37849e-12	9.03631e-12	0.459209	0.426767	0.426767	5XFAD versus WT
4933400F21Rik	RIKEN cDNA 4933400F21 gene	5.9057	0.0354286	9.26048	166.693	5.8259	5.9855	2.02317e-17	1.26439e-15	0.289546	0.253087	0.253087	5XFAD versus WT
4933401H06Rik	RIKEN cDNA 4933401H06 gene	5.94749	0.0618388	9.20365	96.1773	5.80807	6.0869	3.89808e-15	3.22033e-14	0.360396	0.311735	0.311735	5XFAD versus WT
4933402D24Rik	RIKEN cDNA 4933402D24 gene	6.1232	0.147573	5.36862	41.4926	5.75155	6.49485	6.1189e-08	7.35456e-08	0.77956	0.722462	0.722462	5XFAD versus WT
4933405D12Rik	RIKEN cDNA 4933405D12 gene	5.94749	0.0618388	9.20365	96.1773	5.80807	6.0869	3.89808e-15	3.22033e-14	0.360396	0.311735	0.311735	5XFAD versus WT
4933406I18Rik	RIKEN cDNA 4933406I18 gene	6.11521	0.0728692	7.36849	83.9203	5.94463	6.28578	2.96281e-12	8.08305e-12	0.636372	0.449135	0.449135	5XFAD versus WT
4933406K04Rik	RIKEN cDNA 4933406K04 gene	5.86533	0.043074	9.11492	136.169	5.76808	5.96259	2.14478e-16	3.38228e-15	0.409696	0.341003	0.341003	5XFAD versus WT
4933406P04Rik	RIKEN cDNA 4933406P04 gene	6.24634	0.238652	9.67779	26.1734	5.71218	6.7805	2.62547e-10	4.27312e-10	0.0348871	0.0318974	0.0318974	5XFAD versus WT
4933407I05Rik	RIKEN cDNA 4933407I05 gene	5.83341	0.0981754	9.29066	59.4182	5.61237	6.05444	2.61478e-13	1.03177e-12	0.32581	0.252958	0.252958	5XFAD versus WT
4933407K13Rik	RIKEN cDNA 4933407K13 gene	6.52426	0.20556	9.67932	31.7389	6.06418	6.98434	4.13241e-11	8.16381e-11	0.0541779	0.0395021	0.0395021	5XFAD versus WT
4933407L21Rik	RIKEN cDNA 4933407L21 gene	6.72889	0.259334	9.64897	25.9468	6.14819	7.30958	2.99483e-10	4.82023e-10	0.126201	0.112183	0.112183	5XFAD versus WT
4933408N05Rik	RIKEN cDNA 4933408N05 gene	6.05614	0.0541483	9.63376	111.843	5.93486	6.17741	2.51376e-16	3.90037e-15	0.180338	0.0516916	0.0516916	5XFAD versus WT
4933409F18Rik	RIKEN cDNA 4933409F18 gene	5.90961	0.0388572	9.26048	152.085	5.82208	5.99713	4.72882e-17	1.59188e-15	0.289546	0.253087	0.253087	5XFAD versus WT
4933409K07Rik	RIKEN cDNA 4933409K07 gene	5.82483	0.166917	2.50672	34.8966	5.2293	6.42036	0.000195926	0.00019708	0.961698	0.808861	0.808861	5XFAD versus WT
4933411E08Rik	RIKEN cDNA 4933411E08 gene	5.92797	0.0549657	9.26222	107.848	5.80416	6.05177	1.13246e-15	1.20184e-14	0.28876	0.145936	0.145936	5XFAD versus WT
4933412E12Rik	RIKEN cDNA 4933412E12 gene	6.71171	0.369287	4.92628	18.1748	5.75814	7.66528	1.05077e-05	1.10737e-05	0.806811	0.668261	0.668261	5XFAD versus WT
4933412O06Rik	RIKEN cDNA 4933412O06 gene	6.08428	0.1898	2.29263	32.0562	5.35982	6.80873	0.000431899	0.000432926	0.977371	0.872295	0.872295	5XFAD versus WT
4933413J09Rik	RIKEN cDNA 4933413J09 gene	5.94331	0.0433396	9.26048	137.133	5.84568	6.04093	1.2325e-16	3.01951e-15	0.289546	0.241483	0.241483	5XFAD versus WT
4933415A04Rik	RIKEN cDNA 4933415A04 gene	6.47805	0.291576	9.6793	22.2173	5.82545	7.13065	1.24909e-09	1.80009e-09	0.0424522	0.0360942	0.0360942	5XFAD versus WT
4933415F23Rik	protein phosphatase 1, regulatory inhibitor subunit 14B like	5.90708	0.0581177	9.19319	101.64	5.77603	6.03813	2.42179e-15	2.21339e-14	0.367545	0.334318	0.334318	5XFAD versus WT
4933417E11Rik	RIKEN cDNA 4933417E11 gene	5.78896	0.0606362	9.68093	95.4703	5.65324	5.92467	1.00249e-15	1.09398e-14	0.0718312	0.055998	0.055998	5XFAD versus WT
4933417O13Rik	RIKEN cDNA 4933417O13 gene	6.01548	0.120981	2.67229	49.7227	5.60233	6.42863	4.84059e-05	4.95136e-05	0.949995	0.889564	0.889564	5XFAD versus WT
4933421O10Rik	RIKEN cDNA 4933421O10 gene	7.09196	0.291476	6.05398	24.3312	6.38028	7.80363	2.86272e-07	3.28353e-07	0.721878	0.68011	0.68011	5XFAD versus WT
4933424M12Rik	RIKEN cDNA 4933424M12 gene	6.08892	0.211249	9.60562	28.8233	5.61559	6.56224	1.18744e-10	2.08633e-10	0.145684	0.143228	0.143228	5XFAD versus WT
4933425D22Rik	RIKEN cDNA 4933425D22 gene	5.98366	0.105099	8.11227	56.9338	5.74188	6.22543	7.54433e-12	1.8238e-11	0.565466	0.553935	0.553935	5XFAD versus WT
4933425L06Rik	5' nucleotidase, ecto-like	5.83144	0.0734037	9.62866	79.4434	5.66703	5.99585	6.85776e-15	5.04484e-14	0.109061	0.0914694	0.0914694	5XFAD versus WT
4933427D06Rik	RIKEN cDNA 4933427D06 gene	6.05826	0.0454811	2.00117	133.204	5.86268	6.25384	5.60756e-05	5.71122e-05	0.999902	0.694606	0.694606	5XFAD versus WT
4933427I22Rik	RIKEN cDNA 4933427I22 gene	5.93602	0.077314	3.73418	76.778	5.71519	6.15684	4.12281e-07	4.69216e-07	0.87997	0.520322	0.520322	5XFAD versus WT
4933428C19Rik	RIKEN cDNA 4933428C19 gene	5.86533	0.043074	9.11492	136.169	5.76808	5.96259	2.14478e-16	3.38228e-15	0.409696	0.341003	0.341003	5XFAD versus WT
4933430I17Rik	RIKEN cDNA 4933430I17 gene	5.94663	0.128	7.21759	46.4581	5.6458	6.24746	3.30126e-10	5.26011e-10	0.641463	0.583255	0.583255	5XFAD versus WT
4933430M04Rik	RIKEN cDNA 4933430M04 gene	5.92714	0.0599802	5.43919	98.8183	5.77663	6.07765	4.61114e-10	7.1588e-10	0.765925	0.655704	0.655704	5XFAD versus WT
4933431E20Rik	RIKEN cDNA 4933431E20 gene	8.85699	0.0949469	8.52139	93.2836	8.64035	9.07362	3.99468e-14	2.11716e-13	0.511352	0.413309	0.413309	5XFAD versus WT
4933431K23Rik	RIKEN cDNA 4933431K23 gene	5.95946	0.0645481	4.76026	92.3258	5.79098	6.12793	6.27175e-09	8.26297e-09	0.81557	0.672832	0.672832	5XFAD versus WT
4933431M02Rik	RIKEN cDNA 4933431M02 gene	6.12514	0.0677068	2.84793	90.4656	5.90301	6.34727	5.15675e-06	5.51461e-06	0.93503	0.660447	0.660447	5XFAD versus WT
4933432K03Rik	RIKEN cDNA 4933432K03 gene	5.93201	0.0574559	7.09292	103.245	5.79651	6.06752	1.56162e-12	4.65859e-12	0.6368	0.509543	0.509543	5XFAD versus WT
4933433G15Rik	RIKEN cDNA 4933433G15 gene	5.9028	0.0738412	9.156	79.9391	5.73619	6.0694	2.44165e-14	1.41885e-13	0.389484	0.34615	0.34615	5XFAD versus WT
4933433H22Rik	RIKEN cDNA 4933433H22 gene	5.91996	0.0387083	2.0256	152.938	5.75542	6.08451	3.8224e-05	3.92325e-05	0.997872	0.789892	0.789892	5XFAD versus WT
4933434E20Rik	RIKEN cDNA 4933434E20 gene	9.3401	0.12882	9.4248	72.505	9.05068	9.62952	2.86767e-14	1.61564e-13	0.305621	0.23645	0.23645	5XFAD versus WT
4933436I20Rik	RIKEN cDNA 4933436I20 gene	5.86533	0.0457551	9.11492	128.19	5.76203	5.96864	3.71791e-16	4.75717e-15	0.409696	0.341003	0.341003	5XFAD versus WT
4933438B17Rik	RIKEN cDNA 4933438B17 gene	5.9057	0.0354286	9.26048	166.693	5.8259	5.9855	2.02317e-17	1.26439e-15	0.289546	0.253087	0.253087	5XFAD versus WT
4933439C10Rik	RIKEN cDNA 4933439C10 gene	7.96378	0.188443	6.29522	42.261	7.50787	8.41969	5.75918e-09	7.62338e-09	0.711664	0.56084	0.56084	5XFAD versus WT
4933439K11Rik	RIKEN cDNA 4933439K11 gene	6.33032	0.19492	9.67592	32.4765	5.89403	6.76661	3.33631e-11	6.76127e-11	0.0687324	0.0498333	0.0498333	5XFAD versus WT
4933439N14Rik	RIKEN cDNA 4933439N14 gene	5.73573	0.066957	3.64586	85.6629	5.54249	5.92898	3.70435e-07	4.22697e-07	0.885528	0.652362	0.652362	5XFAD versus WT
5031415H12Rik	RIKEN cDNA 5031415H12 gene	5.9057	0.0354286	9.26048	166.693	5.8259	5.9855	2.02317e-17	1.26439e-15	0.289546	0.253087	0.253087	5XFAD versus WT
5031425E22Rik	RIKEN cDNA 5031425E22 gene	7.73645	0.1565	9.67505	49.4342	7.38615	8.08675	5.86997e-13	2.03594e-12	0.0807734	0.0531967	0.0531967	5XFAD versus WT
5031425F14Rik	RIKEN cDNA 5031425F14 gene	6.09805	0.195151	9.63102	31.2479	5.66096	6.53514	5.2519e-11	1.00647e-10	0.158736	0.120209	0.120209	5XFAD versus WT
5031439G07Rik	RIKEN cDNA 5031439G07 gene	10.059	0.186837	7.72304	53.8384	9.62542	10.4925	3.1546e-11	6.43942e-11	0.57797	0.338133	0.338133	5XFAD versus WT
5033403H07Rik	RIKEN cDNA 5033403H07 gene	5.98753	0.0644606	9.67283	92.8867	5.84324	6.13182	1.33869e-15	1.36179e-14	0.0205946	0.0168925	0.0168925	5XFAD versus WT
5033417F24Rik	RIKEN cDNA 5033417F24 gene	6.39272	0.117692	9.66681	54.3173	6.12925	6.65618	2.41411e-13	9.67294e-13	0.0287095	0.0216016	0.0216016	5XFAD versus WT
5033421B08Rik	RIKEN cDNA 5033421B08 gene	6.07798	0.136985	2.66014	44.3696	5.60877	6.5472	6.80107e-05	6.91011e-05	0.950859	0.900522	0.900522	5XFAD versus WT
5033426E14Rik	RIKEN cDNA 5033426E14 gene	5.9057	0.0354286	9.26048	166.693	5.8259	5.9855	2.02317e-17	1.26439e-15	0.289546	0.253087	0.253087	5XFAD versus WT
5033426O07Rik	RIKEN cDNA 5033426O07 gene	6.35032	0.234363	9.10186	27.0961	5.82106	6.87958	5.14185e-10	7.90995e-10	0.412689	0.365821	0.365821	5XFAD versus WT
5033428I22Rik	Hand2 downstream lncRNA	5.85437	0.0832762	9.58776	70.3006	5.66773	6.04101	2.47812e-14	1.43203e-13	0.0072582	0.00654839	0.00654839	5XFAD versus WT
5033430I15Rik	RIKEN cDNA 5033430I15 gene	6.97307	0.132007	8.09287	52.8235	6.66927	7.27688	1.45173e-11	3.23702e-11	0.548245	0.206808	0.206808	5XFAD versus WT
5330411J11Rik	RIKEN cDNA 5330411J11 gene	6.11095	0.111011	8.56401	55.0481	5.85786	6.36404	3.19302e-12	8.61708e-12	0.508952	0.435218	0.435218	5XFAD versus WT
5330413P13Rik	RIKEN cDNA 5330413P13 gene	6.07909	0.259383	9.4818	23.4367	5.49684	6.66134	1.02838e-09	1.49882e-09	0.282343	0.240777	0.240777	5XFAD versus WT
5330416C01Rik	RIKEN cDNA 5330416C01 gene	5.78115	0.124838	5.74276	46.3094	5.47234	6.08997	1.30272e-08	1.65697e-08	0.755785	0.489542	0.489542	5XFAD versus WT
5330438D12Rik	RIKEN cDNA 5330438D12 gene	7.68363	0.222611	9.43541	34.516	7.18357	8.18369	2.98611e-11	6.13539e-11	0.175516	0.149763	0.149763	5XFAD versus WT
5330439A09Rik	RIKEN cDNA 5330439A09 gene	6.0131	0.129182	8.11604	46.5477	5.71595	6.31026	3.81409e-11	7.59835e-11	0.565233	0.464665	0.464665	5XFAD versus WT
5330439M10Rik	RIKEN cDNA 5330439M10 gene	6.08004	0.0909848	9.39758	66.8247	5.87553	6.28454	6.63728e-14	3.27234e-13	0.26733	0.207159	0.207159	5XFAD versus WT
5430400D12Rik	RIKEN cDNA 5430400D12 gene	6.08526	0.184797	9.5998	32.9295	5.67117	6.49935	3.38049e-11	6.84053e-11	0.190968	0.179534	0.179534	5XFAD versus WT
5430401H09Rik	RIKEN cDNA 5430401H09 gene	5.90961	0.0388572	9.26048	152.085	5.82208	5.99713	4.72882e-17	1.59188e-15	0.289546	0.253087	0.253087	5XFAD versus WT
5430403G16Rik	RIKEN cDNA 5430403G16 gene	6.6647	0.143733	8.61719	46.3686	6.33734	6.99206	1.22136e-11	2.78782e-11	0.500699	0.466216	0.466216	5XFAD versus WT
5430416N02Rik	RIKEN cDNA 5430416N02 gene	7.38123	0.170008	9.52963	43.4169	6.99988	7.76258	2.82057e-12	7.73722e-12	0.181427	0.147865	0.147865	5XFAD versus WT
5430419D17Rik	CUB domain containing protein 3	5.9734	0.0627999	9.33517	95.118	5.83211	6.11468	2.9112e-15	2.57188e-14	0.250607	0.111295	0.111295	5XFAD versus WT
5430421F17Rik	RIKEN cDNA 5430421F17 gene	6.14256	0.101294	8.79236	60.6409	5.91259	6.37254	7.74772e-13	2.5667e-12	0.473594	0.357966	0.357966	5XFAD versus WT
5430427N15Rik	RIKEN cDNA 5430427N15 gene	6.04685	0.190205	9.60893	31.7911	5.62069	6.473	4.64464e-11	9.03429e-11	0.0830834	0.0816715	0.0816715	5XFAD versus WT
5530601H04Rik	RIKEN cDNA 5530601H04 gene	7.72277	0.167073	8.53412	46.2238	7.34166	8.10389	1.52101e-11	3.37089e-11	0.48437	0.366271	0.366271	5XFAD versus WT
5730409E04Rik	RIKEN cDNA 5730409E04Rik gene	9.18685	0.35966	8.88035	25.5432	8.37157	10.0021	1.2763e-09	1.83773e-09	0.405857	0.37081	0.37081	5XFAD versus WT
5730419F03Rik	RIKEN cDNA 5730419F03 gene	5.8357	0.0751176	9.61955	77.6875	5.66743	6.00397	8.71934e-15	6.07653e-14	0.115141	0.0970299	0.0970299	5XFAD versus WT
5730435O14Rik	RIKEN cDNA 5730435O14 gene	6.28298	0.076519	9.62206	82.1101	6.11157	6.45439	5.08639e-15	3.96427e-14	0.19037	0.0707506	0.0707506	5XFAD versus WT
5730455P16Rik	RIKEN cDNA 5730455P16 gene	7.87794	0.410549	9.18015	19.1888	6.95198	8.80389	1.01155e-08	1.30084e-08	0.365493	0.303267	0.303267	5XFAD versus WT
5730522E02Rik	RIKEN cDNA 5730522E02 gene	6.07219	0.133287	7.97985	45.5571	5.7647	6.37969	6.24097e-11	1.17198e-10	0.56582	0.423545	0.423545	5XFAD versus WT
5830411N06Rik	scavenger receptor family member expressed on T cells 2	5.86533	0.0598468	9.67988	98.0058	5.73139	5.99928	7.80439e-16	9.04305e-15	0.0839907	0.0276361	0.0276361	5XFAD versus WT
5830418P13Rik	RIKEN cDNA 5830418P13 gene	6.16973	0.108401	5.2522	56.9156	5.89505	6.44441	1.55771e-08	1.96776e-08	0.787073	0.551067	0.551067	5XFAD versus WT
5830432E09Rik	RIKEN cDNA 5830432E09 gene	6.05601	0.0929495	8.25832	65.1538	5.84283	6.26919	1.71056e-12	5.01974e-12	0.548805	0.47112	0.47112	5XFAD versus WT
5830444B04Rik	RIKEN cDNA 5830444B04 gene	6.19936	0.291289	9.64966	21.2825	5.54712	6.8516	1.96431e-09	2.7575e-09	0.063033	0.0608278	0.0608278	5XFAD versus WT
5830448L01Rik	RIKEN cDNA 5830448L01 gene	6.9972	0.121746	7.71968	57.4739	6.71467	7.27973	1.92327e-11	4.15463e-11	0.588902	0.437169	0.437169	5XFAD versus WT
5830454E08Rik	RIKEN cDNA 5830454E08 gene	6.66228	0.342089	9.53633	19.4753	5.89501	7.42956	5.33107e-09	7.08169e-09	0.247928	0.235892	0.235892	5XFAD versus WT
5830468F06Rik	RIKEN cDNA 5830468F06 gene	5.86131	0.0750285	9.59729	78.1211	5.69318	6.02944	8.79261e-15	6.10148e-14	0.128721	0.114776	0.114776	5XFAD versus WT
5930403N24Rik	RIKEN cDNA 5930403N24 gene	5.91709	0.19186	9.59932	30.8406	5.48716	6.34701	6.31321e-11	1.18331e-10	0.153107	0.13889	0.13889	5XFAD versus WT
5930430L01Rik	RIKEN cDNA 5930430L01 gene	6.15509	0.185427	9.66647	33.1942	5.73999	6.57019	2.75461e-11	5.7198e-11	0.0532709	0.0312688	0.0312688	5XFAD versus WT
6030407O03Rik	RIKEN cDNA 6030407O03 gene	6.05128	0.24179	9.59485	25.027	5.50944	6.59313	4.61751e-10	7.16622e-10	0.193919	0.190423	0.190423	5XFAD versus WT
6030440G07Rik	RIKEN cDNA 6030440G07 gene	5.94486	0.0442045	9.26048	134.486	5.84529	6.04443	1.47626e-16	3.02399e-15	0.289546	0.241483	0.241483	5XFAD versus WT
6030443J06Rik	RIKEN cDNA 6030443J06 gene	6.13286	0.209069	8.60174	29.3341	5.65656	6.60917	6.35031e-10	9.56302e-10	0.503605	0.490092	0.490092	5XFAD versus WT
6030445D17Rik	RIKEN cDNA 6030445D17 gene	6.00755	0.0900836	2.28061	66.6886	5.66225	6.35285	8.40874e-05	8.52174e-05	0.977977	0.781568	0.781568	5XFAD versus WT
6030466F02Rik	RIKEN cDNA 6030466F02 gene	6.05105	0.0749664	9.57032	80.7169	5.883	6.21911	6.93423e-15	5.08447e-14	0.1776	0.136411	0.136411	5XFAD versus WT
6030468B19Rik	RIKEN cDNA 6030468B19 gene	5.94226	0.0645028	5.95428	92.1239	5.78413	6.10038	1.27624e-10	2.22728e-10	0.72601	0.595103	0.595103	5XFAD versus WT
6030498E09Rik	RIKEN cDNA 6030498E09 gene	5.98051	0.0895466	8.04435	66.7866	5.77422	6.18681	2.49171e-12	6.95812e-12	0.554471	0.41539	0.41539	5XFAD versus WT
6230400D17Rik	RIKEN cDNA 6230400D17 gene	6.85795	0.235885	9.51949	29.0733	6.32875	7.38715	1.27743e-10	2.22849e-10	0.205367	0.17103	0.17103	5XFAD versus WT
6330403K07Rik	RIKEN cDNA 6330403K07 gene	11.6699	0.309531	5.32776	37.7017	10.8887	12.451	1.12623e-07	1.32731e-07	0.778666	0.639974	0.639974	5XFAD versus WT
6330410L21Rik	RIKEN cDNA 6330410L21 gene	6.12228	0.0875742	8.8957	69.9096	5.92381	6.32074	1.68017e-13	7.13899e-13	0.453153	0.258928	0.258928	5XFAD versus WT
6330411D24Rik	RIKEN cDNA 6330411D24 gene	6.12142	0.0910566	4.48617	67.2266	5.87906	6.36379	6.52716e-08	7.83341e-08	0.833791	0.756385	0.756385	5XFAD versus WT
6330418K02Rik	RIKEN cDNA 6330418K02 gene	7.01978	0.138365	9.46754	50.7338	6.70912	7.33044	7.4439e-13	2.48327e-12	0.0687326	0.0582386	0.0582386	5XFAD versus WT
6330420H09Rik	RIKEN cDNA 6330420H09 gene	5.86175	0.139975	6.1424	41.8771	5.52116	6.20234	8.79829e-09	1.13795e-08	0.712885	0.32153	0.32153	5XFAD versus WT
6330576A10Rik	RIKEN cDNA 6330576A10 gene	6.07777	0.107167	2.66768	56.7133	5.71138	6.44417	3.45744e-05	3.56085e-05	0.950349	0.777683	0.777683	5XFAD versus WT
6430550D23Rik	RIKEN cDNA 6430550D23 gene	6.28821	0.21605	9.53021	29.1054	5.80359	6.77284	1.23999e-10	2.16963e-10	0.236506	0.202978	0.202978	5XFAD versus WT
6430553K19Rik	RIKEN cDNA 6430553K19 gene	5.90961	0.0388572	9.26048	152.085	5.82208	5.99713	4.72882e-17	1.59188e-15	0.289546	0.253087	0.253087	5XFAD versus WT
6430562O15Rik	RIKEN cDNA 6430562O15 gene	6.07862	0.126376	9.1435	48.0995	5.79342	6.36382	2.60445e-12	7.23255e-12	0.400554	0.364634	0.364634	5XFAD versus WT
6430571L13Rik	RIKEN cDNA 6430571L13 gene	6.73409	0.147995	9.12792	45.5022	6.40002	7.06816	4.47367e-12	1.1527e-11	0.396782	0.286567	0.286567	5XFAD versus WT
6430628N08Rik	RIKEN cDNA 6430628N08 gene	6.2612	0.19967	4.92627	31.3577	5.74561	6.77678	7.30435e-07	8.20175e-07	0.802545	0.532497	0.532497	5XFAD versus WT
6430710C18Rik	RIKEN cDNA 6430710C18 gene	6.21128	0.121947	4.2086	50.9342	5.87921	6.54334	4.92392e-07	5.58345e-07	0.849763	0.566291	0.566291	5XFAD versus WT
6530401F13Rik	RIKEN cDNA 6530401F13 gene	6.19819	0.10496	7.58041	59.0532	5.9538	6.44258	2.24945e-11	4.77441e-11	0.617617	0.42522	0.42522	5XFAD versus WT
6530403H02Rik	RIKEN cDNA 6530403H02 gene	6.05365	0.229364	8.15807	26.3932	5.52652	6.58079	3.43585e-09	4.6816e-09	0.552909	0.525602	0.525602	5XFAD versus WT
6530437J22Rik	carnitine palmitoyltransferase 1c	5.98724	0.113877	2.32398	52.5762	5.55724	6.41724	0.00012574	0.000126896	0.975062	0.721029	0.721029	5XFAD versus WT
6820408C15Rik	RIKEN cDNA 6820408C15 gene	6.52816	0.164524	5.59927	39.6791	6.1185	6.93783	4.45193e-08	5.41118e-08	0.764697	0.754637	0.754637	5XFAD versus WT
7530416G11Rik	RIKEN cDNA 7530416G11 gene	5.90326	0.0558704	9.18568	105.66	5.77726	6.02926	1.73584e-15	1.66658e-14	0.372364	0.337488	0.337488	5XFAD versus WT
8030423J24Rik	RIKEN cDNA 8030423J24 gene	6.15863	0.0514182	9.3602	119.775	6.043	6.27427	3.12818e-16	4.75717e-15	0.334318	0.113183	0.113183	5XFAD versus WT
8030451A03Rik	RIKEN cDNA 8030451A03 gene	5.87641	0.0950326	7.78906	61.8357	5.65622	6.09659	9.10024e-12	2.14537e-11	0.595918	0.5607	0.5607	5XFAD versus WT
8030456M14Rik	RIKEN cDNA 8030456M14 gene	6.35176	0.124268	8.9654	51.1134	6.07048	6.63304	2.2903e-12	6.48071e-12	0.417263	0.39766	0.39766	5XFAD versus WT
8030474K03Rik	RIKEN cDNA 8030474K03 gene	5.78154	0.0738339	9.57071	78.3046	5.61602	5.94705	9.25681e-15	6.37058e-14	0.180438	0.12306	0.12306	5XFAD versus WT
8430429K09Rik	RIKEN cDNA 8430429K09 gene	7.12889	0.0960919	8.18618	74.1882	6.90817	7.3496	7.18153e-13	2.41033e-12	0.557268	0.223572	0.223572	5XFAD versus WT
8430430B14Rik	RIKEN cDNA 8430430B14 gene	5.87061	0.100375	7.36746	58.4868	5.63564	6.10558	4.23402e-11	8.33285e-11	0.626052	0.589369	0.589369	5XFAD versus WT
8430436N08Rik	RIKEN cDNA 8430436N08 gene	5.86533	0.0608693	9.66882	96.3595	5.72908	6.00159	9.50221e-16	1.0514e-14	0.124953	0.105871	0.105871	5XFAD versus WT
9030204H09Rik	RIKEN cDNA 9030204H09 gene	5.89913	0.0664632	4.00342	88.7578	5.71466	6.0836	9.5478e-08	1.13167e-07	0.863755	0.43927	0.43927	5XFAD versus WT
9130008F23Rik	RIKEN cDNA 9130008F23 gene	6.18636	0.115236	5.83244	53.6842	5.90242	6.47031	4.38947e-09	5.88766e-09	0.748292	0.639354	0.639354	5XFAD versus WT
9130015A21Rik	RIKEN cDNA 9130015A21 gene	5.97406	0.0782343	9.59723	76.3611	5.79874	6.14937	1.09401e-14	7.25841e-14	0.110823	0.0781997	0.0781997	5XFAD versus WT
9130015G15Rik	RIKEN cDNA 9130015G15 gene	5.86533	0.0646854	9.11492	90.6748	5.71929	6.01138	8.70736e-15	6.07653e-14	0.409696	0.341003	0.341003	5XFAD versus WT
9130016M20Rik	APOBEC1 complementation factor	5.94761	0.0637407	9.19878	93.3094	5.80389	6.09132	5.22444e-15	4.02524e-14	0.363796	0.314584	0.314584	5XFAD versus WT
9130017K11Rik	RIKEN cDNA 9130017K11 gene	6.01467	0.0978758	2.92705	61.452	5.69874	6.33059	1.20056e-05	1.26129e-05	0.932422	0.696658	0.696658	5XFAD versus WT
9130024F11Rik	RIKEN cDNA 9130024F11 gene	7.54375	0.222724	6.64008	33.8704	7.01125	8.07625	1.09325e-08	1.40176e-08	0.692087	0.450707	0.450707	5XFAD versus WT
9130204K15Rik	RIKEN cDNA 9130204K15 gene	5.86533	0.043074	9.11492	136.169	5.76808	5.96259	2.14478e-16	3.38228e-15	0.409696	0.341003	0.341003	5XFAD versus WT
9130227L01Rik	RIKEN cDNA 9130227L01 gene	6.00608	0.10768	6.78507	55.7773	5.74982	6.26235	2.74545e-10	4.45175e-10	0.684008	0.421113	0.421113	5XFAD versus WT
9130230N09Rik	RIKEN cDNA 9130230N09 gene	6.9032	0.151795	9.60258	45.477	6.56307	7.24332	1.54269e-12	4.61439e-12	0.157566	0.124335	0.124335	5XFAD versus WT
9130401M01Rik	RIKEN cDNA 9130401M01 gene	9.03614	0.185971	6.11958	48.5888	8.58323	9.48905	3.75151e-09	5.08297e-09	0.725803	0.626259	0.626259	5XFAD versus WT
9130409I23Rik	RIKEN cDNA 9130409I23 gene	5.90961	0.0388572	9.26048	152.085	5.82208	5.99713	4.72882e-17	1.59188e-15	0.289546	0.253087	0.253087	5XFAD versus WT
9130410C08Rik	RIKEN cDNA 9130410C08 gene	6.02648	0.0848654	9.32148	71.0123	5.83551	6.21746	4.60796e-14	2.39795e-13	0.345217	0.293584	0.293584	5XFAD versus WT
9230009I02Rik	RIKEN cDNA 9230009I02 gene	6.33203	0.102585	9.6454	61.7247	6.10231	6.56175	7.43162e-14	3.60991e-13	0.165367	0.123294	0.123294	5XFAD versus WT
9230102K24Rik	RIKEN cDNA 9230102K24 gene	5.79671	0.111515	8.62927	51.9813	5.54279	6.05064	4.44491e-12	1.14704e-11	0.498716	0.366272	0.366272	5XFAD versus WT
9230109A22Rik	RIKEN cDNA 9230109A22 gene	5.86533	0.0457551	9.11492	128.19	5.76203	5.96864	3.71791e-16	4.75717e-15	0.409696	0.341003	0.341003	5XFAD versus WT
9230111E07Rik	RIKEN cDNA 9230111E07 gene	6.09718	0.176276	9.66914	34.5887	5.70258	6.49177	1.84643e-11	4.01003e-11	0.0655848	0.0607546	0.0607546	5XFAD versus WT
9230112E08Rik	RIKEN cDNA 9230112E08 gene	7.49464	0.117584	7.73448	63.7384	7.22186	7.76742	8.32793e-12	1.9869e-11	0.583585	0.468693	0.468693	5XFAD versus WT
9230112J17Rik	RIKEN cDNA 9230112J17 gene	6.28809	0.182154	9.56362	34.5206	5.8797	6.69648	2.3157e-11	4.89656e-11	0.234895	0.175507	0.175507	5XFAD versus WT
9230116N13Rik	RIKEN cDNA 9230116N13 gene	6.17823	0.208163	8.50892	29.6798	5.70316	6.6533	6.84322e-10	1.02595e-09	0.512521	0.388116	0.388116	5XFAD versus WT
9330102E08Rik	RIKEN cDNA 9330102E08 gene	7.94015	0.307403	9.22849	25.8298	7.24737	8.63293	6.37024e-10	9.58981e-10	0.350363	0.345729	0.345729	5XFAD versus WT
9330104G04Rik	RIKEN cDNA 9330104G04 gene	6.38572	0.184705	9.55295	34.5725	5.97154	6.79989	2.33148e-11	4.92144e-11	0.100601	0.0845628	0.0845628	5XFAD versus WT
9330117O12Rik	RIKEN cDNA 9330117O12 gene	6.04253	0.202855	9.59347	29.7874	5.58793	6.49713	8.87915e-11	1.60605e-10	0.218401	0.209642	0.209642	5XFAD versus WT
9330118I20Rik	RIKEN cDNA 9330118I20 gene	6.23753	0.259311	9.62066	24.0542	5.65664	6.81841	6.44408e-10	9.69557e-10	0.185998	0.159971	0.159971	5XFAD versus WT
9330151L19Rik	RIKEN cDNA 9330151L19 gene	7.49611	0.191994	6.20836	39.0435	7.03012	7.96211	1.15841e-08	1.48095e-08	0.710916	0.628561	0.628561	5XFAD versus WT
9330154J02Rik	RIKEN cDNA 9330154J02 gene	6.27693	0.20334	9.61766	30.8691	5.82141	6.73245	6.04846e-11	1.1397e-10	0.193896	0.165112	0.165112	5XFAD versus WT
9330154K18Rik	RIKEN cDNA 9330154K18 gene	5.94112	0.100686	7.16198	59.0065	5.70413	6.17812	6.84201e-11	1.27008e-10	0.653783	0.590123	0.590123	5XFAD versus WT
9330159F19Rik	RIKEN cDNA 9330159F19 gene	9.63071	0.117547	2.84346	81.9304	9.24469	10.0167	6.94651e-06	7.3789e-06	0.937397	0.746606	0.746606	5XFAD versus WT
9330162012Rik	cDNA RIKEN 9330162012 gene	6.60923	0.151877	6.8258	43.5169	6.24823	6.97023	1.33664e-09	1.92092e-09	0.674605	0.620265	0.620265	5XFAD versus WT
9330178D15Rik	RIKEN cDNA 9330178D15 gene	6.14063	0.0763259	7.42651	80.4529	5.96223	6.31904	3.40601e-12	9.0973e-12	0.613399	0.386943	0.386943	5XFAD versus WT
9330182L06Rik	endosome-lysosome associated apoptosis and autophagy regulator family member 2	8.38542	0.184012	9.65555	45.57	7.97342	8.79741	1.34354e-12	4.10327e-12	0.0140955	0.00881244	0.00881244	5XFAD versus WT
9330185C12Rik	RIKEN cDNA 9330185C12 gene	5.95731	0.161655	5.40829	36.8521	5.55102	6.36359	1.05153e-07	1.24231e-07	0.776173	0.565697	0.565697	5XFAD versus WT
9330199G10Rik	RIKEN cDNA 9330199G10 gene	6.49376	0.236807	9.42812	27.4221	5.96175	7.02577	2.59932e-10	4.23515e-10	0.308304	0.279967	0.279967	5XFAD versus WT
9430015G10Rik	RIKEN cDNA 9430015G10 gene	7.63252	0.180381	8.46183	42.3133	7.22048	8.04456	3.78983e-11	7.55782e-11	0.522333	0.388718	0.388718	5XFAD versus WT
9430018G01Rik	RIKEN cDNA 9430018G01 gene	5.86533	0.043074	9.11492	136.169	5.76808	5.96259	2.14478e-16	3.38228e-15	0.409696	0.341003	0.341003	5XFAD versus WT
9430038I01Rik	RIKEN cDNA 9430038I01 gene	6.77566	0.111111	9.53419	60.9808	6.52644	7.02488	1.10677e-13	5.02194e-13	0.136655	0.0681636	0.0681636	5XFAD versus WT
9430091E24Rik	RIKEN cDNA 9430091E24 gene	6.42617	0.194483	2.3405	33.0423	5.69586	7.15647	0.000353225	0.000354327	0.973804	0.764833	0.764833	5XFAD versus WT
9430097D07Rik	RIKEN cDNA 9430097D07 gene	6.19023	0.206149	8.50499	30.028	5.71972	6.66075	6.24836e-10	9.42315e-10	0.517133	0.434879	0.434879	5XFAD versus WT
9530002B09Rik	RIKEN cDNA 9530002B09 gene	5.9057	0.0354286	9.26048	166.693	5.8259	5.9855	2.02317e-17	1.26439e-15	0.289546	0.253087	0.253087	5XFAD versus WT
9530003J23Rik	RIKEN cDNA 9530003J23 gene	5.95381	0.0776537	9.26048	76.6713	5.77889	6.12872	2.67408e-14	1.52219e-13	0.289546	0.253087	0.253087	5XFAD versus WT
9530026F06Rik	RIKEN cDNA 9530026F06 gene	5.90326	0.0558704	9.18568	105.66	5.77726	6.02926	1.73584e-15	1.66658e-14	0.372364	0.337488	0.337488	5XFAD versus WT
9530034E10Rik	RIKEN cDNA 9530034E10 gene	6.13775	0.0625571	9.57	98.1144	5.99751	6.27799	1.07411e-15	1.16089e-14	0.201695	0.100742	0.100742	5XFAD versus WT
9530036M11Rik	RIKEN cDNA 9530036M11 gene	5.94728	0.0799657	7.34518	74.3729	5.75998	6.13458	7.70732e-12	1.85854e-11	0.620224	0.59872	0.59872	5XFAD versus WT
9530052C20Rik	RIKEN cDNA 9530052C20 gene	5.93705	0.0639815	4.55832	92.7932	5.76767	6.10643	1.20619e-08	1.53926e-08	0.822272	0.69946	0.69946	5XFAD versus WT
9530059O14Rik	RIKEN cDNA 9530059O14 gene	6.22834	0.214793	8.56233	28.9969	5.73863	6.71805	7.54008e-10	1.12171e-09	0.508404	0.467468	0.467468	5XFAD versus WT
9630013A20Rik	RIKEN cDNA 9630013A20 gene	6.45362	0.188593	6.79338	34.2198	6.0049	6.90234	7.34208e-09	9.58889e-09	0.683477	0.665193	0.665193	5XFAD versus WT
9630013D21Rik	RIKEN cDNA 9630013D21 gene	6.02269	0.131159	3.96787	45.9191	5.65737	6.38801	1.46942e-06	1.61858e-06	0.865388	0.713891	0.713891	5XFAD versus WT
9630013K17Rik	RIKEN cDNA 9630013K17 gene	5.9057	0.0354286	9.26048	166.693	5.8259	5.9855	2.02317e-17	1.26439e-15	0.289546	0.253087	0.253087	5XFAD versus WT
9630028H03Rik	RIKEN cDNA 9630028H03 gene	5.78451	0.0622698	9.68001	92.8943	5.64514	5.92388	1.30962e-15	1.3403e-14	0.0474646	0.0366173	0.0366173	5XFAD versus WT
9830144P21Rik	RIKEN cDNA 9830144P21 gene	5.94486	0.0442045	9.26048	134.486	5.84529	6.04443	1.47626e-16	3.02399e-15	0.289546	0.241483	0.241483	5XFAD versus WT
9830166K06Rik	RIKEN cDNA 9830166K06 gene	6.04985	0.207887	9.67015	29.1016	5.5845	6.5152	9.65067e-11	1.73237e-10	0.0104321	0.0085107	0.0085107	5XFAD versus WT
9930021J03Rik	RIKEN cDNA 9930021J03 gene	8.48968	0.216989	9.39544	39.125	8.00195	8.97741	1.00287e-11	2.33839e-11	0.326317	0.292128	0.292128	5XFAD versus WT
a	nonagouti	6.08227	0.0992794	4.46138	61.2641	5.81751	6.34702	1.06524e-07	1.25773e-07	0.831239	0.767784	0.767784	5XFAD versus WT
A030014E15Rik	RIKEN cDNA A030014E15 gene	6.14437	0.0484676	8.66028	126.773	6.03407	6.25467	1.84756e-15	1.74774e-14	0.482956	0.176324	0.176324	5XFAD versus WT
A130023I24Rik	RIKEN cDNA A130023I24 gene	5.86533	0.0646854	9.11492	90.6748	5.71929	6.01138	8.70736e-15	6.07653e-14	0.409696	0.341003	0.341003	5XFAD versus WT
A1bg	alpha-1-B glycoprotein	5.94331	0.0433396	9.26048	137.133	5.84568	6.04093	1.2325e-16	3.01951e-15	0.289546	0.241483	0.241483	5XFAD versus WT
A1cf	APOBEC1 complementation factor	5.86533	0.043074	9.11492	136.169	5.76808	5.96259	2.14478e-16	3.38228e-15	0.409696	0.341003	0.341003	5XFAD versus WT
A230001M10Rik	RIKEN cDNA A230001M10 gene	6.7069	0.178612	8.19953	37.55	6.29676	7.11704	1.81043e-10	3.05068e-10	0.549065	0.484546	0.484546	5XFAD versus WT
A230004M16Rik	RIKEN cDNA A230004M16 gene	6.1463	0.10823	2.99126	56.7894	5.8013	6.49131	1.23616e-05	1.29809e-05	0.928155	0.523172	0.523172	5XFAD versus WT
A230005M16Rik	RIKEN cDNA A230005M16 gene	6.36404	0.28968	9.3507	21.9692	5.71246	7.01561	2.29894e-09	3.20427e-09	0.338687	0.311827	0.311827	5XFAD versus WT
A230056P14Rik	RIKEN cDNA A230056P14 gene	7.22199	0.227996	8.5363	31.6759	6.70192	7.74205	3.74568e-10	5.90724e-10	0.512456	0.461347	0.461347	5XFAD versus WT
A230059L01Rik	RIKEN cDNA A230059L01 gene	6.02507	0.392523	5.35622	15.3496	5.03591	7.01423	1.24087e-05	1.30294e-05	0.780229	0.650667	0.650667	5XFAD versus WT
A230060F14Rik	RIKEN cDNA A230060F14 gene	6.49886	0.134769	2.35854	48.2223	5.99579	7.00192	0.000137971	0.000139146	0.972384	0.691763	0.691763	5XFAD versus WT
A230065N10Rik	RIKEN cDNA A230065N10 gene	6.21032	0.214789	9.10105	28.9137	5.72526	6.69539	2.86954e-10	4.63571e-10	0.398011	0.364774	0.364774	5XFAD versus WT
A230072E10Rik	RIKEN cDNA A230072E10 gene	6.14601	0.203437	9.61017	30.2108	5.69022	6.6018	7.53033e-11	1.38453e-10	0.168467	0.137993	0.137993	5XFAD versus WT
A230077H06Rik	RIKEN cDNA A230077H06 gene	6.88213	0.301409	9.67104	22.8332	6.20744	7.55682	9.75501e-10	1.42699e-09	0.0131345	0.00858933	0.00858933	5XFAD versus WT
A230103O09Rik	RIKEN cDNA A230103O09 gene	6.04061	0.115325	5.98431	52.3792	5.75824	6.32298	3.38733e-09	4.62155e-09	0.739939	0.536989	0.536989	5XFAD versus WT
A2m	PZP, alpha-2-macroglobulin like	8.2694	0.165593	9.51005	49.9381	7.89785	8.64096	7.82334e-13	2.58778e-12	0.00503964	0.00036328	0.00036328	5XFAD versus WT
A2ml1	alpha-2-macroglobulin like 1	7.8158	0.499567	4.78416	15.6451	6.51399	9.1176	2.71894e-05	2.81616e-05	0.812627	0.652665	0.652665	5XFAD versus WT
A330008L17Rik	RIKEN cDNA A330008L17 gene	6.8007	0.134826	8.83358	50.4407	6.49483	7.10658	3.5303e-12	9.38471e-12	0.46494	0.296094	0.296094	5XFAD versus WT
A330009N23Rik	RIKEN cDNA A330009N23 gene	7.49153	0.211749	5.14521	35.3793	6.9518	8.03126	2.41455e-07	2.78368e-07	0.788243	0.673363	0.673363	5XFAD versus WT
A330023F24Rik	RIKEN cDNA A330023F24 gene	9.4467	0.299336	4.24499	31.5589	8.63419	10.2592	3.37492e-06	3.64406e-06	0.847745	0.658565	0.658565	5XFAD versus WT
A330035P11Rik	RIKEN cDNA A330035P11 gene	5.94437	0.229042	9.66026	25.9532	5.43159	6.45715	2.93143e-10	4.73003e-10	0.140463	0.127075	0.127075	5XFAD versus WT
A330043C09Rik	RIKEN cDNA A330043C09 gene	5.91994	0.05925	2.0176	99.9147	5.66713	6.17276	9.34325e-05	9.45674e-05	0.998571	0.777551	0.777551	5XFAD versus WT
A330048O09Rik	RIKEN cDNA A330048O09 gene	6.99628	0.08787	9.30777	79.6208	6.7985	7.19405	1.65099e-14	1.02799e-13	0.337225	0.261222	0.261222	5XFAD versus WT
A330069K06Rik	RIKEN cDNA A330069K06 gene	6.03147	0.274898	9.65781	21.9408	5.416	6.64693	1.45385e-09	2.07875e-09	0.137303	0.129215	0.129215	5XFAD versus WT
A330074K22Rik	RIKEN cDNA A330074K22 gene	6.04528	0.246265	9.56719	24.5478	5.49319	6.59738	5.80066e-10	8.82985e-10	0.237298	0.21615	0.21615	5XFAD versus WT
A330094K24Rik	RIKEN cDNA A330094K24 gene	6.46187	0.195456	9.64112	33.0604	6.02416	6.89959	3.00634e-11	6.17051e-11	0.168369	0.110943	0.110943	5XFAD versus WT
A3galt2	polyhomeotic 2	6.03615	0.108495	7.09439	55.6351	5.78029	6.29201	1.24242e-10	2.17345e-10	0.654999	0.61769	0.61769	5XFAD versus WT
A430005L14Rik	RIKEN cDNA A430005L14 gene	8.28311	0.216458	8.25288	38.2666	7.78661	8.77961	1.38331e-10	2.39708e-10	0.532982	0.512317	0.512317	5XFAD versus WT
A430010J10Rik	RIKEN cDNA A430010J10 gene	6.21642	0.189226	9.58602	32.8519	5.79232	6.64052	3.54988e-11	7.1373e-11	0.224947	0.178312	0.178312	5XFAD versus WT
A430018G15Rik	RIKEN cDNA A430018G15 gene	6.74641	0.235101	9.6666	28.6958	6.22011	7.27271	1.11089e-10	1.96513e-10	0.127335	0.118121	0.118121	5XFAD versus WT
A430034D21Rik	RIKEN cDNA A430034D21 gene	5.86533	0.043074	9.11492	136.169	5.76808	5.96259	2.14478e-16	3.38228e-15	0.409696	0.341003	0.341003	5XFAD versus WT
A430035B10Rik	RIKEN cDNA A430035B10 gene	6.80267	0.106152	2.72961	64.0844	6.4451	7.16023	2.03257e-05	2.11466e-05	0.946052	0.778726	0.778726	5XFAD versus WT
A430073D23Rik	RIKEN cDNA A430073D23 gene	6.04823	0.0760791	5.97958	79.4992	5.86192	6.23455	2.83903e-10	4.59136e-10	0.730057	0.556707	0.556707	5XFAD versus WT
A430078I02Rik	RIKEN cDNA A430078I02 gene	5.94872	0.106035	9.56808	56.1014	5.71101	6.18643	2.25123e-13	9.15066e-13	0.237397	0.214016	0.214016	5XFAD versus WT
A430088P11Rik	RIKEN cDNA A430088P11 gene	5.86533	0.043074	9.11492	136.169	5.76808	5.96259	2.14478e-16	3.38228e-15	0.409696	0.341003	0.341003	5XFAD versus WT
A430093F15Rik	RIKEN cDNA A430093F15 gene	6.12297	0.248078	9.51345	24.6817	5.56636	6.67958	6.0193e-10	9.1205e-10	0.268192	0.263587	0.263587	5XFAD versus WT
A430105J06Rik	RIKEN cDNA A430105J06 gene	5.91407	0.124359	2.78939	47.5564	5.50085	6.32729	3.83152e-05	3.93231e-05	0.941938	0.884532	0.884532	5XFAD versus WT
A430108G06Rik	RIKEN cDNA A430108G06 gene	6.4237	0.253706	9.6679	25.3195	5.85577	6.99164	3.66369e-10	5.79179e-10	0.105401	0.0946676	0.0946676	5XFAD versus WT
A4gnt	alpha-1,4-N-acetylglucosaminyltransferase	6.17476	0.0965335	9.47275	63.965	5.95804	6.39149	8.23446e-14	3.91356e-13	0.293315	0.202246	0.202246	5XFAD versus WT
A530001N23Rik	RIKEN cDNA A530001N23 gene	5.91048	0.109421	9.58295	54.0162	5.66523	6.15573	3.11736e-13	1.19583e-12	0.222736	0.213453	0.213453	5XFAD versus WT
A530020G20Rik	RIKEN cDNA A530020G20 gene	5.86533	0.0457551	9.11492	128.19	5.76203	5.96864	3.71791e-16	4.75717e-15	0.409696	0.341003	0.341003	5XFAD versus WT
A530032D15Rik	RIKEN cDNA A530032D15Rik gene	5.86533	0.117472	2.67163	49.9298	5.4641	6.26657	4.79682e-05	4.90771e-05	0.95008	0.700385	0.700385	5XFAD versus WT
A530040E14Rik	RIKEN cDNA A530040E14 gene	5.9365	0.175625	9.58572	33.8021	5.54288	6.33012	2.70832e-11	5.63409e-11	0.0458763	0.0426866	0.0426866	5XFAD versus WT
A530041M06Rik	RIKEN cDNA A530041M06 gene	5.87779	0.0797222	7.3662	73.7283	5.69116	6.06441	7.73507e-12	1.86357e-11	0.633124	0.461485	0.461485	5XFAD versus WT
A530053G22Rik	RIKEN cDNA A530053G22 gene	6.65215	0.307582	9.06877	21.6272	5.95715	7.34714	4.09158e-09	5.50616e-09	0.416087	0.355374	0.355374	5XFAD versus WT
A530065N20Rik	RIKEN cDNA A530046M15 gene	5.9057	0.0354286	9.26048	166.693	5.8259	5.9855	2.02317e-17	1.26439e-15	0.289546	0.253087	0.253087	5XFAD versus WT
A530072M11Rik	RIKEN cDNA gene A530072M11	6.23781	0.166321	9.66549	37.5046	5.86548	6.61014	8.55085e-12	2.03397e-11	0.130622	0.106535	0.106535	5XFAD versus WT
A530084C06Rik	NA	6.17647	0.223053	9.01212	27.6906	5.672	6.68095	4.96307e-10	7.65499e-10	0.428517	0.403798	0.403798	5XFAD versus WT
A530088E08Rik	RIKEN cDNA A530088E08 gene	6.16351	0.0702822	2.86243	87.6967	5.93364	6.39339	5.34779e-06	5.71483e-06	0.936915	0.726188	0.726188	5XFAD versus WT
A530095I07Rik	RIKEN cDNA A530095I07 gene	6.16425	0.0915246	4.86772	67.3507	5.92704	6.40145	2.03308e-08	2.54116e-08	0.810788	0.682161	0.682161	5XFAD versus WT
A630001G21Rik	RIKEN cDNA A630001G21 gene	6.38794	0.124209	5.26562	51.4288	6.07343	6.70245	2.55643e-08	3.1689e-08	0.786275	0.448708	0.448708	5XFAD versus WT
A630019I02Rik	RIKEN cDNA A630019I02 gene	6.24218	0.102682	3.80057	60.7911	5.95109	6.53327	8.04121e-07	9.00517e-07	0.87521	0.519503	0.519503	5XFAD versus WT
A630050E04Rik	RIKEN cDNA A630050E04 gene	5.73985	0.0816986	5.96183	70.2564	5.53963	5.94007	6.25843e-10	9.43623e-10	0.739655	0.446474	0.446474	5XFAD versus WT
A630052C17Rik	RIKEN cDNA A630052C17 gene	6.38741	0.15623	9.59436	40.8847	6.03731	6.73752	4.34261e-12	1.12451e-11	0.0424067	0.0367672	0.0367672	5XFAD versus WT
A730017L22Rik	RIKEN cDNA A730017L22 gene	6.08623	0.214834	9.64851	28.3299	5.60517	6.56728	1.29679e-10	2.25926e-10	0.106055	0.0869724	0.0869724	5XFAD versus WT
A730018C14Rik	RIKEN cDNA A730018C14 gene	5.87657	0.11501	5.53962	51.0964	5.58938	6.16376	1.27045e-08	1.61761e-08	0.759388	0.469863	0.469863	5XFAD versus WT
A730035I17Rik	RIKEN cDNA A730035I17 gene	5.95926	0.182984	9.67225	32.5671	5.54967	6.36886	3.27109e-11	6.65308e-11	0.104083	0.0959479	0.0959479	5XFAD versus WT
A730043L09Rik	RIKEN cDNA A730043L09 gene	6.02395	0.0976874	3.36899	61.6656	5.73147	6.31644	2.90937e-06	3.15349e-06	0.903521	0.67844	0.67844	5XFAD versus WT
A730046J19Rik	RIKEN cDNA A730046J19 gene	6.10611	0.248635	7.70901	24.5586	5.52897	6.68325	1.34021e-08	1.70224e-08	0.600946	0.542501	0.542501	5XFAD versus WT
A730049H05Rik	RIKEN cDNA A730049H05 gene	5.89802	0.0799424	5.86117	73.7783	5.70128	6.09476	6.31987e-10	9.52325e-10	0.746679	0.520633	0.520633	5XFAD versus WT
A730056A06Rik	RIKEN cDNA A730056A06 gene	6.45758	0.265378	9.6666	24.3335	5.8635	7.05166	5.36107e-10	8.22111e-10	0.00306377	0.00232231	0.00232231	5XFAD versus WT
A730061H03Rik	RIKEN cDNA A730061H03 gene	6.04277	0.195726	9.63816	30.8737	5.60443	6.4811	5.81449e-11	1.09991e-10	0.116656	0.0922677	0.0922677	5XFAD versus WT
A730065G17Rik	RIKEN cDNA A730065G17 gene	5.82995	0.106925	9.62285	54.5237	5.59044	6.06947	2.58847e-13	1.02318e-12	0.192261	0.1638	0.1638	5XFAD versus WT
A730071L15Rik	RIKEN cDNA A730071L15Rik gene	5.92441	0.139696	9.66617	42.4093	5.61168	6.23714	2.62011e-12	7.26858e-12	0.0106477	0.0086893	0.0086893	5XFAD versus WT
A730085E03Rik	RIKEN cDNA A730085E03 gene	5.84288	0.0611419	9.56068	95.5626	5.70579	5.97997	1.42082e-15	1.42494e-14	0.212595	0.080973	0.080973	5XFAD versus WT
A830012C17Rik	RIKEN cDNA A830012C17 gene	5.88947	0.0873303	5.98179	67.4391	5.67563	6.10332	7.53741e-10	1.12143e-09	0.736776	0.553487	0.553487	5XFAD versus WT
A830019P07Rik	RIKEN cDNA A830019P07 gene	6.38727	0.101963	9.35028	62.6428	6.15792	6.61661	1.37413e-13	6.0461e-13	0.315373	0.220417	0.220417	5XFAD versus WT
A830035A12Rik	RIKEN cDNA A830035A12 gene	5.98857	0.0881635	7.78083	67.9258	5.78426	6.19288	4.48402e-12	1.15515e-11	0.600106	0.539238	0.539238	5XFAD versus WT
A830052D11Rik	RIKEN cDNA A830052D11 gene	6.56734	0.132453	9.28477	49.5825	6.2691	6.86557	1.41739e-12	4.29479e-12	0.359775	0.26606	0.26606	5XFAD versus WT
A830092H15Rik	RIKEN cDNA A830092H15 gene	6.32578	0.240077	9.64414	26.349	5.78817	6.86339	2.60797e-10	4.24719e-10	0.139461	0.124139	0.124139	5XFAD versus WT
A930001A20Rik	RIKEN cDNA A930001A20 gene	6.17171	0.180723	2.5759	34.1501	5.5391	6.80431	0.000171265	0.00017244	0.956758	0.842797	0.842797	5XFAD versus WT
A930001C03Rik	RIKEN cDNA A930001C03 gene	6.04746	0.121295	9.29685	49.8574	5.7744	6.32052	1.30902e-12	4.00873e-12	0.310168	0.274389	0.274389	5XFAD versus WT
A930002C04Rik	RIKEN cDNA A930002C04 gene	6.10443	0.119443	3.7992	51.1077	5.76578	6.44309	1.56003e-06	1.71475e-06	0.876513	0.591898	0.591898	5XFAD versus WT
A930002H24Rik	RIKEN cDNA A930002H24 gene	5.86533	0.0457551	9.11492	128.19	5.76203	5.96864	3.71791e-16	4.75717e-15	0.409696	0.341003	0.341003	5XFAD versus WT
A930003A15Rik	RIKEN cDNA A930003A15 gene	6.37158	0.25321	9.59235	25.1633	5.80412	6.93903	4.40453e-10	6.86013e-10	0.213942	0.21226	0.21226	5XFAD versus WT
A930005H10Rik	RIKEN cDNA A930005H10 gene	7.91199	0.310936	9.25959	25.4457	7.2116	8.61238	6.92836e-10	1.03779e-09	0.356525	0.339713	0.339713	5XFAD versus WT
A930006L05Rik	RIKEN cDNA A930006L05 gene	5.94592	0.0612207	9.20206	97.1227	5.80789	6.08395	3.57985e-15	3.00621e-14	0.361517	0.31268	0.31268	5XFAD versus WT
A930016O22Rik	RIKEN cDNA A930016O22 gene	6.04186	0.139205	2.61028	43.4024	5.55897	6.52474	8.35089e-05	8.46375e-05	0.954366	0.812416	0.812416	5XFAD versus WT
A930018P22Rik	RIKEN cDNA A930018P22 gene	5.97508	0.122365	8.83329	48.83	5.69748	6.25269	4.70115e-12	1.20381e-11	0.462682	0.411519	0.411519	5XFAD versus WT
A930019D19Rik	RIKEN cDNA A930019D19 gene	5.97557	0.0612716	9.26048	97.526	5.83755	6.11358	2.88849e-15	2.55596e-14	0.289546	0.241483	0.241483	5XFAD versus WT
A930027H12Rik	RIKEN cDNA A930027H12 gene	5.74861	0.035514	9.26869	161.869	5.66862	5.82859	2.57949e-17	1.55449e-15	0.285794	0.0620037	0.0620037	5XFAD versus WT
A930028N01Rik	RIKEN cDNA A930028N01 gene	5.90574	0.097369	4.94886	60.6532	5.65466	6.15681	2.67344e-08	3.30908e-08	0.805531	0.519859	0.519859	5XFAD versus WT
A930029G22Rik	RIKEN cDNA A930029G22 gene	6.06052	0.140913	9.53797	43.0089	5.74447	6.37657	3.02902e-12	8.23705e-12	0.257698	0.15033	0.15033	5XFAD versus WT
A930038B10Rik	RIKEN cDNA A930038B10 gene	6.06134	0.0994234	9.65977	60.9649	5.83875	6.28393	8.07372e-14	3.86069e-13	0.136275	0.106886	0.106886	5XFAD versus WT
A930104D05Rik	RIKEN cDNA A930104D05 gene	5.94486	0.0442045	9.26048	134.486	5.84529	6.04443	1.47626e-16	3.02399e-15	0.289546	0.241483	0.241483	5XFAD versus WT
AA386476	expressed sequence AA386476	6.07381	0.0803375	9.62442	75.6038	5.89386	6.25377	1.11711e-14	7.38487e-14	0.177054	0.0846864	0.0846864	5XFAD versus WT
AA467197	expressed sequence AA467197	6.6104	0.191024	9.08842	34.6051	6.17892	7.04189	5.81331e-11	1.09984e-10	0.399116	0.390346	0.390346	5XFAD versus WT
AA645442	NA	5.9057	0.0354286	9.26048	166.693	5.8259	5.9855	2.02317e-17	1.26439e-15	0.289546	0.253087	0.253087	5XFAD versus WT
Aadat	aminoadipate aminotransferase	5.81361	0.114987	2.85777	50.559	5.43715	6.19007	2.62191e-05	2.71669e-05	0.935937	0.824945	0.824945	5XFAD versus WT
Aak1	AP2 associated kinase 1	11.2925	0.155164	3.1937	72.7783	10.8153	11.7698	2.98239e-06	3.22979e-06	0.912791	0.903888	0.903888	5XFAD versus WT
Aamp	angio-associated migratory protein	10.0486	0.193432	9.19777	51.949	9.61244	10.4847	1.13373e-12	3.5484e-12	0.3237	0.290091	0.290091	5XFAD versus WT
Aar2	AAR2 splicing factor homolog	9.02551	0.170299	9.11842	52.9979	8.64103	9.40999	1.14343e-12	3.57131e-12	0.351318	0.235737	0.235737	5XFAD versus WT
Aard	alanine and arginine rich domain containing protein	6.93323	0.131086	9.58299	52.8905	6.63942	7.22704	3.81175e-13	1.41321e-12	0.1586	0.0526719	0.0526719	5XFAD versus WT
Aars	alanyl-tRNA synthetase	10.3003	0.126213	6.77108	81.6099	9.99975	10.6008	2.17257e-11	4.63091e-11	0.683654	0.403413	0.403413	5XFAD versus WT
Aarsd1	alanyl-tRNA synthetase domain containing 1	9.31369	0.137334	6.03764	67.8179	8.97815	9.64923	6.20006e-10	9.35867e-10	0.735921	0.460271	0.460271	5XFAD versus WT
Aatf	apoptosis antagonizing transcription factor	7.75265	0.112917	8.27756	68.6579	7.49377	8.01152	1.05373e-12	3.33905e-12	0.54626	0.432497	0.432497	5XFAD versus WT
Aatk	apoptosis-associated tyrosine kinase	10.3479	0.138	9.54955	74.9847	10.0385	10.6574	1.484e-14	9.39614e-14	0.136103	0.108481	0.108481	5XFAD versus WT
AB041806	hypothetical protein, MNCb-2457	6.20184	0.20784	9.61893	29.8395	5.73624	6.66744	8.33672e-11	1.51831e-10	0.0684416	0.0617681	0.0617681	5XFAD versus WT
AB124611	cDNA sequence AB124611	6.23811	0.257244	8.52471	24.2498	5.6512	6.82502	3.65119e-09	4.95706e-09	0.514606	0.505279	0.505279	5XFAD versus WT
Abat	4-aminobutyrate aminotransferase	10.8821	0.162706	8.0857	66.882	10.5076	11.2566	2.20135e-12	6.25468e-12	0.553154	0.476581	0.476581	5XFAD versus WT
Abca1	ATP-binding cassette, sub-family A (ABC1), member 1	8.39066	0.268198	9.12116	31.2853	7.78518	8.99614	1.35662e-10	2.35507e-10	0.404828	0.229809	0.229809	5XFAD versus WT
Abca12	ATP-binding cassette, sub-family A (ABC1), member 12	5.99078	0.086273	7.06976	69.4399	5.78719	6.19438	2.77166e-11	5.75255e-11	0.660963	0.504067	0.504067	5XFAD versus WT
Abca2	ATP-binding cassette, sub-family A (ABC1), member 2	10.4289	0.0787678	7.84894	132.401	10.2467	10.6112	1.98206e-14	1.19339e-13	0.58587	0.273272	0.273272	5XFAD versus WT
Abca4	ATP-binding cassette, sub-family A (ABC1), member 4	7.20062	0.327897	8.66552	21.96	6.45447	7.94676	6.72143e-09	8.81755e-09	0.449609	0.382816	0.382816	5XFAD versus WT
Abca5	ATP-binding cassette, sub-family A (ABC1), member 5	8.51393	0.113916	9.59548	74.7387	8.25865	8.76921	1.35044e-14	8.69315e-14	0.203645	0.198947	0.198947	5XFAD versus WT
Abca6	ATP-binding cassette, sub-family A (ABC1), member 6	6.42937	0.170079	2.47629	37.8023	5.81721	7.04153	0.000174857	0.000176018	0.963924	0.76484	0.76484	5XFAD versus WT
Abca7	ATP-binding cassette, sub-family A (ABC1), member 7	7.98092	0.197934	7.98257	40.3211	7.52431	8.43753	1.63717e-10	2.79183e-10	0.573114	0.430086	0.430086	5XFAD versus WT
Abca8a	ATP-binding cassette, sub-family A (ABC1), member 8a	8.03303	0.129201	4.66686	62.1746	7.69365	8.37241	5.4184e-08	6.53822e-08	0.819798	0.548765	0.548765	5XFAD versus WT
Abcb10	ATP-binding cassette, sub-family B (MDR/TAP), member 10	8.20525	0.190805	9.41136	43.0034	7.77648	8.63402	4.0026e-12	1.04833e-11	0.311532	0.285053	0.285053	5XFAD versus WT
Abcb11	ATP-binding cassette, sub-family B (MDR/TAP), member 11	5.86037	0.0735168	8.22323	79.7147	5.69163	6.0291	3.58656e-13	1.34523e-12	0.528386	0.403672	0.403672	5XFAD versus WT
Abcb1a	ATP-binding cassette, sub-family B (MDR/TAP), member 1A	7.97233	0.225505	9.02258	35.3532	7.46239	8.48226	5.47526e-11	1.04349e-10	0.425683	0.315617	0.315617	5XFAD versus WT
Abcb7	ATP-binding cassette, sub-family B (MDR/TAP), member 7	8.86011	0.106552	5.17683	83.153	8.589	9.13122	2.70859e-09	3.74166e-09	0.77972	0.511578	0.511578	5XFAD versus WT
Abcc4	ATP-binding cassette, sub-family C (CFTR/MRP), member 4	7.39139	0.221858	8.23246	33.3159	6.88228	7.90049	4.49229e-10	6.98474e-10	0.550832	0.513986	0.513986	5XFAD versus WT
Abcc5	ATP-binding cassette, sub-family C (CFTR/MRP), member 5	9.92938	0.121261	8.63724	81.8846	9.65331	10.2055	8.67134e-14	4.08282e-13	0.4938	0.374679	0.374679	5XFAD versus WT
Abcc8	ATP-binding cassette, sub-family C (CFTR/MRP), member 8	7.88093	0.165425	5.09593	47.6405	7.45809	8.30377	5.9725e-08	7.18498e-08	0.796482	0.687845	0.687845	5XFAD versus WT
Abcc9	ATP-binding cassette, sub-family C (CFTR/MRP), member 9	6.99578	0.372591	9.50399	18.776	6.15969	7.83188	7.83671e-09	1.02043e-08	0.276316	0.212265	0.212265	5XFAD versus WT
Abcd2	ATP-binding cassette, sub-family D (ALD), member 2	8.55739	0.27504	5.18091	31.1133	7.85774	9.25704	4.31076e-07	4.90071e-07	0.791089	0.733439	0.733439	5XFAD versus WT
Abce1	ATP-binding cassette, sub-family E (OABP), member 1	9.37672	0.110186	9.65471	85.099	9.13001	9.62342	3.28558e-15	2.85039e-14	0.130623	0.109054	0.109054	5XFAD versus WT
Abcf1	ATP-binding cassette, sub-family F (GCN20), member 1	9.85323	0.153084	5.84086	64.3649	9.47616	10.2303	1.48942e-09	2.12646e-09	0.736518	0.422048	0.422048	5XFAD versus WT
Abcf2	ATP-binding cassette, sub-family F (GCN20), member 2	9.56738	0.122925	8.20071	77.8308	9.28512	9.84964	4.65546e-13	1.67629e-12	0.549271	0.352783	0.352783	5XFAD versus WT
Abcf3	ATP-binding cassette, sub-family F (GCN20), member 3	9.04465	0.142066	9.62428	63.6652	8.72643	9.36288	5.82519e-14	2.91886e-13	0.190833	0.129714	0.129714	5XFAD versus WT
Abcg1	ATP binding cassette subfamily G member 1	9.3978	0.174581	7.53805	53.8305	8.99088	9.80473	5.04625e-11	9.72578e-11	0.613303	0.314999	0.314999	5XFAD versus WT
Abcg4	ATP binding cassette subfamily G member 4	8.67276	0.177806	9.43158	48.7765	8.27332	9.0722	1.17275e-12	3.64181e-12	0.0767649	0.0739244	0.0739244	5XFAD versus WT
Abcg5	ATP binding cassette subfamily G member 5	6.02072	0.0756976	7.52003	79.5365	5.8442	6.19723	2.81825e-12	7.73557e-12	0.62204	0.555526	0.555526	5XFAD versus WT
Abcg8	ATP binding cassette subfamily G member 8	5.86533	0.0457551	9.11492	128.19	5.76203	5.96864	3.71791e-16	4.75717e-15	0.409696	0.341003	0.341003	5XFAD versus WT
Abhd10	abhydrolase domain containing 10	8.25664	0.231141	9.64189	35.7212	7.73902	8.77426	1.43109e-11	3.19945e-11	0.168725	0.164334	0.164334	5XFAD versus WT
Abhd11	abhydrolase domain containing 11	8.40664	0.226042	5.57731	37.1906	7.84322	8.97007	6.72755e-08	8.06314e-08	0.763414	0.708715	0.708715	5XFAD versus WT
Abhd12	abhydrolase domain containing 12	11.4189	0.124022	7.27009	92.0714	11.1278	11.71	2.02975e-12	5.82351e-12	0.630059	0.447258	0.447258	5XFAD versus WT
Abhd13	abhydrolase domain containing 13	8.48865	0.132732	9.64191	63.9531	8.19141	8.78589	5.33037e-14	2.70773e-13	0.0707014	0.0481976	0.0481976	5XFAD versus WT
Abhd14a	abhydrolase domain containing 14A	9.04063	0.146988	9.09862	61.5059	8.70866	9.37259	3.10621e-13	1.19223e-12	0.411216	0.301413	0.301413	5XFAD versus WT
Abhd17a	abhydrolase domain containing 17A	10.8952	0.27628	8.89098	39.4355	10.2691	11.5214	2.72167e-11	5.65924e-11	0.432469	0.305012	0.305012	5XFAD versus WT
Abhd17c	abhydrolase domain containing 17C	8.64915	0.18569	4.41425	46.5785	8.15212	9.14618	4.10165e-07	4.66966e-07	0.837629	0.592418	0.592418	5XFAD versus WT
Abhd18	abhydrolase domain containing 18	7.63429	0.155191	9.6423	49.1928	7.28675	7.98182	6.63826e-13	2.25945e-12	0.0325074	0.0309833	0.0309833	5XFAD versus WT
Abhd2	abhydrolase domain containing 2	9.09916	0.203202	3.32584	44.7788	8.48688	9.71143	9.64938e-06	1.01819e-05	0.901774	0.884397	0.884397	5XFAD versus WT
Abhd3	abhydrolase domain containing 3	8.95612	0.163736	5.50552	54.6986	8.54659	9.36566	9.56751e-09	1.23283e-08	0.76366	0.437692	0.437692	5XFAD versus WT
Abhd4	abhydrolase domain containing 4	8.82324	0.171715	9.55918	51.3829	8.43823	9.20826	5.31527e-13	1.87095e-12	0.175649	0.112488	0.112488	5XFAD versus WT
Abhd6	abhydrolase domain containing 6	9.2441	0.136393	9.62499	67.7755	8.93858	9.54961	3.18813e-14	1.76044e-13	0.186462	0.139692	0.139692	5XFAD versus WT
Abhd8	abhydrolase domain containing 8	10.8703	0.387495	8.38968	28.0527	9.98388	11.7567	1.36968e-09	1.96506e-09	0.494448	0.469642	0.469642	5XFAD versus WT
Abi2	abl interactor 2	9.96766	0.217426	3.15114	45.8439	9.29412	10.6412	1.47361e-05	1.54228e-05	0.917488	0.727295	0.727295	5XFAD versus WT
Abi3	ABI family member 3	7.91428	0.148619	9.65144	53.2523	7.58151	8.24705	3.03121e-13	1.16776e-12	0.00327024	0.000594848	0.000594848	5XFAD versus WT
Abitram	actin binding transcription modulator	7.70309	0.167105	8.60949	46.0974	7.32244	8.08374	1.30753e-11	2.957e-11	0.502306	0.472382	0.472382	5XFAD versus WT
Abl1	c-abl oncogene 1, non-receptor tyrosine kinase	8.36527	0.204733	9.62305	40.8594	7.90666	8.82388	4.109e-12	1.07287e-11	0.0609827	0.0393967	0.0393967	5XFAD versus WT
Abl2	v-abl Abelson murine leukemia viral oncogene 2 (arg, Abelson-related gene)	8.55966	0.126582	9.27994	67.6213	8.27462	8.8447	8.11127e-14	3.87519e-13	0.340771	0.2765	0.2765	5XFAD versus WT
Ablim1	actin-binding LIM protein 1	9.76995	0.180477	3.83363	54.134	9.26017	10.2797	1.13346e-06	1.25662e-06	0.869648	0.60375	0.60375	5XFAD versus WT
Abr	active BCR-related gene	11.1068	0.0991871	7.08182	111.979	10.8728	11.3408	9.10962e-13	2.94611e-12	0.661286	0.629958	0.629958	5XFAD versus WT
Abra	actin-binding Rho activating protein	6.04309	0.0999174	2.51895	60.4809	5.68783	6.39834	4.74712e-05	4.85833e-05	0.960824	0.735593	0.735593	5XFAD versus WT
Abracl	ABRA C-terminal like	8.87018	0.210217	9.49213	42.1954	8.39837	9.34199	4.01084e-12	1.05029e-11	0.155197	0.138294	0.138294	5XFAD versus WT
Abraxas1	BRCA1 A complex subunit	6.72523	0.0976328	9.42623	68.8829	6.50588	6.94458	4.6267e-14	2.40492e-13	0.0917994	0.0491063	0.0491063	5XFAD versus WT
AC135859.1	NA	6.05855	0.0512832	8.03502	118.139	5.94038	6.17672	2.62503e-14	1.49832e-13	0.559941	0.164478	0.164478	5XFAD versus WT
AC137513.1	NA	5.86533	0.043074	9.11492	136.169	5.76808	5.96259	2.14478e-16	3.38228e-15	0.409696	0.341003	0.341003	5XFAD versus WT
AC149090.1	NA	11.1586	0.339547	9.25563	32.8632	10.3937	11.9235	6.69337e-11	1.24523e-10	0.326042	0.238945	0.238945	5XFAD versus WT
AC151602.1	NA	5.87652	0.103692	5.00291	56.6726	5.61001	6.14302	3.20937e-08	3.94709e-08	0.801773	0.600624	0.600624	5XFAD versus WT
AC160336.1	NA	6.17539	0.584432	2.49277	10.5665	4.0819	8.26887	0.00392417	0.00392417	0.962738	0.725103	0.725103	5XFAD versus WT
AC160966.1	NA	5.86131	0.0750285	9.59729	78.1211	5.69318	6.02944	8.79261e-15	6.10148e-14	0.128721	0.114776	0.114776	5XFAD versus WT
AC168977.2	NA	5.86533	0.0448551	2.0114	130.762	5.67338	6.05729	5.57341e-05	5.679e-05	0.99909	0.654312	0.654312	5XFAD versus WT
AC241534.1	NA	6.46027	0.150479	9.67505	42.9314	6.12345	6.79709	2.28454e-12	6.46655e-12	0.0646888	0.0465145	0.0465145	5XFAD versus WT
Acaa1a	acetyl-Coenzyme A acyltransferase 1A	9.81356	0.193686	9.05587	50.6674	9.37582	10.2513	1.99679e-12	5.73749e-12	0.411748	0.280873	0.280873	5XFAD versus WT
Acaa2	acetyl-Coenzyme A acyltransferase 2 (mitochondrial 3-oxoacyl-Coenzyme A thiolase)	8.55865	0.207241	7.59253	41.2981	8.07625	9.04104	3.26672e-10	5.21308e-10	0.609108	0.476631	0.476631	5XFAD versus WT
Acaca	acetyl-Coenzyme A carboxylase alpha	9.0595	0.28832	9.57225	31.4217	8.41317	9.70583	5.56145e-11	1.05783e-10	0.0812906	0.0662646	0.0662646	5XFAD versus WT
Acad10	acyl-Coenzyme A dehydrogenase family, member 10	6.67496	0.197651	9.67435	33.7714	6.23255	7.11737	2.29934e-11	4.86577e-11	0.106435	0.0989849	0.0989849	5XFAD versus WT
Acad11	acyl-Coenzyme A dehydrogenase family, member 11	7.90084	0.174817	9.02869	45.1949	7.50557	8.29612	5.95656e-12	1.47672e-11	0.428534	0.293202	0.293202	5XFAD versus WT
Acad12	acyl-Coenzyme A dehydrogenase family, member 12	7.02465	0.186804	8.86084	37.6044	6.60105	7.44824	4.41403e-11	8.63676e-11	0.45139	0.346091	0.346091	5XFAD versus WT
Acad8	acyl-Coenzyme A dehydrogenase family, member 8	8.54459	0.16908	9.40112	50.5356	8.16458	8.9246	9.03103e-13	2.9249e-12	0.314078	0.265164	0.265164	5XFAD versus WT
Acad9	acyl-Coenzyme A dehydrogenase family, member 9	8.07948	0.260592	9.53896	31.0044	7.49502	8.66394	6.71791e-11	1.24928e-10	0.2551	0.226047	0.226047	5XFAD versus WT
Acadl	acyl-Coenzyme A dehydrogenase, long-chain	8.67808	0.173794	9.60516	49.9331	8.28868	9.06749	6.27109e-13	2.1502e-12	0.0100706	0.00774755	0.00774755	5XFAD versus WT
Acadvl	acyl-Coenzyme A dehydrogenase, very long chain	9.05657	0.209769	9.36849	43.174	8.58487	9.52827	4.23848e-12	1.10178e-11	0.308882	0.25337	0.25337	5XFAD versus WT
Acap2	ArfGAP with coiled-coil, ankyrin repeat and PH domains 2	9.6413	0.24207	8.17601	39.8285	9.08517	10.1974	1.17887e-10	2.07261e-10	0.554269	0.479232	0.479232	5XFAD versus WT
Acap3	ArfGAP with coiled-coil, ankyrin repeat and PH domains 3	9.69583	0.138194	9.43129	70.161	9.38538	10.0063	3.83931e-14	2.05336e-13	0.311282	0.20204	0.20204	5XFAD versus WT
Acat1	acetyl-Coenzyme A acetyltransferase 1	9.76376	0.0784302	7.34241	124.49	9.58004	9.94748	1.77397e-13	7.46005e-13	0.623467	0.405623	0.405623	5XFAD versus WT
Acbd5	acyl-Coenzyme A binding domain containing 5	8.91363	0.126461	4.47688	70.4851	8.57679	9.25047	5.43389e-08	6.55632e-08	0.834052	0.68871	0.68871	5XFAD versus WT
Acbd6	acyl-Coenzyme A binding domain containing 6	9.64536	0.114635	8.36008	84.1395	9.38298	9.90774	1.54051e-13	6.6545e-13	0.503883	0.272345	0.272345	5XFAD versus WT
Acbd7	acyl-Coenzyme A binding domain containing 7	6.26502	0.223308	9.67065	28.0555	5.76516	6.76489	1.36862e-10	2.37467e-10	0.0404476	0.0309768	0.0309768	5XFAD versus WT
Accsl	1-aminocyclopropane-1-carboxylate synthase (non-functional)-like	6.08075	0.237303	9.66322	25.6244	5.5495	6.612	3.29399e-10	5.24977e-10	0.12875	0.124224	0.124224	5XFAD versus WT
Acd	adrenocortical dysplasia	8.80296	0.0723975	6.53289	121.592	8.62925	8.97666	3.30618e-12	8.87279e-12	0.6984	0.410218	0.410218	5XFAD versus WT
Ace	angiotensin I converting enzyme (peptidyl-dipeptidase A) 1	7.94572	0.384488	9.09002	20.6657	7.07726	8.81418	5.94209e-09	7.85317e-09	0.391002	0.369297	0.369297	5XFAD versus WT
Ace2	angiotensin I converting enzyme (peptidyl-dipeptidase A) 2	6.40377	0.274942	8.8498	23.2913	5.78019	7.02734	3.01083e-09	4.13125e-09	0.461583	0.433338	0.433338	5XFAD versus WT
Acer2	alkaline ceramidase 2	7.56258	0.246862	9.02409	30.6349	7.00437	8.12079	1.96905e-10	3.28711e-10	0.415341	0.385105	0.385105	5XFAD versus WT
Ache	acetylcholinesterase	8.77274	0.297037	3.91917	29.5342	7.94128	9.6042	9.43436e-06	9.96046e-06	0.866376	0.751313	0.751313	5XFAD versus WT
Ackr1	atypical chemokine receptor 1 (Duffy blood group)	8.82218	0.197258	3.83216	44.7241	8.26491	9.37944	2.36406e-06	2.57337e-06	0.874366	0.638071	0.638071	5XFAD versus WT
Ackr3	atypical chemokine receptor 3	7.75484	0.160335	9.2498	48.3664	7.39362	8.11605	1.93424e-12	5.58151e-12	0.371285	0.287013	0.287013	5XFAD versus WT
Acly	ATP citrate lyase	10.8325	0.157639	2.79958	68.7173	10.3099	11.3552	1.32703e-05	1.39102e-05	0.939783	0.691366	0.691366	5XFAD versus WT
Aco1	aconitase 1	7.99571	0.162178	9.58514	49.3021	7.63222	8.3592	7.41963e-13	2.47731e-12	0.204877	0.128446	0.128446	5XFAD versus WT
Acot11	acyl-CoA thioesterase 11	8.20464	0.215142	6.92951	38.136	7.69486	8.71442	2.59763e-09	3.59977e-09	0.672371	0.609962	0.609962	5XFAD versus WT
Acot12	acyl-CoA thioesterase 12	6.18509	0.113964	9.65598	54.2722	5.92993	6.44025	2.49792e-13	9.95336e-13	0.111674	0.0635089	0.0635089	5XFAD versus WT
Acot13	acyl-CoA thioesterase 13	10.1815	0.23001	3.33146	44.2655	9.48905	10.874	9.86849e-06	1.04107e-05	0.903293	0.70754	0.70754	5XFAD versus WT
Acot2	acyl-CoA thioesterase 2	7.15119	0.19073	6.70391	37.4937	6.69611	7.60626	4.83783e-09	6.4557e-09	0.690146	0.544989	0.544989	5XFAD versus WT
Acot5	acyl-CoA thioesterase 5	7.30604	0.285404	9.53657	25.5989	6.6659	7.94617	4.11122e-10	6.43896e-10	0.230425	0.176143	0.176143	5XFAD versus WT
Acot7	acyl-CoA thioesterase 7	11.8795	0.174705	3.36331	67.9973	11.3559	12.403	2.13247e-06	2.32709e-06	0.903064	0.737976	0.737976	5XFAD versus WT
Acot9	acyl-CoA thioesterase 9	7.94575	0.165404	9.55897	48.0384	7.57489	8.31661	1.00962e-12	3.22044e-12	0.173619	0.152627	0.152627	5XFAD versus WT
Acox1	acyl-Coenzyme A oxidase 1, palmitoyl	10.5573	0.104505	8.53215	101.022	10.3189	10.7957	1.96024e-14	1.18289e-13	0.508301	0.319729	0.319729	5XFAD versus WT
Acox2	acyl-Coenzyme A oxidase 2, branched chain	6.03958	0.236348	9.48739	25.5537	5.50908	6.57008	4.53975e-10	7.05365e-10	0.0990506	0.0970724	0.0970724	5XFAD versus WT
Acox3	acyl-Coenzyme A oxidase 3, pristanoyl	8.05089	0.217146	8.69287	37.0759	7.55701	8.54477	7.09929e-11	1.31296e-10	0.467191	0.393149	0.393149	5XFAD versus WT
Acp1	acid phosphatase 1, soluble	9.77624	0.176447	6.88217	55.4062	9.35755	10.1949	2.22639e-10	3.67903e-10	0.67501	0.649382	0.649382	5XFAD versus WT
Acp5	acid phosphatase 5, tartrate resistant	6.34878	0.209561	9.24669	30.2956	5.87665	6.82092	1.43587e-10	2.48085e-10	0.358594	0.342812	0.342812	5XFAD versus WT
Acp6	acid phosphatase 6, lysophosphatidic	7.84557	0.118355	8.76045	66.2884	7.57671	8.11443	3.86137e-13	1.4269e-12	0.478536	0.374632	0.374632	5XFAD versus WT
Acp7	acid phosphatase 7, tartrate resistant	6.33514	0.202304	8.33569	31.315	5.87188	6.7984	6.09319e-10	9.22418e-10	0.539399	0.491273	0.491273	5XFAD versus WT
Acpp	acid phosphatase, prostate	6.05867	0.1047	4.00128	57.867	5.76801	6.34932	5.31992e-07	6.01656e-07	0.863599	0.826157	0.826157	5XFAD versus WT
Acr	acrosin prepropeptide	6.27994	0.153991	9.31288	40.7812	5.93336	6.62651	8.127e-12	1.94618e-11	0.354135	0.337567	0.337567	5XFAD versus WT
Acrbp	proacrosin binding protein	7.76	0.182307	9.1358	42.5657	7.34853	8.17148	8.06227e-12	1.9324e-11	0.39837	0.241899	0.241899	5XFAD versus WT
Acsbg1	acyl-CoA synthetase bubblegum family member 1	9.62662	0.179912	5.08042	53.5073	9.16633	10.0869	3.45257e-08	4.23462e-08	0.78762	0.574283	0.574283	5XFAD versus WT
Acsf2	acyl-CoA synthetase family member 2	6.7209	0.42615	9.59798	15.7712	5.76596	7.67584	3.49801e-08	4.28724e-08	0.118764	0.108257	0.108257	5XFAD versus WT
Acsf3	acyl-CoA synthetase family member 3	7.78936	0.134489	9.05768	57.9181	7.48542	8.0933	5.94038e-13	2.05192e-12	0.42022	0.374147	0.374147	5XFAD versus WT
Acsl1	acyl-CoA synthetase long-chain family member 1	8.60364	0.130089	9.4873	66.1363	8.31164	8.89563	5.7814e-14	2.90049e-13	0.144285	0.120468	0.120468	5XFAD versus WT
Acsl3	acyl-CoA synthetase long-chain family member 3	10.5898	0.145313	4.70702	72.8754	10.2091	10.9704	2.28035e-08	2.83761e-08	0.819987	0.731939	0.731939	5XFAD versus WT
Acsl4	acyl-CoA synthetase long-chain family member 4	9.45082	0.160264	7.54386	58.9703	9.07732	9.82432	2.50281e-11	5.24619e-11	0.613947	0.561068	0.561068	5XFAD versus WT
Acsl6	acyl-CoA synthetase long-chain family member 6	10.4227	0.128716	4.32183	80.9741	10.0755	10.7698	4.83888e-08	5.85935e-08	0.843728	0.724978	0.724978	5XFAD versus WT
Acsm2	acyl-CoA synthetase medium-chain family member 2	5.90961	0.0388572	9.26048	152.085	5.82208	5.99713	4.72882e-17	1.59188e-15	0.289546	0.253087	0.253087	5XFAD versus WT
Acsm3	acyl-CoA synthetase medium-chain family member 3	5.81525	0.0847644	6.64388	68.6049	5.61262	6.01789	1.00962e-10	1.80394e-10	0.692858	0.514159	0.514159	5XFAD versus WT
Acsm4	acyl-CoA synthetase medium-chain family member 4	6.03315	0.0672216	5.19237	89.7501	5.86226	6.20404	1.73455e-09	2.45515e-09	0.788431	0.546655	0.546655	5XFAD versus WT
Acsm5	acyl-CoA synthetase medium-chain family member 5	5.99406	0.115283	8.9965	51.9944	5.73326	6.25486	1.82396e-12	5.30033e-12	0.428006	0.412669	0.412669	5XFAD versus WT
Acss1	acyl-CoA synthetase short-chain family member 1	8.32405	0.175556	6.80069	47.4154	7.90645	8.74166	7.93163e-10	1.17529e-09	0.678468	0.441622	0.441622	5XFAD versus WT
Acss2	acyl-CoA synthetase short-chain family member 2	9.19245	0.182892	5.42156	50.2615	8.73309	9.6518	1.90318e-08	2.38498e-08	0.772788	0.539151	0.539151	5XFAD versus WT
Acta1	actin alpha 1, skeletal muscle	8.02298	0.298941	9.46267	26.838	7.35174	8.69423	2.99266e-10	4.81756e-10	0.258605	0.135576	0.135576	5XFAD versus WT
Acta2	actin alpha 2, smooth muscle, aorta	7.68028	0.260568	9.25674	29.4751	7.09332	8.26725	1.81279e-10	3.0539e-10	0.367457	0.294741	0.294741	5XFAD versus WT
Actb	actin, beta	13.6105	0.37288	4.06065	36.5009	12.5813	14.6397	2.888e-06	3.13057e-06	0.859976	0.771855	0.771855	5XFAD versus WT
Actg1	actin, gamma, cytoplasmic 1	13.5045	0.117573	5.25716	114.861	13.2067	13.8023	3.84188e-10	6.05081e-10	0.784938	0.697057	0.697057	5XFAD versus WT
Actg2	actin, gamma 2, smooth muscle, enteric	6.0261	0.148509	4.57645	40.5774	5.63347	6.41873	4.97732e-07	5.64185e-07	0.828656	0.668915	0.668915	5XFAD versus WT
Actl10	actin-like 10	5.86533	0.0608974	9.11492	96.315	5.72784	6.00283	5.02615e-15	3.92866e-14	0.409696	0.341003	0.341003	5XFAD versus WT
Actl6a	actin-like 6A	7.69974	0.11577	9.36731	66.5088	7.43941	7.96008	7.5141e-14	3.64492e-13	0.335084	0.334589	0.334589	5XFAD versus WT
Actl6b	actin-like 6B	9.2388	0.338046	7.80622	27.33	8.45589	10.0217	4.94985e-09	6.59605e-09	0.586878	0.509989	0.509989	5XFAD versus WT
Actl9	actin-like 9	6.11412	0.104813	9.66659	58.3335	5.87949	6.34875	1.2144e-13	5.44444e-13	0.130012	0.0784598	0.0784598	5XFAD versus WT
Actn1	actinin, alpha 1	9.30827	0.138195	9.46991	67.356	8.998	9.61854	5.09102e-14	2.61009e-13	0.219526	0.151594	0.151594	5XFAD versus WT
Actn2	actinin alpha 2	8.19659	0.263718	9.6319	31.0809	7.60593	8.78725	5.5186e-11	1.05071e-10	0.0265	0.0123885	0.0123885	5XFAD versus WT
Actr10	ARP10 actin-related protein 10	10.2071	0.125358	9.57967	81.4238	9.92615	10.4881	6.21371e-15	4.62907e-14	0.160225	0.120871	0.120871	5XFAD versus WT
Actr1a	ARP1 actin-related protein 1A, centractin alpha	10.297	0.0985342	8.54621	104.502	10.0723	10.5217	1.40533e-14	8.98649e-14	0.503145	0.319152	0.319152	5XFAD versus WT
Actr1b	ARP1 actin-related protein 1B, centractin beta	10.6046	0.12172	8.78212	87.1234	10.3282	10.881	3.31671e-14	1.81558e-13	0.432633	0.240574	0.240574	5XFAD versus WT
Actr3	ARP3 actin-related protein 3	10.4876	0.0751883	4.35689	139.485	10.2854	10.6898	4.04027e-09	5.44198e-09	0.841498	0.742373	0.742373	5XFAD versus WT
Actr5	ARP5 actin-related protein 5	7.01938	0.13735	9.46071	51.1059	6.71097	7.3278	7.06086e-13	2.37705e-12	0.294087	0.168525	0.168525	5XFAD versus WT
Actr6	ARP6 actin-related protein 6	8.24303	0.120277	9.3525	68.5337	7.9725	8.51356	5.90492e-14	2.95224e-13	0.310893	0.245659	0.245659	5XFAD versus WT
Actr8	ARP8 actin-related protein 8	9.13811	0.0961656	9.51396	95.0247	8.92234	9.35387	1.72335e-15	1.66658e-14	0.0608671	0.0406869	0.0406869	5XFAD versus WT
Actrt3	actin related protein T3	6.52673	0.110577	9.50794	59.0242	6.27861	6.77485	1.61178e-13	6.90492e-13	0.274932	0.215237	0.215237	5XFAD versus WT
Acvr1	activin A receptor, type 1	8.11144	0.205369	9.43578	39.4969	7.65011	8.57277	8.43063e-12	2.00892e-11	0.309957	0.269625	0.269625	5XFAD versus WT
Acvr1b	activin A receptor, type 1B	9.05462	0.123245	3.90297	73.4682	8.70905	9.40018	2.81173e-07	3.22752e-07	0.866431	0.679135	0.679135	5XFAD versus WT
Acvr2a	activin receptor IIA	8.31821	0.199069	8.3621	41.7855	7.86259	8.77383	5.26092e-11	1.00762e-10	0.535964	0.470867	0.470867	5XFAD versus WT
Acvr2b	activin receptor IIB	6.13178	0.201718	9.65547	30.3977	5.68014	6.58341	6.53277e-11	1.21905e-10	0.00301353	0.00262637	0.00262637	5XFAD versus WT
Acvrl1	activin A receptor, type II-like 1	8.09426	0.226432	9.52321	35.747	7.58629	8.60223	1.80258e-11	3.92405e-11	0.0794937	0.0517085	0.0517085	5XFAD versus WT
Acy3	aspartoacylase (aminoacylase) 3	6.89485	0.215305	7.99908	32.0236	6.39834	7.39135	9.86529e-10	1.44125e-09	0.576491	0.416817	0.416817	5XFAD versus WT
Acyp1	acylphosphatase 1, erythrocyte (common) type	9.48463	0.116518	6.90701	81.4008	9.20835	9.7609	1.46893e-11	3.26942e-11	0.65809	0.471631	0.471631	5XFAD versus WT
Acyp2	acylphosphatase 2, muscle type	9.03151	0.275765	4.59991	32.7507	8.30368	9.75934	1.25293e-06	1.38509e-06	0.821615	0.598522	0.598522	5XFAD versus WT
Ada	adenosine deaminase	6.70926	0.107553	7.035	62.3812	6.45519	6.96332	6.49423e-11	1.21286e-10	0.661904	0.353971	0.353971	5XFAD versus WT
Adad1	adenosine deaminase domain containing 1 (testis specific)	5.92507	0.0716342	9.21578	82.7128	5.7636	6.08654	1.50658e-14	9.50345e-14	0.351278	0.321893	0.321893	5XFAD versus WT
Adad2	adenosine deaminase domain containing 2	5.94443	0.0603623	3.24003	98.4792	5.76014	6.12872	9.59511e-07	1.06851e-06	0.907618	0.728881	0.728881	5XFAD versus WT
Adal	adenosine deaminase-like	7.80162	0.19751	7.42586	39.4998	7.33996	8.26328	6.63866e-10	9.97165e-10	0.631727	0.552714	0.552714	5XFAD versus WT
Adam10	a disintegrin and metallopeptidase domain 10	9.34252	0.0924247	8.22105	101.083	9.13039	9.55466	5.13213e-14	2.62718e-13	0.528706	0.494276	0.494276	5XFAD versus WT
Adam12	a disintegrin and metallopeptidase domain 12 (meltrin alpha)	6.54846	0.245231	9.60008	26.7032	5.99895	7.09797	2.47671e-10	4.05441e-10	0.200343	0.176357	0.176357	5XFAD versus WT
Adam17	a disintegrin and metallopeptidase domain 17	7.92284	0.0771673	5.74488	102.671	7.73196	8.11371	1.34388e-10	2.33565e-10	0.745006	0.239932	0.239932	5XFAD versus WT
Adam21	a disintegrin and metallopeptidase domain 21	6.26554	0.127619	3.06407	49.0958	5.86416	6.66692	1.53742e-05	1.60756e-05	0.923409	0.728052	0.728052	5XFAD versus WT
Adam23	a disintegrin and metallopeptidase domain 23	9.96311	0.245993	3.21016	40.5016	9.20846	10.7178	1.84938e-05	1.92703e-05	0.911034	0.853113	0.853113	5XFAD versus WT
Adam3	a disintegrin and metallopeptidase domain 3 (cyritestin)	5.70813	0.107057	7.60931	53.3184	5.45903	5.95723	4.52854e-11	8.8352e-11	0.616359	0.496249	0.496249	5XFAD versus WT
Adam32	a disintegrin and metallopeptidase domain 32	6.24333	0.198402	9.58888	31.4682	5.79869	6.68798	5.31542e-11	1.01681e-10	0.217717	0.194088	0.194088	5XFAD versus WT
Adam33	a disintegrin and metallopeptidase domain 33	6.98212	0.300074	8.30595	23.268	6.29456	7.66968	7.41951e-09	9.68439e-09	0.541952	0.508151	0.508151	5XFAD versus WT
Adam8	a disintegrin and metallopeptidase domain 8	7.10969	0.117834	9.67491	60.3364	6.84594	7.37344	8.58803e-14	4.05066e-13	0.103511	0.029674	0.029674	5XFAD versus WT
Adam9	a disintegrin and metallopeptidase domain 9 (meltrin gamma)	8.78899	0.1113	9.56762	78.9664	8.53947	9.03851	8.6154e-15	6.07307e-14	0.167239	0.0670878	0.0670878	5XFAD versus WT
Adamdec1	ADAM-like, decysin 1	5.9057	0.0354286	9.26048	166.693	5.8259	5.9855	2.02317e-17	1.26439e-15	0.289546	0.253087	0.253087	5XFAD versus WT
Adamts1	a disintegrin-like and metallopeptidase (reprolysin type) with thrombospondin type 1 motif, 1	7.34971	0.105533	9.45485	69.6439	7.11271	7.5867	3.86505e-14	2.06209e-13	0.245506	0.0730274	0.0730274	5XFAD versus WT
Adamts15	a disintegrin-like and metallopeptidase (reprolysin type) with thrombospondin type 1 motif, 15	6.88557	0.143225	9.13701	48.0752	6.56231	7.20883	2.65622e-12	7.35513e-12	0.402496	0.240625	0.240625	5XFAD versus WT
Adamts19	a disintegrin-like and metallopeptidase (reprolysin type) with thrombospondin type 1 motif, 19	6.62029	0.154062	8.61495	42.9716	6.26939	6.97119	2.35858e-11	4.97554e-11	0.494418	0.314995	0.314995	5XFAD versus WT
Adamts20	a disintegrin-like and metallopeptidase (reprolysin type) with thrombospondin type 1 motif, 20	7.05866	0.200073	7.5853	35.2805	6.59286	7.52445	1.09051e-09	1.58373e-09	0.618505	0.499982	0.499982	5XFAD versus WT
Adamts5	a disintegrin-like and metallopeptidase (reprolysin type) with thrombospondin type 1 motif, 5 (aggrecanase-2)	6.53694	0.153775	9.63582	42.5098	6.19255	6.88134	2.7355e-12	7.53757e-12	0.140068	0.137672	0.137672	5XFAD versus WT
Adamts6	a disintegrin-like and metallopeptidase (reprolysin type) with thrombospondin type 1 motif, 6	6.71249	0.13462	9.43673	49.8626	6.41009	7.01489	9.42062e-13	3.03217e-12	0.00113279	0.000958145	0.000958145	5XFAD versus WT
Adamts8	a disintegrin-like and metallopeptidase (reprolysin type) with thrombospondin type 1 motif, 8	6.62919	0.332247	9.61642	19.9526	5.88488	7.3735	3.79139e-09	5.13237e-09	0.189015	0.157801	0.157801	5XFAD versus WT
Adamtsl1	ADAMTS-like 1	7.02126	0.184171	5.55168	38.1236	6.56164	7.48088	6.22885e-08	7.48471e-08	0.765469	0.66631	0.66631	5XFAD versus WT
Adamtsl2	ADAMTS-like 2	6.89942	0.204181	9.53256	33.7907	6.44144	7.35741	3.01358e-11	6.18335e-11	0.163905	0.1318	0.1318	5XFAD versus WT
Adamtsl3	ADAMTS-like 3	6.56245	0.224884	8.64136	29.1815	6.05049	7.07441	6.16727e-10	9.3196e-10	0.495955	0.203459	0.203459	5XFAD versus WT
Adamtsl4	thrombospondin, type I, domain containing 4	7.7766	0.169535	8.24422	45.8702	7.38766	8.16554	3.18314e-11	6.48983e-11	0.51466	0.170286	0.170286	5XFAD versus WT
Adamtsl5	ADAMTS-like 5	7.52157	0.269221	4.02439	27.9382	6.77587	8.26726	9.24333e-06	9.76412e-06	0.861727	0.734995	0.734995	5XFAD versus WT
Adap1	ArfGAP with dual PH domains 1	10.2881	0.156211	9.48522	65.8602	9.93742	10.6387	6.04781e-14	3.01364e-13	0.0962004	0.0538807	0.0538807	5XFAD versus WT
Adap2	ArfGAP with dual PH domains 2	5.7543	0.241423	8.65697	23.8349	5.20485	6.30376	3.3873e-09	4.62155e-09	0.48537	0.419086	0.419086	5XFAD versus WT
Adap2os	ArfGAP with dual PH domains 2, opposite strand	5.88401	0.0901196	6.1183	65.2912	5.66453	6.1035	6.19265e-10	9.35481e-10	0.716778	0.543752	0.543752	5XFAD versus WT
Adar	adenosine deaminase, RNA-specific	10.2183	0.0624299	9.41968	163.676	10.078	10.3586	1.36545e-17	1.26439e-15	0.204983	0.0486685	0.0486685	5XFAD versus WT
Adarb1	adenosine deaminase, RNA-specific, B1	10.817	0.357989	6.83301	30.2161	9.96632	11.6678	1.5702e-08	1.9828e-08	0.674794	0.443186	0.443186	5XFAD versus WT
Adarb2	adenosine deaminase, RNA-specific, B2	7.56292	0.233164	9.59264	32.4361	7.04039	8.08545	3.95673e-11	7.85761e-11	0.219682	0.12109	0.12109	5XFAD versus WT
Adck2	aarF domain containing kinase 2	7.90688	0.164367	7.47462	48.1051	7.52316	8.2906	1.37124e-10	2.37831e-10	0.628434	0.450822	0.450822	5XFAD versus WT
Adcy1	adenylate cyclase 1	11.3011	0.423152	3.17102	26.707	9.99465	12.6076	7.6903e-05	7.80184e-05	0.916318	0.890678	0.890678	5XFAD versus WT
Adcy2	adenylate cyclase 2	9.51239	0.183204	9.2652	51.9223	9.09975	9.92502	9.69363e-13	3.11187e-12	0.3641	0.274997	0.274997	5XFAD versus WT
Adcy3	adenylate cyclase 3	8.87581	0.181517	9.45319	48.8979	8.46817	9.28345	1.08962e-12	3.43101e-12	0.296832	0.271648	0.271648	5XFAD versus WT
Adcy6	adenylate cyclase 6	8.16903	0.131486	9.52257	62.1284	7.87406	8.46401	9.54831e-14	4.41867e-13	0.243032	0.190912	0.190912	5XFAD versus WT
Adcy8	adenylate cyclase 8	8.14095	0.14356	4.11106	56.7076	7.74658	8.53533	4.17366e-07	4.74884e-07	0.85632	0.582524	0.582524	5XFAD versus WT
Adcy9	adenylate cyclase 9	6.34679	0.373114	9.36777	17.0103	5.50777	7.18581	2.33042e-08	2.89778e-08	0.333985	0.278871	0.278871	5XFAD versus WT
Adcyap1	adenylate cyclase activating polypeptide 1	7.70889	0.343391	3.83555	22.4493	6.73914	8.67864	3.26463e-05	3.36638e-05	0.874091	0.757526	0.757526	5XFAD versus WT
Add1	adducin 1 (alpha)	11.1643	0.13228	6.72753	84.3993	10.849	11.4797	1.97661e-11	4.25961e-11	0.680614	0.529185	0.529185	5XFAD versus WT
Add2	adducin 2 (beta)	10.2674	0.195974	6.47616	52.3916	9.79626	10.7385	9.32309e-10	1.36781e-09	0.697904	0.624313	0.624313	5XFAD versus WT
Add3	adducin 3 (gamma)	9.58585	0.101066	8.17426	94.8475	9.35366	9.81805	9.99041e-14	4.60118e-13	0.538428	0.21317	0.21317	5XFAD versus WT
Adgb	androglobin	6.13027	0.230335	9.64435	26.6145	5.61448	6.64607	2.36953e-10	3.89506e-10	0.120738	0.114738	0.114738	5XFAD versus WT
Adgra1	adhesion G protein-coupled receptor A1	9.37321	0.196657	9.52288	47.6627	8.93203	9.81438	1.18176e-12	3.6644e-12	0.132673	0.0481822	0.0481822	5XFAD versus WT
Adgra3	adhesion G protein-coupled receptor A3	7.6001	0.144976	9.15444	52.4231	7.27299	7.92722	1.1577e-12	3.60703e-12	0.384081	0.287014	0.287014	5XFAD versus WT
Adgrb1	adhesion G protein-coupled receptor B1	10.7781	0.536255	8.98526	20.0987	9.56466	11.9915	8.8847e-09	1.14869e-08	0.409319	0.333571	0.333571	5XFAD versus WT
Adgrd1	adhesion G protein-coupled receptor D1	6.8739	0.166316	8.54952	41.3303	6.49462	7.25317	3.80553e-11	7.58354e-11	0.509208	0.492803	0.492803	5XFAD versus WT
Adgrf5	adhesion G protein-coupled receptor F5	7.75332	0.160367	8.68409	48.3474	7.38852	8.11811	7.28616e-12	1.76899e-11	0.490336	0.260845	0.260845	5XFAD versus WT
Adgrg1	adhesion G protein-coupled receptor G1	9.2163	0.20682	9.13173	44.562	8.74947	9.68313	5.36248e-12	1.34876e-11	0.405111	0.315962	0.315962	5XFAD versus WT
Adgrg6	adhesion G protein-coupled receptor G6	6.51408	0.186488	9.67379	34.9302	6.09665	6.9315	1.66491e-11	3.65143e-11	0.104352	0.0852141	0.0852141	5XFAD versus WT
Adgrl1	adhesion G protein-coupled receptor L1	10.9225	0.113164	8.68373	96.5192	10.6651	11.1799	1.82138e-14	1.11303e-13	0.466386	0.274755	0.274755	5XFAD versus WT
Adgrl2	adhesion G protein-coupled receptor L2	9.12656	0.137387	9.61755	66.4296	8.81879	9.43434	3.94152e-14	2.09392e-13	0.0223278	0.00757774	0.00757774	5XFAD versus WT
Adgrl4	adhesion G protein-coupled receptor L4	8.47824	0.144338	9.63041	58.739	8.15496	8.80153	1.2431e-13	5.55648e-13	0.171609	0.0946867	0.0946867	5XFAD versus WT
Adh1	alcohol dehydrogenase 1 (class I)	6.38497	0.23434	9.18303	27.2466	5.85646	6.91348	4.24009e-10	6.62236e-10	0.369311	0.343044	0.343044	5XFAD versus WT
Adh5	alcohol dehydrogenase 5 (class III), chi polypeptide	9.21235	0.133856	9.08395	68.8231	8.90997	9.51472	1.16417e-13	5.24452e-13	0.396923	0.315586	0.315586	5XFAD versus WT
Adi1	acireductone dioxygenase 1	8.90632	0.191637	8.90139	46.475	8.47208	9.34057	6.2086e-12	1.53329e-11	0.451333	0.366682	0.366682	5XFAD versus WT
Adipoq	adiponectin, C1Q and collagen domain containing	5.78896	0.0651115	9.68104	88.9084	5.64323	5.93468	1.99535e-15	1.87441e-14	0.0618593	0.0295466	0.0295466	5XFAD versus WT
Adipor1	adiponectin receptor 1	9.75407	0.152186	9.67599	64.0931	9.41344	10.0947	4.78048e-14	2.4687e-13	0.0769083	0.0530975	0.0530975	5XFAD versus WT
Adipor2	adiponectin receptor 2	10.1283	0.252067	8.52509	40.1811	9.55322	10.7034	5.10241e-11	9.8102e-11	0.479395	0.216951	0.216951	5XFAD versus WT
Adk	adenosine kinase	9.64226	0.109346	9.63626	88.1813	9.39737	9.88714	2.45932e-15	2.2292e-14	0.142056	0.0987592	0.0987592	5XFAD versus WT
Adm	adrenomedullin	7.25738	0.402307	9.33913	18.0394	6.35231	8.16245	1.4182e-08	1.79759e-08	0.340329	0.316958	0.316958	5XFAD versus WT
Adnp	activity-dependent neuroprotective protein	9.72999	0.0960858	9.47751	101.263	9.51428	9.94569	1.05205e-15	1.14345e-14	0.0802164	0.0441722	0.0441722	5XFAD versus WT
Adnp2	ADNP homeobox 2	7.95095	0.124078	8.16925	64.0802	7.66585	8.23605	2.48747e-12	6.94772e-12	0.559186	0.342314	0.342314	5XFAD versus WT
Adora1	adenosine A1 receptor	10.0708	0.17945	6.55977	56.1204	9.64062	10.501	4.78475e-10	7.40874e-10	0.698323	0.637753	0.637753	5XFAD versus WT
Adora2a	adenosine A2a receptor	8.7096	0.381735	8.94664	22.8158	7.84527	9.57393	3.08566e-09	4.22619e-09	0.410361	0.0942115	0.0942115	5XFAD versus WT
Adprh	ADP-ribosylarginine hydrolase	9.83597	0.107582	5.90077	91.4273	9.57165	10.1003	1.58492e-10	2.71404e-10	0.744089	0.415902	0.415902	5XFAD versus WT
Adprm	ADP-ribose/CDP-alcohol diphosphatase, manganese dependent	7.86437	0.163259	9.39331	48.1711	7.4974	8.23135	1.44056e-12	4.36013e-12	0.325595	0.303173	0.303173	5XFAD versus WT
Adra1a	adrenergic receptor, alpha 1a	6.59446	0.192633	9.5138	34.2334	6.16226	7.02667	2.76443e-11	5.73844e-11	0.258305	0.21803	0.21803	5XFAD versus WT
Adra1b	adrenergic receptor, alpha 1b	8.22727	0.273006	9.15534	30.1359	7.61129	8.84326	1.78574e-10	3.01397e-10	0.370569	0.160596	0.160596	5XFAD versus WT
Adra1d	adrenergic receptor, alpha 1d	6.07478	0.138248	8.42514	43.9411	5.75876	6.39081	2.99734e-11	6.15564e-11	0.522167	0.467488	0.467488	5XFAD versus WT
Adra2a	adrenergic receptor, alpha 2a	7.73055	0.242129	8.58312	31.9274	7.17873	8.28236	3.19686e-10	5.11006e-10	0.493677	0.363931	0.363931	5XFAD versus WT
Adrb1	adrenergic receptor, beta 1	8.93697	0.261836	7.36995	34.132	8.32407	9.54987	2.19667e-09	3.06806e-09	0.627923	0.492522	0.492522	5XFAD versus WT
Adrb3	adrenergic receptor, beta 3	6.20425	0.206264	9.59057	30.0792	5.742	6.66651	8.13692e-11	1.48493e-10	0.201849	0.166513	0.166513	5XFAD versus WT
Adrm1	adhesion regulating molecule 1	8.76179	0.403651	5.03247	21.7063	7.72618	9.79739	3.62378e-06	3.90558e-06	0.79755	0.733458	0.733458	5XFAD versus WT
Adss	adenylosuccinate synthetase like 1	9.4065	0.057981	8.88588	162.234	9.27508	9.53792	9.78963e-17	3.01951e-15	0.405565	0.340745	0.340745	5XFAD versus WT
Adssl1	adenylosuccinate synthetase like 1	8.82971	0.156514	7.7438	56.415	8.4667	9.19272	2.08595e-11	4.46461e-11	0.580788	0.228525	0.228525	5XFAD versus WT
Aebp1	AE binding protein 1	7.39195	0.16559	5.35347	44.6401	6.97461	7.8093	4.29907e-08	5.23198e-08	0.777663	0.744895	0.744895	5XFAD versus WT
Aebp2	AE binding protein 2	9.25375	0.122013	9.65052	75.8424	8.98054	9.52695	1.00882e-14	6.82607e-14	0.117821	0.104725	0.104725	5XFAD versus WT
Aen	apoptosis enhancing nuclease	8.35191	0.130034	8.25882	64.2288	8.05368	8.65014	1.92199e-12	5.55447e-12	0.545421	0.422756	0.422756	5XFAD versus WT
Afap1	actin filament associated protein 1	8.00087	0.219011	6.75051	36.5317	7.47908	8.52265	5.18912e-09	6.90127e-09	0.6826	0.640929	0.640929	5XFAD versus WT
Afap1l1	actin filament associated protein 1-like 1	8.02097	0.215863	7.50718	37.1576	7.51744	8.52449	8.7381e-10	1.28716e-09	0.623727	0.465882	0.465882	5XFAD versus WT
Aff1	AF4/FMR2 family, member 1	7.93127	0.187393	8.88937	42.3242	7.50655	8.35599	1.46124e-11	3.25501e-11	0.443347	0.354262	0.354262	5XFAD versus WT
Aff2	AF4/FMR2 family, member 2	5.82222	0.193565	9.57424	30.0789	5.38832	6.25612	8.38501e-11	1.52629e-10	0.154426	0.13086	0.13086	5XFAD versus WT
Aff4	AF4/FMR2 family, member 4	10.0899	0.124168	9.64247	81.2604	9.81188	10.368	5.30716e-15	4.07054e-14	0.169781	0.125376	0.125376	5XFAD versus WT
Afg3l2	AFG3-like AAA ATPase 2	9.56945	0.133154	8.61448	71.8674	9.26617	9.87274	2.84527e-13	1.10528e-12	0.48237	0.3873	0.3873	5XFAD versus WT
Afm	afamin	5.75052	0.0698251	5.63676	82.356	5.57696	5.92408	6.67954e-10	1.00319e-09	0.75131	0.348779	0.348779	5XFAD versus WT
Aftph	aftiphilin	9.50002	0.0892883	6.8682	106.397	9.28806	9.71198	2.62668e-12	7.28531e-12	0.656758	0.306579	0.306579	5XFAD versus WT
Aga	aspartylglucosaminidase	7.42268	0.173365	9.65327	42.8152	7.03451	7.81085	2.45876e-12	6.87893e-12	0.0670856	0.0367104	0.0367104	5XFAD versus WT
Agap1	ArfGAP with GTPase domain, ankyrin repeat and PH domain 1	9.29548	0.149718	9.4273	62.0867	8.95912	9.63184	1.22596e-13	5.49263e-13	0.242793	0.19112	0.19112	5XFAD versus WT
Agap2	ArfGAP with GTPase domain, ankyrin repeat and PH domain 2	9.89026	0.414897	4.92694	23.8379	8.81896	10.9616	2.79439e-06	3.03155e-06	0.805891	0.627838	0.627838	5XFAD versus WT
Agap3	ArfGAP with GTPase domain, ankyrin repeat and PH domain 3	10.8603	0.118956	9.33473	91.2968	10.5926	11.1279	4.27272e-15	3.47874e-14	0.27786	0.143424	0.143424	5XFAD versus WT
Agbl2	ATP/GTP binding protein-like 2	6.63103	0.207217	8.81186	32.0004	6.16075	7.10132	2.00867e-10	3.34836e-10	0.429672	0.366604	0.366604	5XFAD versus WT
Agbl3	ATP/GTP binding protein-like 3	6.82707	0.129281	9.64346	52.8079	6.53756	7.11658	3.34893e-13	1.2698e-12	0.167678	0.0815221	0.0815221	5XFAD versus WT
Agbl4	ATP/GTP binding protein-like 4	7.20631	0.136036	9.27458	52.9734	6.89996	7.51267	7.8752e-13	2.60302e-12	0.360644	0.342192	0.342192	5XFAD versus WT
Agbl5	ATP/GTP binding protein-like 5	7.10348	0.131771	9.63661	53.9079	6.80837	7.39859	2.79245e-13	1.08757e-12	0.10974	0.101652	0.101652	5XFAD versus WT
Agfg1	ArfGAP with FG repeats 1	9.5736	0.138096	9.36249	69.3254	9.26304	9.88416	5.16463e-14	2.64081e-13	0.236914	0.160454	0.160454	5XFAD versus WT
Agfg2	ArfGAP with FG repeats 2	8.93527	0.121895	6.79515	73.3029	8.64526	9.22527	4.18746e-11	8.25929e-11	0.668567	0.355713	0.355713	5XFAD versus WT
Agk	acylglycerol kinase	8.45322	0.169079	4.07986	49.9958	7.98739	8.91906	7.64372e-07	8.57212e-07	0.857609	0.765398	0.765398	5XFAD versus WT
Ago2	argonaute RISC catalytic subunit 2	9.15251	0.0994256	7.99375	92.0539	8.9232	9.38181	2.20631e-13	8.98432e-13	0.557852	0.398725	0.398725	5XFAD versus WT
Ago3	argonaute RISC catalytic subunit 3	8.83808	0.200965	5.86099	43.9781	8.3435	9.33267	1.30525e-08	1.66003e-08	0.747306	0.580953	0.580953	5XFAD versus WT
Ago4	argonaute RISC catalytic subunit 4	7.46874	0.245055	8.39172	30.4778	6.9082	8.02928	6.84646e-10	1.02632e-09	0.523908	0.466173	0.466173	5XFAD versus WT
Agpat1	1-acylglycerol-3-phosphate O-acyltransferase 1 (lysophosphatidic acid acyltransferase, alpha)	8.59752	0.217292	5.38129	39.5667	8.05065	9.14439	7.65282e-08	9.13479e-08	0.765861	0.70559	0.70559	5XFAD versus WT
Agpat3	1-acylglycerol-3-phosphate O-acyltransferase 3	10.4593	0.156698	6.7407	66.748	10.0858	10.8327	9.21748e-11	1.66146e-10	0.684725	0.646983	0.646983	5XFAD versus WT
Agpat4	1-acylglycerol-3-phosphate O-acyltransferase 4 (lysophosphatidic acid acyltransferase, delta)	9.36407	0.151983	7.40935	61.6127	9.00867	9.71946	2.57985e-11	5.39092e-11	0.627634	0.51332	0.51332	5XFAD versus WT
Agpat5	1-acylglycerol-3-phosphate O-acyltransferase 5 (lysophosphatidic acid acyltransferase, epsilon)	9.63194	0.109039	6.88715	88.3345	9.37325	9.89064	8.88375e-12	2.10242e-11	0.671246	0.580723	0.580723	5XFAD versus WT
Agr2	anterior gradient 2	5.86828	0.0676661	6.64849	86.724	5.70654	6.03001	2.10092e-11	4.49307e-11	0.673838	0.457152	0.457152	5XFAD versus WT
Agrn	agrin	9.30759	0.0919067	2.86983	101.272	9.00745	9.60772	3.44583e-06	3.71884e-06	0.934683	0.86067	0.86067	5XFAD versus WT
Agrp	agouti related neuropeptide	6.27635	0.165941	7.1007	37.8227	5.88508	6.66761	1.87724e-09	2.64408e-09	0.658212	0.547593	0.547593	5XFAD versus WT
Agt	angiotensinogen (serpin peptidase inhibitor, clade A, member 8)	9.39307	0.509898	7.68599	18.4215	8.20883	10.5773	1.23012e-07	1.44533e-07	0.609127	0.555237	0.555237	5XFAD versus WT
Agtpbp1	ATP/GTP binding protein 1	10.2692	0.12884	6.54201	79.7047	9.96015	10.5782	5.06904e-11	9.76272e-11	0.690484	0.626423	0.626423	5XFAD versus WT
Agtr2	angiotensin II receptor, type 2	6.38731	0.262303	9.64107	24.3509	5.7999	6.97472	5.55002e-10	8.47453e-10	0.144922	0.133797	0.133797	5XFAD versus WT
Agxt2	alanine-glyoxylate aminotransferase 2	5.90961	0.0388572	9.26048	152.085	5.82208	5.99713	4.72882e-17	1.59188e-15	0.289546	0.253087	0.253087	5XFAD versus WT
Ahcyl1	S-adenosylhomocysteine hydrolase-like 1	11.2375	0.113257	8.81741	99.2214	10.9805	11.4945	9.51198e-15	6.52119e-14	0.454641	0.420059	0.420059	5XFAD versus WT
Ahcyl2	S-adenosylhomocysteine hydrolase-like 2	9.80647	0.220299	6.14687	44.5144	9.27053	10.3424	5.98626e-09	7.90922e-09	0.7286	0.501005	0.501005	5XFAD versus WT
Ahi1	Abelson helper integration site 1	10.607	0.278633	5.27409	38.0678	9.90176	11.3122	1.21659e-07	1.43005e-07	0.783184	0.511119	0.511119	5XFAD versus WT
Ahnak2	AHNAK nucleoprotein 2	6.72375	0.227511	9.40889	29.5535	6.21248	7.23503	1.3392e-10	2.32812e-10	0.239282	0.200514	0.200514	5XFAD versus WT
Ahrr	aryl-hydrocarbon receptor repressor	6.21675	0.110437	9.50483	56.2924	5.96894	6.46457	2.5456e-13	1.01127e-12	0.267655	0.21097	0.21097	5XFAD versus WT
Ahsa1	AHA1, activator of heat shock protein ATPase 1	9.59904	0.233191	3.74365	41.1639	8.93373	10.2643	4.11198e-06	4.42081e-06	0.875958	0.793003	0.793003	5XFAD versus WT
Ahsa2	AHA1, activator of heat shock protein ATPase 2	9.40478	0.171165	9.62772	54.9457	9.0214	9.78817	2.37567e-13	9.56433e-13	0.1872	0.0797561	0.0797561	5XFAD versus WT
Ahsg	alpha-2-HS-glycoprotein	5.90708	0.0581177	9.19319	101.64	5.77603	6.03813	2.42179e-15	2.21339e-14	0.367545	0.334318	0.334318	5XFAD versus WT
AI115009	expressed sequence AI115009	6.20298	0.106791	8.8906	58.0852	5.96095	6.44501	8.81763e-13	2.86679e-12	0.450903	0.316514	0.316514	5XFAD versus WT
AI197445	expressed sequence AI197445	6.20688	0.12365	5.98255	50.197	5.9041	6.50965	4.38757e-09	5.8857e-09	0.738909	0.586601	0.586601	5XFAD versus WT
AI413582	expressed sequence AI413582	10.3087	0.222715	5.00219	46.2866	9.73627	10.8811	8.83821e-08	1.05014e-07	0.796386	0.747763	0.747763	5XFAD versus WT
AI463229	expressed sequence AI463229	5.96813	0.0998435	7.60586	59.7748	5.73579	6.20046	1.9186e-11	4.1485e-11	0.6108	0.545349	0.545349	5XFAD versus WT
AI504432	expressed sequence AI504432	8.16384	0.264305	9.63156	30.888	7.57187	8.75582	5.8601e-11	1.10776e-10	0.164179	0.142323	0.142323	5XFAD versus WT
AI507597	expressed sequence AI507597	6.02871	0.05894	9.4851	102.285	5.89641	6.16101	9.34701e-16	1.04797e-14	0.262244	0.174042	0.174042	5XFAD versus WT
AI593442	expressed sequence AI593442	10.6838	0.236078	7.53508	45.2555	10.1335	11.2341	1.87281e-10	3.14579e-10	0.600732	0.209882	0.209882	5XFAD versus WT
AI837181	expressed sequence AI837181	9.32313	0.121375	9.61803	76.8127	9.05123	9.59503	9.76195e-15	6.6286e-14	0.182486	0.132358	0.132358	5XFAD versus WT
AI838599	NA	5.86083	0.123984	9.11748	47.271	5.58091	6.14075	3.23973e-12	8.72047e-12	0.374832	0.33428	0.33428	5XFAD versus WT
AI854703	expressed sequence AI854703	8.47215	0.0825514	9.44116	102.629	8.28672	8.65757	1.03573e-15	1.12661e-14	0.1434	0.0402784	0.0402784	5XFAD versus WT
AI987944	expressed sequence AI987944	7.2773	0.127165	8.67321	57.2272	6.98798	7.56663	1.73902e-12	5.08888e-12	0.49218	0.33074	0.33074	5XFAD versus WT
Aida	axin interactor, dorsalization associated	8.62263	0.128735	6.55153	66.9798	8.31395	8.93132	1.53761e-10	2.64041e-10	0.692876	0.632362	0.632362	5XFAD versus WT
Aif1l	allograft inflammatory factor 1-like	7.68118	0.21195	9.39623	36.2405	7.20478	8.15758	2.04721e-11	4.39772e-11	0.298789	0.270188	0.270188	5XFAD versus WT
Aifm3	apoptosis-inducing factor, mitochondrion-associated 3	9.4953	0.23365	6.08306	40.639	8.92547	10.0651	1.21755e-08	1.55288e-08	0.730489	0.690783	0.690783	5XFAD versus WT
Aig1	androgen-induced 1	9.54946	0.194513	8.89467	49.0941	9.10864	9.99027	3.87871e-12	1.01964e-11	0.455578	0.313178	0.313178	5XFAD versus WT
Aim2	absent in melanoma 2	6.77304	0.139406	9.36884	48.5852	6.45957	7.08652	1.4073e-12	4.26805e-12	0.33585	0.230274	0.230274	5XFAD versus WT
Aimp1	aminoacyl tRNA synthetase complex-interacting multifunctional protein 1	9.37665	0.262675	3.58914	35.6967	8.61321	10.1401	1.03782e-05	1.09423e-05	0.88796	0.666145	0.666145	5XFAD versus WT
Aimp2	aminoacyl tRNA synthetase complex-interacting multifunctional protein 2	8.99294	0.124217	8.7778	72.3973	8.71086	9.27503	1.7028e-13	7.22634e-13	0.447372	0.315819	0.315819	5XFAD versus WT
Aip	aryl-hydrocarbon receptor-interacting protein	9.41331	0.340231	4.86167	27.6674	8.53118	10.2954	1.54791e-06	1.70212e-06	0.808802	0.699715	0.699715	5XFAD versus WT
Aipl1	aryl hydrocarbon receptor-interacting protein-like 1	6.14972	0.0529035	9.31327	116.244	6.03066	6.26879	4.80707e-16	6.00237e-15	0.0012634	0.00038737	0.00038737	5XFAD versus WT
Aire	autoimmune regulator (autoimmune polyendocrinopathy candidiasis ectodermal dystrophy)	5.75647	0.0900883	8.41231	63.8981	5.55049	5.96246	1.33419e-12	4.08119e-12	0.522372	0.397084	0.397084	5XFAD versus WT
Ajap1	adherens junction associated protein 1	8.86278	0.156789	6.52566	56.5269	8.4865	9.23906	4.99878e-10	7.70654e-10	0.702839	0.428705	0.428705	5XFAD versus WT
Ajm1	apical junction component 1	9.13662	0.155016	9.51624	58.9399	8.78883	9.48442	1.60019e-13	6.8618e-13	0.235695	0.193586	0.193586	5XFAD versus WT
Ak1	adenylate kinase 1	9.73904	0.236725	5.07967	41.1407	9.13338	10.3447	1.31125e-07	1.53824e-07	0.795478	0.57993	0.57993	5XFAD versus WT
AK157302	cDNA sequence AK157302	7.0429	0.116945	3.14996	60.224	6.68056	7.40525	6.26591e-06	6.67221e-06	0.917362	0.783292	0.783292	5XFAD versus WT
Ak3	adenylate kinase 4	9.68833	0.144894	6.53629	66.865	9.34072	10.0359	1.62362e-10	2.77152e-10	0.698898	0.389982	0.389982	5XFAD versus WT
Ak4	adenylate kinase 4	8.70179	0.122001	9.66418	71.3255	8.42867	8.97491	1.75717e-14	1.0777e-13	0.0790843	0.0159848	0.0159848	5XFAD versus WT
Ak5	adenylate kinase 5	9.57894	0.285235	5.28815	33.5826	8.85758	10.3003	2.2771e-07	2.62925e-07	0.784124	0.684208	0.684208	5XFAD versus WT
Ak6	adenylate kinase 6	8.59841	0.191105	9.3251	44.9931	8.16839	9.02843	3.17913e-12	8.58301e-12	0.00266524	0.00236515	0.00236515	5XFAD versus WT
Ak7	adenylate kinase 7	6.55108	0.20447	8.17521	32.0393	6.08132	7.02083	6.92476e-10	1.03737e-09	0.525959	0.501041	0.501041	5XFAD versus WT
Akap1	A kinase (PRKA) anchor protein 1	8.64858	0.202649	9.56616	42.6777	8.19426	9.1029	3.06542e-12	8.32263e-12	0.239103	0.224596	0.224596	5XFAD versus WT
Akap10	A kinase (PRKA) anchor protein 10	7.37904	0.146406	7.16268	50.4012	7.03443	7.72365	2.10699e-10	3.49844e-10	0.636688	0.483928	0.483928	5XFAD versus WT
Akap11	A kinase (PRKA) anchor protein 11	10.089	0.104303	9.50107	96.7284	9.85495	10.3231	1.51282e-15	1.5049e-14	0.112228	0.0749535	0.0749535	5XFAD versus WT
Akap12	A kinase (PRKA) anchor protein (gravin) 12	8.31155	0.211601	3.93305	39.2794	7.72009	8.90302	2.98579e-06	3.2332e-06	0.86637	0.795268	0.795268	5XFAD versus WT
Akap13	A kinase (PRKA) anchor protein 13	7.94126	0.295124	9.59752	26.9082	7.27992	8.60259	2.31358e-10	3.8082e-10	0.215415	0.172406	0.172406	5XFAD versus WT
Akap3	A kinase (PRKA) anchor protein 3	5.96421	0.110068	2.99775	54.1867	5.61378	6.31465	1.39404e-05	1.46002e-05	0.927853	0.717071	0.717071	5XFAD versus WT
Akap5	A kinase (PRKA) anchor protein 5	9.12256	0.177187	9.6631	51.4854	8.72589	9.51923	4.07991e-13	1.49294e-12	0.0209207	0.0125421	0.0125421	5XFAD versus WT
Akap6	A kinase (PRKA) anchor protein 6	10.042	0.1593	9.55915	63.0381	9.68479	10.3991	7.57081e-14	3.66303e-13	0.0283066	0.0212872	0.0212872	5XFAD versus WT
Akap9	A kinase (PRKA) anchor protein (yotiao) 9	9.00952	0.119334	9.59524	75.4986	8.7421	9.27694	1.22652e-14	8.01396e-14	0.135704	0.0899456	0.0899456	5XFAD versus WT
Akirin1	akirin 1	9.6624	0.156972	8.97142	61.555	9.30713	10.0177	4.27831e-13	1.56004e-12	0.419983	0.236368	0.236368	5XFAD versus WT
Akna	AT-hook transcription factor	6.95161	0.349333	9.53291	19.8997	6.16805	7.73517	4.38164e-09	5.87833e-09	0.260167	0.180383	0.180383	5XFAD versus WT
Aknad1	AKNA domain containing 1	6.05136	0.128453	9.65955	47.1097	5.76378	6.33894	9.67252e-13	3.10584e-12	0.0840795	0.0690278	0.0690278	5XFAD versus WT
Akr1a1	aldo-keto reductase family 1, member A1 (aldehyde reductase)	11.5294	0.133874	3.66145	86.1212	11.1438	11.9151	3.44404e-07	3.93626e-07	0.883603	0.648027	0.648027	5XFAD versus WT
Akr1b3	aldo-keto reductase family 1, member B3 (aldose reductase)	9.38106	0.131061	6.66243	71.5776	9.06794	9.69419	7.22097e-11	1.33293e-10	0.693079	0.647449	0.647449	5XFAD versus WT
Akr1b7	aldo-keto reductase family 1, member B7	5.93894	0.132238	8.55249	44.911	5.63739	6.24048	1.86313e-11	4.03957e-11	0.501949	0.493493	0.493493	5XFAD versus WT
Akr1b8	aldo-keto reductase family 1, member B8	6.44058	0.103396	9.20954	62.2905	6.20749	6.67367	2.07984e-13	8.55471e-13	0.384687	0.383411	0.383411	5XFAD versus WT
Akr1c12	aldo-keto reductase family 1, member C12	5.94661	0.077979	9.16974	76.2591	5.7707	6.12251	3.6161e-14	1.95286e-13	0.381892	0.32879	0.32879	5XFAD versus WT
Akr1c18	aldo-keto reductase family 1, member C18	6.97823	0.179179	9.64455	38.9455	6.57699	7.37947	6.21808e-12	1.53479e-11	0.158075	0.116545	0.116545	5XFAD versus WT
Akr1cl	aldo-keto reductase family 1, member C-like	6.38724	0.141932	8.99816	45.002	6.06615	6.70832	6.63308e-12	1.62682e-11	0.435408	0.327635	0.327635	5XFAD versus WT
Akr1e1	aldo-keto reductase family 1, member E1	8.44364	0.166314	9.67566	50.7692	8.07138	8.8159	4.53359e-13	1.64028e-12	0.0816916	0.0650062	0.0650062	5XFAD versus WT
Akr7a5	aldo-keto reductase family 7, member A5 (aflatoxin aldehyde reductase)	8.95265	0.110704	9.50705	80.8699	8.70424	9.20106	8.13817e-15	5.82796e-14	0.156621	0.101859	0.101859	5XFAD versus WT
Akt1	thymoma viral proto-oncogene 1	9.51797	0.16811	8.87857	56.6174	9.13689	9.89906	1.14024e-12	3.5638e-12	0.43889	0.329839	0.329839	5XFAD versus WT
Akt1s1	AKT1 substrate 1 (proline-rich)	8.43269	0.80548	9.53848	10.4692	6.62613	10.2393	1.53412e-06	1.68723e-06	0.135512	0.132983	0.132983	5XFAD versus WT
Akt2	thymoma viral proto-oncogene 2	9.36403	0.226618	7.24206	41.3208	8.83178	9.89629	7.24975e-10	1.08269e-09	0.648178	0.605791	0.605791	5XFAD versus WT
Akt3	thymoma viral proto-oncogene 3	8.98609	0.136179	9.02216	65.9874	8.67815	9.29404	2.00727e-13	8.29643e-13	0.411349	0.385464	0.385464	5XFAD versus WT
Aktip	AKT interacting protein	10.3059	0.132636	5.079	77.7002	9.9665	10.6452	5.22255e-09	6.94231e-09	0.791367	0.617465	0.617465	5XFAD versus WT
Alad	aminolevulinate, delta-, dehydratase	8.33855	0.13896	6.8721	60.0069	8.00872	8.66838	1.32261e-10	2.30047e-10	0.675795	0.537752	0.537752	5XFAD versus WT
Alas1	aminolevulinic acid synthase 1	9.02988	0.0693227	6.76981	130.259	8.86482	9.19494	9.22014e-13	2.97484e-12	0.670734	0.363091	0.363091	5XFAD versus WT
Alas2	aminolevulinic acid synthase 2, erythroid	6.00584	0.154697	6.00551	38.8232	5.62739	6.38428	1.92585e-08	2.41182e-08	0.738762	0.479519	0.479519	5XFAD versus WT
Alb	albumin	5.86533	0.0727734	5.3076	80.5972	5.68148	6.04919	2.10904e-09	2.95025e-09	0.78365	0.648403	0.648403	5XFAD versus WT
Albfm1	albumin superfamily member 1	5.86533	0.043074	9.11492	136.169	5.76808	5.96259	2.14478e-16	3.38228e-15	0.409696	0.341003	0.341003	5XFAD versus WT
Alcam	activated leukocyte cell adhesion molecule	10.1778	0.201786	9.17219	50.4387	9.72265	10.633	1.57862e-12	4.70001e-12	0.392975	0.266671	0.266671	5XFAD versus WT
Aldh18a1	aldehyde dehydrogenase 18 family, member A1	7.63092	0.0982238	8.45111	77.6892	7.4065	7.85534	2.31433e-13	9.35364e-13	0.508971	0.44134	0.44134	5XFAD versus WT
Aldh1a1	aldehyde dehydrogenase family 1, subfamily A1	9.12061	0.242852	9.6283	37.5562	8.57665	9.66456	9.10655e-12	2.14611e-11	0.186693	0.0913317	0.0913317	5XFAD versus WT
Aldh1a2	aldehyde dehydrogenase family 1, subfamily A1	6.68932	0.209453	9.42561	31.9371	6.21874	7.15989	6.29411e-11	1.18033e-10	0.191167	0.114957	0.114957	5XFAD versus WT
Aldh1b1	aldehyde dehydrogenase 1 family, member B1	7.24984	0.193627	5.65691	37.4423	6.769	7.73069	5.37671e-08	6.48965e-08	0.760524	0.598516	0.598516	5XFAD versus WT
Aldh1l1	aldehyde dehydrogenase 1 family, member L1	9.26748	0.252238	9.62822	36.7409	8.7025	9.83246	1.12362e-11	2.58835e-11	0.0606632	0.0578739	0.0578739	5XFAD versus WT
Aldh1l2	aldehyde dehydrogenase 1 family, member L2	7.07882	0.162244	2.98521	43.6307	6.56103	7.5966	2.76507e-05	2.8624e-05	0.928282	0.371985	0.371985	5XFAD versus WT
Aldh3a1	aldehyde dehydrogenase family 3, subfamily A1	6.54123	0.161942	7.84816	40.3925	6.16654	6.91593	2.17792e-10	3.60556e-10	0.592662	0.521132	0.521132	5XFAD versus WT
Aldh3a2	aldehyde dehydrogenase family 3, subfamily A2	8.57695	0.161499	7.79999	53.1083	8.20286	8.95103	2.88881e-11	5.96817e-11	0.593786	0.527978	0.527978	5XFAD versus WT
Aldh3b1	aldehyde dehydrogenase 3 family, member B1	7.21437	0.256382	9.67868	28.1391	6.64054	7.78821	1.31151e-10	2.28262e-10	0.0586017	0.0550206	0.0550206	5XFAD versus WT
Aldh3b2	aldehyde dehydrogenase 3 family, member B2	6.40293	0.27944	8.05861	22.9134	5.75935	7.0465	1.26627e-08	1.61243e-08	0.557602	0.480316	0.480316	5XFAD versus WT
Aldh3b3	aldehyde dehydrogenase 3 family, member B3	5.78451	0.0794152	9.61237	72.8388	5.60659	5.96243	1.651e-14	1.02799e-13	0.202919	0.165915	0.165915	5XFAD versus WT
Aldh4a1	aldehyde dehydrogenase 4 family, member A1	7.79498	0.214108	9.64426	36.4068	7.31553	8.27444	1.18716e-11	2.71987e-11	0.0646568	0.049485	0.049485	5XFAD versus WT
Aldh5a1	aldehyde dehydrogenase 4 family, member A1	9.52748	0.198023	3.87224	48.113	8.97045	10.0845	1.59692e-06	1.75387e-06	0.869894	0.746048	0.746048	5XFAD versus WT
Aldh6a1	aldehyde dehydrogenase family 6, subfamily A1	9.06772	0.13078	7.02699	69.3356	8.75871	9.37672	3.16164e-11	6.45161e-11	0.660276	0.612944	0.612944	5XFAD versus WT
Aldh9a1	aldehyde dehydrogenase 9, subfamily A1	8.20781	0.107448	9.64014	76.3883	7.96718	8.44844	9.68741e-15	6.58793e-14	0.167511	0.099053	0.099053	5XFAD versus WT
Aldoa	aldolase A, fructose-bisphosphate	13.9421	0.143989	4.94501	96.8272	13.5707	14.3135	2.67986e-09	3.70612e-09	0.80562	0.711855	0.711855	5XFAD versus WT
Aldob	aldolase B, fructose-bisphosphate	6.58789	0.0897425	9.67824	73.4089	6.38703	6.78876	1.2812e-14	8.31486e-14	0.0367834	0.0209406	0.0209406	5XFAD versus WT
Aldoc	aldolase C, fructose-bisphosphate	13.0374	0.147841	8.77251	88.1854	12.7016	13.3732	3.06797e-14	1.70852e-13	0.454733	0.318977	0.318977	5XFAD versus WT
Alg10b	asparagine-linked glycosylation 10B (alpha-1,2-glucosyltransferase)	8.62198	0.291285	9.60926	29.5998	7.96936	9.27459	9.16174e-11	1.65318e-10	0.205222	0.151822	0.151822	5XFAD versus WT
Alg13	asparagine-linked glycosylation 13	7.40697	0.182689	9.67116	40.5441	6.99802	7.81591	3.99547e-12	1.04667e-11	0.0488959	0.0449765	0.0449765	5XFAD versus WT
Alg2	programmed cell death 6	9.08965	0.277192	8.74195	32.7919	8.45976	9.71953	1.8612e-10	3.12804e-10	0.454419	0.333958	0.333958	5XFAD versus WT
Alg9	asparagine-linked glycosylation 9 (alpha 1,2 mannosyltransferase)	7.69453	0.15161	7.72777	50.7523	7.34276	8.0463	4.91316e-11	9.50319e-11	0.598961	0.384142	0.384142	5XFAD versus WT
Alk	anaplastic lymphoma kinase	6.32105	0.254592	8.4589	24.8281	5.73946	6.90264	3.35092e-09	4.57464e-09	0.5224	0.391096	0.391096	5XFAD versus WT
Alkal1	ALK and LTK ligand 1	5.94255	0.0707639	2.02002	83.9772	5.64096	6.24415	0.000131453	0.000132613	0.998363	0.805025	0.805025	5XFAD versus WT
Alkal2	ALK and LTK ligand 2	7.03018	0.207891	9.17391	33.8167	6.56126	7.49911	6.04557e-11	1.13947e-10	0.395071	0.333705	0.333705	5XFAD versus WT
Alkbh1	alkB homolog 1, histone H2A dioxygenase	7.58131	0.205027	9.45399	36.9772	7.12088	8.04174	1.50749e-11	3.34642e-11	0.300372	0.23504	0.23504	5XFAD versus WT
Alkbh2	alkB homolog 2, alpha-ketoglutarate-dependent dioxygenase	7.65399	0.117006	9.22112	65.4156	7.39027	7.91771	1.2866e-13	5.71687e-13	0.310976	0.153801	0.153801	5XFAD versus WT
Alkbh4	alkB homolog 4, lysine demethylase	7.28099	0.153076	4.90854	47.5645	6.88528	7.6767	9.89218e-08	1.17105e-07	0.808229	0.69413	0.69413	5XFAD versus WT
Alkbh5	alkB homolog 5, RNA demethylase	9.16814	0.0783165	8.77545	117.065	8.99028	9.34599	2.53672e-15	2.28288e-14	0.435364	0.255344	0.255344	5XFAD versus WT
Alkbh6	alkB homolog 6	9.79976	0.355482	7.23742	27.5675	8.96473	10.6348	1.34812e-08	1.71166e-08	0.631305	0.324062	0.324062	5XFAD versus WT
Alkbh7	alkB homolog 7	8.5403	0.184693	7.45363	46.2404	8.1089	8.9717	1.93592e-10	3.2403e-10	0.627339	0.613972	0.613972	5XFAD versus WT
Alkbh8	alkB homolog 8, tRNA methyltransferase	8.36698	0.10884	6.88518	76.874	8.10874	8.62522	2.32483e-11	4.91048e-11	0.657074	0.53919	0.53919	5XFAD versus WT
Allc	allantoicase	5.95746	0.195825	9.67687	30.4224	5.51915	6.39577	6.23214e-11	1.17072e-10	0.0410408	0.0400436	0.0400436	5XFAD versus WT
Alox12	arachidonate 12-lipoxygenase	5.91702	0.0841975	7.03055	70.2754	5.7181	6.11594	2.84759e-11	5.89241e-11	0.664897	0.342147	0.342147	5XFAD versus WT
Alox12e	arachidonate lipoxygenase, epidermal	6.10081	0.103089	4.1684	59.1802	5.81909	6.38252	2.95282e-07	3.38573e-07	0.852419	0.5578	0.5578	5XFAD versus WT
Alox15	arachidonate 15-lipoxygenase	6.00439	0.0956587	8.77433	62.7689	5.78714	6.22163	6.00029e-13	2.0705e-12	0.449642	0.320129	0.320129	5XFAD versus WT
Alox5ap	arachidonate 5-lipoxygenase activating protein	7.39181	0.218688	9.3519	33.8007	6.89992	7.88369	4.27883e-11	8.41e-11	0.0111808	0.00529271	0.00529271	5XFAD versus WT
Aloxe3	arachidonate lipoxygenase 3	6.87086	0.160312	9.62268	42.8593	6.51175	7.22996	2.6024e-12	7.22836e-12	0.0446013	0.0177155	0.0177155	5XFAD versus WT
Alpk2	alpha-kinase 2	6.08798	0.133318	3.05844	45.6652	5.66825	6.50771	1.95061e-05	2.03111e-05	0.923459	0.842687	0.842687	5XFAD versus WT
Alpk3	alpha-kinase 3	6.14628	0.110068	4.61184	55.8406	5.85603	6.43654	1.04607e-07	1.23607e-07	0.826007	0.622373	0.622373	5XFAD versus WT
Als2cl	ALS2 C-terminal like	7.00075	0.187546	9.66904	37.3281	6.58092	7.42058	8.88264e-12	2.10242e-11	0.0472112	0.0408634	0.0408634	5XFAD versus WT
Alx1	ALX homeobox 1	5.7969	0.121656	7.68948	47.6499	5.51438	6.07943	8.75922e-11	1.5867e-10	0.606253	0.525417	0.525417	5XFAD versus WT
Alx3	aristaless-like homeobox 3	6.18761	0.196962	9.64149	31.4153	5.74653	6.6287	4.89395e-11	9.47283e-11	0.131131	0.126645	0.126645	5XFAD versus WT
Alyref	Aly/REF export factor	8.8865	0.173223	9.56973	51.3009	8.49817	9.27483	5.26391e-13	1.85577e-12	0.1414	0.103627	0.103627	5XFAD versus WT
Alyref2	Aly/REF export factor 2	6.84923	0.16671	9.56827	41.0847	6.47549	7.22296	4.38312e-12	1.13305e-11	0.16088	0.124162	0.124162	5XFAD versus WT
Ambp	alpha 1 microglobulin/bikunin precursor	5.78896	0.0606362	9.68093	95.4703	5.65324	5.92467	1.00249e-15	1.09398e-14	0.0718312	0.055998	0.055998	5XFAD versus WT
Ambra1	autophagy/beclin 1 regulator 1	8.91571	0.129224	8.14514	68.994	8.61864	9.21279	1.45474e-12	4.3943e-12	0.54249	0.445318	0.445318	5XFAD versus WT
Amd1	S-adenosylmethionine decarboxylase 1	7.52676	0.160602	8.64663	46.866	7.16118	7.89234	1.04063e-11	2.41448e-11	0.45226	0.200976	0.200976	5XFAD versus WT
Amd2	arthropathy in MRL and DBA/1 mice 2	7.34871	0.383092	3.01408	19.1826	6.13275	8.56466	0.000300592	0.000301777	0.92678	0.776111	0.776111	5XFAD versus WT
Amdhd1	amidohydrolase domain containing 1	6.10672	0.149908	7.37893	40.7363	5.7559	6.45754	5.8804e-10	8.9321e-10	0.629509	0.593814	0.593814	5XFAD versus WT
Amdhd2	amidohydrolase domain containing 2	8.08204	0.222556	9.68001	36.3147	7.58392	8.58016	1.13183e-11	2.60548e-11	0.0817976	0.0691385	0.0691385	5XFAD versus WT
Amelx	amelogenin, X-linked	5.86533	0.043074	9.11492	136.169	5.76808	5.96259	2.14478e-16	3.38228e-15	0.409696	0.341003	0.341003	5XFAD versus WT
Amer2	APC membrane recruitment 2	9.06116	0.201001	7.82199	45.0801	8.59581	9.52651	9.81476e-11	1.75879e-10	0.586878	0.554975	0.554975	5XFAD versus WT
Amfr	autocrine motility factor receptor	10.2269	0.164917	6.58198	62.0122	9.83184	10.6219	2.34057e-10	3.8498e-10	0.696407	0.679738	0.679738	5XFAD versus WT
Amigo1	adhesion molecule with Ig like domain 1	9.1236	0.169444	9.0415	53.8442	8.74056	9.50664	1.19429e-12	3.69849e-12	0.380431	0.252138	0.252138	5XFAD versus WT
Amigo2	adhesion molecule with Ig like domain 2	7.87276	0.274411	9.40674	28.6896	7.25607	8.48946	1.77224e-10	2.99417e-10	0.204985	0.0917846	0.0917846	5XFAD versus WT
Ammecr1l	AMME chromosomal region gene 1-like	6.27561	0.255438	9.66437	24.5681	5.70377	6.84745	4.91067e-10	7.58283e-10	0.0158911	0.0126831	0.0126831	5XFAD versus WT
Amn	amnionless	7.54608	0.304099	8.3459	24.8145	6.84985	8.2423	4.08668e-09	5.50066e-09	0.516895	0.443831	0.443831	5XFAD versus WT
Amn1	antagonist of mitotic exit network 1	8.01877	0.158515	5.60694	50.5869	7.62421	8.41333	1.12354e-08	1.43841e-08	0.752422	0.592742	0.592742	5XFAD versus WT
Amotl2	angiomotin-like 2	7.93573	0.175778	8.66831	45.1463	7.53576	8.3357	1.36649e-11	3.07745e-11	0.486348	0.354283	0.354283	5XFAD versus WT
Ampd3	adenosine monophosphate deaminase 3	7.91688	0.164332	9.39148	48.176	7.54748	8.28628	1.44529e-12	4.37188e-12	0.324502	0.289556	0.289556	5XFAD versus WT
Amph	amphiphysin	10.6824	0.118365	4.91757	90.2499	10.3766	10.9883	4.15329e-09	5.5853e-09	0.803759	0.721895	0.721895	5XFAD versus WT
Amz1	archaelysin family metallopeptidase 1	8.06241	0.305702	8.45439	26.3734	7.364	8.76082	2.03886e-09	2.85771e-09	0.524174	0.44453	0.44453	5XFAD versus WT
Anapc1	anaphase promoting complex subunit 1	8.97557	0.147756	8.83119	60.746	8.64034	9.31079	6.90481e-13	2.33626e-12	0.466249	0.458847	0.458847	5XFAD versus WT
Anapc11	anaphase promoting complex subunit 11	9.77127	0.397655	9.08377	24.5722	8.87297	10.6696	1.27626e-09	1.83773e-09	0.364891	0.338111	0.338111	5XFAD versus WT
Anapc13	anaphase promoting complex subunit 13	9.85251	0.173351	9.2274	56.8356	9.46184	10.2432	4.61803e-13	1.66592e-12	0.373329	0.311289	0.311289	5XFAD versus WT
Anapc16	anaphase promoting complex subunit 16	9.89194	0.124744	3.31032	79.2979	9.5152	10.2687	1.52285e-06	1.67524e-06	0.903277	0.778147	0.778147	5XFAD versus WT
Anapc2	anaphase promoting complex subunit 2	9.45561	0.0647081	9.56193	146.127	9.31053	9.60069	2.44591e-17	1.50764e-15	0.195792	0.0650785	0.0650785	5XFAD versus WT
Anapc4	anaphase promoting complex subunit 4	8.93116	0.087832	4.86991	101.685	8.70356	9.15877	2.71978e-09	3.75556e-09	0.805384	0.764191	0.764191	5XFAD versus WT
Anapc7	anaphase promoting complex subunit 7	8.8378	0.121902	8.49626	72.4994	8.55952	9.11607	3.65992e-13	1.3663e-12	0.480735	0.366958	0.366958	5XFAD versus WT
Angpt2	angiopoietin 2	6.29928	0.116784	9.62027	53.9395	6.03767	6.56089	2.88819e-13	1.12001e-12	0.102584	0.0554193	0.0554193	5XFAD versus WT
Angptl1	angiopoietin-like 1	6.21354	0.21846	9.15978	28.4425	5.72066	6.70642	2.99282e-10	4.81756e-10	0.395314	0.298626	0.298626	5XFAD versus WT
Angptl2	angiopoietin-like 2	7.11664	0.186801	6.50013	38.0975	6.66795	7.56534	6.90701e-09	9.0495e-09	0.685498	0.534648	0.534648	5XFAD versus WT
Angptl4	angiopoietin-like 4	7.2306	0.0621913	6.76727	116.264	7.08251	7.37869	2.00676e-12	5.76366e-12	0.683924	0.131481	0.131481	5XFAD versus WT
Angptl8	angiopoietin-like 8	5.9057	0.0354286	9.26048	166.693	5.8259	5.9855	2.02317e-17	1.26439e-15	0.289546	0.253087	0.253087	5XFAD versus WT
Ank1	ankyrin 1, erythroid	8.87362	0.319896	4.30739	27.7391	8.00989	9.73734	5.07449e-06	5.42922e-06	0.845054	0.75415	0.75415	5XFAD versus WT
Ank2	ankyrin 2, brain	11.6786	0.210282	5.92284	55.5377	11.1624	12.1947	2.81935e-09	3.88589e-09	0.736194	0.677701	0.677701	5XFAD versus WT
Ank3	ankyrin 3, epithelial	10.3159	0.118954	9.4532	86.7216	10.0488	10.5831	4.89781e-15	3.8732e-14	0.272664	0.128299	0.128299	5XFAD versus WT
Ankar	ankyrin and armadillo repeat containing	5.88808	0.107617	9.59522	54.7131	5.64692	6.12925	2.67715e-13	1.05116e-12	0.217683	0.203935	0.203935	5XFAD versus WT
Ankdd1a	ankyrin repeat and death domain containing 1A	6.01103	0.133306	5.12827	45.0921	5.67092	6.35115	7.26586e-08	8.6875e-08	0.794646	0.681674	0.681674	5XFAD versus WT
Ankdd1b	ankyrin repeat and death domain containing 1B	5.96281	0.150714	7.55105	39.5638	5.61164	6.31399	4.95675e-10	7.64699e-10	0.621622	0.505326	0.505326	5XFAD versus WT
Ankfn1	ankyrin-repeat and fibronectin type III domain containing 1	5.87709	0.134935	2.83127	43.5548	5.43281	6.32136	4.33383e-05	4.44209e-05	0.938435	0.844908	0.844908	5XFAD versus WT
Ankfy1	ankyrin repeat and FYVE domain containing 1	8.63474	0.228465	2.61009	37.7946	7.84219	9.4273	0.000119842	0.00012098	0.95434	0.622252	0.622252	5XFAD versus WT
Ankhd1	ankyrin repeat and KH domain containing 1	8.00147	0.155196	3.7214	51.5573	7.55755	8.44539	1.89063e-06	2.06786e-06	0.881208	0.76028	0.76028	5XFAD versus WT
Ankib1	ankyrin repeat and IBR domain containing 1	8.77543	0.180393	9.53195	48.6461	8.3708	9.18006	9.53395e-13	3.06499e-12	0.207466	0.140939	0.140939	5XFAD versus WT
Ankle1	ankyrin repeat and LEM domain containing 1	6.14291	0.110179	9.56499	55.754	5.89589	6.38993	2.40683e-13	9.6552e-13	0.174449	0.130829	0.130829	5XFAD versus WT
Ankmy1	ankyrin repeat and MYND domain containing 1	6.67892	0.275158	8.73868	24.273	6.05362	7.30422	2.5283e-09	3.50694e-09	0.478588	0.367883	0.367883	5XFAD versus WT
Ankrd1	ankyrin repeat domain 1 (cardiac muscle)	6.08305	0.0862061	9.62262	70.5641	5.88994	6.27615	2.17798e-14	1.28499e-13	0.160855	0.0706117	0.0706117	5XFAD versus WT
Ankrd10	ankyrin repeat domain 10	8.84014	0.219932	9.61144	40.1949	8.34741	9.33288	4.92687e-12	1.25297e-11	0.201941	0.13015	0.13015	5XFAD versus WT
Ankrd12	predicted gene 9517	8.74172	0.0928522	9.45794	94.1466	8.53322	8.95023	2.22319e-15	2.0626e-14	0.236584	0.113281	0.113281	5XFAD versus WT
Ankrd13a	ankyrin repeat domain 13a	9.27098	0.215489	9.50876	43.023	8.78745	9.7545	3.21899e-12	8.67675e-12	0.148426	0.0853608	0.0853608	5XFAD versus WT
Ankrd13c	ankyrin repeat domain 13c	9.44876	0.159247	9.5865	59.3339	9.09185	9.80568	1.25953e-13	5.61133e-13	0.156405	0.0995342	0.0995342	5XFAD versus WT
Ankrd16	ankyrin repeat domain 16	7.97056	0.16931	9.63618	47.0767	7.59137	8.34974	1.02689e-12	3.26935e-12	0.152209	0.133033	0.133033	5XFAD versus WT
Ankrd17	ankyrin repeat domain 17	9.34075	0.074981	9.61906	124.575	9.17278	9.50872	9.33816e-17	3.01951e-15	0.159505	0.0701598	0.0701598	5XFAD versus WT
Ankrd2	ankyrin repeat domain 2 (stretch responsive muscle)	6.42207	0.222511	9.33755	28.8618	5.92147	6.92266	1.89919e-10	3.18473e-10	0.339299	0.275894	0.275894	5XFAD versus WT
Ankrd22	ankyrin repeat domain 22	6.07094	0.0650548	9.41586	93.3204	5.92476	6.21712	2.7373e-15	2.44546e-14	0.180301	0.0595044	0.0595044	5XFAD versus WT
Ankrd23	ankyrin repeat domain 23	6.89354	0.119258	9.66869	57.8034	6.62657	7.1605	1.31924e-13	5.84267e-13	0.00483886	0.00413962	0.00413962	5XFAD versus WT
Ankrd24	ankyrin repeat domain 24	7.96413	0.450572	7.10983	17.6756	6.90203	9.02624	3.88622e-07	4.43075e-07	0.639749	0.599638	0.599638	5XFAD versus WT
Ankrd28	ankyrin repeat domain 28	8.69819	0.111575	9.61311	77.9584	8.44823	8.94816	8.58457e-15	6.05766e-14	0.0321356	0.0237721	0.0237721	5XFAD versus WT
Ankrd29	ankyrin repeat domain 29	7.97358	0.219648	5.90679	36.3017	7.43406	8.5131	3.605e-08	4.41236e-08	0.744903	0.681068	0.681068	5XFAD versus WT
Ankrd31	ankyrin repeat domain 31	6.06822	0.127927	2.37206	47.4349	5.59279	6.54366	0.000137544	0.000138726	0.971491	0.777351	0.777351	5XFAD versus WT
Ankrd33	ankyrin repeat domain 33	5.78896	0.0747307	5.66728	77.4643	5.60346	5.97445	8.58839e-10	1.26635e-09	0.760868	0.534111	0.534111	5XFAD versus WT
Ankrd33b	ankyrin repeat domain 33B	8.55381	0.175176	2.44827	48.8298	7.91804	9.18957	0.000101264	0.00010241	0.965899	0.719508	0.719508	5XFAD versus WT
Ankrd35	ankyrin repeat domain 35	8.1883	0.161655	7.84973	50.653	7.81428	8.56232	3.69431e-11	7.39026e-11	0.592754	0.413292	0.413292	5XFAD versus WT
Ankrd36	ankyrin repeat domain 36	5.86533	0.0457551	9.11492	128.19	5.76203	5.96864	3.71791e-16	4.75717e-15	0.409696	0.341003	0.341003	5XFAD versus WT
Ankrd40	ankyrin repeat domain 40	9.93441	0.170715	7.57354	58.193	9.53685	10.332	2.55912e-11	5.35341e-11	0.609115	0.507255	0.507255	5XFAD versus WT
Ankrd44	ankyrin repeat domain 44	7.34729	0.215983	7.27287	34.018	6.84043	7.85415	2.76058e-09	3.80994e-09	0.644829	0.522084	0.522084	5XFAD versus WT
Ankrd45	ankyrin repeat domain 45	9.32542	0.132632	6.10986	70.3104	9.00229	9.64855	4.03682e-10	6.3283e-10	0.73076	0.515618	0.515618	5XFAD versus WT
Ankrd49	ankyrin repeat domain 49	7.24087	0.175102	9.65599	41.3524	6.84883	7.63291	3.41354e-12	9.11019e-12	0.121388	0.112575	0.112575	5XFAD versus WT
Ankrd50	ankyrin repeat domain 50	8.3852	0.315581	9.65075	26.5706	7.67857	9.09182	2.38091e-10	3.91139e-10	0.157145	0.130688	0.130688	5XFAD versus WT
Ankrd52	ankyrin repeat domain 52	6.37866	0.202645	9.52482	31.477	5.92406	6.83325	5.97953e-11	1.12797e-10	0.222188	0.211274	0.211274	5XFAD versus WT
Ankrd55	ankyrin repeat domain 55	6.69443	0.215259	9.6719	31.0994	6.21259	7.17627	5.09344e-11	9.79743e-11	0.110463	0.0788217	0.0788217	5XFAD versus WT
Ankrd6	ankyrin repeat domain 6	8.06571	0.152867	5.77967	52.7629	7.68818	8.44325	5.58862e-09	7.40705e-09	0.752877	0.57041	0.57041	5XFAD versus WT
Ankrd60	ankyrin repeat domain 60	5.86533	0.0587762	9.67675	99.791	5.73378	5.99689	6.61658e-16	7.75997e-15	0.100893	0.0838656	0.0838656	5XFAD versus WT
Ankrd63	ankyrin repeat domain 63	9.00002	0.419772	9.35929	21.4403	8.05596	9.94409	2.83847e-09	3.90905e-09	0.335132	0.187053	0.187053	5XFAD versus WT
Ankrd65	ankyrin repeat domain 65	5.94486	0.0442045	9.26048	134.486	5.84529	6.04443	1.47626e-16	3.02399e-15	0.289546	0.241483	0.241483	5XFAD versus WT
Ankrd66	ankyrin repeat domain 66	6.29078	0.225292	8.57897	27.9228	5.7773	6.80426	1.00751e-09	1.46984e-09	0.497674	0.399734	0.399734	5XFAD versus WT
Ankrd7	ankyrin repeat domain 7	5.80638	0.121085	8.43945	47.9528	5.52966	6.08309	1.39163e-11	3.12728e-11	0.506296	0.396318	0.396318	5XFAD versus WT
Ankrd9	ankyrin repeat domain 9	8.37246	0.238222	7.86199	35.1456	7.82144	8.92348	6.27158e-10	9.455e-10	0.590285	0.4416	0.4416	5XFAD versus WT
Anks1	ankyrin repeat and SAM domain containing 1	8.63751	0.202206	3.63042	42.7163	8.05283	9.2222	4.87317e-06	5.21963e-06	0.886281	0.578355	0.578355	5XFAD versus WT
Anks1b	ankyrin repeat and sterile alpha motif domain containing 1B	10.945	0.128124	4.31205	85.4251	10.5992	11.2908	3.96702e-08	4.8379e-08	0.843837	0.822056	0.822056	5XFAD versus WT
Anks3	ankyrin repeat and sterile alpha motif domain containing 3	8.57329	0.118341	9.48733	72.4459	8.30767	8.83892	2.43909e-14	1.41885e-13	0.280003	0.121506	0.121506	5XFAD versus WT
Anks4b	ankyrin repeat and sterile alpha motif domain containing 4B	5.95705	0.132753	8.05078	44.8732	5.65126	6.26285	5.96839e-11	1.1265e-10	0.567145	0.564213	0.564213	5XFAD versus WT
Ankub1	ankyrin repeat and ubiquitin domain containing 1	6.74724	0.19333	9.56856	34.9	6.31382	7.18065	2.0671e-11	4.42988e-11	0.0927213	0.0860207	0.0860207	5XFAD versus WT
Anln	anillin, actin binding protein	8.94081	0.23428	9.24307	38.1629	8.41295	9.46867	1.73809e-11	3.79528e-11	0.338565	0.185197	0.185197	5XFAD versus WT
Ano10	anoctamin 10	8.1763	0.207264	8.1226	39.4487	7.6996	8.653	1.4325e-10	2.47566e-10	0.556774	0.454987	0.454987	5XFAD versus WT
Ano2	anoctamin 2	6.97357	0.383105	9.29202	18.2028	6.11106	7.83608	1.39309e-08	1.76725e-08	0.360208	0.300092	0.300092	5XFAD versus WT
Ano3	anoctamin 3	10.182	0.227644	6.61096	44.7278	9.63725	10.7268	1.86519e-09	2.6282e-09	0.681811	0.464102	0.464102	5XFAD versus WT
Ano6	anoctamin 6	6.30521	0.414043	9.13436	15.2284	5.37067	7.23974	8.40962e-08	1.00098e-07	0.399611	0.352313	0.352313	5XFAD versus WT
Ano8	anoctamin 8	7.62873	0.452215	2.72309	16.8697	6.10314	9.15432	0.000779321	0.00078042	0.946289	0.908781	0.908781	5XFAD versus WT
Anp32b	acidic (leucine-rich) nuclear phosphoprotein 32 family, member B	9.38279	0.176754	7.85444	53.0838	8.97388	9.79171	2.52953e-11	5.29644e-11	0.590771	0.565388	0.565388	5XFAD versus WT
Anp32e	acidic (leucine-rich) nuclear phosphoprotein 32 family, member E	9.438	0.169924	8.79571	55.5424	9.05224	9.82376	1.66e-12	4.8962e-12	0.473118	0.237144	0.237144	5XFAD versus WT
Antxr1	anthrax toxin receptor 1	7.71909	0.299787	8.49092	25.7486	7.03467	8.4035	2.33735e-09	3.25579e-09	0.509696	0.446993	0.446993	5XFAD versus WT
Anxa10	annexin A10	6.14979	0.0791658	3.51853	77.6824	5.91761	6.38198	8.09005e-07	9.05685e-07	0.888743	0.635299	0.635299	5XFAD versus WT
Anxa13	annexin A13	5.95381	0.0776537	9.26048	76.6713	5.77889	6.12872	2.67408e-14	1.52219e-13	0.289546	0.253087	0.253087	5XFAD versus WT
Anxa3	annexin A3	8.7115	0.274267	8.44127	31.7629	8.08475	9.33826	4.40571e-10	6.86061e-10	0.524293	0.158003	0.158003	5XFAD versus WT
Anxa4	annexin A4	7.39184	0.239954	4.04729	30.8053	6.72868	8.055	5.92183e-06	6.31278e-06	0.86078	0.458781	0.458781	5XFAD versus WT
Anxa5	annexin A5	9.94852	0.100047	9.49775	99.4386	9.724	10.1731	1.17553e-15	1.23586e-14	0.163053	0.0587007	0.0587007	5XFAD versus WT
Anxa6	annexin A6	10.0842	0.163202	9.43873	61.7897	9.71762	10.4508	1.2456e-13	5.56412e-13	0.154715	0.117162	0.117162	5XFAD versus WT
Anxa7	annexin A7	9.9845	0.184403	9.66003	54.1451	9.57166	10.3973	2.53017e-13	1.00633e-12	0.11581	0.0870524	0.0870524	5XFAD versus WT
Aoah	acyloxyacyl hydrolase	6.06434	0.211332	9.39414	28.6958	5.58931	6.53937	1.80922e-10	3.04903e-10	0.32608	0.322798	0.322798	5XFAD versus WT
Aoc1	amine oxidase, copper-containing 1	6.37705	0.0780587	7.23337	81.6956	6.19367	6.56043	5.39648e-12	1.35605e-11	0.624265	0.212302	0.212302	5XFAD versus WT
Aopep	aminopeptidase O	9.27734	0.298593	6.12981	31.0701	8.55044	10.0042	5.6087e-08	6.75998e-08	0.729337	0.67751	0.67751	5XFAD versus WT
Aox2	aldehyde oxidase 1	5.85427	0.075877	9.60682	77.1547	5.68426	6.02428	9.64893e-15	6.56838e-14	0.105773	0.0931171	0.0931171	5XFAD versus WT
Ap1ar	adaptor-related protein complex 1 associated regulatory protein	9.52956	0.15018	4.96746	63.4542	9.14275	9.91637	2.02481e-08	2.53176e-08	0.804383	0.735319	0.735319	5XFAD versus WT
Ap1b1	adaptor protein complex AP-1, beta 1 subunit	10.5026	0.109296	5.27915	96.093	10.226	10.7791	9.11971e-10	1.33943e-09	0.775913	0.677594	0.677594	5XFAD versus WT
Ap1m2	adaptor protein complex AP-1, mu 2 subunit	6.20611	0.0738423	9.67788	84.0454	6.04083	6.37139	3.46846e-15	2.93547e-14	0.0924538	0.0695537	0.0695537	5XFAD versus WT
Ap1s1	adaptor protein complex AP-1, sigma 1	10.9975	0.243061	4.03693	45.2458	10.3251	11.6699	1.29026e-06	1.42542e-06	0.86	0.744184	0.744184	5XFAD versus WT
Ap1s2	adaptor-related protein complex 1, sigma 2 subunit	9.86897	0.116743	8.1319	84.5362	9.60052	10.1374	2.89731e-13	1.1229e-12	0.563485	0.215697	0.215697	5XFAD versus WT
Ap2a1	adaptor-related protein complex 2, alpha 1 subunit	10.0461	0.565233	9.30376	17.7734	8.77381	11.3184	1.70219e-08	2.14246e-08	0.313088	0.289313	0.289313	5XFAD versus WT
Ap2a2	adaptor-related protein complex 2, alpha 2 subunit	10.7096	0.190843	4.99364	56.1172	10.2188	11.2004	3.4604e-08	4.24345e-08	0.797715	0.635983	0.635983	5XFAD versus WT
Ap2b1	adaptor-related protein complex 2, beta 1 subunit	9.35395	0.533952	9.11491	17.5183	8.14838	10.5595	2.49546e-08	3.09531e-08	0.387824	0.339412	0.339412	5XFAD versus WT
Ap2m1	adaptor-related protein complex 2, mu 1 subunit	12.33	0.195018	3.37663	63.2251	11.7468	12.9133	2.61087e-06	2.83655e-06	0.902969	0.686816	0.686816	5XFAD versus WT
Ap2s1	adaptor-related protein complex 2, sigma 1 subunit	11.2832	0.22273	4.19267	50.6584	10.6758	11.8905	5.26853e-07	5.96043e-07	0.851231	0.824513	0.824513	5XFAD versus WT
Ap3b1	adaptor-related protein complex 3, beta 1 subunit	8.49551	0.0830967	9.43553	102.236	8.30885	8.68218	1.09245e-15	1.17788e-14	0.296346	0.180699	0.180699	5XFAD versus WT
Ap3b2	adaptor-related protein complex 3, beta 2 subunit	9.95007	0.12512	8.65606	79.5243	9.66531	10.2348	1.05766e-13	4.82345e-13	0.495523	0.382607	0.382607	5XFAD versus WT
Ap3d1	adaptor-related protein complex 3, delta 1 subunit	10.4415	0.129128	3.85071	80.8615	10.0774	10.8055	2.3018e-07	2.65686e-07	0.866686	0.52132	0.52132	5XFAD versus WT
Ap3m2	adaptor-related protein complex 3, mu 2 subunit	9.92041	0.113573	6.93235	87.3481	9.65132	10.1895	8.35349e-12	1.99194e-11	0.655564	0.55507	0.55507	5XFAD versus WT
Ap3s1	adaptor-related protein complex 3, sigma 1 subunit	9.98861	0.135368	3.58041	73.7885	9.59474	10.3825	7.90836e-07	8.86007e-07	0.889772	0.75269	0.75269	5XFAD versus WT
Ap3s2	adaptor-related protein complex 3, sigma 2 subunit	8.82267	0.122683	9.63394	71.9142	8.5479	9.09744	1.76091e-14	1.07803e-13	0.156542	0.108063	0.108063	5XFAD versus WT
Ap4e1	adaptor-related protein complex AP-4, epsilon 1	6.32986	0.217086	9.3373	29.1583	5.84147	6.81825	1.72873e-10	2.9313e-10	0.346606	0.295125	0.295125	5XFAD versus WT
Ap4s1	adaptor-related protein complex AP-4, sigma 1	10.1505	0.146676	8.79815	69.2035	9.81755	10.4835	2.39313e-13	9.61455e-13	0.472377	0.169193	0.169193	5XFAD versus WT
Ap5s1	adaptor-related protein 5 complex, sigma 1 subunit	8.35214	0.124386	9.0843	67.1467	8.07115	8.63312	1.45452e-13	6.34818e-13	0.413175	0.164978	0.164978	5XFAD versus WT
Apaf1	apoptotic peptidase activating factor 1	7.62227	0.41177	8.95335	18.511	6.69004	8.5545	1.9154e-08	2.39918e-08	0.442073	0.397091	0.397091	5XFAD versus WT
Apba1	amyloid beta (A4) precursor protein binding, family A, member 1	9.9266	0.225673	4.397	43.9865	9.32172	10.5315	5.52522e-07	6.24298e-07	0.83641	0.723687	0.723687	5XFAD versus WT
Apba2	amyloid beta (A4) precursor protein-binding, family A, member 2	8.46557	0.244036	6.62558	34.6899	7.88184	9.0493	9.63441e-09	1.24122e-08	0.695799	0.417451	0.417451	5XFAD versus WT
Apbb1	amyloid beta (A4) precursor protein-binding, family B, member 1	11.9099	0.134925	6.83833	88.2703	11.5893	12.2305	1.03801e-11	2.40922e-11	0.673212	0.470092	0.470092	5XFAD versus WT
Apbb1ip	amyloid beta (A4) precursor protein-binding, family B, member 1 interacting protein	7.59368	0.272741	7.46378	27.8421	6.95678	8.23057	8.16428e-09	1.06063e-08	0.625545	0.312907	0.312907	5XFAD versus WT
Apbb2	amyloid beta (A4) precursor protein-binding, family B, member 2	9.0562	0.18842	8.93055	48.0638	8.62946	9.48295	4.30469e-12	1.11705e-11	0.423577	0.233067	0.233067	5XFAD versus WT
Apbb3	amyloid beta (A4) precursor protein-binding, family B, member 3	8.83223	0.1564	9.18813	56.472	8.47953	9.18493	5.3996e-13	1.89554e-12	0.389654	0.333492	0.333492	5XFAD versus WT
Apc	APC, WNT signaling pathway regulator	10.1952	0.1622	3.12684	62.8557	9.69062	10.6997	5.89782e-06	6.28768e-06	0.918509	0.660128	0.660128	5XFAD versus WT
Apeh	acylpeptide hydrolase	8.18285	0.168194	7.10179	48.6514	7.78629	8.57942	3.15226e-10	5.04893e-10	0.653085	0.463161	0.463161	5XFAD versus WT
Apela	apelin receptor early endogenous ligand	5.8672	0.0991562	5.2739	59.1713	5.61624	6.11816	1.19458e-08	1.52491e-08	0.780152	0.625906	0.625906	5XFAD versus WT
Apex1	apurinic/apyrimidinic endonuclease 1	8.9207	0.119726	8.08507	74.5091	8.64511	9.19628	9.22141e-13	2.97484e-12	0.552135	0.465122	0.465122	5XFAD versus WT
Apex2	apurinic/apyrimidinic endonuclease 2	6.96202	0.147222	6.18363	47.2894	6.60436	7.31968	3.76566e-09	5.09958e-09	0.725118	0.70186	0.70186	5XFAD versus WT
Aph1a	aph1 homolog A, gamma secretase subunit	8.94161	0.17534	9.37089	50.996	8.54735	9.33588	8.91061e-13	2.89215e-12	0.0326861	0.0246722	0.0246722	5XFAD versus WT
Aph1b	aph1 homolog C, gamma secretase subunit	8.47512	0.158545	9.48322	53.4556	8.11923	8.83101	4.37733e-13	1.59099e-12	0.284259	0.185109	0.185109	5XFAD versus WT
Aplf	aprataxin and PNKP like factor	6.86996	0.125576	3.47273	54.7074	6.4994	7.24052	3.18465e-06	3.44247e-06	0.897019	0.76232	0.76232	5XFAD versus WT
Apln	apelin	8.25183	0.318965	5.16059	25.8706	7.43952	9.06414	1.16232e-06	1.28776e-06	0.790952	0.573519	0.573519	5XFAD versus WT
Aplnr	apelin receptor	6.13044	0.10193	2.74081	60.1436	5.78799	6.47289	2.33055e-05	2.41982e-05	0.945244	0.867757	0.867757	5XFAD versus WT
Aplp1	amyloid beta (A4) precursor-like protein 1	12.6338	0.248235	2.89868	50.8944	11.8279	13.4396	2.27132e-05	2.35941e-05	0.934142	0.785484	0.785484	5XFAD versus WT
Aplp2	amyloid beta (A4) precursor-like protein 2	12.043	0.119678	6.16609	100.628	11.7521	12.334	3.76148e-11	7.51017e-11	0.716038	0.430941	0.430941	5XFAD versus WT
Apmap	adipocyte plasma membrane associated protein	8.91653	0.131678	9.57353	67.7144	8.62135	9.21171	3.68304e-14	1.98235e-13	0.0597583	0.046626	0.046626	5XFAD versus WT
Apoa2	apolipoprotein A-II	6.76195	0.207674	9.15775	32.5603	6.29338	7.23051	8.80496e-11	1.59434e-10	0.391082	0.332832	0.332832	5XFAD versus WT
Apoa4	apolipoprotein A-IV	5.92241	0.0500928	9.26048	118.229	5.80957	6.03524	4.8645e-16	6.00237e-15	0.289546	0.253087	0.253087	5XFAD versus WT
Apob	apolipoprotein B	5.86533	0.0448551	2.0114	130.762	5.67338	6.05729	5.57341e-05	5.679e-05	0.99909	0.654312	0.654312	5XFAD versus WT
Apoc1	apolipoprotein C-I	6.91282	0.291379	7.14773	23.7245	6.22669	7.59894	4.62819e-08	5.6143e-08	0.650176	0.449241	0.449241	5XFAD versus WT
Apod	apolipoprotein D	11.9108	0.240887	8.70933	49.4457	11.3631	12.4585	5.64943e-12	1.40834e-11	0.482493	0.251888	0.251888	5XFAD versus WT
Apol11b	apolipoprotein L 11b	5.78451	0.0783905	9.65188	73.7909	5.60898	5.96003	1.30905e-14	8.45903e-14	0.156598	0.0968182	0.0968182	5XFAD versus WT
Apol6	apolipoprotein L 6	6.01249	0.106908	5.95953	56.2399	5.75046	6.27451	2.36905e-09	3.29723e-09	0.738914	0.670373	0.670373	5XFAD versus WT
Apol7c	apolipoprotein L 7c	5.86533	0.043074	9.11492	136.169	5.76808	5.96259	2.14478e-16	3.38228e-15	0.409696	0.341003	0.341003	5XFAD versus WT
Apol7d	apolipoprotein L 7d	5.87084	0.114947	3.92551	51.0743	5.54929	6.19238	1.08806e-06	1.20747e-06	0.866391	0.657241	0.657241	5XFAD versus WT
Apol7e	apolipoprotein L 7e	5.86533	0.043074	9.11492	136.169	5.76808	5.96259	2.14478e-16	3.38228e-15	0.409696	0.341003	0.341003	5XFAD versus WT
Apoo	apolipoprotein O	9.24775	0.190509	5.87382	48.5423	8.77915	9.71635	7.08913e-09	9.27918e-09	0.740758	0.53181	0.53181	5XFAD versus WT
Apopt1	cytochrome c oxidase assembly factor 8	8.6883	0.299098	7.46202	29.0483	7.98983	9.38678	5.98471e-09	7.90795e-09	0.608743	0.489187	0.489187	5XFAD versus WT
App	amyloid beta (A4) precursor protein	13.4007	0.0760234	5.71832	176.271	13.2124	13.589	6.68334e-12	1.63706e-11	0.75556	0.402614	0.402614	5XFAD versus WT
Appbp2	amyloid beta precursor protein (cytoplasmic tail) binding protein 2	9.33033	0.110401	9.17085	84.5133	9.0813	9.57937	1.40641e-14	8.98917e-14	0.379401	0.299625	0.299625	5XFAD versus WT
Appl1	adaptor protein, phosphotyrosine interaction, PH domain and leucine zipper containing 1	9.34852	0.171902	9.46417	54.3828	8.96254	9.73451	3.89633e-13	1.43667e-12	0.270143	0.188042	0.188042	5XFAD versus WT
Appl2	adaptor protein, phosphotyrosine interaction, PH domain and leucine zipper containing 2	9.01146	0.25335	4.63587	35.5692	8.34451	9.67841	7.87006e-07	8.81862e-07	0.825098	0.695787	0.695787	5XFAD versus WT
Aprt	adenine phosphoribosyl transferase	9.40593	0.183461	9.37384	51.2693	8.99342	9.81843	8.41743e-13	2.75526e-12	0.315049	0.280742	0.280742	5XFAD versus WT
Aqp1	aquaporin 1	7.12025	0.300427	4.37119	23.7004	6.31333	7.92716	8.74123e-06	9.24531e-06	0.832608	0.759825	0.759825	5XFAD versus WT
Aqp4	aquaporin 4	9.27041	0.210493	9.27148	44.0413	8.79635	9.74446	4.36876e-12	1.13037e-11	0.344934	0.0425537	0.0425537	5XFAD versus WT
Aqp6	aquaporin 6	6.07752	0.118085	4.35496	51.4672	5.75994	6.3951	3.11991e-07	3.57366e-07	0.842157	0.687058	0.687058	5XFAD versus WT
Aqp8	aquaporin 8	5.98724	0.0879102	7.62252	68.1064	5.78276	6.19173	6.80219e-12	1.66255e-11	0.614996	0.546953	0.546953	5XFAD versus WT
Aqr	aquarius	8.66483	0.149269	9.01903	58.0484	8.32727	9.0024	6.41526e-13	2.19184e-12	0.424455	0.385585	0.385585	5XFAD versus WT
Ar	androgen receptor	7.98272	0.156847	9.67922	50.8951	7.63167	8.33377	4.38974e-13	1.59465e-12	0.0879638	0.0318339	0.0318339	5XFAD versus WT
Arap1	ArfGAP with RhoGAP domain, ankyrin repeat and PH domain 1	7.82873	0.187912	7.49012	41.6616	7.39021	8.26724	3.86341e-10	6.08188e-10	0.625434	0.233971	0.233971	5XFAD versus WT
Arap2	ArfGAP with RhoGAP domain, ankyrin repeat and PH domain 2	9.05913	0.179683	3.63099	50.4172	8.5396	9.57866	2.66764e-06	2.89637e-06	0.884706	0.854993	0.854993	5XFAD versus WT
Arc	activity regulated cytoskeletal-associated protein	11.9396	0.360719	3.26668	33.0995	10.8429	13.0363	3.0574e-05	3.158e-05	0.9101	0.369686	0.369686	5XFAD versus WT
Arf1	ADP-ribosylation factor 1	11.6336	0.174322	3.98754	66.7362	11.149	12.1182	3.14007e-07	3.59554e-07	0.860806	0.757472	0.757472	5XFAD versus WT
Arf2	ADP-ribosylation factor 2	8.98878	0.148802	8.54643	60.4076	8.64942	9.32814	1.51071e-12	4.53181e-12	0.510767	0.420089	0.420089	5XFAD versus WT
Arf3	ADP-ribosylation factor 3	12.6506	0.103958	8.08494	121.69	12.4113	12.8899	1.75369e-14	1.07613e-13	0.534768	0.469259	0.469259	5XFAD versus WT
Arf4	ADP-ribosylation factor 4	10.1822	0.157307	8.44767	64.7283	9.82277	10.5416	1.08961e-12	3.43101e-12	0.493496	0.421662	0.421662	5XFAD versus WT
Arf4os	ADP-ribosylation factor 4, opposite strand	6.13966	0.207299	8.99426	29.6174	5.67067	6.60864	2.81463e-10	4.55626e-10	0.436208	0.424683	0.424683	5XFAD versus WT
Arf5	ADP-ribosylation factor 5	11.3278	0.268658	9.48946	42.1643	10.7248	11.9308	4.06237e-12	1.06255e-11	0.0903366	0.0461659	0.0461659	5XFAD versus WT
Arfgap1	ADP-ribosylation factor GTPase activating protein 3	9.43522	0.155352	4.29649	60.7343	9.01539	9.85506	1.80712e-07	2.10006e-07	0.840915	0.619395	0.619395	5XFAD versus WT
Arfgef1	ADP-ribosylation factor guanine nucleotide-exchange factor 1(brefeldin A-inhibited)	9.50697	0.132286	9.55799	71.8667	9.21036	9.80358	2.17475e-14	1.28449e-13	0.197606	0.170311	0.170311	5XFAD versus WT
Arfgef2	ADP-ribosylation factor guanine nucleotide-exchange factor 2 (brefeldin A-inhibited)	8.96532	0.201084	9.01984	44.5849	8.51059	9.42005	6.86633e-12	1.67671e-11	0.418076	0.401772	0.401772	5XFAD versus WT
Arfgef3	ARFGEF family member 3	9.44769	0.14148	9.50172	66.7776	9.1302	9.76519	5.08031e-14	2.60725e-13	0.161264	0.131483	0.131483	5XFAD versus WT
Arfip2	ADP-ribosylation factor interacting protein 2	9.27509	0.164499	9.46192	56.3839	8.90572	9.64446	2.78582e-13	1.08624e-12	0.119369	0.101184	0.101184	5XFAD versus WT
Arfrp1	ADP-ribosylation factor related protein 1	9.13652	0.129453	6.38666	70.5781	8.82435	9.44869	1.7599e-10	2.97892e-10	0.712589	0.489738	0.489738	5XFAD versus WT
Arg1	arginase, liver	5.93148	0.108887	8.73557	54.4737	5.68402	6.17894	2.28356e-12	6.46514e-12	0.477655	0.431069	0.431069	5XFAD versus WT
Arg2	arginase type II	7.03462	0.195302	8.48319	36.0192	6.58868	7.48056	1.40677e-10	2.43462e-10	0.516977	0.479765	0.479765	5XFAD versus WT
Arglu1	arginine and glutamate rich 1	10.0894	0.175713	2.88041	57.4196	9.51681	10.6619	1.69686e-05	1.77085e-05	0.934388	0.840456	0.840456	5XFAD versus WT
Arhgap1	Rho GTPase activating protein 1	9.14432	0.144464	8.985	63.2983	8.81744	9.4712	3.21607e-13	1.22915e-12	0.397173	0.356128	0.356128	5XFAD versus WT
Arhgap10	Rho GTPase activating protein 10	7.59522	0.168735	9.60075	45.0127	7.21712	7.97331	1.70872e-12	5.01543e-12	0.0471774	0.0244033	0.0244033	5XFAD versus WT
Arhgap12	Rho GTPase activating protein 12	8.69989	0.175721	9.56356	49.5096	8.30593	9.09386	7.4946e-13	2.4974e-12	0.0392044	0.0322354	0.0322354	5XFAD versus WT
Arhgap17	Rho GTPase activating protein 17	7.77213	0.223446	8.51205	34.7831	7.26221	8.28205	1.7804e-10	3.00645e-10	0.51616	0.345647	0.345647	5XFAD versus WT
Arhgap18	Rho GTPase activating protein 18	7.18743	0.247058	9.59908	29.0921	6.63382	7.74104	1.10002e-10	1.9477e-10	0.21214	0.169136	0.169136	5XFAD versus WT
Arhgap20os	Rho GTPase activating protein 20, opposite strand	5.86533	0.0608693	9.66882	96.3595	5.72908	6.00159	9.50221e-16	1.0514e-14	0.124953	0.105871	0.105871	5XFAD versus WT
Arhgap21	Rho GTPase activating protein 21	9.71288	0.158969	5.50817	61.0992	9.31532	10.1104	5.16791e-09	6.87374e-09	0.770928	0.704508	0.704508	5XFAD versus WT
Arhgap23	Rho GTPase activating protein 23	10.075	0.229138	4.33362	43.9689	9.45763	10.6923	6.54732e-07	7.36703e-07	0.84085	0.625683	0.625683	5XFAD versus WT
Arhgap24	Rho GTPase activating protein 24	7.46206	0.274439	9.64487	27.1902	6.8475	8.07661	1.93073e-10	3.23321e-10	0.123032	0.0609267	0.0609267	5XFAD versus WT
Arhgap25	Rho GTPase activating protein 25	7.46393	0.165735	9.60735	45.0353	7.09259	7.83526	1.67571e-12	4.93463e-12	0.0696046	0.0468254	0.0468254	5XFAD versus WT
Arhgap27	Rho GTPase activating protein 27	7.28539	0.12402	9.24095	58.7437	7.00595	7.56483	3.29341e-13	1.25233e-12	0.298987	0.188788	0.188788	5XFAD versus WT
Arhgap27os2	Rho GTPase activating protein 27, opposite strand 2	7.36998	0.364682	9.36317	20.2093	6.54986	8.1901	4.85643e-09	6.47859e-09	0.255475	0.189918	0.189918	5XFAD versus WT
Arhgap28	Rho GTPase activating protein 28	6.39563	0.124707	3.75996	51.2851	6.04049	6.75077	1.72448e-06	1.89058e-06	0.877871	0.655692	0.655692	5XFAD versus WT
Arhgap29	Rho GTPase activating protein 29	7.5153	0.139186	9.53004	53.9949	7.20309	7.82751	3.55523e-13	1.33645e-12	0.262948	0.166807	0.166807	5XFAD versus WT
Arhgap31	Rho GTPase activating protein 31	7.98234	0.112599	9.67037	70.8917	7.73029	8.23439	1.83306e-14	1.11966e-13	0.117035	0.0368395	0.0368395	5XFAD versus WT
Arhgap32	Rho GTPase activating protein 32	8.49353	0.260275	3.69203	32.6329	7.74649	9.24057	1.11086e-05	1.16934e-05	0.881692	0.640889	0.640889	5XFAD versus WT
Arhgap33	Rho GTPase activating protein 33	9.46368	0.17629	9.17985	53.6826	9.06608	9.86129	8.76359e-13	2.85128e-12	0.382014	0.322648	0.322648	5XFAD versus WT
Arhgap33os	Rho GTPase activating protein 33, opposite strand	5.95608	0.076696	7.06287	77.6582	5.77505	6.13711	1.28382e-11	2.91265e-11	0.65886	0.577198	0.577198	5XFAD versus WT
Arhgap35	Rho GTPase activating protein 35	9.37089	0.194821	9.38722	48.0999	8.93293	9.80885	1.48135e-12	4.45758e-12	0.258923	0.241043	0.241043	5XFAD versus WT
Arhgap36	Rho GTPase activating protein 36	6.663	0.636157	9.06292	10.4738	5.22543	8.10056	2.30071e-06	2.50583e-06	0.410122	0.353938	0.353938	5XFAD versus WT
Arhgap39	Rho GTPase activating protein 39	9.25496	0.251672	9.61164	36.7739	8.69112	9.81881	1.15213e-11	2.6495e-11	0.0755314	0.0612699	0.0612699	5XFAD versus WT
Arhgap40	Rho GTPase activating protein 40	6.0034	0.0891256	9.64669	67.359	5.80383	6.20298	3.19505e-14	1.76329e-13	0.119439	0.0938663	0.0938663	5XFAD versus WT
Arhgap42	Rho GTPase activating protein 42	7.62016	0.159934	9.344	47.6457	7.26039	7.97994	1.78793e-12	5.21393e-12	0.258155	0.176624	0.176624	5XFAD versus WT
Arhgap44	Rho GTPase activating protein 44	9.89842	0.167848	9.60068	58.9724	9.52232	10.2745	1.28883e-13	5.72302e-13	0.05514	0.043615	0.043615	5XFAD versus WT
Arhgap5	Rho GTPase activating protein 5	9.60727	0.127486	9.58376	75.3594	9.32153	9.893	1.28833e-14	8.34909e-14	0.22684	0.122006	0.122006	5XFAD versus WT
Arhgap6	Rho GTPase activating protein 6	7.35706	0.340381	4.56021	21.6142	6.45608	8.25804	9.04746e-06	9.56171e-06	0.828105	0.777168	0.777168	5XFAD versus WT
Arhgap9	Rho GTPase activating protein 9	6.45864	0.11731	7.66632	55.0562	6.18606	6.73122	3.06859e-11	6.28e-11	0.59382	0.31241	0.31241	5XFAD versus WT
Arhgdia	Rho GDP dissociation inhibitor (GDI) alpha	11.275	0.138263	9.03423	81.5479	10.9625	11.5876	2.87939e-14	1.62157e-13	0.427643	0.338149	0.338149	5XFAD versus WT
Arhgdib	Rho, GDP dissociation inhibitor (GDI) beta	8.09281	0.175266	8.80761	46.1745	7.69501	8.49062	8.15869e-12	1.95273e-11	0.470866	0.252867	0.252867	5XFAD versus WT
Arhgdig	Rho GDP dissociation inhibitor (GDI) gamma	10.1164	0.254698	9.62059	39.7194	9.54588	10.687	5.41512e-12	1.35896e-11	0.183633	0.0953112	0.0953112	5XFAD versus WT
Arhgef1	Rho guanine nucleotide exchange factor (GEF) 1	8.14435	0.170482	6.77127	47.7724	7.73845	8.55026	8.10877e-10	1.19892e-09	0.664918	0.617468	0.617468	5XFAD versus WT
Arhgef10	Rho guanine nucleotide exchange factor (GEF) 10	8.44906	0.130233	9.3807	64.8764	8.15626	8.74186	9.15415e-14	4.27584e-13	0.319942	0.15078	0.15078	5XFAD versus WT
Arhgef10l	Rho guanine nucleotide exchange factor (GEF) 10-like	8.18183	0.18432	3.16379	44.3894	7.61206	8.75161	1.57318e-05	1.64432e-05	0.916498	0.910194	0.910194	5XFAD versus WT
Arhgef11	Rho guanine nucleotide exchange factor (GEF) 11	8.94602	0.209078	6.51072	42.7879	8.444	9.44805	3.17442e-09	4.34335e-09	0.699945	0.482701	0.482701	5XFAD versus WT
Arhgef12	Rho guanine nucleotide exchange factor (GEF) 12	9.69586	0.181463	6.45006	53.4317	9.25924	10.1325	8.79161e-10	1.29406e-09	0.706913	0.613674	0.613674	5XFAD versus WT
Arhgef15	Rho guanine nucleotide exchange factor (GEF) 15	8.12064	0.165128	9.6213	49.1778	7.75074	8.49055	6.9895e-13	2.35878e-12	0.146472	0.0768246	0.0768246	5XFAD versus WT
Arhgef16	Rho guanine nucleotide exchange factor (GEF) 16	6.20706	0.230335	9.02326	26.948	5.68621	6.72791	6.20137e-10	9.35961e-10	0.430099	0.397168	0.397168	5XFAD versus WT
Arhgef17	Rho guanine nucleotide exchange factor (GEF) 17	10.1613	0.143645	5.25944	70.7387	9.79744	10.5251	4.87108e-09	6.49751e-09	0.784884	0.749515	0.749515	5XFAD versus WT
Arhgef18	rho/rac guanine nucleotide exchange factor (GEF) 18	8.89331	0.160843	9.54741	55.292	8.53262	9.25401	2.71968e-13	1.06507e-12	0.137005	0.0949651	0.0949651	5XFAD versus WT
Arhgef19	Rho guanine nucleotide exchange factor (GEF) 19	7.60182	0.113294	9.61833	67.0982	7.34802	7.85562	3.57292e-14	1.93614e-13	0.178753	0.133398	0.133398	5XFAD versus WT
Arhgef25	Rho guanine nucleotide exchange factor (GEF) 25	10.0163	0.176181	6.73826	56.8525	9.59642	10.4362	2.73171e-10	4.43161e-10	0.687261	0.605211	0.605211	5XFAD versus WT
Arhgef28	Rho guanine nucleotide exchange factor (GEF) 28	7.68697	0.172524	8.89875	44.5559	7.29602	8.07793	9.07769e-12	2.14193e-11	0.45365	0.325362	0.325362	5XFAD versus WT
Arhgef3	Rho guanine nucleotide exchange factor (GEF) 3	9.289	0.148553	5.831	62.5298	8.92294	9.65507	1.81313e-09	2.55885e-09	0.746643	0.584564	0.584564	5XFAD versus WT
Arhgef4	Rho guanine nucleotide exchange factor (GEF) 4	11.0186	0.153305	5.13973	71.8735	10.6277	11.4095	6.44576e-09	8.4765e-09	0.793034	0.620404	0.620404	5XFAD versus WT
Arhgef40	Rho guanine nucleotide exchange factor (GEF) 40	8.04459	0.18902	9.39255	42.5595	7.61971	8.46948	4.59631e-12	1.1807e-11	0.304282	0.132579	0.132579	5XFAD versus WT
Arhgef5	Rho guanine nucleotide exchange factor (GEF) 5	6.77217	0.153063	8.55478	44.2444	6.42315	7.12119	2.10527e-11	4.50168e-11	0.491572	0.349628	0.349628	5XFAD versus WT
Arhgef9	CDC42 guanine nucleotide exchange factor (GEF) 9	10.2147	0.217037	9.55597	47.0645	9.72807	10.7014	1.23547e-12	3.81201e-12	0.182626	0.136743	0.136743	5XFAD versus WT
Arid1b	AT rich interactive domain 1B (SWI-like)	8.78641	0.151363	6.82869	58.0484	8.42666	9.14616	1.86469e-10	3.13351e-10	0.678314	0.416699	0.416699	5XFAD versus WT
Arid3b	AT rich interactive domain 3B (BRIGHT-like)	7.24553	0.269309	9.65544	26.9041	6.64255	7.8485	2.09703e-10	3.48275e-10	0.149801	0.115936	0.115936	5XFAD versus WT
Arid5b	AT rich interactive domain 5B (MRF1-like)	8.90455	0.126363	7.13592	70.4681	8.6069	9.2022	2.0702e-11	4.43441e-11	0.635374	0.446875	0.446875	5XFAD versus WT
Arih2	ariadne RBR E3 ubiquitin protein ligase 2	8.95897	0.198811	9.53272	45.0626	8.51303	9.40491	1.96804e-12	5.66529e-12	0.230408	0.210025	0.210025	5XFAD versus WT
Arl1	ADP-ribosylation factor-like 1	10.8302	0.113801	9.04119	95.1681	10.573	11.0875	6.99595e-15	5.11307e-14	0.426327	0.313256	0.313256	5XFAD versus WT
Arl10	ADP-ribosylation factor-like 10	6.03341	0.18789	9.67667	32.1113	5.61286	6.45395	3.71339e-11	7.42183e-11	0.0796537	0.076593	0.076593	5XFAD versus WT
Arl13b	ADP-ribosylation factor-like 13B	7.25093	0.138903	9.11042	52.2015	6.93729	7.56457	1.33769e-12	4.08909e-12	0.404261	0.345091	0.345091	5XFAD versus WT
Arl14ep	ADP-ribosylation factor-like 14 effector protein	8.57241	0.187624	4.87614	45.6893	8.0864	9.05842	1.3115e-07	1.5384e-07	0.810347	0.627356	0.627356	5XFAD versus WT
Arl16	ADP-ribosylation factor-like 16	8.22052	0.310259	7.09415	26.4957	7.48885	8.9522	2.34118e-08	2.91062e-08	0.654552	0.618006	0.618006	5XFAD versus WT
Arl2	ADP-ribosylation factor-like 2	10.2548	0.168319	5.60765	60.9252	9.83589	10.6738	3.95937e-09	5.34369e-09	0.764448	0.736164	0.736164	5XFAD versus WT
Arl3	ADP-ribosylation factor-like 3	10.0431	0.263712	5.86333	38.0836	9.39416	10.692	3.00958e-08	3.70848e-08	0.739665	0.553868	0.553868	5XFAD versus WT
Arl4a	ADP-ribosylation factor-like 4A	8.61207	0.182194	9.48456	47.2686	8.2031	9.02103	1.39555e-12	4.23528e-12	0.279999	0.268655	0.268655	5XFAD versus WT
Arl4c	ADP-ribosylation factor-like 4C	8.69868	0.129356	9.48062	67.246	8.4083	8.98905	5.02632e-14	2.58478e-13	0.0624696	0.0262912	0.0262912	5XFAD versus WT
Arl5a	ADP-ribosylation factor-like 5A	9.64939	0.190562	9.37787	50.6366	9.22094	10.0778	9.36352e-13	3.01666e-12	0.26199	0.247154	0.247154	5XFAD versus WT
Arl5b	ADP-ribosylation factor-like 5B	8.19892	0.15679	5.8286	52.2925	7.81252	8.58532	5.16716e-09	6.87374e-09	0.746308	0.625146	0.625146	5XFAD versus WT
Arl5c	ADP-ribosylation factor-like 5C	6.57605	0.223468	9.14367	29.4272	6.07174	7.08037	2.26394e-10	3.73194e-10	0.402439	0.351032	0.351032	5XFAD versus WT
Arl6	ADP-ribosylation factor-like 6	8.48993	0.147348	9.31401	57.6183	8.15831	8.82155	3.28075e-13	1.24857e-12	0.303506	0.264244	0.264244	5XFAD versus WT
Arl6ip1	ADP-ribosylation factor-like 6 interacting protein 1	11.4621	0.140332	4.33205	81.6785	11.084	11.8403	4.50794e-08	5.47532e-08	0.839778	0.773278	0.773278	5XFAD versus WT
Arl6ip4	ADP-ribosylation factor-like 6 interacting protein 4	9.01368	0.239373	9.11257	37.6554	8.4732	9.55416	2.57783e-11	5.38837e-11	0.405405	0.390947	0.390947	5XFAD versus WT
Arl6ip5	ADP-ribosylation factor-like 6 interacting protein 5	9.07521	0.53884	6.57373	16.8421	7.78411	10.3663	1.18501e-06	1.31236e-06	0.684317	0.568929	0.568929	5XFAD versus WT
Arl8a	ADP-ribosylation factor-like 8A	10.6295	0.125206	9.48504	84.8961	10.3485	10.9106	5.46481e-15	4.17485e-14	0.283756	0.228189	0.228189	5XFAD versus WT
Arl9	ADP-ribosylation factor-like 9	5.93235	0.0766675	9.22356	77.3776	5.75955	6.10514	2.72319e-14	1.54326e-13	0.344811	0.316329	0.316329	5XFAD versus WT
Armc6	armadillo repeat containing 6	8.48311	0.214939	9.66488	39.4675	8.00194	8.96429	5.24438e-12	1.3235e-11	0.0113003	0.0105711	0.0105711	5XFAD versus WT
Armc7	armadillo repeat containing 7	7.35874	0.228877	9.68101	32.1516	6.84648	7.87099	3.63901e-11	7.29151e-11	0.0662418	0.0632732	0.0632732	5XFAD versus WT
Armc8	armadillo repeat containing 8	9.20636	0.117865	9.62899	78.1095	8.94236	9.47035	8.06297e-15	5.77718e-14	0.165928	0.13546	0.13546	5XFAD versus WT
Armcx1	armadillo repeat containing, X-linked 1	9.70879	0.163013	3.35892	59.5582	9.22	10.1976	3.37466e-06	3.64406e-06	0.903894	0.825602	0.825602	5XFAD versus WT
Armcx2	armadillo repeat containing, X-linked 2	9.69049	0.138794	7.17217	69.8193	9.36389	10.0171	1.99577e-11	4.2968e-11	0.637627	0.488429	0.488429	5XFAD versus WT
Armcx4	armadillo repeat containing, X-linked 4	8.46654	0.180481	8.48245	46.9109	8.05444	8.87865	1.5138e-11	3.35822e-11	0.49844	0.417994	0.417994	5XFAD versus WT
Armcx5	armadillo repeat containing, X-linked 5	7.72513	0.132278	9.50287	58.4007	7.42829	8.02196	1.80526e-13	7.56808e-13	0.265143	0.0968641	0.0968641	5XFAD versus WT
Armh1	armadillo-like helical domain containing 1	5.97763	0.08218	4.78113	72.7383	5.76344	6.19182	1.8279e-08	2.29362e-08	0.81607	0.60384	0.60384	5XFAD versus WT
Armh4	armadillo-like helical domain containing 4	8.52698	0.142858	9.6191	59.6884	8.20695	8.847	1.0963e-13	4.98114e-13	0.000117501	8.27263e-05	8.27263e-05	5XFAD versus WT
Arnt	aryl hydrocarbon receptor nuclear translocator	8.11407	0.247273	8.06375	32.8141	7.54464	8.6835	7.13471e-10	1.06669e-09	0.56827	0.536352	0.536352	5XFAD versus WT
Arnt2	aryl hydrocarbon receptor nuclear translocator 2	10.2702	0.234317	6.00074	43.8305	9.69688	10.8436	9.4253e-09	1.21532e-08	0.735407	0.642506	0.642506	5XFAD versus WT
Arpc1a	actin related protein 2/3 complex, subunit 1A	11.2139	0.0705112	9.65905	159.038	11.0561	11.3718	7.76047e-18	1.26439e-15	0.109058	0.0856818	0.0856818	5XFAD versus WT
Arpc1b	actin related protein 2/3 complex, subunit 1B	8.61037	0.211818	7.62078	40.6499	8.11766	9.10309	3.45448e-10	5.48418e-10	0.60771	0.166143	0.166143	5XFAD versus WT
Arpc2	actin related protein 2/3 complex, subunit 2	10.6999	0.230462	5.198	46.4279	10.1142	11.2856	5.21745e-08	6.3025e-08	0.778204	0.681493	0.681493	5XFAD versus WT
Arpc3	actin related protein 2/3 complex, subunit 3	10.2444	0.278871	6.93921	36.7353	9.58383	10.905	3.29153e-09	4.49675e-09	0.65688	0.511372	0.511372	5XFAD versus WT
Arpc4	actin related protein 2/3 complex, subunit 4	10.6285	0.168236	9.47236	63.1763	10.2508	11.0062	9.2684e-14	4.31726e-13	0.293397	0.243375	0.243375	5XFAD versus WT
Arpc5l	actin related protein 2/3 complex, subunit 5-like	10.4422	0.211829	4.16666	49.2955	9.86327	11.0212	6.35025e-07	7.15065e-07	0.850032	0.800149	0.800149	5XFAD versus WT
Arpp19	cAMP-regulated phosphoprotein 19	12.1951	0.137402	7.23377	88.7549	11.8723	12.5179	2.96118e-12	8.08025e-12	0.635168	0.137513	0.137513	5XFAD versus WT
Arpp21	cyclic AMP-regulated phosphoprotein, 21	11.573	0.231632	9.67803	49.9626	11.0545	12.0914	5.26159e-13	1.85544e-12	0.036835	0.012336	0.012336	5XFAD versus WT
Arr3	arrestin 3, retinal	6.37513	0.265309	9.50755	24.0291	5.77981	6.97045	7.81266e-10	1.15881e-09	0.274369	0.24412	0.24412	5XFAD versus WT
Arrb1	arrestin, beta 1	10.3233	0.278829	6.12931	37.0238	9.6445	11.0021	1.92677e-08	2.41275e-08	0.722454	0.627624	0.627624	5XFAD versus WT
Arrdc2	arrestin domain containing 2	8.40872	0.201066	7.66747	41.8207	7.94153	8.8759	2.50331e-10	4.09069e-10	0.604245	0.34682	0.34682	5XFAD versus WT
Arrdc3	arrestin domain containing 3	9.35869	0.183983	8.30701	50.8671	8.93714	9.78024	1.16812e-11	2.68041e-11	0.507963	0.337813	0.337813	5XFAD versus WT
Arsa	arylsulfatase A	8.32985	0.18665	9.58622	44.6283	7.91152	8.74818	1.91555e-12	5.54169e-12	0.17925	0.167761	0.167761	5XFAD versus WT
Arsg	arylsulfatase G	8.22714	0.17355	5.72676	47.4049	7.79752	8.65676	1.18716e-08	1.51598e-08	0.743608	0.531383	0.531383	5XFAD versus WT
Arsi	arylsulfatase i	6.20982	0.19793	9.67419	31.3738	5.76678	6.65286	4.66216e-11	9.06577e-11	0.0997451	0.094417	0.094417	5XFAD versus WT
Arsj	arylsulfatase J	6.41095	0.290231	9.6206	22.0891	5.7608	7.0611	1.44371e-09	2.06513e-09	0.191624	0.124758	0.124758	5XFAD versus WT
Art1	ADP-ribosyltransferase 1	6.02355	0.0976889	9.64498	61.6605	5.8048	6.24231	7.51449e-14	3.64492e-13	0.0659435	0.0501872	0.0501872	5XFAD versus WT
Art5	ADP-ribosyltransferase 5	5.85981	0.0745223	9.59994	78.6316	5.69282	6.02679	8.1999e-15	5.84736e-14	0.126996	0.113053	0.113053	5XFAD versus WT
Artn	artemin	6.23655	0.248938	9.41172	25.0526	5.67714	6.79595	6.19678e-10	9.35686e-10	0.287807	0.275166	0.275166	5XFAD versus WT
Arv1	ARV1 homolog, fatty acid homeostasis modulator	7.24702	0.168176	9.36274	43.0918	6.86881	7.62523	4.36943e-12	1.13037e-11	0.327039	0.284838	0.284838	5XFAD versus WT
Arx	aristaless related homeobox	7.8304	0.219138	8.42489	35.7327	7.32947	8.33134	1.69785e-10	2.88185e-10	0.524959	0.385078	0.385078	5XFAD versus WT
Arxes1	adipocyte-related X-chromosome expressed sequence 1	8.71673	0.252951	8.33012	34.4601	8.13743	9.29604	2.79076e-10	4.52057e-10	0.53975	0.421399	0.421399	5XFAD versus WT
Arxes2	adipocyte-related X-chromosome expressed sequence 2	9.79048	0.175287	5.76528	55.854	9.3573	10.2237	4.1849e-09	5.62445e-09	0.754419	0.679698	0.679698	5XFAD versus WT
Asah2	N-acylsphingosine amidohydrolase 2	8.04744	0.194752	8.28402	41.3216	7.60101	8.49387	6.86758e-11	1.27343e-10	0.510103	0.433318	0.433318	5XFAD versus WT
Asap1	ArfGAP with SH3 domain, ankyrin repeat and PH domain1	9.792	0.20056	4.4371	48.8234	9.25614	10.3279	3.13047e-07	3.58485e-07	0.835977	0.779663	0.779663	5XFAD versus WT
Asap2	ArfGAP with SH3 domain, ankyrin repeat and PH domain 2	8.34868	0.257508	4.69128	32.4211	7.67342	9.02395	1.06255e-06	1.17955e-06	0.821706	0.782896	0.782896	5XFAD versus WT
Asb11	ankyrin repeat and SOCS box-containing 11	7.03664	0.177999	9.50554	39.5319	6.63722	7.43606	7.21717e-12	1.75382e-11	0.256506	0.157239	0.157239	5XFAD versus WT
Asb12	ankyrin repeat and SOCS box-containing 12	5.78896	0.0606362	9.68093	95.4703	5.65324	5.92467	1.00249e-15	1.09398e-14	0.0718312	0.055998	0.055998	5XFAD versus WT
Asb16	ankyrin repeat and SOCS box-containing 16	6.9835	0.185523	9.64402	37.6423	6.56805	7.39895	8.62665e-12	2.04875e-11	0.0551297	0.0417684	0.0417684	5XFAD versus WT
Asb17os	ankyrin repeat and SOCS box-containing 17, opposite strand	5.98279	0.113182	8.54751	52.8599	5.72467	6.2409	4.70146e-12	1.20381e-11	0.476623	0.451748	0.451748	5XFAD versus WT
Asb18	ankyrin repeat and SOCS box-containing 18	6.23786	0.247656	9.39778	25.1876	5.68122	6.79451	6.03401e-10	9.14074e-10	0.322612	0.260971	0.260971	5XFAD versus WT
Asb4	ankyrin repeat and SOCS box-containing 4	6.13589	0.3131	9.06248	19.5972	5.42835	6.84343	9.92273e-09	1.27727e-08	0.395144	0.280863	0.280863	5XFAD versus WT
Asb5	ankyrin repeat and SOCs box-containing 5	6.15971	0.246087	9.57521	25.0306	5.60807	6.71134	4.76357e-10	7.37996e-10	0.232703	0.211912	0.211912	5XFAD versus WT
Asb6	ankyrin repeat and SOCS box-containing 6	8.65472	0.167104	9.54112	51.7924	8.27995	9.0295	5.14381e-13	1.82104e-12	0.184159	0.169746	0.169746	5XFAD versus WT
Ascc1	activating signal cointegrator 1 complex subunit 1	8.33784	0.220239	9.36989	37.8582	7.84261	8.83307	1.43799e-11	3.21222e-11	0.333182	0.279084	0.279084	5XFAD versus WT
Ascc2	activating signal cointegrator 1 complex subunit 2	8.33676	0.134004	7.52677	62.2129	8.02433	8.64919	1.75107e-11	3.82054e-11	0.614251	0.343009	0.343009	5XFAD versus WT
Ascl1	achaete-scute family bHLH transcription factor 1	6.90633	0.282042	8.53199	24.4868	6.26293	7.54973	3.32288e-09	4.53729e-09	0.513591	0.362643	0.362643	5XFAD versus WT
Ascl2	achaete-scute family bHLH transcription factor 2	6.14538	0.220304	9.43876	27.895	5.65053	6.64024	2.17498e-10	3.60113e-10	0.307137	0.282731	0.282731	5XFAD versus WT
Ascl3	achaete-scute family bHLH transcription factor 3	5.82862	0.0913094	3.34504	63.8337	5.55427	6.10296	2.79477e-06	3.03171e-06	0.904206	0.69209	0.69209	5XFAD versus WT
Asf1a	anti-silencing function 1A histone chaperone	7.90918	0.15239	7.50011	51.9008	7.55364	8.26471	7.30257e-11	1.34669e-10	0.600561	0.476388	0.476388	5XFAD versus WT
Asf1b	anti-silencing function 1B histone chaperone	6.37133	0.232858	9.67101	27.3615	5.85009	6.89258	1.73787e-10	2.94421e-10	0.0142267	0.0125843	0.0125843	5XFAD versus WT
Asgr1	asialoglycoprotein receptor 1	6.2403	0.321397	9.54278	19.4162	5.5195	6.96109	5.43473e-09	7.20945e-09	0.247961	0.228382	0.228382	5XFAD versus WT
Asgr2	asialoglycoprotein receptor 2	6.18875	0.08881	4.92767	69.6853	5.95945	6.41806	1.43535e-08	1.8183e-08	0.805833	0.598885	0.598885	5XFAD versus WT
Ash1l	ASH1 like histone lysine methyltransferase	9.38724	0.176831	3.57376	53.0859	8.8723	9.90218	2.61978e-06	2.84577e-06	0.888955	0.865132	0.865132	5XFAD versus WT
Ash2l	ASH2 like histone lysine methyltransferase complex subunit	8.42212	0.136571	7.4693	61.6686	8.10325	8.74099	2.18187e-11	4.64779e-11	0.625647	0.54712	0.54712	5XFAD versus WT
Asic1	acid-sensing (proton-gated) ion channel 1	8.63577	0.140653	8.62398	61.3978	8.31546	8.95607	1.075e-12	3.39607e-12	0.491907	0.269388	0.269388	5XFAD versus WT
Asic2	acid-sensing (proton-gated) ion channel 2	9.22552	0.110443	5.63513	83.5323	8.95098	9.50007	6.1985e-10	9.35792e-10	0.755925	0.352612	0.352612	5XFAD versus WT
Asl	adenylosuccinate lyase	7.44222	0.225658	7.66515	32.9801	6.91787	7.96658	1.5397e-09	2.19407e-09	0.595429	0.477479	0.477479	5XFAD versus WT
Asna1	guided entry of tail-anchored proteins factor 3, ATPase	9.20475	0.548753	8.04407	16.774	7.94053	10.469	1.52124e-07	1.77732e-07	0.562424	0.490184	0.490184	5XFAD versus WT
Asnsd1	asparagine synthetase domain containing 1	8.12216	0.211031	7.86231	38.4879	7.63403	8.61028	3.07965e-10	4.94436e-10	0.590323	0.520993	0.520993	5XFAD versus WT
Aspg	asparaginase	7.57336	0.145595	9.53309	52.0165	7.24679	7.89993	5.03199e-13	1.78802e-12	0.252881	0.072988	0.072988	5XFAD versus WT
Asph	aspartate-beta-hydroxylase	9.37557	0.153936	9.67784	60.9056	9.03103	9.72012	7.78611e-14	3.74705e-13	0.0821644	0.0629717	0.0629717	5XFAD versus WT
Asphd1	aspartate beta-hydroxylase domain containing 1	8.41455	0.184798	9.38839	45.5337	7.99913	8.82997	2.46688e-12	6.89735e-12	0.246283	0.226053	0.226053	5XFAD versus WT
Asphd2	aspartate beta-hydroxylase domain containing 2	10.0103	0.151805	9.53336	65.9418	9.66981	10.3508	5.27041e-14	2.68371e-13	0.117367	0.0976193	0.0976193	5XFAD versus WT
Aspscr1	alveolar soft part sarcoma chromosome region, candidate 1 (human)	8.11365	0.406161	9.52295	19.9764	7.20248	9.02482	4.28802e-09	5.75674e-09	0.166711	0.156959	0.156959	5XFAD versus WT
Asrgl1	asparaginase like 1	9.95503	0.143212	9.58334	69.5127	9.63405	10.276	2.79309e-14	1.57955e-13	0.135331	0.12121	0.12121	5XFAD versus WT
Ass1	argininosuccinate synthetase 1	7.68827	0.561714	7.95434	13.6872	6.39166	8.98488	8.25325e-07	9.23343e-07	0.559477	0.47471	0.47471	5XFAD versus WT
Aste1	asteroid homolog 1	7.10189	0.176472	6.75928	40.2437	6.68157	7.52221	2.65299e-09	3.67084e-09	0.683206	0.542961	0.542961	5XFAD versus WT
Astn1	astrotactin 1	10.5339	0.158445	6.42104	66.4831	10.1523	10.9155	2.33689e-10	3.84422e-10	0.707852	0.568314	0.568314	5XFAD versus WT
Asxl2	ASXL transcriptional regulator 2	7.62064	0.134936	9.49631	56.4761	7.31781	7.92347	2.52051e-13	1.00308e-12	0.02817	0.0254294	0.0254294	5XFAD versus WT
Atad1	ATPase family, AAA domain containing 1	9.63467	0.0780174	9.45402	123.494	9.45947	9.80988	1.73299e-16	3.38228e-15	0.272305	0.12	0.12	5XFAD versus WT
Atad2	ATPase family, AAA domain containing 2	7.50839	0.26691	9.03732	28.1309	6.90498	8.11181	4.1205e-10	6.45199e-10	0.414068	0.403879	0.403879	5XFAD versus WT
Atad2b	ATPase family, AAA domain containing 2B	7.53942	0.164881	9.54915	45.7263	7.16968	7.90916	1.6509e-12	4.8754e-12	0.240691	0.188693	0.188693	5XFAD versus WT
Atat1	alpha tubulin acetyltransferase 1	8.75066	0.15036	9.1099	58.1981	8.41114	9.09017	4.98711e-13	1.77534e-12	0.410125	0.398068	0.398068	5XFAD versus WT
Atcay	ataxia, cerebellar, Cayman type	9.78217	0.21839	9.6561	44.7923	9.29321	10.2711	1.58344e-12	4.71124e-12	0.00791748	0.00559774	0.00559774	5XFAD versus WT
Ate1	arginyltransferase 1	9.03582	0.206462	4.11799	43.765	8.46901	9.60264	1.18676e-06	1.31398e-06	0.856802	0.743413	0.743413	5XFAD versus WT
Atf2	activating transcription factor 2	9.76606	0.118273	4.94864	82.5723	9.46107	10.071	5.81956e-09	7.69953e-09	0.805904	0.564677	0.564677	5XFAD versus WT
Atf4	activating transcription factor 4	11.1466	0.167955	4.57677	66.367	10.7026	11.5907	5.25054e-08	6.34133e-08	0.828474	0.698701	0.698701	5XFAD versus WT
Atf5	activating transcription factor 5	7.89761	0.173779	6.33943	45.4464	7.47785	8.31737	3.27203e-09	4.47168e-09	0.714743	0.536974	0.536974	5XFAD versus WT
Atf6	activating transcription factor 6	8.77452	0.161638	8.95668	54.2851	8.4086	9.14044	1.36603e-12	4.16442e-12	0.433363	0.299787	0.299787	5XFAD versus WT
Atf6b	activating transcription factor 6 beta	8.79366	0.295404	9.5481	29.7682	8.13121	9.45611	9.70438e-11	1.74063e-10	0.03253	0.0305438	0.0305438	5XFAD versus WT
Atf7	activating transcription factor 5	7.68223	0.0887384	9.6008	86.5716	7.48339	7.88107	3.25218e-15	2.82322e-14	0.211008	0.186837	0.186837	5XFAD versus WT
Atg101	autophagy related 101	9.25214	0.180639	8.23963	51.219	8.83769	9.66659	1.30038e-11	2.94429e-11	0.549575	0.384173	0.384173	5XFAD versus WT
Atg12	autophagy related 12	9.64013	0.0758383	9.59505	127.114	9.47018	9.81008	8.31828e-17	2.71885e-15	0.213615	0.111732	0.111732	5XFAD versus WT
Atg14	autophagy related 14	7.8976	0.15546	9.01304	50.8015	7.546	8.2492	2.1592e-12	6.14527e-12	0.404	0.35457	0.35457	5XFAD versus WT
Atg16l2	autophagy related 16-like 2 (S. cerevisiae)	8.05681	0.0668724	8.8916	120.48	7.90525	8.20837	1.35052e-15	1.37176e-14	0.448163	0.138554	0.138554	5XFAD versus WT
Atg2a	autophagy related 2A	8.76918	0.156421	8.95376	56.0614	8.41505	9.1233	1.03205e-12	3.2819e-12	0.396198	0.274831	0.274831	5XFAD versus WT
Atg2b	autophagy related 2B	8.01218	0.210889	9.57147	37.9923	7.53942	8.48493	9.16803e-12	2.15909e-11	0.21165	0.185669	0.185669	5XFAD versus WT
Atg3	autophagy related 3	9.35068	0.138393	6.6657	67.566	9.02008	9.68129	1.05015e-10	1.86895e-10	0.677146	0.63347	0.63347	5XFAD versus WT
Atg4b	autophagy related 4B, cysteine peptidase	8.89065	0.230658	9.5779	38.5448	8.37362	9.40767	7.8853e-12	1.89537e-11	0.166457	0.150124	0.150124	5XFAD versus WT
Atg4c	autophagy related 4C, cysteine peptidase	8.42291	0.109676	9.62773	76.7982	8.17725	8.66857	9.5216e-15	6.52447e-14	0.114679	0.100659	0.100659	5XFAD versus WT
Atg9a	autophagy related 9A	9.70747	0.0846251	9.63025	114.711	9.51792	9.89701	1.99193e-16	3.38228e-15	0.18043	0.0569439	0.0569439	5XFAD versus WT
Atg9b	autophagy related 9B	6.8656	0.178068	5.42304	38.556	6.41839	7.3128	7.95549e-08	9.48517e-08	0.768476	0.678453	0.678453	5XFAD versus WT
Atic	5-aminoimidazole-4-carboxamide ribonucleotide formyltransferase/IMP cyclohydrolase	8.01707	0.276032	9.37792	29.044	7.39646	8.63769	1.66544e-10	2.8336e-10	0.0201447	0.0193484	0.0193484	5XFAD versus WT
Atl1	atlastin GTPase 1	10.0373	0.0880553	9.57892	113.989	9.83993	10.2347	2.48905e-16	3.86648e-15	0.189374	0.0781046	0.0781046	5XFAD versus WT
Atl3	atlastin GTPase 3	8.34452	0.144567	6.42352	57.7209	7.99635	8.69268	5.74469e-10	8.75057e-10	0.69625	0.54238	0.54238	5XFAD versus WT
Atm	ataxia telangiectasia mutated	6.16676	0.2441	9.67705	25.2632	5.6204	6.71312	3.68588e-10	5.82346e-10	0.0738847	0.067813	0.067813	5XFAD versus WT
Atmin	ATM interactor	9.23166	0.170154	8.71226	54.2546	8.8448	9.61852	2.5052e-12	6.99434e-12	0.460677	0.335665	0.335665	5XFAD versus WT
Atn1	atrophin 1	9.78117	0.193881	9.58097	50.4494	9.3466	10.2157	6.01447e-13	2.07486e-12	0.0695914	0.0673256	0.0673256	5XFAD versus WT
Atoh7	atonal bHLH transcription factor 7	6.66973	0.134256	9.63726	49.6792	6.36905	6.9704	6.11077e-13	2.10217e-12	0.0354282	0.0307768	0.0307768	5XFAD versus WT
Atox1	antioxidant 1 copper chaperone	10.8851	0.206185	3.9736	52.7929	10.3112	11.4591	8.31567e-07	9.30095e-07	0.864191	0.842805	0.842805	5XFAD versus WT
Atp10b	ATPase, class V, type 10B	6.37192	0.140537	9.37202	45.3398	6.05591	6.68792	2.66364e-12	7.37115e-12	0.0350489	0.0236153	0.0236153	5XFAD versus WT
Atp11a	ATPase, class VI, type 11A	9.04232	0.187929	6.94534	48.1157	8.59723	9.48741	5.01622e-10	7.73079e-10	0.655553	0.416551	0.416551	5XFAD versus WT
Atp12a	ATPase, H+/K+ transporting, nongastric, alpha polypeptide	6.14381	0.0646039	9.66862	95.0997	5.99919	6.28843	1.07968e-15	1.16597e-14	0.0483546	0.0227906	0.0227906	5XFAD versus WT
Atp13a1	ATPase type 13A1	8.81136	0.257903	9.15166	34.1654	8.22941	9.39331	5.75469e-11	1.08982e-10	0.400587	0.294191	0.294191	5XFAD versus WT
Atp13a2	ATPase type 13A2	10.2314	0.21564	8.73995	47.4466	9.74134	10.7214	7.52563e-12	1.8196e-11	0.461984	0.368127	0.368127	5XFAD versus WT
Atp13a3	ATPase type 13A3	8.66955	0.187236	7.46778	46.3027	8.23237	9.10673	1.85275e-10	3.11655e-10	0.629071	0.514335	0.514335	5XFAD versus WT
Atp13a5	ATPase type 13A5	7.06178	0.214247	8.34623	32.9609	6.57127	7.55229	3.90487e-10	6.13785e-10	0.538127	0.359324	0.359324	5XFAD versus WT
Atp1a3	ATPase, Na+/K+ transporting, alpha 3 polypeptide	12.5959	0.292281	3.61145	43.0953	11.7488	13.4431	4.97156e-06	5.32205e-06	0.887817	0.634551	0.634551	5XFAD versus WT
Atp1a4	ATPase, Na+/K+ transporting, alpha 4 polypeptide	5.98428	0.0772428	9.63371	77.4736	5.81128	6.15728	8.60902e-15	6.07174e-14	0.178209	0.152158	0.152158	5XFAD versus WT
Atp1b2	ATPase, Na+/K+ transporting, beta 2 polypeptide	10.957	0.156145	9.1056	70.1721	10.6044	11.3096	9.20795e-14	4.29606e-13	0.35879	0.227712	0.227712	5XFAD versus WT
Atp1b3	ATPase, Na+/K+ transporting, beta 3 polypeptide	10.3589	0.124755	9.43489	83.0346	10.0787	10.6392	7.77666e-15	5.59878e-14	0.143563	0.0552502	0.0552502	5XFAD versus WT
Atp2a2	ATPase, Ca++ transporting, cardiac muscle, slow twitch 2	12.5773	0.119703	5.36755	105.071	12.2758	12.8788	4.21297e-10	6.58304e-10	0.769838	0.240948	0.240948	5XFAD versus WT
Atp2a3	ATPase, Ca++ transporting, ubiquitous	7.20132	0.160952	9.44528	44.7421	6.83982	7.56281	2.55949e-12	7.12384e-12	0.180235	0.160487	0.160487	5XFAD versus WT
Atp2b1	ATPase, Ca++ transporting, plasma membrane 1	11.8113	0.178364	5.09385	66.2199	11.3553	12.2672	1.1248e-08	1.43962e-08	0.795536	0.513057	0.513057	5XFAD versus WT
Atp2b2	ATPase, Ca++ transporting, plasma membrane 2	11.8798	0.206583	5.48855	57.5065	11.3627	12.397	7.61724e-09	9.93096e-09	0.769944	0.354149	0.354149	5XFAD versus WT
Atp2b3	ATPase, Ca++ transporting, plasma membrane 3	7.33485	0.193764	8.48288	37.8546	6.89242	7.77728	9.25607e-11	1.66753e-10	0.479515	0.469297	0.469297	5XFAD versus WT
Atp2b4	ATPase, Ca++ transporting, plasma membrane 4	9.50041	0.269091	6.3825	35.3055	8.85142	10.1494	1.46585e-08	1.85537e-08	0.713158	0.708172	0.708172	5XFAD versus WT
Atp2c1	ATPase, Ca++-sequestering	10.3359	0.116559	6.77602	88.6756	10.0585	10.6134	1.21999e-11	2.78516e-11	0.671811	0.556916	0.556916	5XFAD versus WT
Atp4a	ATPase, H+/K+ exchanging, gastric, alpha polypeptide	6.37074	0.233833	9.50194	27.2448	5.84601	6.89548	2.42794e-10	3.9809e-10	0.271123	0.227103	0.227103	5XFAD versus WT
Atp5a1	ATP synthase, H+ transporting, mitochondrial F1 complex, alpha subunit 1	12.9862	0.0844156	6.99389	153.837	12.7866	13.1859	1.32306e-13	5.85767e-13	0.648112	0.500004	0.500004	5XFAD versus WT
Atp5b	ATP synthase, H+ transporting mitochondrial F1 complex, beta subunit	13.6712	0.0880907	8.55798	155.194	13.4703	13.872	4.59876e-16	5.79092e-15	0.493583	0.308178	0.308178	5XFAD versus WT
Atp5c1	ATP synthase, H+ transporting, mitochondrial F1 complex, gamma polypeptide 1	11.5923	0.131213	2.89171	88.3472	11.1657	12.0188	4.71241e-06	5.05144e-06	0.933894	0.714645	0.714645	5XFAD versus WT
Atp5d	ATP synthase, H+ transporting, mitochondrial F1 complex, delta subunit	12.4668	0.204193	3.83191	61.0539	11.8899	13.0436	7.18778e-07	8.07287e-07	0.872973	0.512672	0.512672	5XFAD versus WT
Atp5e	ATP synthase, H+ transporting, mitochondrial F1 complex, epsilon subunit	12.7848	0.206441	3.56515	61.9298	12.183	13.3867	1.55223e-06	1.70659e-06	0.890942	0.684737	0.684737	5XFAD versus WT
Atp5f1	ATP synthase peripheral stalk-membrane subunit b	12.0993	0.0999539	4.66414	121.049	11.8367	12.3619	2.44663e-09	3.40099e-09	0.81926	0.573814	0.573814	5XFAD versus WT
Atp5g1	ATP synthase, H+ transporting, mitochondrial F0 complex, subunit C1 (subunit 9)	12.0853	0.179336	3.44407	67.389	11.554	12.6166	1.6939e-06	1.85766e-06	0.897029	0.758742	0.758742	5XFAD versus WT
Atp5g2	ATP synthase, H+ transporting, mitochondrial F0 complex, subunit C2 (subunit 9)	10.885	0.236517	2.47138	46.0223	10.0325	11.7376	0.000109096	0.000110207	0.963313	0.768495	0.768495	5XFAD versus WT
Atp5g3	ATP synthase, H+ transporting, mitochondrial F0 complex, subunit C3 (subunit 9)	12.5878	0.119571	9.19414	105.274	12.3181	12.8574	1.74869e-15	1.67534e-14	0.341548	0.297477	0.297477	5XFAD versus WT
Atp5h	ATP synthase, H+ transporting, mitochondrial F0 complex, subunit D	12.2192	0.242297	2.50585	50.4308	11.3545	13.0839	7.814e-05	7.92495e-05	0.961349	0.800834	0.800834	5XFAD versus WT
Atp5j	ATP synthase, H+ transporting, mitochondrial F0 complex, subunit F	12.6577	0.148307	7.38992	85.3476	12.3107	13.0046	2.45333e-12	6.86683e-12	0.622522	0.484331	0.484331	5XFAD versus WT
Atp5j2	ATP synthase, H+ transporting, mitochondrial F0 complex, subunit F2	12.5029	0.228969	3.00208	54.6052	11.7745	13.2313	1.34418e-05	1.40867e-05	0.926654	0.776387	0.776387	5XFAD versus WT
Atp5k	ATP synthase, H+ transporting, mitochondrial F1F0 complex, subunit E	12.2554	0.165176	8.3532	74.1962	11.8773	12.6335	4.48847e-13	1.62614e-12	0.526512	0.265256	0.265256	5XFAD versus WT
Atp5l	ATP synthase, H+ transporting, mitochondrial F0 complex, subunit G	12.4123	0.163715	3.50637	75.8164	11.9313	12.8932	9.17589e-07	1.02343e-06	0.892948	0.61928	0.61928	5XFAD versus WT
Atp5md	ATP synthase membrane subunit DAPIT	12.8627	0.221615	7.51513	58.0408	12.3459	13.3796	3.04094e-11	6.23287e-11	0.600755	0.334617	0.334617	5XFAD versus WT
Atp5mpl	ATP synthase membrane subunit 6.8PL	11.9879	0.135685	7.04725	88.3513	11.6675	12.3083	5.42004e-12	1.35919e-11	0.650928	0.269436	0.269436	5XFAD versus WT
Atp5o	ATP synthase, H+ transporting, mitochondrial F1 complex, O subunit	11.9949	0.194879	2.85436	61.5503	11.3564	12.6333	1.51164e-05	1.58134e-05	0.937461	0.764801	0.764801	5XFAD versus WT
Atp6ap1	ATPase, H+ transporting, lysosomal accessory protein 1	11.4908	0.124461	2.33336	92.3244	11.0223	11.9593	3.28133e-05	3.38282e-05	0.97413	0.85163	0.85163	5XFAD versus WT
Atp6ap1l	ATPase, H+ transporting, lysosomal accessory protein 1-like	7.87294	0.16464	9.65929	47.819	7.50433	8.24154	8.38202e-13	2.74566e-12	0.0723487	0.0200904	0.0200904	5XFAD versus WT
Atp6ap2	ATPase, H+ transporting, lysosomal accessory protein 2	11.9043	0.118913	5.1249	100.109	11.6008	12.2077	1.23556e-09	1.78173e-09	0.784534	0.539309	0.539309	5XFAD versus WT
Atp6v0a1	ATPase, H+ transporting, lysosomal V0 subunit A1	11.4249	0.136461	9.19212	83.7225	11.1172	11.7326	1.44205e-14	9.18653e-14	0.319053	0.183322	0.183322	5XFAD versus WT
Atp6v0a2	ATPase, H+ transporting, lysosomal V0 subunit A2	9.11063	0.157543	8.07944	57.8296	8.74795	9.4733	7.2346e-12	1.75774e-11	0.568505	0.346903	0.346903	5XFAD versus WT
Atp6v0b	ATPase, H+ transporting, lysosomal V0 subunit B	11.9093	0.191668	4.64892	62.1348	11.4052	12.4134	5.73066e-08	6.90452e-08	0.822236	0.661654	0.661654	5XFAD versus WT
Atp6v0c	ATPase, H+ transporting, lysosomal V0 subunit C	13.4501	0.230181	3.23083	58.4327	12.7463	14.1539	5.35326e-06	5.72023e-06	0.911892	0.77629	0.77629	5XFAD versus WT
Atp6v0d1	ATPase, H+ transporting, lysosomal V0 subunit D1	11.7672	0.122573	2.89052	96.0011	11.3686	12.1658	3.72232e-06	4.00986e-06	0.934987	0.719174	0.719174	5XFAD versus WT
Atp6v0d2	ATPase, H+ transporting, lysosomal V0 subunit D2	6.59943	0.257086	9.30512	25.6701	6.02076	7.17811	5.91903e-10	8.98571e-10	0.357787	0.228209	0.228209	5XFAD versus WT
Atp6v0e	ATPase, H+ transporting, lysosomal V0 subunit E	9.65734	0.130042	7.77326	74.2631	9.35593	9.95874	2.29098e-12	6.48071e-12	0.588923	0.472515	0.472515	5XFAD versus WT
Atp6v0e2	ATPase, H+ transporting, lysosomal V0 subunit E2	11.5067	0.103642	4.91411	111.023	11.2389	11.7745	1.51862e-09	2.16585e-09	0.807682	0.65432	0.65432	5XFAD versus WT
Atp6v1a	ATPase, H+ transporting, lysosomal V1 subunit A	11.5275	0.0820107	4.15371	140.561	11.3031	11.7519	8.5006e-09	1.10177e-08	0.854482	0.483188	0.483188	5XFAD versus WT
Atp6v1b2	ATPase, H+ transporting, lysosomal V1 subunit B2	12.2276	0.103477	4.88486	118.168	11.9597	12.4955	1.24087e-09	1.78882e-09	0.809816	0.771788	0.771788	5XFAD versus WT
Atp6v1c2	ATPase, H+ transporting, lysosomal V1 subunit C2	6.30111	0.298383	9.19259	21.1175	5.62827	6.97395	4.1946e-09	5.63637e-09	0.376297	0.373765	0.373765	5XFAD versus WT
Atp6v1d	ATPase, H+ transporting, lysosomal V1 subunit D	11.433	0.158724	4.44314	72.0304	11.0091	11.8569	5.48078e-08	6.61054e-08	0.836263	0.675701	0.675701	5XFAD versus WT
Atp6v1e1	ATPase, H+ transporting, lysosomal V1 subunit E1	12.0281	0.112663	4.66373	106.762	11.7321	12.3241	4.40071e-09	5.90157e-09	0.817625	0.582042	0.582042	5XFAD versus WT
Atp6v1e2	ATPase, H+ transporting, lysosomal V1 subunit E2	5.85184	0.113957	4.71641	51.3512	5.55352	6.15015	1.15233e-07	1.35688e-07	0.819132	0.621702	0.621702	5XFAD versus WT
Atp6v1f	ATPase, H+ transporting, lysosomal V1 subunit F	11.0927	0.253519	2.78162	43.7547	10.2488	11.9365	4.94354e-05	5.05475e-05	0.940952	0.780004	0.780004	5XFAD versus WT
Atp6v1g1	ATPase, H+ transporting, lysosomal V1 subunit G1	10.9982	0.0977003	3.96939	112.57	10.7261	11.2702	4.17494e-08	5.0855e-08	0.863993	0.653604	0.653604	5XFAD versus WT
Atp6v1g2	ATPase, H+ transporting, lysosomal V1 subunit G2	11.9766	0.107292	3.37067	111.626	11.6554	12.2978	3.91909e-07	4.46671e-07	0.903481	0.750446	0.750446	5XFAD versus WT
Atp6v1g3	ATPase, H+ transporting, lysosomal V1 subunit G3	6.02667	0.140297	9.57861	42.9564	5.71219	6.34114	2.80385e-12	7.70387e-12	0.177702	0.16934	0.16934	5XFAD versus WT
Atp6v1h	ATPase, H+ transporting, lysosomal V1 subunit H	10.8753	0.115621	6.95617	94.0598	10.6015	11.149	4.6414e-12	1.18979e-11	0.665173	0.574654	0.574654	5XFAD versus WT
Atp7a	ATPase, Cu++ transporting, alpha polypeptide	5.78367	0.137508	4.91996	42.0606	5.42846	6.13888	1.75512e-07	2.04174e-07	0.806655	0.64582	0.64582	5XFAD versus WT
Atp7b	ATPase, Cu++ transporting, beta polypeptide	6.42993	0.193491	9.19232	33.2311	5.99361	6.86624	6.83758e-11	1.26943e-10	0.390358	0.31961	0.31961	5XFAD versus WT
Atp8a1	ATPase, aminophospholipid transporter (APLT), class I, type 8A, member 1	10.3756	0.0644606	6.9711	160.961	10.2231	10.5282	1.04834e-13	4.79258e-13	0.664028	0.59311	0.59311	5XFAD versus WT
Atp8a2	ATPase, aminophospholipid transporter-like, class I, type 8A, member 2	8.77989	0.15176	7.46269	57.8539	8.42549	9.13428	3.57349e-11	7.1773e-11	0.605687	0.485164	0.485164	5XFAD versus WT
Atp8b1	ATPase, class I, type 8B, member 1	6.43623	0.174174	8.24211	36.9529	6.03663	6.83583	1.88525e-10	3.16373e-10	0.550749	0.44669	0.44669	5XFAD versus WT
Atp8b2	ATPase, class I, type 8B, member 2	8.98232	0.214925	8.34726	41.7929	8.49027	9.47437	5.43003e-11	1.0356e-10	0.537827	0.406867	0.406867	5XFAD versus WT
Atp8b5	ATPase, class I, type 8B, member 5	6.1713	0.11552	6.23143	53.4219	5.89116	6.45145	1.56402e-09	2.22685e-09	0.723583	0.543072	0.543072	5XFAD versus WT
Atp9a	ATPase, class II, type 9A	11.4032	0.177253	2.59047	64.333	10.7851	12.0213	3.19661e-05	3.2985e-05	0.954735	0.738238	0.738238	5XFAD versus WT
Atp9b	ATPase, class II, type 9B	9.02128	0.161538	9.5395	55.8463	8.65898	9.38358	2.52161e-13	1.00322e-12	0.180688	0.151689	0.151689	5XFAD versus WT
Atpaf1	ATP synthase mitochondrial F1 complex assembly factor 1	9.71848	0.147467	9.54386	65.903	9.38777	10.0492	5.15669e-14	2.63775e-13	0.0291582	0.0116653	0.0116653	5XFAD versus WT
Atpaf2	ATP synthase mitochondrial F1 complex assembly factor 2	7.81069	0.25763	8.84201	30.3175	7.2263	8.39509	3.04287e-10	4.88821e-10	0.456263	0.426284	0.426284	5XFAD versus WT
Atpif1	ATPase inhibitory factor 1	12.0441	0.273711	2.66316	44.003	11.1073	12.981	6.89088e-05	6.99977e-05	0.949666	0.771035	0.771035	5XFAD versus WT
Atpsckmt	ATP synthase C subunit lysine N-methyltransferase	7.54199	0.177425	6.54566	42.508	7.11647	7.96751	3.04764e-09	4.17623e-09	0.699617	0.603746	0.603746	5XFAD versus WT
Atr	ataxia telangiectasia and Rad3 related	7.20738	0.167779	6.71448	42.9576	6.8072	7.60756	1.90151e-09	2.67575e-09	0.685782	0.670668	0.670668	5XFAD versus WT
Atraid	all-trans retinoic acid induced differentiation factor	9.55572	0.246035	5.3309	38.8389	8.9349	10.1765	9.54538e-08	1.13148e-07	0.777885	0.69143	0.69143	5XFAD versus WT
Atrip	ATR interacting protein	7.57365	0.284195	9.65358	26.6494	6.93733	8.20997	2.30349e-10	3.79343e-10	0.121164	0.0993605	0.0993605	5XFAD versus WT
Atrn	attractin	9.75235	0.14304	8.36031	68.1791	9.42495	10.0797	8.91384e-13	2.8925e-12	0.52691	0.443321	0.443321	5XFAD versus WT
Atrnl1	attractin like 1	9.67984	0.130904	7.59645	73.9463	9.37517	9.98452	3.91702e-12	1.02891e-11	0.592261	0.224043	0.224043	5XFAD versus WT
Atrx	ATRX, chromatin remodeler	9.62377	0.149991	7.54669	64.1625	9.27424	9.9733	1.31559e-11	2.97174e-11	0.615018	0.535949	0.535949	5XFAD versus WT
Atxn1	ataxin 1	9.45799	0.244693	8.69523	38.6526	8.90149	10.0145	4.92785e-11	9.52342e-11	0.475419	0.338943	0.338943	5XFAD versus WT
Atxn10	ataxin 10	11.2543	0.142897	9.11994	78.7581	10.9317	11.5769	3.09636e-14	1.7195e-13	0.397207	0.349222	0.349222	5XFAD versus WT
Atxn1l	ataxin 1-like	7.91566	0.200658	4.65929	39.4485	7.3883	8.44302	4.5989e-07	5.22255e-07	0.822085	0.639222	0.639222	5XFAD versus WT
Atxn2	ataxin 2	9.28903	0.106156	5.74432	87.5033	9.02645	9.55162	3.37087e-10	5.36281e-10	0.755821	0.584898	0.584898	5XFAD versus WT
Atxn2l	ataxin 2-like	9.27057	0.390586	9.00655	23.7351	8.38711	10.154	1.9749e-09	2.77151e-09	0.375135	0.36676	0.36676	5XFAD versus WT
Atxn3	ataxin 3	8.02177	0.176708	7.82523	45.3956	7.6127	8.43085	9.22495e-11	1.66236e-10	0.588044	0.541251	0.541251	5XFAD versus WT
Atxn7	ataxin 7	7.91764	0.180555	3.99703	43.8516	7.41619	8.41909	1.63e-06	1.78976e-06	0.863888	0.715989	0.715989	5XFAD versus WT
Atxn7l1	ataxin 7-like 1	7.99874	0.15028	9.43619	53.2256	7.66117	8.33632	5.1053e-13	1.80978e-12	0.173607	0.152134	0.152134	5XFAD versus WT
Atxn7l2	ataxin 7-like 2	7.31025	0.176825	7.07245	41.3418	6.89299	7.72751	1.06818e-09	1.55298e-09	0.650069	0.519717	0.519717	5XFAD versus WT
Atxn7l3b	ataxin 7-like 3B	9.96949	0.152521	6.15403	65.3646	9.59854	10.3404	5.5551e-10	8.47996e-10	0.728181	0.501973	0.501973	5XFAD versus WT
AU022252	expressed sequence AU022252	8.08913	0.128417	9.36518	62.9913	7.80035	8.37791	1.25563e-13	5.59767e-13	0.331149	0.287875	0.287875	5XFAD versus WT
AU022754	expressed sequence AU022754	6.21402	0.241745	8.52127	25.7048	5.66243	6.7656	2.24873e-09	3.13688e-09	0.513052	0.478492	0.478492	5XFAD versus WT
AU040972	expressed sequence AU040972	6.08533	0.20503	9.53094	29.6803	5.62543	6.54523	1.02967e-10	1.83614e-10	0.259485	0.229402	0.229402	5XFAD versus WT
AU041133	expressed sequence AU041133	6.7518	0.131901	8.67401	51.1885	6.45171	7.0519	4.55396e-12	1.17125e-11	0.490262	0.458483	0.458483	5XFAD versus WT
Auh	AU RNA binding protein/enoyl-coenzyme A hydratase	9.85533	0.191753	9.57118	51.3959	9.42546	10.2852	5.1542e-13	1.82424e-12	0.169397	0.143732	0.143732	5XFAD versus WT
Aunip	aurora kinase A and ninein interacting protein	6.23549	0.160855	6.54462	38.7646	5.8497	6.62129	5.57354e-09	7.38779e-09	0.701714	0.559759	0.559759	5XFAD versus WT
Aup1	ancient ubiquitous protein 1	9.4144	0.170384	9.54977	55.2541	9.03232	9.79648	2.72174e-13	1.06557e-12	0.217547	0.156547	0.156547	5XFAD versus WT
Aurkaip1	aurora kinase A interacting protein 1	10.1469	0.201624	3.02423	50.3256	9.5081	10.7856	1.60632e-05	1.67797e-05	0.92497	0.812907	0.812907	5XFAD versus WT
Aurkc	aurora kinase C	5.78055	0.0941234	9.6254	61.4147	5.56972	5.99139	8.20666e-14	3.90489e-13	0.130191	0.0995256	0.0995256	5XFAD versus WT
Auts2	autism susceptibility candidate 2	9.19984	0.237762	8.56088	38.6935	8.65775	9.74193	6.50786e-11	1.2149e-10	0.505382	0.293487	0.293487	5XFAD versus WT
AV205837	expressed sequence AV205837	5.9057	0.0354286	9.26048	166.693	5.8259	5.9855	2.02317e-17	1.26439e-15	0.289546	0.253087	0.253087	5XFAD versus WT
AV356131	expressed sequence AV356131	7.32542	0.25919	9.36284	28.2628	6.74253	7.9083	2.20361e-10	3.64496e-10	0.0272641	0.0224307	0.0224307	5XFAD versus WT
Avp	arginine vasopressin	8.12042	1.16017	8.32565	6.99934	5.46317	10.7777	9.28989e-05	9.40625e-05	0.509026	0.386253	0.386253	5XFAD versus WT
Avpr1a	arginine vasopressin receptor 1A	6.21362	0.234259	7.36532	26.5245	5.6652	6.76203	1.40191e-08	1.77761e-08	0.634943	0.581728	0.581728	5XFAD versus WT
Avpr1b	arginine vasopressin receptor 1B	5.8488	0.0906732	5.21798	64.5041	5.61861	6.07898	8.92994e-09	1.15443e-08	0.787221	0.467839	0.467839	5XFAD versus WT
Avpr2	arginine vasopressin receptor 2	5.9057	0.0354286	9.26048	166.693	5.8259	5.9855	2.02317e-17	1.26439e-15	0.289546	0.253087	0.253087	5XFAD versus WT
AW046200	expressed sequence AW046200	6.41924	0.176076	8.15748	36.4572	6.01457	6.82391	2.51708e-10	4.11008e-10	0.556212	0.468326	0.468326	5XFAD versus WT
AW047730	expressed sequence AW047730	8.87035	0.371687	9.09271	23.8651	8.03084	9.70986	1.6337e-09	2.31994e-09	0.393227	0.338763	0.338763	5XFAD versus WT
AW146154	expressed sequence AW146154	7.03272	0.122475	9.51709	57.4216	6.75794	7.3075	2.0457e-13	8.44749e-13	0.234769	0.177323	0.177323	5XFAD versus WT
AW209491	expressed sequence AW209491	8.2909	0.128489	8.32764	64.5259	7.99662	8.58518	1.53987e-12	4.60801e-12	0.530241	0.499241	0.499241	5XFAD versus WT
AW495222	expressed sequence AW495222	6.68294	0.290528	9.18526	23.0028	6.02774	7.33815	1.95953e-09	2.75137e-09	0.38862	0.323055	0.323055	5XFAD versus WT
AW549877	RAB7A interacting MON1-CCZ1 complex subunit 1	8.92218	0.176877	9.17995	50.4428	8.52325	9.32111	1.54873e-12	4.62939e-12	0.39353	0.366048	0.366048	5XFAD versus WT
AW551984	expressed sequence AW551984	7.20295	0.632294	8.72224	11.3918	5.76562	8.64027	1.56238e-06	1.71692e-06	0.464825	0.403276	0.403276	5XFAD versus WT
Awat1	acyl-CoA wax alcohol acyltransferase 1	5.94486	0.0442045	9.26048	134.486	5.84529	6.04443	1.47626e-16	3.02399e-15	0.289546	0.241483	0.241483	5XFAD versus WT
Awat2	acyl-CoA wax alcohol acyltransferase 2	6.01896	0.112532	6.51683	53.4866	5.74881	6.28911	7.33272e-10	1.09399e-09	0.703398	0.501384	0.501384	5XFAD versus WT
Axdnd1	axonemal dynein light chain domain containing 1	6.1331	0.106096	9.17479	57.8069	5.89379	6.37241	4.50684e-13	1.63151e-12	0.38777	0.266561	0.266561	5XFAD versus WT
Axin2	axin 2	7.52987	0.0931949	9.3717	80.7971	7.32032	7.73943	1.20243e-14	7.87177e-14	0.33503	0.189224	0.189224	5XFAD versus WT
AY036118	cDNA sequence AY036118	6.3266	0.61777	8.3976	10.241	4.91368	7.73953	4.9638e-06	5.31417e-06	0.531275	0.212219	0.212219	5XFAD versus WT
AY761184	NA	5.90961	0.0388572	9.26048	152.085	5.82208	5.99713	4.72882e-17	1.59188e-15	0.289546	0.253087	0.253087	5XFAD versus WT
Azgp1	alpha-2-glycoprotein 1, zinc	6.02052	0.083493	9.41592	72.1081	5.83291	6.20813	3.09315e-14	1.71899e-13	0.0767613	0.0428699	0.0428699	5XFAD versus WT
Azi2	5-azacytidine induced gene 2	9.30659	0.0871023	8.80539	106.847	9.10889	9.5043	5.14441e-15	4.00487e-14	0.423005	0.200884	0.200884	5XFAD versus WT
Azin1	antizyme inhibitor 1	10.2672	0.101537	2.92729	101.118	9.93946	10.5949	2.79348e-06	3.0308e-06	0.931684	0.81806	0.81806	5XFAD versus WT
B020018J22Rik	Riken cDNA B020018J22 gene	6.04172	0.0624295	9.17817	96.7766	5.90091	6.18252	3.97572e-15	3.26846e-14	0.366731	0.239937	0.239937	5XFAD versus WT
B020031H02Rik	RIKEN cDNA B020031H02 gene	5.78451	0.0622698	9.68001	92.8943	5.64514	5.92388	1.30962e-15	1.3403e-14	0.0474646	0.0366173	0.0366173	5XFAD versus WT
B130011K05Rik	RIKEN cDNA B130011K05 gene	5.75737	0.10078	6.92788	57.1281	5.51856	5.99618	1.59856e-10	2.73567e-10	0.673328	0.482179	0.482179	5XFAD versus WT
B130055M24Rik	RIKEN cDNA B130055M24 gene	5.84106	0.171836	9.64036	33.9922	5.45624	6.22588	2.30787e-11	4.8823e-11	0.165666	0.146806	0.146806	5XFAD versus WT
B230118H07Rik	intraflagellar transport associated protein	8.75578	0.190004	7.33207	46.0821	8.31058	9.20097	2.65757e-10	4.32223e-10	0.635774	0.534047	0.534047	5XFAD versus WT
B230119M05Rik	RIKEN cDNA B230119M05 gene	5.98402	0.0970756	9.65453	61.6428	5.76667	6.20137	7.35477e-14	3.57644e-13	0.150317	0.141846	0.141846	5XFAD versus WT
B230206H07Rik	RIKEN cDNA B230206H07 gene	6.02554	0.128248	2.44289	46.9835	5.55934	6.49175	0.000113128	0.000114237	0.966331	0.825176	0.825176	5XFAD versus WT
B230206L02Rik	RIKEN cDNA B230206L02 gene	7.48	0.111405	9.26438	67.1427	7.22908	7.73092	9.02689e-14	4.22811e-13	0.35727	0.121493	0.121493	5XFAD versus WT
B230209E15Rik	RIKEN cDNA B230209E15 gene	6.11503	0.338611	9.19096	18.0592	5.35146	6.87861	1.7171e-08	2.16041e-08	0.368102	0.184221	0.184221	5XFAD versus WT
B230216N24Rik	RIKEN cDNA B230216N24 gene	6.99652	0.151621	4.80819	46.1448	6.60204	7.39099	1.495e-07	1.74743e-07	0.804149	0.631348	0.631348	5XFAD versus WT
B230217C12Rik	RIKEN cDNA B230217C12 gene	8.671	0.17942	3.33942	48.3278	8.13147	9.21053	7.19997e-06	7.63971e-06	0.901696	0.546663	0.546663	5XFAD versus WT
B230219D22Rik	RIKEN cDNA B230219D22 gene	9.65787	0.140132	5.24538	68.9199	9.30266	10.0131	5.82535e-09	7.70567e-09	0.785876	0.644152	0.644152	5XFAD versus WT
B230303O12Rik	RIKEN cDNA B230303O12 gene	6.08505	0.142061	4.38637	42.8341	5.70395	6.46614	6.38323e-07	7.18659e-07	0.840248	0.774883	0.774883	5XFAD versus WT
B230307C23Rik	RIKEN cDNA B230307C23 gene	6.84392	0.182366	9.62056	37.5285	6.4354	7.25244	9.3177e-12	2.18861e-11	0.168465	0.141863	0.141863	5XFAD versus WT
B230311B06Rik	RIKEN cDNA B230311B06 gene	7.00341	0.181505	9.44711	38.5852	6.59576	7.41106	1.0251e-11	2.38418e-11	0.0530033	0.0486304	0.0486304	5XFAD versus WT
B230312C02Rik	RIKEN cDNA B230312C02 gene	7.22038	0.21549	5.42728	33.5067	6.6793	7.76145	1.68231e-07	1.95889e-07	0.776019	0.143047	0.143047	5XFAD versus WT
B230319C09Rik	RIKEN cDNA B230319C09 gene	6.21935	0.205455	9.67773	30.2711	5.75949	6.67921	6.52672e-11	1.21825e-10	0.0353375	0.0314504	0.0314504	5XFAD versus WT
B230322F03Rik	RIKEN cDNA B230322F03 gene	6.44355	0.0997533	5.53237	64.5949	6.19437	6.69273	3.54757e-09	4.82359e-09	0.756719	0.532594	0.532594	5XFAD versus WT
B230323A14Rik	RIKEN cDNA B230323A14 gene	6.24609	0.202297	2.47136	30.8759	5.51691	6.97526	0.000292181	0.000293399	0.964269	0.94381	0.94381	5XFAD versus WT
B230334C09Rik	RIKEN cDNA B230334C09 gene	9.28912	0.246687	9.18051	37.6556	8.73274	9.84549	2.23806e-11	4.75368e-11	0.391303	0.293904	0.293904	5XFAD versus WT
B230354K17Rik	RIKEN cDNA B230354K17 gene	7.63049	0.135338	9.49203	56.3812	7.32674	7.93424	2.58807e-13	1.02318e-12	0.0460843	0.0383356	0.0383356	5XFAD versus WT
B230364G03Rik	NA	5.9057	0.0354286	9.26048	166.693	5.8259	5.9855	2.02317e-17	1.26439e-15	0.289546	0.253087	0.253087	5XFAD versus WT
B2m	beta-2 microglobulin	11.9135	0.24858	9.28073	47.926	11.3537	12.4732	1.95917e-12	5.64259e-12	0.312244	0.0222748	0.0222748	5XFAD versus WT
B3galnt1	UDP-GalNAc:betaGlcNAc beta 1,3-galactosaminyltransferase, polypeptide 1	8.84555	0.119106	9.57613	74.2665	8.57856	9.11253	1.51281e-14	9.53825e-14	0.196123	0.108698	0.108698	5XFAD versus WT
B3galt1	UDP-Gal:betaGlcNAc beta 1,3-galactosyltransferase, polypeptide 1	8.57053	0.215412	9.6014	39.7867	8.08785	9.05321	5.54797e-12	1.38586e-11	0.113877	0.107529	0.107529	5XFAD versus WT
B3galt2	UDP-Gal:betaGlcNAc beta 1,3-galactosyltransferase, polypeptide 2	8.66013	0.142484	9.64334	60.7797	8.34106	8.9792	8.66619e-14	4.08219e-13	0.113683	0.0508063	0.0508063	5XFAD versus WT
B3galt5	UDP-Gal:betaGlcNAc beta 1,3-galactosyltransferase, polypeptide 5	9.19191	0.241937	8.94462	37.993	8.64409	9.73972	3.38048e-11	6.84053e-11	0.402162	0.225503	0.225503	5XFAD versus WT
B3galt6	UDP-Gal:betaGal beta 1,3-galactosyltransferase, polypeptide 6	8.02284	0.184405	7.59122	43.5067	7.59359	8.4521	2.20951e-10	3.65248e-10	0.614931	0.46441	0.46441	5XFAD versus WT
B3gat1	beta-1,3-glucuronyltransferase 1 (glucuronosyltransferase P)	9.59248	0.090639	5.20433	105.832	9.36221	9.82275	7.07783e-10	1.05877e-09	0.790095	0.556412	0.556412	5XFAD versus WT
B3gat2	beta-1,3-glucuronyltransferase 2 (glucuronosyltransferase S)	7.50362	0.264102	6.25951	28.4119	6.86382	8.14341	7.44635e-08	8.89542e-08	0.721341	0.441101	0.441101	5XFAD versus WT
B3gat3	beta-1,3-glucuronyltransferase 3 (glucuronosyltransferase I)	10.3588	0.239805	9.10267	43.1967	9.81725	10.9003	7.58977e-12	1.83347e-11	0.347956	0.237909	0.237909	5XFAD versus WT
B3glct	beta-3-glucosyltransferase	7.69477	0.18779	9.41598	40.9755	7.2728	8.11673	6.23044e-12	1.53728e-11	0.0030427	0.00222663	0.00222663	5XFAD versus WT
B3gnt2	UDP-GlcNAc:betaGal beta-1,3-N-acetylglucosaminyltransferase 2	8.4287	0.173425	9.68062	48.6015	8.04055	8.81685	6.82648e-13	2.31302e-12	0.076687	0.0611993	0.0611993	5XFAD versus WT
B3gnt5	UDP-GlcNAc:betaGal beta-1,3-N-acetylglucosaminyltransferase 5	6.15056	0.138725	3.4682	44.3365	5.74095	6.56017	6.68644e-06	7.10935e-06	0.897186	0.652107	0.652107	5XFAD versus WT
B3gnt6	beta-1,4-glucuronyltransferase 1	6.23752	0.209984	9.56596	29.7048	5.76676	6.70829	9.58509e-11	1.7222e-10	0.238968	0.217353	0.217353	5XFAD versus WT
B3gnt7	UDP-GlcNAc:betaGal beta-1,3-N-acetylglucosaminyltransferase 7	6.41306	0.213529	9.51845	30.0337	5.934	6.89211	9.42179e-11	1.69557e-10	0.269358	0.212784	0.212784	5XFAD versus WT
B3gnt9	UDP-GlcNAc:betaGal beta-1,3-N-acetylglucosaminyltransferase 9	6.92886	0.192102	9.66511	36.0686	6.49881	7.35891	1.24497e-11	2.83596e-11	0.107716	0.0809547	0.0809547	5XFAD versus WT
B430218F22Rik	RIKEN cDNA B430218F22 gene	6.14629	0.14081	4.67242	43.6495	5.77655	6.51602	2.77657e-07	3.18824e-07	0.821146	0.61124	0.61124	5XFAD versus WT
B430319H21Rik	RIKEN cDNA B430319H21 gene	5.90326	0.0558704	9.18568	105.66	5.77726	6.02926	1.73584e-15	1.66658e-14	0.372364	0.337488	0.337488	5XFAD versus WT
B4galnt4	beta-1,4-N-acetyl-galactosaminyl transferase 4	9.18519	0.170273	9.66765	53.944	8.80402	9.56635	2.57485e-13	1.02019e-12	0.0435889	0.0407651	0.0407651	5XFAD versus WT
B4galt3	UDP-Gal:betaGlcNAc beta 1,4-galactosyltransferase, polypeptide 3	9.04716	0.121051	8.74888	74.7382	8.77212	9.3222	1.39638e-13	6.13399e-13	0.47963	0.382064	0.382064	5XFAD versus WT
B4galt6	UDP-Gal:betaGlcNAc beta 1,4-galactosyltransferase, polypeptide 6	9.9331	0.123317	8.53839	80.549	9.65182	10.2144	1.32707e-13	5.87155e-13	0.483178	0.377902	0.377902	5XFAD versus WT
B4galt7	xylosylprotein beta1,4-galactosyltransferase, polypeptide 7 (galactosyltransferase I)	8.38459	0.167878	6.43769	49.9447	7.98048	8.78869	1.40097e-09	2.00756e-09	0.696518	0.535124	0.535124	5XFAD versus WT
B4gat1	beta-1,4-glucuronyltransferase 1	10.2424	0.099439	6.54505	103.002	10.0039	10.4809	9.38863e-12	2.20297e-11	0.688079	0.518739	0.518739	5XFAD versus WT
B530045E10Rik	RIKEN cDNA B530045E10 gene	5.8618	0.238629	9.64724	24.5646	5.32746	6.39615	5.05673e-10	7.78789e-10	0.140222	0.12256	0.12256	5XFAD versus WT
B630019A10Rik	RIKEN cDNA B630019A10 gene	5.92682	0.113595	9.66074	52.1749	5.67251	6.18114	3.60942e-13	1.35107e-12	0.138586	0.12438	0.12438	5XFAD versus WT
B830012L14Rik	NA	5.93407	0.24237	9.62127	24.4836	5.39114	6.477	5.44363e-10	8.33052e-10	0.194174	0.159256	0.159256	5XFAD versus WT
B830017H08Rik	RIKEN cDNA B830017H08 gene	6.31336	0.192493	9.45243	32.7978	5.88107	6.74565	4.66145e-11	9.06569e-11	0.00983358	0.00653223	0.00653223	5XFAD versus WT
B930025P03Rik	RIKEN cDNA B930025P03 gene	6.05455	0.287371	8.4045	21.0688	5.39738	6.71172	1.43335e-08	1.81593e-08	0.529441	0.511939	0.511939	5XFAD versus WT
B930036N10Rik	RIKEN cDNA B930036N10 gene	6.11277	0.183205	8.18795	33.3657	5.69198	6.53356	4.85501e-10	7.50718e-10	0.556261	0.399598	0.399598	5XFAD versus WT
B930059L03Rik	RIKEN cDNA 9430024F10 gene	6.66474	0.130448	5.5645	51.0911	6.33939	6.99009	1.18975e-08	1.51915e-08	0.763962	0.4655	0.4655	5XFAD versus WT
B930094E09Rik	RIKEN cDNA B930094E09 gene	6.14462	0.197279	9.64352	31.1469	5.70285	6.5864	5.29206e-11	1.01301e-10	0.166043	0.153989	0.153989	5XFAD versus WT
B930095G15Rik	RIKEN cDNA B930095G15 gene	8.76957	0.268553	8.52004	32.6549	8.15681	9.38234	2.98864e-10	4.81199e-10	0.510906	0.38422	0.38422	5XFAD versus WT
B9d1	B9 protein domain 1	7.9996	0.155541	6.83749	51.4308	7.63002	8.36918	4.16006e-10	6.5079e-10	0.668858	0.621502	0.621502	5XFAD versus WT
B9d1os	B9 protein domain 1, opposite strand	6.26039	0.119805	2.79205	52.2549	5.86253	6.65824	2.92257e-05	3.02035e-05	0.941754	0.794284	0.794284	5XFAD versus WT
B9d2	B9 protein domain 2	8.40197	0.177254	5.61787	47.4006	7.96099	8.84295	1.57194e-08	1.98481e-08	0.758958	0.711827	0.711827	5XFAD versus WT
Baalc	brain and acute leukemia, cytoplasmic	9.862	0.443617	9.44949	22.2309	8.8657	10.8583	1.76928e-09	2.49984e-09	0.137949	0.110764	0.110764	5XFAD versus WT
Babam1	BRISC and BRCA1 A complex member 1	9.78228	0.0987627	4.8361	99.0483	9.52579	10.0388	3.46717e-09	4.72141e-09	0.812826	0.604921	0.604921	5XFAD versus WT
Babam2	BRISC and BRCA1 A complex member 2	8.85676	0.178968	9.64884	49.4879	8.45602	9.2575	6.1732e-13	2.12041e-12	0.11971	0.115851	0.115851	5XFAD versus WT
Bace1	beta-site APP cleaving enzyme 1	9.15025	0.164376	8.43179	55.6666	8.77455	9.52595	4.04327e-12	1.05816e-11	0.525748	0.465855	0.465855	5XFAD versus WT
Bach2	BTB and CNC homology, basic leucine zipper transcription factor 2	7.30531	0.266382	5.24244	27.4242	6.62997	7.98065	7.26922e-07	8.16298e-07	0.787295	0.719615	0.719615	5XFAD versus WT
Bach2it1	BTB and CNC homology 2, intronic transcript 1	6.07873	0.107019	7.66581	56.8006	5.83005	6.3274	2.42043e-11	5.09089e-11	0.602815	0.4419	0.4419	5XFAD versus WT
Bach2os	BTB and CNC homology 2, opposite strand	5.96141	0.126698	4.55351	47.052	5.62587	6.29694	2.69258e-07	3.09417e-07	0.829284	0.824035	0.824035	5XFAD versus WT
Bad	BCL2-associated agonist of cell death	8.97595	0.236217	9.50683	37.9988	8.44591	9.506	1.04607e-11	2.42585e-11	0.0621999	0.0603702	0.0603702	5XFAD versus WT
Bag1	BCL2-associated athanogene 1	9.97392	0.210825	5.95293	47.3091	9.45706	10.4908	6.73824e-09	8.83874e-09	0.726779	0.579833	0.579833	5XFAD versus WT
Bag4	BCL2-associated athanogene 4	9.13207	0.116596	9.60172	78.3221	8.87081	9.39333	8.47366e-15	5.98566e-14	0.212493	0.142143	0.142143	5XFAD versus WT
Bag5	BCL2-associated athanogene 5	9.12375	0.220897	9.25133	41.3032	8.62611	9.6214	8.252e-12	1.97122e-11	0.37411	0.230429	0.230429	5XFAD versus WT
Bag6	BCL2-associated athanogene 6	10.352	0.101271	9.60915	102.221	10.1251	10.5789	6.44149e-16	7.67464e-15	0.0710994	0.0442249	0.0442249	5XFAD versus WT
Bahcc1	BAH domain and coiled-coil containing 1	7.45045	0.157611	8.88847	47.271	7.09322	7.80767	5.50307e-12	1.37668e-11	0.45631	0.446503	0.446503	5XFAD versus WT
Bahd1	bromo adjacent homology domain containing 1	8.37661	0.12218	8.19205	68.5593	8.096	8.65721	1.34699e-12	4.1101e-12	0.553571	0.428837	0.428837	5XFAD versus WT
Baiap2	brain-specific angiogenesis inhibitor 1-associated protein 2	10.9567	0.182521	9.18063	60.03	10.5451	11.3684	3.14358e-13	1.20418e-12	0.356111	0.217188	0.217188	5XFAD versus WT
Baiap2l1	BAI1-associated protein 2-like 1	6.57122	0.335184	9.61465	19.6048	5.82031	7.32214	4.48451e-09	6.00798e-09	0.195102	0.15725	0.15725	5XFAD versus WT
Baiap2l2	BAI1-associated protein 2-like 2	7.56296	0.0972923	9.24573	77.7344	7.34376	7.78216	2.45343e-14	1.42447e-13	0.322774	0.0610217	0.0610217	5XFAD versus WT
Baiap3	BAI1-associated protein 3	7.91629	0.741076	6.60403	10.6822	6.14239	9.69018	2.07987e-05	2.1632e-05	0.691545	0.622057	0.622057	5XFAD versus WT
Banf1	BAF nuclear assembly factor 1	9.82429	0.168383	2.92812	58.345	9.2809	10.3677	1.39256e-05	1.45871e-05	0.931156	0.752173	0.752173	5XFAD versus WT
Banf2os	barrier to autointegration factor 2, opposite strand	5.86179	0.136315	9.13183	43.0019	5.5541	6.16948	7.41303e-12	1.79527e-11	0.404839	0.283753	0.283753	5XFAD versus WT
Banp	BTG3 associated nuclear protein	8.8442	0.142351	8.41815	62.1297	8.51875	9.16964	1.66305e-12	4.90057e-12	0.519267	0.354782	0.354782	5XFAD versus WT
Bard1	BRCA1 associated RING domain 1	6.11231	0.171481	3.33339	35.6442	5.5962	6.62843	2.0181e-05	2.09993e-05	0.905714	0.793665	0.793665	5XFAD versus WT
Barhl1	BarH like homeobox 1	5.90838	0.261025	9.11	22.6353	5.31898	6.49777	2.55303e-09	3.53943e-09	0.407732	0.291835	0.291835	5XFAD versus WT
Barhl2	BarH like homeobox 2	6.38891	0.271216	3.43541	23.5565	5.58449	7.19334	6.3956e-05	6.50352e-05	0.898905	0.846738	0.846738	5XFAD versus WT
Batf	basic leucine zipper transcription factor, ATF-like	6.17332	0.311709	9.67397	19.8048	5.4756	6.87104	3.74606e-09	5.07661e-09	0.046939	0.046384	0.046384	5XFAD versus WT
Bax	BCL2-associated X protein	9.26852	0.377523	8.70702	24.5509	8.41011	10.1269	2.41751e-09	3.36156e-09	0.457125	0.447068	0.447068	5XFAD versus WT
Baz2b	bromodomain adjacent to zinc finger domain, 2B	7.92867	0.223042	8.2858	35.5479	7.41741	8.43994	2.36548e-10	3.88889e-10	0.54393	0.491561	0.491561	5XFAD versus WT
BB123696	expressed sequence BB123696	5.83619	0.0941018	8.88502	62.0199	5.6229	6.04948	5.0017e-13	1.77913e-12	0.450059	0.370819	0.370819	5XFAD versus WT
Bbc3	BCL2 binding component 3	6.96127	0.210614	3.75105	33.0523	6.36088	7.56165	9.16566e-06	9.68435e-06	0.874678	0.825758	0.825758	5XFAD versus WT
Bbip1	BBSome interacting protein 1	9.44187	0.18936	7.19785	49.862	8.99659	9.88715	2.08446e-10	3.46401e-10	0.627501	0.504049	0.504049	5XFAD versus WT
Bbs10	Bardet-Biedl syndrome 10 (human)	6.81067	0.195263	4.22094	34.8795	6.27954	7.34179	2.34359e-06	2.55192e-06	0.85047	0.668499	0.668499	5XFAD versus WT
Bbs4	Bardet-Biedl syndrome 4 (human)	8.66466	0.282027	9.09032	30.7228	8.02764	9.30169	1.69401e-10	2.8764e-10	0.402252	0.324703	0.324703	5XFAD versus WT
Bbs5	Bardet-Biedl syndrome 5 (human)	8.0761	0.131724	8.87364	61.3106	7.77747	8.37473	5.70389e-13	1.98548e-12	0.456383	0.318998	0.318998	5XFAD versus WT
Bbx	bobby sox HMG box containing	8.09145	0.110322	6.80095	73.3443	7.82903	8.35388	4.10166e-11	8.11258e-11	0.682866	0.645388	0.645388	5XFAD versus WT
BC003965	cDNA sequence BC003965	9.20905	0.109315	8.2581	84.2434	8.95834	9.45977	2.05625e-13	8.47551e-13	0.525498	0.464225	0.464225	5XFAD versus WT
BC004004	cDNA sequence BC004004	8.9433	0.157021	7.08189	56.956	8.57287	9.31373	1.0874e-10	1.92712e-10	0.661162	0.458309	0.458309	5XFAD versus WT
BC005537	cDNA sequence BC005537	10.9049	0.142424	3.09832	76.5665	10.4597	11.3501	3.50808e-06	3.78391e-06	0.920437	0.834968	0.834968	5XFAD versus WT
BC005561	NA	6.729	0.268708	4.96537	25.0421	6.03681	7.42119	2.03174e-06	2.21879e-06	0.804616	0.781944	0.781944	5XFAD versus WT
BC005624	cDNA sequence BC005624	9.11084	0.189006	3.83617	48.2041	8.57712	9.64457	1.75476e-06	1.92268e-06	0.870385	0.650075	0.650075	5XFAD versus WT
BC016548	cDNA sequence BC016548	6.0833	0.0832204	4.66345	73.0986	5.86465	6.30195	2.57461e-08	3.19085e-08	0.822898	0.589628	0.589628	5XFAD versus WT
BC016579	cDNA sequence, BC016579	6.25114	0.115463	6.69988	54.1397	5.97561	6.52666	4.19519e-10	6.55964e-10	0.690434	0.511258	0.511258	5XFAD versus WT
BC024063	cDNA sequence BC024063	6.67573	0.129671	7.33117	51.4822	6.3719	6.97957	1.18463e-10	2.08192e-10	0.640797	0.473625	0.473625	5XFAD versus WT
BC024139	cDNA sequence BC024139	6.2354	0.122656	2.89063	50.8364	5.83657	6.63424	2.33534e-05	2.4246e-05	0.934862	0.840226	0.840226	5XFAD versus WT
BC024386	cDNA sequence BC023486	5.94275	0.0685109	8.86191	86.7417	5.7874	6.0981	2.72861e-14	1.54568e-13	0.409817	0.311473	0.311473	5XFAD versus WT
BC028471	cDNA sequence BC028471	6.04879	0.0898911	2.43123	67.2903	5.72087	6.37672	4.89858e-05	5.00954e-05	0.967212	0.658982	0.658982	5XFAD versus WT
BC029722	cDNA sequence BC029722	9.79298	0.193878	5.84975	50.5109	9.3156	10.2703	5.98081e-09	7.90357e-09	0.74207	0.621358	0.621358	5XFAD versus WT
BC030867	NA	6.69924	0.287436	9.63948	23.3069	6.05553	7.34295	8.43451e-10	1.24489e-09	0.160493	0.110336	0.110336	5XFAD versus WT
BC031181	cDNA sequence BC031181	10.9452	0.143955	5.70912	76.0321	10.5886	11.3018	8.40418e-10	1.24082e-09	0.755825	0.628312	0.628312	5XFAD versus WT
BC034090	cDNA sequence BC034090	7.01758	0.0817548	9.3982	85.8369	6.83382	7.20133	6.32247e-15	4.70232e-14	0.0563858	0.0256113	0.0256113	5XFAD versus WT
BC035044	cDNA sequence BC035044	6.26969	0.191404	8.97376	32.7563	5.83651	6.70287	1.19293e-10	2.09409e-10	0.440359	0.267367	0.267367	5XFAD versus WT
BC039966	cDNA sequence BC039966	6.6699	0.461119	4.79475	14.4646	5.46913	7.87067	3.86919e-05	3.97006e-05	0.813716	0.79536	0.79536	5XFAD versus WT
BC046251	cDNA sequence BC046251	5.91962	0.0680228	9.21155	87.024	5.76628	6.07296	9.55451e-15	6.53643e-14	0.355834	0.200527	0.200527	5XFAD versus WT
BC046401	cDNA sequence BC046401	5.90961	0.0388572	9.26048	152.085	5.82208	5.99713	4.72882e-17	1.59188e-15	0.289546	0.253087	0.253087	5XFAD versus WT
BC048507	cDNA sequence BC048507	5.87572	0.0892275	8.54114	65.8511	5.67221	6.07924	7.34006e-13	2.45195e-12	0.50605	0.491418	0.491418	5XFAD versus WT
BC048562	cDNA sequence BC048562	5.90698	0.0601358	9.18827	98.2274	5.77137	6.0426	3.36395e-15	2.88135e-14	0.370728	0.336442	0.336442	5XFAD versus WT
BC048644	cDNA sequence BC048644	6.15142	0.0847265	4.75972	72.6033	5.93027	6.37256	1.9707e-08	2.46638e-08	0.816361	0.639059	0.639059	5XFAD versus WT
BC049352	cDNA sequence BC049352	6.56658	0.235351	9.03758	27.9012	6.03451	7.09864	4.43184e-10	6.89869e-10	0.424326	0.36403	0.36403	5XFAD versus WT
BC049715	cDNA sequence BC049715	5.962	0.133177	7.74786	44.7674	5.65314	6.27086	1.2324e-10	2.15802e-10	0.595581	0.542377	0.542377	5XFAD versus WT
BC049762	cDNA sequence BC049762	6.20992	0.185967	9.56553	33.3926	5.793	6.62685	3.16248e-11	6.45161e-11	0.0562021	0.0493801	0.0493801	5XFAD versus WT
BC051077	cDNA sequence BC051077	5.7224	0.369464	9.48432	15.4884	4.89308	6.55172	4.74034e-08	5.74776e-08	0.282978	0.216921	0.216921	5XFAD versus WT
BC051226	cDNA sequence BC051226	7.11786	0.463098	8.3771	15.3701	6.05827	8.17746	1.97555e-07	2.29028e-07	0.511303	0.453201	0.453201	5XFAD versus WT
BC051408	cDNA sequence BC051408	6.36527	0.13962	7.75144	45.59	6.0415	6.68904	1.06175e-10	1.88711e-10	0.597744	0.322661	0.322661	5XFAD versus WT
BC051537	cDNA sequence BC051537	6.08619	0.0916002	4.10631	66.4429	5.83444	6.33793	2.20953e-07	2.5521e-07	0.856681	0.782212	0.782212	5XFAD versus WT
BC051665	cDNA sequence BC051665	5.86533	0.0457551	9.11492	128.19	5.76203	5.96864	3.71791e-16	4.75717e-15	0.409696	0.341003	0.341003	5XFAD versus WT
BC053393	cDNA sequence BC053393	5.67654	0.0763056	4.46385	74.3922	5.47309	5.87999	4.44809e-08	5.407e-08	0.83562	0.566221	0.566221	5XFAD versus WT
BC061237	cDNA sequence BC061237	5.90961	0.0388572	9.26048	152.085	5.82208	5.99713	4.72882e-17	1.59188e-15	0.289546	0.253087	0.253087	5XFAD versus WT
BC067074	NA	6.48899	0.266871	9.44012	24.3151	5.88955	7.08843	7.80641e-10	1.15801e-09	0.289639	0.263186	0.263186	5XFAD versus WT
Bc1	brain cytoplasmic RNA 1, pseudogene 1	11.9216	0.773372	2.9712	15.4151	9.44687	14.3964	0.000625322	0.000626436	0.928548	0.416761	0.416761	5XFAD versus WT
Bcam	basal cell adhesion molecule	7.83828	0.183044	9.62783	42.8219	7.42829	8.24828	2.595e-12	7.20929e-12	0.118499	0.113027	0.113027	5XFAD versus WT
Bcan	brevican	10.6715	0.134431	9.56382	79.383	10.3701	10.9729	8.28041e-15	5.89372e-14	0.158063	0.11547	0.11547	5XFAD versus WT
Bcap31	B cell receptor associated protein 31	9.72299	0.148586	7.99007	65.437	9.38028	10.0657	3.39907e-12	9.08236e-12	0.578944	0.49109	0.49109	5XFAD versus WT
Bcar3	breast cancer anti-estrogen resistance 3	7.7222	0.30442	9.37378	25.3669	7.03772	8.40668	5.88202e-10	8.93355e-10	0.33196	0.323891	0.323891	5XFAD versus WT
Bcas1os1	brain enriched myelin associated protein 1, opposite strand 1	5.72792	0.0928817	9.64077	61.669	5.51992	5.93593	7.58519e-14	3.66735e-13	0.111041	0.0697437	0.0697437	5XFAD versus WT
Bcas1os2	brain enriched myelin associated protein 1, opposite strand 2	5.8683	0.091253	9.46559	64.3081	5.66341	6.0732	7.97503e-14	3.82161e-13	0.260928	0.163458	0.163458	5XFAD versus WT
Bcas2	BCAS2 pre-mRNA processing factor	10.0278	0.188355	8.44007	53.2389	9.59737	10.4582	5.76399e-12	1.43293e-11	0.508721	0.447554	0.447554	5XFAD versus WT
Bcas3	BCAS3 microtubule associated cell migration factor	8.81174	0.177618	9.56899	49.6105	8.41356	9.20993	7.25828e-13	2.43125e-12	0.14037	0.0978961	0.0978961	5XFAD versus WT
Bcat1	branched chain aminotransferase 1, cytosolic	10.1359	0.175331	6.89363	57.8101	9.72003	10.5518	1.61308e-10	2.75563e-10	0.656014	0.299108	0.299108	5XFAD versus WT
Bcat2	branched chain aminotransferase 2, mitochondrial	7.41934	0.255537	9.5381	29.0343	6.84621	7.99247	1.25104e-10	2.1867e-10	0.16598	0.161732	0.161732	5XFAD versus WT
Bckdha	branched chain ketoacid dehydrogenase E1, alpha polypeptide	8.93471	0.164704	9.07859	54.2471	8.56262	9.30681	1.01979e-12	3.24904e-12	0.400415	0.352348	0.352348	5XFAD versus WT
Bckdhb	branched chain ketoacid dehydrogenase E1, beta polypeptide	8.87389	0.0727202	9.66757	122.028	8.7111	9.03668	9.74195e-17	3.01951e-15	0.118066	0.0364159	0.0364159	5XFAD versus WT
Bckdk	branched chain ketoacid dehydrogenase kinase	8.63901	0.14022	8.42113	61.6106	8.31845	8.95956	1.7707e-12	5.17037e-12	0.526524	0.34669	0.34669	5XFAD versus WT
Bcl10	B cell leukemia/lymphoma 10	7.64511	0.169907	7.38662	44.9959	7.24757	8.04266	2.77925e-10	4.5033e-10	0.625306	0.542839	0.542839	5XFAD versus WT
Bcl11a	B cell CLL/lymphoma 11A (zinc finger protein)	9.55582	0.155469	8.92917	61.4646	9.2037	9.90794	4.83376e-13	1.73033e-12	0.437297	0.399635	0.399635	5XFAD versus WT
Bcl2a1a	B cell leukemia/lymphoma 2 related protein A1a	6.62449	0.1821	8.45176	36.3783	6.20845	7.04054	1.3816e-10	2.39476e-10	0.520637	0.334695	0.334695	5XFAD versus WT
Bcl2a1b	B cell leukemia/lymphoma 2 related protein A1b	7.54719	0.183208	3.84531	41.1945	7.03035	8.06403	3.12627e-06	3.38099e-06	0.8693	0.298944	0.298944	5XFAD versus WT
Bcl2a1d	B cell leukemia/lymphoma 2 related protein A1d	6.20355	0.275862	9.53191	22.4879	5.58477	6.82233	1.3988e-09	2.00492e-09	0.249736	0.215612	0.215612	5XFAD versus WT
Bcl2l1	BCL2-like 1	10.0437	0.159014	8.01354	63.1625	9.67713	10.4103	4.23387e-12	1.10164e-11	0.543525	0.374414	0.374414	5XFAD versus WT
Bcl2l10	Bcl2-like 10	5.97777	0.0624935	9.26048	95.6543	5.837	6.11853	3.45569e-15	2.93018e-14	0.289546	0.241483	0.241483	5XFAD versus WT
Bcl2l14	BCL2-like 14 (apoptosis facilitator)	5.86533	0.0960169	2.09206	61.0865	5.46915	6.26152	0.000195078	0.000196255	0.99272	0.651753	0.651753	5XFAD versus WT
Bcl2l2	BCL2-like 2	8.85778	0.173889	9.66875	50.9394	8.46852	9.24703	4.46148e-13	1.61853e-12	0.0853267	0.0606364	0.0606364	5XFAD versus WT
Bcl3	B cell leukemia/lymphoma 3	6.94081	0.195167	9.10566	35.5635	6.5001	7.38153	4.38667e-11	8.59037e-11	0.4115	0.205403	0.205403	5XFAD versus WT
Bcl6	B cell leukemia/lymphoma 6	8.499	0.159026	9.62995	53.4441	8.14281	8.85519	3.08303e-13	1.18517e-12	0.0831085	0.0430591	0.0430591	5XFAD versus WT
Bcl7b	B cell CLL/lymphoma 7B	9.3543	0.111518	9.50549	83.8813	9.10406	9.60454	5.77683e-15	4.35655e-14	0.206531	0.122698	0.122698	5XFAD versus WT
Bcl9l	B cell CLL/lymphoma 9-like	7.77096	0.171611	8.23854	45.2823	7.37721	8.16471	3.58582e-11	7.1999e-11	0.539185	0.371028	0.371028	5XFAD versus WT
Bclaf1	BCL2-associated transcription factor 1	9.26849	0.108088	8.95193	85.7493	9.02377	9.5132	2.32449e-14	1.36072e-13	0.408234	0.350293	0.350293	5XFAD versus WT
Bco1	beta-carotene oxygenase 1	5.77566	0.0857537	7.38201	67.3518	5.575	5.97633	1.44014e-11	3.21596e-11	0.636488	0.475478	0.475478	5XFAD versus WT
Bcor	BCL6 interacting corepressor	8.22854	0.164203	6.1241	50.1121	7.82872	8.62837	3.07092e-09	4.20685e-09	0.73019	0.57088	0.57088	5XFAD versus WT
Bdh1	3-hydroxybutyrate dehydrogenase, type 1	8.55623	0.204832	8.25407	41.772	8.08641	9.02606	6.71539e-11	1.24898e-10	0.526807	0.430951	0.430951	5XFAD versus WT
Bdh2	3-hydroxybutyrate dehydrogenase, type 2	6.69795	0.13603	7.56804	49.2389	6.38112	7.01478	9.16633e-11	1.65379e-10	0.617338	0.428579	0.428579	5XFAD versus WT
Bdnf	brain derived neurotrophic factor	8.45982	0.16802	6.25129	50.3502	8.05266	8.86697	2.14751e-09	3.00251e-09	0.713442	0.603629	0.603629	5XFAD versus WT
Bdp1	B double prime 1, subunit of RNA polymerase III transcription initiation factor IIIB	8.14215	0.200465	9.62587	40.6163	7.69312	8.59118	4.32459e-12	1.12107e-11	0.182224	0.158334	0.158334	5XFAD versus WT
BE692007	expressed sequence BE692007	5.86533	0.0431132	9.11882	136.045	5.768	5.96267	2.13448e-16	3.38228e-15	0.408771	0.200138	0.200138	5XFAD versus WT
Begain	brain-enriched guanylate kinase-associated	9.633	0.22476	5.91949	42.859	9.08121	10.1848	1.31471e-08	1.67144e-08	0.744478	0.682058	0.682058	5XFAD versus WT
Bend4	BEN domain containing 4	7.0433	0.15046	9.66349	46.8118	6.70647	7.38014	1.01898e-12	3.24798e-12	0.00233752	0.00169102	0.00169102	5XFAD versus WT
Bend6	BEN domain containing 6	10.1986	0.0909601	8.50713	112.121	9.99098	10.4062	8.73189e-15	6.08214e-14	0.47571	0.319879	0.319879	5XFAD versus WT
Best1	bestrophin 1	6.4766	0.263433	9.02863	24.5854	5.88096	7.07224	1.3924e-09	1.99596e-09	0.428978	0.370948	0.370948	5XFAD versus WT
Best2	bestrophin 2	6.05818	0.082509	8.66339	73.4245	5.87042	6.24594	2.06595e-13	8.5077e-13	0.493746	0.417641	0.417641	5XFAD versus WT
Bet1	Bet1 golgi vesicular membrane trafficking protein	8.35537	0.134328	4.08507	62.2011	7.98546	8.72528	3.0891e-07	3.53868e-07	0.853428	0.555136	0.555136	5XFAD versus WT
Bet1l	Bet1 golgi vesicular membrane trafficking protein like	8.56575	0.259114	9.49835	33.0579	7.98425	9.14726	3.9611e-11	7.86222e-11	0.034203	0.0336673	0.0336673	5XFAD versus WT
Bex1	brain expressed X-linked 2	10.079	0.320702	2.72546	31.4279	8.99767	11.1603	0.000143349	0.000144516	0.945658	0.754048	0.754048	5XFAD versus WT
Bex2	brain expressed X-linked 2	12.1789	0.304226	2.70339	40.0325	11.1478	13.2101	7.9016e-05	8.0132e-05	0.947206	0.814773	0.814773	5XFAD versus WT
Bex3	brain expressed X-linked 3	11.4085	0.226536	2.596	50.3609	10.6198	12.1973	5.92299e-05	6.02656e-05	0.955228	0.813336	0.813336	5XFAD versus WT
Bex4	brain expressed X-linked 1	8.48505	0.331147	4.87981	25.6232	7.62746	9.34263	2.16127e-06	2.35757e-06	0.805236	0.64317	0.64317	5XFAD versus WT
Bglap2	bone gamma-carboxyglutamate protein 2	5.88319	0.219341	9.59655	26.8221	5.39167	6.37471	2.38897e-10	3.92272e-10	0.0692269	0.0588204	0.0588204	5XFAD versus WT
Bglap3	bone gamma-carboxyglutamate protein 3	6.26058	0.303308	7.48116	20.641	5.55262	6.96855	7.22146e-08	8.63901e-08	0.627697	0.582197	0.582197	5XFAD versus WT
Bgn	biglycan	7.28513	0.134463	9.64543	54.1794	6.98403	7.58624	2.60491e-13	1.02908e-12	0.164088	0.0281183	0.0281183	5XFAD versus WT
Bhlha9	basic helix-loop-helix family, member a9	6.43716	0.279248	8.48263	23.0518	5.79953	7.07478	5.98947e-09	7.91269e-09	0.519189	0.453912	0.453912	5XFAD versus WT
Bhlhe22	basic helix-loop-helix family, member e22	8.55822	0.156417	9.63337	54.7143	8.2079	8.90855	2.44027e-13	9.76038e-13	0.118947	0.0241171	0.0241171	5XFAD versus WT
Bhlhe40	basic helix-loop-helix family, member e40	10.472	0.182424	9.41232	57.4051	10.0621	10.882	2.65969e-13	1.04613e-12	0.317909	0.20237	0.20237	5XFAD versus WT
Bhlhe41	basic helix-loop-helix family, member e41	9.10691	0.101299	9.45984	89.9013	8.87944	9.33438	3.41888e-15	2.92468e-14	0.131753	0.124052	0.124052	5XFAD versus WT
Bicd1	BICD cargo adaptor 1	8.53461	0.14368	8.99714	59.4001	8.20957	8.85966	5.51332e-13	1.93009e-12	0.41592	0.381224	0.381224	5XFAD versus WT
Bicd2	BICD cargo adaptor 2	9.22	0.197797	9.11457	46.6135	8.77341	9.66659	3.70395e-12	9.79618e-12	0.387398	0.297157	0.297157	5XFAD versus WT
Bicdl1	BICD family like cargo adaptor 1	8.56411	0.2928	9.2507	29.2491	7.90448	9.22374	1.96693e-10	3.28447e-10	0.373012	0.336757	0.336757	5XFAD versus WT
Bicdl2	BICD family like cargo adaptor 2	5.86533	0.043074	9.11492	136.169	5.76808	5.96259	2.14478e-16	3.38228e-15	0.409696	0.341003	0.341003	5XFAD versus WT
Bicra	BRD4 interacting chromatin remodeling complex associated protein	7.54872	0.185952	9.5095	40.5949	7.13148	7.96597	5.5686e-12	1.38973e-11	0.0202771	0.0151346	0.0151346	5XFAD versus WT
Bicral	BRD4 interacting chromatin remodeling complex associated protein like	8.83753	0.182163	9.14607	48.5145	8.42645	9.24861	2.39398e-12	6.72296e-12	0.384624	0.310788	0.310788	5XFAD versus WT
Bin1	bridging integrator 1	12.2953	0.242324	6.62726	50.739	11.7157	12.8749	7.78992e-10	1.15582e-09	0.687483	0.248776	0.248776	5XFAD versus WT
Birc5	baculoviral IAP repeat-containing 5	6.45003	0.150239	9.25555	42.9316	6.11159	6.78847	5.72653e-12	1.42467e-11	0.367846	0.356881	0.356881	5XFAD versus WT
Birc6	baculoviral IAP repeat-containing 6	8.76599	0.137555	6.40696	63.7272	8.43452	9.09746	3.18906e-10	5.10047e-10	0.696452	0.58638	0.58638	5XFAD versus WT
Birc7	baculoviral IAP repeat-containing 7 (livin)	6.18619	0.197048	9.6459	31.3942	5.74494	6.62743	4.88491e-11	9.45939e-11	0.155381	0.126527	0.126527	5XFAD versus WT
Blcap	bladder cancer associated protein	9.71042	0.368053	8.60342	26.3832	8.87194	10.5489	1.56183e-09	2.22396e-09	0.499043	0.443057	0.443057	5XFAD versus WT
Blnk	B cell linker	7.54919	0.12011	4.21289	62.8524	7.22225	7.87613	2.00817e-07	2.3261e-07	0.850429	0.402642	0.402642	5XFAD versus WT
Bloc1s2	biogenesis of lysosomal organelles complex-1, subunit 2	9.35697	0.284705	8.23145	32.8654	8.70363	10.0103	5.03137e-10	7.75237e-10	0.538949	0.535496	0.535496	5XFAD versus WT
Bloc1s3	biogenesis of lysosomal organelles complex-1, subunit 3	7.55144	0.288617	7.73804	26.1642	6.88194	8.22094	7.84405e-09	1.02129e-08	0.580116	0.573148	0.573148	5XFAD versus WT
Bloc1s4	biogenesis of lysosomal organelles complex-1, subunit 4, cappuccino	8.40888	0.315729	4.37813	26.6333	7.56134	9.25642	5.18674e-06	5.54581e-06	0.835634	0.815562	0.815562	5XFAD versus WT
Blvrb	biliverdin reductase B (flavin reductase (NADPH))	8.2663	0.106529	6.44556	77.5968	8.00994	8.52266	8.05702e-11	1.47154e-10	0.699062	0.648042	0.648042	5XFAD versus WT
Blzf1	basic leucine zipper nuclear factor 1	8.09776	0.114592	9.56628	70.666	7.84085	8.35466	2.49789e-14	1.44099e-13	0.183352	0.156146	0.156146	5XFAD versus WT
Bmerb1	bMERB domain containing 1	11.0232	0.197907	6.16881	55.6985	10.5421	11.5042	1.42724e-09	2.04287e-09	0.727504	0.423686	0.423686	5XFAD versus WT
Bmi1	Bmi1 polycomb ring finger oncogene	8.77648	0.133478	9.45161	65.7524	8.47672	9.07624	6.70637e-14	3.30158e-13	0.30305	0.178997	0.178997	5XFAD versus WT
Bmp1	bone morphogenetic protein 1	8.42123	0.155016	9.20879	54.3247	8.07176	8.77069	7.32389e-13	2.44776e-12	0.385592	0.257332	0.257332	5XFAD versus WT
Bmp2	bone morphogenetic protein 2	6.74368	0.40904	7.7299	16.4866	5.79466	7.69269	2.66719e-07	3.06603e-07	0.605005	0.523782	0.523782	5XFAD versus WT
Bmp3	bone morphogenetic protein 3	7.1287	0.228963	5.42282	31.1347	6.55367	7.70373	2.52593e-07	2.90885e-07	0.776412	0.581761	0.581761	5XFAD versus WT
Bmp7	bone morphogenetic protein 7	7.1623	0.160378	8.94663	44.6589	6.79917	7.52543	7.98079e-12	1.91491e-11	0.424083	0.327015	0.327015	5XFAD versus WT
Bmp8a	bone morphogenetic protein 8a	5.90961	0.0388572	9.26048	152.085	5.82208	5.99713	4.72882e-17	1.59188e-15	0.289546	0.253087	0.253087	5XFAD versus WT
Bmp8b	bone morphogenetic protein 8b	5.7263	0.114264	7.7139	50.1147	5.4611	5.99151	5.60359e-11	1.06494e-10	0.596086	0.425818	0.425818	5XFAD versus WT
Bmper	BMP-binding endothelial regulator	7.38142	0.100835	7.11011	73.203	7.14373	7.61911	1.69989e-11	3.71971e-11	0.650409	0.427981	0.427981	5XFAD versus WT
Bmpr2	bone morphogenetic protein receptor, type II (serine/threonine kinase)	9.99159	0.13648	6.3639	73.2093	9.66221	10.321	1.48985e-10	2.56425e-10	0.712323	0.633138	0.633138	5XFAD versus WT
Bms1	BMS1, ribosome biogenesis factor	8.41771	0.189244	8.06381	44.4807	7.98192	8.85351	6.21396e-11	1.16811e-10	0.569561	0.426094	0.426094	5XFAD versus WT
Bmt2	base methyltransferase of 25S rRNA 2	8.55006	0.193115	5.23244	44.2744	8.06021	9.03992	6.11274e-08	7.34781e-08	0.785147	0.596096	0.596096	5XFAD versus WT
Bmyc	brain expressed myelocytomatosis oncogene	10.2548	0.36688	5.1478	27.9514	9.31979	11.1898	8.02966e-07	8.99373e-07	0.784179	0.538389	0.538389	5XFAD versus WT
Bnip1	BCL2/adenovirus E1B interacting protein 1	8.13377	0.236126	6.5382	34.4468	7.56733	8.70022	1.22014e-08	1.55604e-08	0.701849	0.512797	0.512797	5XFAD versus WT
Bnip2	BCL2/adenovirus E1B interacting protein 2	8.63356	0.0937669	9.01991	92.0747	8.42151	8.8456	1.00457e-14	6.80418e-14	0.376919	0.188157	0.188157	5XFAD versus WT
Bnip3l	BCL2/adenovirus E1B interacting protein 3-like	10.2688	0.0868168	5.81437	118.281	10.0547	10.4829	4.68263e-11	9.10425e-11	0.750001	0.497815	0.497815	5XFAD versus WT
Bnipl	BCL2/adenovirus E1B 19kD interacting protein like	6.14262	0.0630922	9.67461	97.3595	6.0014	6.28385	8.45254e-16	9.55618e-15	0.0994182	0.0373341	0.0373341	5XFAD versus WT
Bod1	biorientation of chromosomes in cell division 1	9.96704	0.166464	4.18463	59.875	9.51279	10.4213	2.67977e-07	3.0797e-07	0.850224	0.76361	0.76361	5XFAD versus WT
Bok	BCL2-related ovarian killer	9.9516	0.224805	8.58631	44.2676	9.43929	10.4639	1.95076e-11	4.20928e-11	0.502997	0.192613	0.192613	5XFAD versus WT
Bola1	bolA-like 1 (E. coli)	8.89535	0.301451	7.77157	29.5084	8.19663	9.59407	2.92303e-09	4.01894e-09	0.592954	0.568938	0.568938	5XFAD versus WT
Bola2	bolA-like 2 (E. coli)	10.1234	0.19248	7.2144	52.5947	9.67101	10.5758	1.36248e-10	2.36464e-10	0.642643	0.478823	0.478823	5XFAD versus WT
Bola3	bolA-like 3 (E. coli)	10.0947	0.479582	8.53099	21.0489	9.00064	11.1887	1.18705e-08	1.51598e-08	0.471857	0.238776	0.238776	5XFAD versus WT
Bop1	block of proliferation 1	8.97198	0.134234	9.66481	66.8382	8.67148	9.27249	3.28338e-14	1.80026e-13	0.0498353	0.0395897	0.0395897	5XFAD versus WT
Borcs5	BLOC-1 related complex subunit 5	8.81718	0.193124	8.05058	45.6555	8.37232	9.26204	5.19802e-11	9.97273e-11	0.563896	0.448057	0.448057	5XFAD versus WT
Borcs6	BLOC-1 related complex subunit 6	8.70721	0.247648	8.93636	35.1596	8.14638	9.26803	6.84674e-11	1.27061e-10	0.426949	0.394776	0.394776	5XFAD versus WT
Borcs7	BLOC-1 related complex subunit 7	8.16595	0.227125	7.83054	35.9535	7.64022	8.69168	5.6122e-10	8.56416e-10	0.575368	0.378709	0.378709	5XFAD versus WT
Borcs8	BLOC-1 related complex subunit 8	9.2285	0.127254	9.25754	72.5202	8.94185	9.51515	4.51004e-14	2.35516e-13	0.317208	0.315556	0.315556	5XFAD versus WT
Bpgm	2,3-bisphosphoglycerate mutase	9.31716	0.130568	9.34745	71.3585	9.02346	9.61086	4.10549e-14	2.16823e-13	0.332736	0.274553	0.274553	5XFAD versus WT
Bphl	biphenyl hydrolase-like (serine hydrolase, breast epithelial mucin-associated antigen)	8.89829	0.214737	9.61703	41.4381	8.41723	9.37934	3.63803e-12	9.63315e-12	0.165927	0.160302	0.160302	5XFAD versus WT
Bpi	bactericidal permeablility increasing protein	5.9057	0.0354286	9.26048	166.693	5.8259	5.9855	2.02317e-17	1.26439e-15	0.289546	0.253087	0.253087	5XFAD versus WT
Bpifa5	BPI fold containing family A, member 5	5.98286	0.0633985	9.6754	94.3692	5.84096	6.12477	1.14001e-15	1.20415e-14	0.0428806	0.0354139	0.0354139	5XFAD versus WT
Bpifa6	BPI fold containing family A, member 6	5.86533	0.043074	9.11492	136.169	5.76808	5.96259	2.14478e-16	3.38228e-15	0.409696	0.341003	0.341003	5XFAD versus WT
Bpifb1	BPI fold containing family B, member 1	5.95492	0.202759	9.65536	29.3694	5.50095	6.40889	9.07995e-11	1.63995e-10	0.0772616	0.0739715	0.0739715	5XFAD versus WT
Bpifb2	BPI fold containing family B, member 2	5.92653	0.0579489	5.17078	102.272	5.77904	6.07403	9.47619e-10	1.38846e-09	0.783428	0.669443	0.669443	5XFAD versus WT
Bpifb3	BPI fold containing family B, member 3	5.99093	0.0891086	4.5725	67.2318	5.75528	6.22659	5.01348e-08	6.0637e-08	0.828965	0.588158	0.588158	5XFAD versus WT
Bpifb4	BPI fold containing family B, member 4	5.81793	0.104854	6.03444	55.4859	5.56171	6.07414	2.09723e-09	2.93495e-09	0.726949	0.361199	0.361199	5XFAD versus WT
Bpnt1	3'(2'), 5'-bisphosphate nucleotidase 1	9.20958	0.104941	8.81486	87.7598	8.97142	9.44773	2.82583e-14	1.59415e-13	0.462933	0.414089	0.414089	5XFAD versus WT
Bptf	bromodomain PHD finger transcription factor	9.17328	0.171166	9.32069	53.593	8.7881	9.55847	6.32543e-13	2.16608e-12	0.301691	0.283209	0.283209	5XFAD versus WT
Brap	BRCA1 associated protein	8.9779	0.1302	4.30121	68.9545	8.62618	9.32963	1.03269e-07	1.22058e-07	0.84459	0.713282	0.713282	5XFAD versus WT
Brat1	BRCA1-associated ATM activator 1	7.52772	0.218767	9.62723	34.4098	7.03771	8.01774	2.107e-11	4.50466e-11	0.157282	0.146136	0.146136	5XFAD versus WT
Brca1	breast cancer 1, early onset	6.27538	0.227819	9.62587	27.5455	5.76508	6.78568	1.76347e-10	2.98346e-10	0.18837	0.150079	0.150079	5XFAD versus WT
Brcc3	BRCA1/BRCA2-containing complex, subunit 3	8.52895	0.149432	8.81247	57.0757	8.18981	8.86809	1.2533e-12	3.85897e-12	0.453567	0.329894	0.329894	5XFAD versus WT
Brd2	bromodomain containing 2	9.23996	0.235125	9.46429	39.298	8.71202	9.7679	8.32512e-12	1.98658e-11	0.220418	0.186165	0.186165	5XFAD versus WT
Brd3	bromodomain containing 3	8.52091	0.138682	9.61827	61.4422	8.21023	8.83158	8.32064e-14	3.94261e-13	0.163539	0.151173	0.151173	5XFAD versus WT
Brd3os	bromodomain containing 3, opposite strand	8.63851	0.0896102	9.67346	96.401	8.43793	8.83909	9.33256e-16	1.04797e-14	0.107725	0.0718802	0.0718802	5XFAD versus WT
Brd4	bromodomain containing 4	9.59866	0.156193	8.9703	61.4537	9.24514	9.95217	4.35443e-13	1.58352e-12	0.387945	0.311039	0.311039	5XFAD versus WT
Brd8	bromodomain containing 8	8.6722	0.105028	8.84489	82.5705	8.43398	8.91043	4.43281e-14	2.32022e-13	0.416953	0.341061	0.341061	5XFAD versus WT
Brd9	bromodomain containing 9	9.05	0.199654	5.32603	45.3285	8.54608	9.55392	4.25036e-08	5.17503e-08	0.781893	0.591192	0.591192	5XFAD versus WT
Brdt	bromodomain, testis-specific	8.26106	0.200189	5.91862	41.2663	7.76958	8.75255	1.64748e-08	2.07689e-08	0.74378	0.614996	0.614996	5XFAD versus WT
Brf1	zinc finger protein 36, C3H type-like 1	8.04086	0.211142	9.67002	38.0828	7.56822	8.5135	7.31373e-12	1.77478e-11	0.00858461	0.00784804	0.00784804	5XFAD versus WT
Bri3	brain protein I3	10.2833	0.456597	3.06607	22.5216	8.84777	11.7189	0.000165716	0.000166916	0.921752	0.910152	0.910152	5XFAD versus WT
Brinp1	bone morphogenic protein/retinoic acid inducible neural specific 1	10.4175	0.154663	6.07517	67.3558	10.0402	10.7948	5.79764e-10	8.82625e-10	0.733875	0.527161	0.527161	5XFAD versus WT
Brinp2	bone morphogenic protein/retinoic acid inducible neural-specific 2	9.2827	0.216199	5.9367	42.936	8.75231	9.81309	1.24715e-08	1.58893e-08	0.743347	0.576504	0.576504	5XFAD versus WT
Brix1	BRX1, biogenesis of ribosomes	8.53644	0.136012	9.51312	62.7626	8.23127	8.84161	8.88263e-14	4.17066e-13	0.266142	0.247579	0.247579	5XFAD versus WT
Brk1	BRICK1, SCAR/WAVE actin-nucleating complex subunit	11.1286	0.137218	6.68337	81.1013	10.801	11.4562	2.95184e-11	6.07514e-11	0.68252	0.636663	0.636663	5XFAD versus WT
Brms1l	breast cancer metastasis-suppressor 1-like	9.26283	0.161073	8.80291	57.5072	8.89722	9.62845	1.20162e-12	3.71692e-12	0.46558	0.442362	0.442362	5XFAD versus WT
Brpf3	bromodomain and PHD finger containing, 3	7.81105	0.317445	9.37171	24.606	7.09725	8.52484	7.82227e-10	1.15998e-09	0.324894	0.290968	0.290968	5XFAD versus WT
Brs3	bombesin-like receptor 3	5.92305	0.136813	4.71126	43.293	5.56478	6.28133	2.60839e-07	3.00074e-07	0.817787	0.688527	0.688527	5XFAD versus WT
Brsk1	BR serine/threonine kinase 1	10.3506	0.34688	4.91083	29.8393	9.45408	11.2472	9.63866e-07	1.073e-06	0.802703	0.733846	0.733846	5XFAD versus WT
Brsk2	BR serine/threonine kinase 2	10.0798	0.146121	4.65467	68.9822	9.69562	10.4639	3.46486e-08	4.24853e-08	0.816024	0.637394	0.637394	5XFAD versus WT
Brwd1	bromodomain and WD repeat domain containing 1	9.73855	0.0749212	8.26697	129.984	9.56675	9.91035	5.56858e-15	4.24451e-14	0.538838	0.360527	0.360527	5XFAD versus WT
Brwd3	bromodomain and WD repeat domain containing 3	7.09722	0.166883	7.25386	42.5281	6.70539	7.48905	5.72997e-10	8.73012e-10	0.645603	0.446642	0.446642	5XFAD versus WT
Bscl2	Berardinelli-Seip congenital lipodystrophy 2 (seipin)	9.76334	0.12737	6.59303	76.6536	9.45834	10.0683	5.62242e-11	1.06807e-10	0.695373	0.527837	0.527837	5XFAD versus WT
Bsg	basigin	12.453	0.249622	7.1745	49.8874	11.8656	13.0403	2.20123e-10	3.64212e-10	0.653298	0.54218	0.54218	5XFAD versus WT
Bsn	bassoon	11.2572	0.157883	8.39856	71.301	10.8961	11.6183	5.51921e-13	1.93126e-12	0.494263	0.407833	0.407833	5XFAD versus WT
Bsnd	barttin CLCNK type accessory beta subunit	5.85484	0.0616226	7.94308	95.0113	5.71256	5.99712	2.00292e-13	8.28353e-13	0.551811	0.360023	0.360023	5XFAD versus WT
Bsph1	binder of sperm protein homolog 1	6.14738	0.114202	6.24066	53.8291	5.87053	6.42423	1.4559e-09	2.08146e-09	0.716225	0.591937	0.591937	5XFAD versus WT
Bspry	B-box and SPRY domain containing	6.1498	0.202804	9.02333	30.3238	5.6912	6.60839	2.16036e-10	3.57825e-10	0.426963	0.400094	0.400094	5XFAD versus WT
Bst2	bone marrow stromal cell antigen 2	8.10216	0.265109	8.46109	30.5617	7.49657	8.70775	5.85791e-10	8.90394e-10	0.491394	0.127748	0.127748	5XFAD versus WT
Bsx	brain specific homeobox	5.89065	0.225943	9.51213	26.0714	5.3837	6.39761	3.60747e-10	5.70761e-10	0.212176	0.181889	0.181889	5XFAD versus WT
Btbd1	BTB (POZ) domain containing 1	10.189	0.0841062	7.44083	121.144	9.99245	10.3855	1.55649e-13	6.70635e-13	0.623483	0.559796	0.559796	5XFAD versus WT
Btbd10	BTB (POZ) domain containing 10	9.83189	0.120767	4.77924	81.4118	9.51708	10.1467	1.07359e-08	1.37787e-08	0.815131	0.642007	0.642007	5XFAD versus WT
Btbd11	BTB (POZ) domain containing 11	8.4697	0.20021	9.26905	42.3041	8.01879	8.92061	6.36765e-12	1.56684e-11	0.316508	0.162002	0.162002	5XFAD versus WT
Btbd16	BTB (POZ) domain containing 16	6.34469	0.243149	9.12511	26.0938	5.79579	6.89358	6.93449e-10	1.0386e-09	0.407211	0.347135	0.347135	5XFAD versus WT
Btbd17	BTB (POZ) domain containing 17	8.489	0.247312	7.74701	34.3251	7.91544	9.06256	9.57568e-10	1.40228e-09	0.602418	0.466159	0.466159	5XFAD versus WT
Btbd2	BTB (POZ) domain containing 2	9.42094	0.0992671	9.5707	94.9051	9.19841	9.64348	1.47313e-15	1.46867e-14	0.103625	0.0911572	0.0911572	5XFAD versus WT
Btbd3	BTB (POZ) domain containing 3	10.4369	0.174291	2.55091	59.8819	9.82264	11.0511	4.38192e-05	4.4907e-05	0.958487	0.940418	0.940418	5XFAD versus WT
Btbd6	BTB (POZ) domain containing 6	9.25655	0.104063	8.77488	88.9516	9.02022	9.49288	2.82407e-14	1.59415e-13	0.428155	0.12345	0.12345	5XFAD versus WT
Btbd8	BTB (POZ) domain containing 8	9.73832	0.216732	9.23736	44.9324	9.24995	10.2267	3.92065e-12	1.02962e-11	0.368075	0.279559	0.279559	5XFAD versus WT
Btbd9	BTB (POZ) domain containing 9	8.95703	0.142142	8.82492	63.0147	8.63451	9.27956	5.08076e-13	1.80297e-12	0.442351	0.32418	0.32418	5XFAD versus WT
Btc	betacellulin, epidermal growth factor family member	6.15738	0.127832	2.72983	48.1679	5.72681	6.58795	4.42567e-05	4.53485e-05	0.945991	0.834192	0.834192	5XFAD versus WT
Btf3	basic transcription factor 3	10.5114	0.292132	4.2489	35.9818	9.71873	11.3041	1.91883e-06	2.09769e-06	0.84526	0.724626	0.724626	5XFAD versus WT
Btf3l4	basic transcription factor 3-like 4	8.83372	0.185867	9.64152	47.527	8.41748	9.24995	9.25867e-13	2.98573e-12	0.0725191	0.0534363	0.0534363	5XFAD versus WT
Btg1	BTG anti-proliferation factor 1	8.58136	0.0951324	8.63993	90.2043	8.36478	8.79794	3.73255e-14	2.005e-13	0.483734	0.188644	0.188644	5XFAD versus WT
Btg2	BTG anti-proliferation factor 2	8.03781	0.134065	8.01867	59.9544	7.72878	8.34684	6.33846e-12	1.55994e-11	0.57556	0.436669	0.436669	5XFAD versus WT
Btg3	BTG anti-proliferation factor 3	8.46704	0.209613	6.59188	40.3937	7.96509	8.96898	3.81681e-09	5.16471e-09	0.697942	0.597784	0.597784	5XFAD versus WT
Btn1a1	butyrophilin, subfamily 1, member A1	5.89229	0.126146	9.00909	46.7101	5.60697	6.17761	4.63203e-12	1.18784e-11	0.430989	0.405006	0.405006	5XFAD versus WT
Btn2a2	butyrophilin, subfamily 2, member A2	5.87787	0.127987	8.62576	45.9254	5.58642	6.16933	1.30038e-11	2.94429e-11	0.497545	0.351295	0.351295	5XFAD versus WT
Btnl2	butyrophilin-like 2	5.92653	0.0579489	5.17078	102.272	5.77904	6.07403	9.47619e-10	1.38846e-09	0.783428	0.669443	0.669443	5XFAD versus WT
Btnl9	butyrophilin-like 9	6.21954	0.209377	9.32388	29.705	5.7484	6.69069	1.49222e-10	2.56736e-10	0.269985	0.230779	0.230779	5XFAD versus WT
Btrc	beta-transducin repeat containing protein	8.78584	0.279138	9.63475	31.4749	8.16067	9.41101	4.86723e-11	9.42787e-11	0.150488	0.133543	0.133543	5XFAD versus WT
Bub3	BUB3 mitotic checkpoint protein	9.58767	0.123864	7.56686	77.4047	9.29917	9.87617	3.01719e-12	8.20819e-12	0.619293	0.516226	0.516226	5XFAD versus WT
Bud23	BUD23, rRNA methyltransferase and ribosome maturation factor	8.66781	0.169452	6.48784	51.152	8.26062	9.075	1.0561e-09	1.53657e-09	0.686719	0.548004	0.548004	5XFAD versus WT
Bvht	braveheart long non-coding RNA	6.52251	0.206802	9.40751	31.5399	6.05776	6.98726	7.32122e-11	1.3492e-10	0.297132	0.246785	0.246785	5XFAD versus WT
BX571804.1	NA	5.9057	0.0354286	9.26048	166.693	5.8259	5.9855	2.02317e-17	1.26439e-15	0.289546	0.253087	0.253087	5XFAD versus WT
Bzw1	basic leucine zipper and W2 domains 1	10.3475	0.0718894	9.67731	143.936	10.1865	10.5084	1.91171e-17	1.26439e-15	0.0968605	0.0391884	0.0391884	5XFAD versus WT
C030005K06Rik	RIKEN cDNA C030005K06 gene	6.08416	0.227974	8.99634	26.6879	5.56841	6.5999	7.08779e-10	1.06015e-09	0.433395	0.310677	0.310677	5XFAD versus WT
C030007H22Rik	RIKEN cDNA C030007H22 gene	5.78451	0.0622698	9.68001	92.8943	5.64514	5.92388	1.30962e-15	1.3403e-14	0.0474646	0.0366173	0.0366173	5XFAD versus WT
C030010L15Rik	RIKEN cDNA C030010L15 gene	6.08034	0.151678	2.85793	40.0872	5.58377	6.57691	5.08324e-05	5.19563e-05	0.937261	0.803604	0.803604	5XFAD versus WT
C030013C21Rik	RIKEN cDNA C030013C21 gene	5.89349	0.139468	9.66579	42.2568	5.58127	6.20571	2.7147e-12	7.49094e-12	0.130976	0.127591	0.127591	5XFAD versus WT
C030014I23Rik	RIKEN cDNA C030014I23 gene	7.26654	0.178967	8.62525	40.6026	6.85899	7.67409	3.7505e-11	7.49156e-11	0.477511	0.362714	0.362714	5XFAD versus WT
C030017B01Rik	RIKEN cDNA C030017B01 gene	8.08549	0.117846	9.4769	68.6106	7.82093	8.35004	4.19743e-14	2.20815e-13	0.279	0.124638	0.124638	5XFAD versus WT
C030034I22Rik	RIKEN cDNA C030034I22 gene	6.69512	0.213875	9.61025	31.3039	6.21595	7.1743	5.36751e-11	1.02527e-10	0.193991	0.181542	0.181542	5XFAD versus WT
C030037D09Rik	RIKEN cDNA C030037D09 gene	6.77655	0.18406	9.4054	36.8171	6.3629	7.1902	1.7339e-11	3.78675e-11	0.194308	0.174516	0.174516	5XFAD versus WT
C130021I20Rik	Riken cDNA C130021I20 gene	5.96758	0.266037	5.4235	22.4314	5.29946	6.63569	1.47495e-06	1.62441e-06	0.775858	0.595419	0.595419	5XFAD versus WT
C130026L21Rik	RIKEN cDNA C130026L21 gene	6.69559	0.214753	7.06908	31.1781	6.18878	7.20239	7.8346e-09	1.02025e-08	0.662025	0.639136	0.639136	5XFAD versus WT
C130036L24Rik	RIKEN cDNA C130036L24 gene	7.61589	0.214692	9.61401	35.4736	7.13491	8.09686	1.61704e-11	3.55861e-11	0.0252472	0.0158059	0.0158059	5XFAD versus WT
C130046K22Rik	RIKEN cDNA C130046K22 gene	5.912	0.111486	8.40957	53.0292	5.65708	6.16693	6.42374e-12	1.57949e-11	0.530026	0.514854	0.514854	5XFAD versus WT
C130050O18Rik	RIKEN cDNA C130050O18 gene	6.19072	0.112826	3.15619	54.8698	5.8415	6.53993	8.24057e-06	8.72398e-06	0.917414	0.784729	0.784729	5XFAD versus WT
C130060C02Rik	RIKEN cDNA C130060C02 gene	5.8855	0.0719864	7.57554	81.7585	5.71787	6.05313	1.94453e-12	5.60714e-12	0.619395	0.241178	0.241178	5XFAD versus WT
C130071C03Rik	RIKEN cDNA C130071C03 gene	8.35736	0.268811	4.7661	31.0901	7.65604	9.05869	1.09147e-06	1.21116e-06	0.8166	0.669151	0.669151	5XFAD versus WT
C130073E24Rik	RIKEN cDNA C130073E24 gene	6.03196	0.101595	3.69747	59.3726	5.74055	6.32337	1.20334e-06	1.33223e-06	0.882843	0.830778	0.830778	5XFAD versus WT
C130080G10Rik	RIKEN cDNA C130080G10 gene	5.75183	0.0858288	4.25776	67.0152	5.51911	5.98454	1.3347e-07	1.5644e-07	0.846979	0.530014	0.530014	5XFAD versus WT
C130083M11Rik	RIKEN cDNA C130083M11 gene	5.90318	0.0579659	9.18085	101.839	5.77245	6.03392	2.47046e-15	2.2292e-14	0.375348	0.33931	0.33931	5XFAD versus WT
C1d	C1D nuclear receptor co-repressor	9.79236	0.21455	9.56628	45.6415	9.31136	10.2734	1.61688e-12	4.78961e-12	0.149934	0.131968	0.131968	5XFAD versus WT
C1qa	complement component 1, q subcomponent, alpha polypeptide	11.4345	0.48208	9.3641	23.7192	10.3504	12.5186	1.11149e-09	1.61333e-09	0.232557	0.0641151	0.0641151	5XFAD versus WT
C1qbp	complement component 1, q subcomponent binding protein	9.91357	0.198069	6.83674	50.051	9.44293	10.3842	5.01748e-10	7.73185e-10	0.667897	0.628155	0.628155	5XFAD versus WT
C1qc	complement component 1, q subcomponent, C chain	11.5853	0.30878	9.49533	37.5196	10.8923	12.2783	1.20755e-11	2.76143e-11	0.165322	0.0213276	0.0213276	5XFAD versus WT
C1ql1	complement component 1, q subcomponent-like 1	7.39899	0.352888	8.59493	20.967	6.59493	8.20305	1.11136e-08	1.42344e-08	0.49718	0.266392	0.266392	5XFAD versus WT
C1ql2	complement component 1, q subcomponent-like 2	6.64306	0.584677	4.57864	11.3619	5.09753	8.18859	0.000158029	0.000159221	0.821011	0.537716	0.537716	5XFAD versus WT
C1ql3	C1q-like 3	6.98295	0.274235	3.96785	25.4634	6.21912	7.74679	1.51433e-05	1.58403e-05	0.864848	0.641797	0.641797	5XFAD versus WT
C1qtnf2	C1q and tumor necrosis factor related protein 2	6.27401	0.358328	9.58107	17.5091	5.47085	7.07717	1.35241e-08	1.71661e-08	0.215869	0.199655	0.199655	5XFAD versus WT
C1qtnf4	C1q and tumor necrosis factor related protein 4	12.0386	0.4036	8.99044	29.8281	11.1255	12.9518	2.66125e-10	4.32717e-10	0.397495	0.0754362	0.0754362	5XFAD versus WT
C1qtnf7	C1q and tumor necrosis factor related protein 7	6.17792	0.150412	2.61565	41.0733	5.65688	6.69896	9.49395e-05	9.60711e-05	0.954001	0.760583	0.760583	5XFAD versus WT
C1qtnf9	C1q and tumor necrosis factor related protein 9	6.13195	0.112397	3.7259	54.5563	5.81062	6.45328	1.51197e-06	1.66382e-06	0.880992	0.782346	0.782346	5XFAD versus WT
C1rl	complement component 1, r subcomponent-like	6.24994	0.268339	9.67008	23.2912	5.64927	6.85061	8.08789e-10	1.19648e-09	0.119073	0.116101	0.116101	5XFAD versus WT
C2	complement component 2 (within H-2S)	6.46471	0.24706	7.76364	26.1666	5.89195	7.03746	7.48332e-09	9.7639e-09	0.597618	0.379091	0.379091	5XFAD versus WT
C230012O17Rik	RIKEN cDNA C230012O17 gene	6.46517	0.284125	8.9693	22.7547	5.8221	7.10825	3.04716e-09	4.176e-09	0.439473	0.358583	0.358583	5XFAD versus WT
C230024C17Rik	RIKEN cDNA C230024C17 gene	6.05049	0.0873327	9.53618	69.281	5.85461	6.24637	3.26925e-14	1.79469e-13	0.22717	0.191889	0.191889	5XFAD versus WT
C230034O21Rik	RIKEN cDNA C230034O21 gene	5.82095	0.0990127	4.2297	58.7899	5.55184	6.09006	2.53118e-07	2.91465e-07	0.847089	0.59653	0.59653	5XFAD versus WT
C230038L03Rik	NA	5.962	0.147342	6.08425	40.4638	5.60268	6.32133	1.24634e-08	1.58811e-08	0.733437	0.61777	0.61777	5XFAD versus WT
C230057A21Rik	RIKEN cDNA C230057A21 gene	5.90961	0.0388572	9.26048	152.085	5.82208	5.99713	4.72882e-17	1.59188e-15	0.289546	0.253087	0.253087	5XFAD versus WT
C230072F16Rik	RIKEN cDNA C230072F16 gene	6.15879	0.207199	9.61514	29.724	5.6946	6.62297	8.71009e-11	1.57886e-10	0.0135656	0.0131432	0.0131432	5XFAD versus WT
C230099D08Rik	RIKEN cDNA C230099D08 gene	5.86533	0.0457551	9.11492	128.19	5.76203	5.96864	3.71791e-16	4.75717e-15	0.409696	0.341003	0.341003	5XFAD versus WT
C2cd2	C2 calcium-dependent domain containing 2	7.81414	0.159555	6.82168	48.9746	7.43485	8.19344	6.04276e-10	9.15194e-10	0.662619	0.534759	0.534759	5XFAD versus WT
C2cd2l	C2 calcium-dependent domain containing 2-like	10.119	0.218979	3.96338	46.2099	9.5088	10.7292	1.45097e-06	1.59878e-06	0.866327	0.707414	0.707414	5XFAD versus WT
C2cd3	C2 calcium-dependent domain containing 3	8.13973	0.224122	8.48638	36.3183	7.62801	8.65144	1.30333e-10	2.26897e-10	0.519134	0.501505	0.501505	5XFAD versus WT
C2cd4b	C2 calcium-dependent domain containing 4B	6.41868	0.158467	4.07401	40.5049	5.98184	6.85552	1.82943e-06	2.00304e-06	0.858178	0.720871	0.720871	5XFAD versus WT
C2cd4c	C2 calcium-dependent domain containing 4C	7.04409	0.183124	5.11719	38.4662	6.57658	7.5116	1.68272e-07	1.95904e-07	0.795494	0.714771	0.714771	5XFAD versus WT
C3	complement component 3	6.85056	0.207528	7.63784	33.0104	6.36802	7.3331	1.61691e-09	2.29802e-09	0.609694	0.0730583	0.0730583	5XFAD versus WT
C330007P06Rik	STING1 ER exit protein 1	8.43186	0.0802135	9.54368	105.118	8.25197	8.61175	6.02443e-16	7.20317e-15	0.203423	0.111957	0.111957	5XFAD versus WT
C330008A17Rik	RIKEN cDNA C330008A17 gene	5.91641	0.125805	8.16124	47.0284	5.6273	6.20552	3.15426e-11	6.43942e-11	0.551507	0.380224	0.380224	5XFAD versus WT
C330011M18Rik	RIKEN cDNA C330011M18 gene	6.20165	0.197719	8.60789	31.366	5.75125	6.65204	3.54439e-10	5.61372e-10	0.499178	0.484688	0.484688	5XFAD versus WT
C330022C24Rik	RIKEN cDNA C330022C24 gene	5.94331	0.0433396	9.26048	137.133	5.84568	6.04093	1.2325e-16	3.01951e-15	0.289546	0.241483	0.241483	5XFAD versus WT
C430002N11Rik	RIKEN cDNA C430002N11 gene	5.83279	0.108677	9.43255	53.6709	5.58865	6.07693	4.76208e-13	1.7083e-12	0.302365	0.262847	0.262847	5XFAD versus WT
C430049B03Rik	RIKEN cDNA C430049B03 gene	6.02912	0.0932968	3.95898	64.623	5.76903	6.28922	3.89895e-07	4.44452e-07	0.866543	0.780767	0.780767	5XFAD versus WT
C4a	complement component 4A (Rodgers blood group)	6.69935	0.228392	6.71672	29.3327	6.15464	7.24406	2.42279e-08	3.00738e-08	0.688348	0.546554	0.546554	5XFAD versus WT
C4b	complement component 4B (Chido blood group)	11.6541	0.37029	9.05267	31.4728	10.8172	12.491	1.46448e-10	2.52479e-10	0.405036	0.0339677	0.0339677	5XFAD versus WT
C530008M17Rik	capping protein inhibiting regulator of actin	8.51856	0.224731	9.66485	37.9056	8.01546	9.02165	7.73062e-12	1.86283e-11	0.00727775	0.00353909	0.00353909	5XFAD versus WT
C530043A13Rik	RIKEN cDNA C530043A13 gene	5.86533	0.0587762	9.67675	99.791	5.73378	5.99689	6.61658e-16	7.75997e-15	0.100893	0.0838656	0.0838656	5XFAD versus WT
C530044C16Rik	RIKEN cDNA C530044C16 gene	6.27263	0.147971	9.37707	42.391	5.93994	6.60533	4.93395e-12	1.25383e-11	0.333196	0.231371	0.231371	5XFAD versus WT
C630028M04Rik	RIKEN cDNA C630028M04 gene	5.9057	0.0354286	9.26048	166.693	5.8259	5.9855	2.02317e-17	1.26439e-15	0.289546	0.253087	0.253087	5XFAD versus WT
C630043F03Rik	RIKEN cDNA C630043F03 gene	6.79609	0.25088	9.4087	27.089	6.23229	7.35988	3.01311e-10	4.84675e-10	0.316577	0.303369	0.303369	5XFAD versus WT
C730002L08Rik	RIKEN cDNA C730002L08 gene	6.49361	0.174504	9.24009	37.2118	6.10041	6.88681	2.20524e-11	4.69461e-11	0.3563	0.120739	0.120739	5XFAD versus WT
C730027H18Rik	RIKEN cDNA C730027H18 gene	5.86533	0.0457551	9.11492	128.19	5.76203	5.96864	3.71791e-16	4.75717e-15	0.409696	0.341003	0.341003	5XFAD versus WT
C730034F03Rik	RIKEN cDNA C730034F03 gene	6.81289	0.220545	6.24076	30.8912	6.27825	7.34754	4.60232e-08	5.58542e-08	0.721459	0.575998	0.575998	5XFAD versus WT
C77080	expressed sequence C77080	7.69086	0.247553	7.41952	31.0675	7.11214	8.26959	3.96115e-09	5.34555e-09	0.631041	0.519952	0.519952	5XFAD versus WT
C78197	expressed sequence C78197	5.90303	0.109341	4.3914	53.9873	5.60983	6.19623	2.28392e-07	2.63689e-07	0.838208	0.772606	0.772606	5XFAD versus WT
C78859	expressed sequence C78859	8.26499	0.190856	9.67774	43.3049	7.83781	8.69217	2.08937e-12	5.96791e-12	0.0678423	0.0462284	0.0462284	5XFAD versus WT
C820005J03Rik	RIKEN cDNA C820005J03 gene	5.9057	0.0354286	9.26048	166.693	5.8259	5.9855	2.02317e-17	1.26439e-15	0.289546	0.253087	0.253087	5XFAD versus WT
C87436	expressed sequence C87436	7.85549	0.119799	9.41235	65.5723	7.58629	8.1247	7.62577e-14	3.68038e-13	0.185227	0.107552	0.107552	5XFAD versus WT
C87499	PRAME like 32	5.86533	0.0457551	9.11492	128.19	5.76203	5.96864	3.71791e-16	4.75717e-15	0.409696	0.341003	0.341003	5XFAD versus WT
C8a	complement component 8, alpha polypeptide	5.94331	0.0433396	9.26048	137.133	5.84568	6.04093	1.2325e-16	3.01951e-15	0.289546	0.241483	0.241483	5XFAD versus WT
C8b	complement component 8, beta polypeptide	5.86533	0.0448551	2.0114	130.762	5.67338	6.05729	5.57341e-05	5.679e-05	0.99909	0.654312	0.654312	5XFAD versus WT
C8g	complement component 8, gamma polypeptide	6.41519	0.257648	9.51246	24.899	5.8371	6.99328	5.55304e-10	8.47778e-10	0.272778	0.263782	0.263782	5XFAD versus WT
CAAA01066123.1	NA	6.80929	0.355512	8.32211	19.1535	5.99497	7.62362	3.55076e-08	4.34873e-08	0.541125	0.423218	0.423218	5XFAD versus WT
CAAA01077340.1	NA	5.8568	0.121941	8.32306	48.0299	5.5775	6.13611	1.80869e-11	3.93545e-11	0.533405	0.486012	0.486012	5XFAD versus WT
CAAA01118383.1	NA	7.73803	0.360241	8.96944	21.4802	6.92269	8.55338	5.06575e-09	6.74185e-09	0.40021	0.303236	0.303236	5XFAD versus WT
Caap1	caspase activity and apoptosis inhibitor 1	7.92796	0.284694	9.62641	27.8473	7.29027	8.56566	1.58826e-10	2.71907e-10	0.188349	0.172768	0.172768	5XFAD versus WT
Cab39	calcium binding protein 39	10.3035	0.176004	4.56422	58.5411	9.83772	10.7692	9.66496e-08	1.14515e-07	0.827546	0.807952	0.807952	5XFAD versus WT
Cab39l	calcium binding protein 39-like	8.70435	0.144595	5.53496	60.1982	8.34321	9.06549	5.19887e-09	6.91355e-09	0.759733	0.477654	0.477654	5XFAD versus WT
Cabin1	calcineurin binding protein 1	8.83837	0.14065	9.5325	62.8394	8.52288	9.15385	8.3542e-14	3.95696e-13	0.258347	0.19016	0.19016	5XFAD versus WT
Cables2	CDK5 and Abl enzyme substrate 2	8.87103	0.192003	3.76754	46.2025	8.32472	9.41734	2.49849e-06	2.71708e-06	0.873464	0.828146	0.828146	5XFAD versus WT
Cabp1	calcium binding protein 1	11.1202	0.504798	9.59437	22.029	9.98894	12.2514	1.54202e-09	2.19714e-09	0.217136	0.101645	0.101645	5XFAD versus WT
Cabp4	calcium binding protein 4	5.98218	0.118954	8.14116	50.29	5.7087	6.25566	1.91937e-11	4.14926e-11	0.5555	0.522698	0.522698	5XFAD versus WT
Cabp7	calcium binding protein 7	8.48986	0.340705	4.60711	24.9185	7.5911	9.38862	4.31388e-06	4.63307e-06	0.826617	0.357138	0.357138	5XFAD versus WT
Cabs1	calcium binding protein, spermatid specific 1	5.92241	0.0500928	9.26048	118.229	5.80957	6.03524	4.8645e-16	6.00237e-15	0.289546	0.253087	0.253087	5XFAD versus WT
Cachd1	cache domain containing 1	8.02314	0.22281	8.43721	36.0088	7.51394	8.53235	1.55158e-10	2.661e-10	0.523536	0.360219	0.360219	5XFAD versus WT
Cacna1a	calcium channel, voltage-dependent, P/Q type, alpha 1A subunit	9.44372	0.335336	2.7619	28.162	8.32255	10.5649	0.000176441	0.000177599	0.943221	0.938971	0.938971	5XFAD versus WT
Cacna1d	calcium channel, voltage-dependent, L type, alpha 1D subunit	8.2938	0.201528	9.55267	41.1547	7.8419	8.74569	4.45935e-12	1.14989e-11	0.249	0.232003	0.232003	5XFAD versus WT
Cacna1e	calcium channel, voltage-dependent, R type, alpha 1E subunit	9.55526	0.167776	9.10826	56.9524	9.17641	9.93411	6.09562e-13	2.0991e-12	0.410235	0.230693	0.230693	5XFAD versus WT
Cacna1f	calcium channel, voltage-dependent, alpha 1F subunit	6.03435	0.186074	9.63261	32.4299	5.61759	6.4511	3.67326e-11	7.35415e-11	0.181809	0.179433	0.179433	5XFAD versus WT
Cacna1g	calcium channel, voltage-dependent, T type, alpha 1G subunit	8.97585	0.176351	9.1415	50.8975	8.57785	9.37384	1.56319e-12	4.66126e-12	0.403083	0.197322	0.197322	5XFAD versus WT
Cacna1h	calcium channel, voltage-dependent, T type, alpha 1H subunit	8.21024	0.161909	3.88039	50.7091	7.75519	8.66529	1.27318e-06	1.40701e-06	0.864854	0.762374	0.762374	5XFAD versus WT
Cacna1i	calcium channel, voltage-dependent, alpha 1I subunit	8.91324	0.257235	7.238	34.6501	8.309	9.51747	2.60213e-09	3.60564e-09	0.646523	0.567179	0.567179	5XFAD versus WT
Cacna2d3	calcium channel, voltage-dependent, alpha2/delta subunit 3	9.63363	0.194673	9.02105	49.4861	9.1934	10.0739	2.68187e-12	7.41096e-12	0.430568	0.231787	0.231787	5XFAD versus WT
Cacna2d4	calcium channel, voltage-dependent, alpha 2/delta subunit 4	6.77728	0.179635	5.38923	37.7282	6.32537	7.2292	9.69367e-08	1.14845e-07	0.777506	0.739531	0.739531	5XFAD versus WT
Cacnb2	calcium channel, voltage-dependent, beta 2 subunit	8.54091	0.265144	7.50546	32.2124	7.9224	9.15941	2.54664e-09	3.53128e-09	0.619592	0.559426	0.559426	5XFAD versus WT
Cacnb4	calcium channel, voltage-dependent, beta 4 subunit	10.3969	0.238842	3.52298	43.5304	9.69681	11.097	6.12108e-06	6.52004e-06	0.891931	0.676915	0.676915	5XFAD versus WT
Cacng2	calcium channel, voltage-dependent, gamma subunit 2	8.58818	0.132601	9.56647	64.7672	8.2909	8.88546	5.73863e-14	2.88191e-13	0.233726	0.0364765	0.0364765	5XFAD versus WT
Cacng3	calcium channel, voltage-dependent, gamma subunit 3	9.69308	0.114646	9.60145	84.5477	9.43619	9.94997	4.0727e-15	3.33601e-14	0.212705	0.105173	0.105173	5XFAD versus WT
Cacng4	calcium channel, voltage-dependent, gamma subunit 4	8.01817	0.302019	6.81825	26.5486	7.30013	8.73621	3.88352e-08	4.74078e-08	0.677602	0.306222	0.306222	5XFAD versus WT
Cacng6	calcium channel, voltage-dependent, gamma subunit 6	6.04069	0.285652	9.39846	21.147	5.39865	6.68273	3.0372e-09	4.16362e-09	0.323746	0.293485	0.293485	5XFAD versus WT
Cacng7	calcium channel, voltage-dependent, gamma subunit 7	7.82685	0.452707	7.15851	17.289	6.76115	8.89254	4.22347e-07	4.80349e-07	0.655077	0.564139	0.564139	5XFAD versus WT
Cactin	cactin, spliceosome C complex subunit	8.17438	0.143459	5.50473	56.9805	7.81554	8.53321	7.65897e-09	9.98247e-09	0.768809	0.540965	0.540965	5XFAD versus WT
Cacybp	calcyclin binding protein	10.6119	0.18094	4.89883	58.6485	10.1439	11.0799	3.6435e-08	4.45705e-08	0.804771	0.742387	0.742387	5XFAD versus WT
Cadm1	cell adhesion molecule 1	9.5419	0.209622	4.84194	45.5196	8.99772	10.0861	1.46076e-07	1.70829e-07	0.811728	0.688596	0.688596	5XFAD versus WT
Cadm2	cell adhesion molecule 2	10.7033	0.106114	8.69617	100.866	10.462	10.9446	1.19596e-14	7.8332e-14	0.449433	0.127819	0.127819	5XFAD versus WT
Cadm3	cell adhesion molecule 3	9.92243	0.173806	9.60179	57.0892	9.53298	10.3119	1.7538e-13	7.39139e-13	0.211912	0.122567	0.122567	5XFAD versus WT
Cadps	Ca2+-dependent secretion activator	10.6784	0.111947	9.44675	95.388	10.4269	10.9298	2.0311e-15	1.90401e-14	0.292254	0.251069	0.251069	5XFAD versus WT
Cadps2	Ca2+-dependent activator protein for secretion 2	9.43592	0.126654	9.357	74.5014	9.15107	9.72078	2.67474e-14	1.52219e-13	0.311406	0.231659	0.231659	5XFAD versus WT
Calb1	calbindin 1	10.3672	0.26338	5.72197	39.3623	9.7151	11.0194	3.47235e-08	4.25657e-08	0.756804	0.586555	0.586555	5XFAD versus WT
[truncated: 38,497 more rows]
