# Supplementary material for: Human neural stem cells restore spatial memory in a transgenic Alzheimer’s disease mouse model by an immunomodulating mechanism
Source: Front Aging Neurosci. 2023 Dec 14;15:1306004. doi: 10.3389/fnagi.2023.1306004 (PMC10753006; doi:10.3389/fnagi.2023.1306004)
Supplement: Supplementary file 15 [file Table_15.XLSX]

## Sheet: LMM_all.hippo.degs
gene	Description	Estimate	Std..Error	df	t.value	lower	upper	p_val_raw	p_val_adj	ICC_adjusted	ICC_conditional	ICC_unadjusted	comparison
0610009B22Rik	RIKEN cDNA 0610009B22 gene	6.40125	0.253408	8.26066	25.2607	5.82009	6.98242	4.09214e-09	5.47464e-09	0.54515	0.506119	0.506119	5XFAD versus WT
0610009L18Rik	RIKEN cDNA 0610009L18 gene	6.06427	0.343349	8.50347	17.6621	5.28059	6.84795	5.3416e-08	6.23458e-08	0.499246	0.4844	0.4844	5XFAD versus WT
0610010K14Rik	RIKEN cDNA 0610010K14 gene	6.6332	0.123358	8.8877	53.7719	6.35361	6.9128	1.76035e-12	7.50837e-12	0.410172	0.357635	0.357635	5XFAD versus WT
0610012G03Rik	RIKEN cDNA 0610012G03 gene	7.27804	0.428381	4.71379	16.9896	6.15643	8.39965	2.07256e-05	2.14078e-05	0.810817	0.759949	0.759949	5XFAD versus WT
0610030E20Rik	RIKEN cDNA 0610030E20 gene	5.9377	0.100484	9.58637	59.0908	5.71249	6.16291	1.31039e-13	9.75627e-13	0.10696	0.0994275	0.0994275	5XFAD versus WT
0610040F04Rik	RIKEN cDNA 0610040F04 gene	5.34446	0.0928057	7.16389	57.5877	5.12603	5.5629	8.10129e-11	1.78679e-10	0.630523	0.313151	0.313151	5XFAD versus WT
1110002E22Rik	RIKEN cDNA 1110002E22 gene	5.70202	0.217222	8.70353	26.2497	5.20806	6.19597	1.368e-09	2.02101e-09	0.486339	0.449433	0.449433	5XFAD versus WT
1110002J07Rik	RIKEN cDNA 1110002J07 gene	5.4454	0.0663886	9.26048	82.0232	5.29586	5.59494	1.43275e-14	2.41285e-13	0.289546	0.241483	0.241483	5XFAD versus WT
1110002L01Rik	RIKEN cDNA 1110002L01 gene	5.9218	0.306218	9.6585	19.3385	5.23622	6.60738	4.79546e-09	6.33902e-09	0.0286244	0.0219245	0.0219245	5XFAD versus WT
1110004F10Rik	RIKEN cDNA 1110004F10 gene	7.3991	0.183038	8.84552	40.4238	6.98393	7.81426	2.4127e-11	6.55772e-11	0.447295	0.294068	0.294068	5XFAD versus WT
1110006O24Rik	RIKEN cDNA 1110006O24 gene	5.35952	0.123088	9.65102	43.5421	5.08391	5.63513	2.10194e-12	8.69033e-12	0.146468	0.0911336	0.0911336	5XFAD versus WT
1110008P14Rik	bublin coiled coil protein	8.34079	0.18936	4.25267	44.0472	7.82713	8.85444	8.05948e-07	8.73079e-07	0.846994	0.459088	0.459088	5XFAD versus WT
1110012L19Rik	endothelium and lymphocyte associated ASCH domain 1	6.12559	0.128839	9.5924	47.5445	5.83685	6.41432	1.03211e-12	4.82227e-12	0.146347	0.136297	0.136297	5XFAD versus WT
1110015O18Rik	RIKEN cDNA 1110015O18 gene	5.32596	0.0525772	9.11492	101.298	5.20725	5.44467	3.17486e-15	8.76662e-14	0.409696	0.341003	0.341003	5XFAD versus WT
1110017D15Rik	RIKEN cDNA 1110017D15 gene	5.7135	0.228278	9.35235	25.0287	5.20005	6.22695	6.90165e-10	1.11023e-09	0.341805	0.329227	0.329227	5XFAD versus WT
1110020A21Rik	RIKEN cDNA 1110020A21 gene	5.43566	0.210887	9.5899	25.7753	4.96304	5.90828	3.523e-10	6.20218e-10	0.0203646	0.0189456	0.0189456	5XFAD versus WT
1110032A03Rik	RIKEN cDNA 1110032A03 gene	6.69963	0.170795	9.65835	39.2262	6.31725	7.08202	5.63917e-12	1.96335e-11	0.14342	0.126412	0.126412	5XFAD versus WT
1110035H17Rik	RIKEN cDNA 1110035H17 gene	5.35309	0.111817	9.51028	47.8737	5.10219	5.60398	1.16653e-12	5.30213e-12	0.236014	0.217434	0.217434	5XFAD versus WT
1110038F14Rik	RIKEN cDNA 1110038F14 gene	6.42872	0.235893	8.67335	27.2527	5.89201	6.96543	1.04553e-09	1.59828e-09	0.490611	0.416097	0.416097	5XFAD versus WT
1110046J04Rik	RIKEN cDNA 1110046J04 gene	5.68861	0.221469	9.39101	25.6858	5.19078	6.18645	5.08971e-10	8.54793e-10	0.327276	0.3124	0.3124	5XFAD versus WT
1110051M20Rik	centriolar satellite-associated tubulin polyglutamylase complex regulator 1	7.38401	0.0982056	6.20098	75.1893	7.14559	7.62244	2.0417e-10	3.8947e-10	0.720582	0.624018	0.624018	5XFAD versus WT
1110059E24Rik	RIKEN cDNA 1110059E24 gene	6.3267	0.210857	9.60676	30.0046	5.85426	6.79914	8.08781e-11	1.78425e-10	0.189958	0.141779	0.141779	5XFAD versus WT
1110065P20Rik	RIKEN cDNA 1110065P20 gene	7.44818	0.255779	8.62832	29.1196	6.86575	8.03062	6.43436e-10	1.04327e-09	0.461333	0.312146	0.312146	5XFAD versus WT
1300017J02Rik	inhibitor of carbonic anhydrase	5.42033	0.0779724	9.40532	69.516	5.2451	5.59557	4.48903e-14	4.25094e-13	0.0639774	0.0530806	0.0530806	5XFAD versus WT
1500002F19Rik	RIKEN cDNA 1500002F19 gene	5.51353	0.201667	9.50751	27.3397	5.06101	5.96604	2.32717e-10	4.34749e-10	0.263359	0.245945	0.245945	5XFAD versus WT
1500009L16Rik	RIKEN cDNA 1500009L16 gene	6.44921	0.228789	9.3314	28.1885	5.93445	6.96398	2.38813e-10	4.43971e-10	0.315323	0.306851	0.306851	5XFAD versus WT
1500011B03Rik	RIKEN cDNA 1500011B03 gene	7.54551	0.216836	4.25092	34.7983	6.95724	8.13378	2.20009e-06	2.34277e-06	0.845734	0.554502	0.554502	5XFAD versus WT
1500012K07Rik	RIKEN cDNA 1500012K07 gene	5.44968	0.0999374	9.19642	54.531	5.22434	5.67502	7.29047e-13	3.6476e-12	0.366924	0.263106	0.263106	5XFAD versus WT
1500035N22Rik	RIKEN cDNA 1500035N22 gene	5.23984	0.080844	5.52617	64.8142	5.03783	5.44184	3.54483e-09	4.80677e-09	0.769877	0.536641	0.536641	5XFAD versus WT
1600002K03Rik	family with sequence similarity 174, member C	5.90807	0.251777	9.58674	23.4655	5.34378	6.47236	8.60057e-10	1.34815e-09	0.220455	0.216909	0.216909	5XFAD versus WT
1600014C23Rik	RIKEN cDNA 1600014C23 gene	5.23692	0.0900461	9.59768	58.1582	5.03514	5.4387	1.48339e-13	1.07739e-12	0.216011	0.177316	0.177316	5XFAD versus WT
1600019K03Rik	RIKEN cDNA 1600019K03 gene	5.32596	0.0652194	9.11492	81.6623	5.17871	5.47322	2.25856e-14	2.60898e-13	0.409696	0.341003	0.341003	5XFAD versus WT
1600022D10Rik	RIKEN cDNA 1600022D10 gene	5.38408	0.0510074	9.26048	105.555	5.26918	5.49897	1.38918e-15	8.76662e-14	0.289546	0.253087	0.253087	5XFAD versus WT
1700001C02Rik	family with sequence similarity 166, member C	5.35134	0.105838	9.53411	50.5615	5.11394	5.58873	6.57313e-13	3.34477e-12	0.209182	0.192393	0.192393	5XFAD versus WT
1700001L05Rik	RIKEN cDNA 1700001L05 gene	5.47545	0.15949	8.91024	34.331	5.1141	5.8368	8.9152e-11	1.93703e-10	0.452232	0.372756	0.372756	5XFAD versus WT
1700001L19Rik	RIKEN cDNA 1700001L19 gene	6.01149	0.307839	9.63543	19.5281	5.32205	6.70093	4.51835e-09	5.99907e-09	0.149389	0.112124	0.112124	5XFAD versus WT
1700001O22Rik	RIKEN cDNA 1700001O22 gene	5.49377	0.224945	9.54261	24.4227	4.98929	5.99826	6.33609e-10	1.02915e-09	0.169512	0.134358	0.134358	5XFAD versus WT
1700003I16Rik	RIKEN cDNA 1700003I16 gene	5.32596	0.189133	9.65304	28.1599	4.90249	5.74944	1.36254e-10	2.76996e-10	0.154807	0.134297	0.134297	5XFAD versus WT
1700003M07Rik	RIKEN cDNA 1700003M07 gene	5.07839	0.0652635	9.11781	77.8137	4.93105	5.22574	3.47658e-14	3.64922e-13	0.40901	0.129663	0.129663	5XFAD versus WT
1700006F04Rik	RIKEN cDNA 1700006F04 gene	5.32596	0.0652194	9.11492	81.6623	5.17871	5.47322	2.25856e-14	2.60898e-13	0.409696	0.341003	0.341003	5XFAD versus WT
1700007L15Rik	RIKEN cDNA 1700007L15 gene	5.31012	0.138747	9.61651	38.2719	4.99929	5.62095	7.78904e-12	2.55513e-11	0.146465	0.140927	0.140927	5XFAD versus WT
1700008J07Rik	RIKEN cDNA 1700008J07 gene	5.39446	0.230543	8.22712	23.3989	4.86537	5.92355	8.08158e-09	1.03151e-08	0.548126	0.504207	0.504207	5XFAD versus WT
1700008O03Rik	RIKEN cDNA 1700008O03 gene	5.7043	0.219911	9.67734	25.9391	5.21209	6.19652	2.86315e-10	5.18649e-10	0.0384774	0.0338596	0.0338596	5XFAD versus WT
1700012C14Rik	RIKEN cDNA 1700012C14 gene	5.28617	0.102476	9.33074	51.5844	5.0556	5.51674	8.80752e-13	4.24896e-12	0.313672	0.230838	0.230838	5XFAD versus WT
1700012D14Rik	RIKEN cDNA 1700012D14 gene	5.53711	0.113839	5.43148	48.6397	5.25134	5.82289	2.21435e-08	2.67943e-08	0.769574	0.665326	0.665326	5XFAD versus WT
1700013F07Rik	cilia and flagella associated protein 276	5.41598	0.126562	2.69225	42.7931	4.98586	5.84609	6.81742e-05	6.94815e-05	0.948015	0.806928	0.806928	5XFAD versus WT
1700014D04Rik	RIKEN cDNA 1700014D04 gene	5.23692	0.082514	9.63966	63.4671	5.05213	5.42171	5.76967e-14	5.04261e-13	0.17342	0.140463	0.140463	5XFAD versus WT
1700016H13Rik	RIKEN cDNA 1700016H13 gene	5.32596	0.0525772	9.11492	101.298	5.20725	5.44467	3.17486e-15	8.76662e-14	0.409696	0.341003	0.341003	5XFAD versus WT
1700016J18Rik	RIKEN cDNA 1700016J18 gene	5.25311	0.07624	9.39227	68.9022	5.08173	5.42448	5.05146e-14	4.56489e-13	0.0514023	0.0274597	0.0274597	5XFAD versus WT
1700016K19Rik	RIKEN cDNA 1700016K19 gene	5.38303	0.185087	5.08837	29.0839	4.90972	5.85634	7.44417e-07	8.08136e-07	0.79391	0.624568	0.624568	5XFAD versus WT
1700017B05Rik	RIKEN cDNA 1700017B05 gene	6.23469	0.384013	9.66925	16.2356	5.37507	7.09431	2.44643e-08	2.94258e-08	0.0322122	0.0295101	0.0295101	5XFAD versus WT
1700017N19Rik	RIKEN cDNA 1700017N19 gene	5.40382	0.0683404	9.26048	79.0722	5.24989	5.55776	2.01066e-14	2.60898e-13	0.289546	0.253087	0.253087	5XFAD versus WT
1700018A04Rik	RIKEN cDNA 1700018A04 gene	5.32596	0.0652194	9.11492	81.6623	5.17871	5.47322	2.25856e-14	2.60898e-13	0.409696	0.341003	0.341003	5XFAD versus WT
1700019G24Rik	RIKEN cDNA 1700019G24 gene	5.32596	0.0922261	9.1175	57.749	5.11774	5.53418	5.24986e-13	2.84573e-12	0.409084	0.338744	0.338744	5XFAD versus WT
1700020L24Rik	RIKEN cDNA 1700020L24 gene	5.5335	0.176173	9.39133	31.4095	5.13749	5.92951	7.84551e-11	1.73872e-10	0.00347701	0.0031562	0.0031562	5XFAD versus WT
1700022H01Rik	RIKEN cDNA 1700022H01 gene	5.43486	0.114124	8.86956	47.6225	5.17611	5.69361	5.38548e-12	1.89295e-11	0.458877	0.374309	0.374309	5XFAD versus WT
1700027A07Rik	RIKEN cDNA 1700027A07 gene	5.23956	0.102379	9.57124	51.1779	5.01005	5.46907	5.36668e-13	2.89062e-12	0.131182	0.0928835	0.0928835	5XFAD versus WT
1700028P14Rik	cilia and flagella associated protein 95	5.59351	0.189629	9.04793	29.4971	5.16488	6.02213	2.64322e-10	4.8367e-10	0.422411	0.412536	0.412536	5XFAD versus WT
1700029I15Rik	RIKEN cDNA 1700029I15 gene	5.1916	0.109153	3.15114	47.5626	4.85346	5.52974	1.31245e-05	1.36192e-05	0.915323	0.583742	0.583742	5XFAD versus WT
1700030C12Rik	RIKEN cDNA 1700030C12 gene	5.4454	0.0663886	9.26048	82.0232	5.29586	5.59494	1.43275e-14	2.41285e-13	0.289546	0.241483	0.241483	5XFAD versus WT
1700030K09Rik	RIKEN cDNA 1700030K09 gene	5.93278	0.259738	8.3678	22.8413	5.33837	6.52718	7.80132e-09	9.98234e-09	0.534297	0.433629	0.433629	5XFAD versus WT
1700030L20Rik	RIKEN cDNA 1700030L20 gene	5.45978	0.0743802	9.26048	73.4037	5.29224	5.62732	4.00012e-14	3.84577e-13	0.289546	0.241483	0.241483	5XFAD versus WT
1700030M09Rik	RIKEN cDNA 1700030M09 gene	5.41456	0.0638839	2.25841	84.7563	5.16774	5.66139	5.28535e-05	5.40167e-05	0.979094	0.777368	0.777368	5XFAD versus WT
1700034H15Rik	RIKEN cDNA 1700034H15 gene	5.59815	0.118081	9.55416	47.4094	5.33338	5.86293	1.15727e-12	5.26528e-12	0.231895	0.130414	0.130414	5XFAD versus WT
1700037C18Rik	RIKEN cDNA 1700037C18 gene	5.59621	0.231188	9.40413	24.2064	5.07664	6.11579	8.63067e-10	1.3516e-09	0.322383	0.316257	0.316257	5XFAD versus WT
1700037H04Rik	RIKEN cDNA 1700037H04 gene	6.46701	0.392763	9.58848	16.4654	5.58676	7.34725	2.37296e-08	2.85968e-08	0.18781	0.175071	0.175071	5XFAD versus WT
1700041G16Rik	RIKEN cDNA 1700041G16 gene	5.42033	0.0779724	9.40532	69.516	5.2451	5.59557	4.48903e-14	4.25094e-13	0.0639774	0.0530806	0.0530806	5XFAD versus WT
1700047M11Rik	RIKEN cDNA 1700047M11 gene	5.64527	0.153181	9.67058	36.8537	5.30238	5.98816	1.00127e-11	3.14994e-11	0.102649	0.0572965	0.0572965	5XFAD versus WT
1700048O20Rik	RIKEN cDNA 1700048O20 gene	6.05774	0.231114	7.28288	26.211	5.51552	6.59997	1.77999e-08	2.1756e-08	0.642617	0.524393	0.524393	5XFAD versus WT
1700055D18Rik	RIKEN cDNA 1700055D18 gene	5.34423	0.0974508	6.62273	54.8403	5.11111	5.57735	4.7147e-10	8.00437e-10	0.679702	0.521503	0.521503	5XFAD versus WT
1700061G19Rik	acyl-CoA synthetase bubblegum family member 3	5.38112	0.0921055	9.24955	58.4235	5.17362	5.58863	3.38971e-13	2.01346e-12	0.358608	0.239641	0.239641	5XFAD versus WT
1700063H04Rik	RIKEN cDNA 1700063H04 gene	5.32596	0.0525772	9.11492	101.298	5.20725	5.44467	3.17486e-15	8.76662e-14	0.409696	0.341003	0.341003	5XFAD versus WT
1700065D16Rik	RIKEN cDNA 1700065D16 gene	5.32596	0.0652194	9.11492	81.6623	5.17871	5.47322	2.25856e-14	2.60898e-13	0.409696	0.341003	0.341003	5XFAD versus WT
1700066B19Rik	RIKEN cDNA 1700066B19 gene	5.4454	0.0663886	9.26048	82.0232	5.29586	5.59494	1.43275e-14	2.41285e-13	0.289546	0.241483	0.241483	5XFAD versus WT
1700066J03Rik	RIKEN cDNA 1700066J03 gene	5.5114	0.0991636	9.66626	55.5789	5.28941	5.73339	1.93744e-13	1.30156e-12	0.0367654	0.0302722	0.0302722	5XFAD versus WT
1700067P10Rik	RIKEN cDNA 1700067P10 gene	5.40382	0.0683404	9.26048	79.0722	5.24989	5.55776	2.01066e-14	2.60898e-13	0.289546	0.253087	0.253087	5XFAD versus WT
1700080G11Rik	RIKEN cDNA 1700080G11 gene	5.50419	0.165578	9.42245	33.2423	5.13217	5.87621	4.35469e-11	1.07263e-10	0.216546	0.193462	0.193462	5XFAD versus WT
1700081N11Rik	RIKEN cDNA 1700081N11 gene	5.47994	0.155795	9.65398	35.1739	5.13111	5.82877	1.61975e-11	4.66592e-11	0.146062	0.140031	0.140031	5XFAD versus WT
1700084C06Rik	RIKEN cDNA 1700084C06 gene	5.23984	0.0930969	7.3148	56.2837	5.0216	5.45807	6.43873e-11	1.48232e-10	0.642238	0.545859	0.545859	5XFAD versus WT
1700084E18Rik	RIKEN cDNA 1700084E18 gene	5.26992	0.108386	9.63312	48.622	5.02717	5.51267	7.58471e-13	3.76331e-12	0.0737114	0.0581096	0.0581096	5XFAD versus WT
1700086P04Rik	RIKEN cDNA 1700086P04 gene	5.32448	0.0950514	9.67554	56.0168	5.11172	5.53723	1.75601e-13	1.20948e-12	0.0560181	0.0380127	0.0380127	5XFAD versus WT
1700088E04Rik	RIKEN cDNA 1700088E04 gene	5.62114	0.233698	9.45922	24.053	5.09636	6.14591	8.37104e-10	1.3174e-09	0.25184	0.230864	0.230864	5XFAD versus WT
1700093K21Rik	RIKEN cDNA 1700093K21 gene	5.32596	0.0525772	9.11492	101.298	5.20725	5.44467	3.17486e-15	8.76662e-14	0.409696	0.341003	0.341003	5XFAD versus WT
1700094D03Rik	cilia and flagella associated protein 141	6.00366	0.198674	9.67621	30.2187	5.55897	6.44834	6.65457e-11	1.51946e-10	0.0865617	0.0437527	0.0437527	5XFAD versus WT
1700096K18Rik	RIKEN cDNA 1700096K18 gene	5.60241	0.272191	9.42926	20.5826	4.99092	6.2139	3.72422e-09	5.0263e-09	0.216034	0.170055	0.170055	5XFAD versus WT
1700102H20Rik	RIKEN cDNA 1700102H20 gene	5.30317	0.113152	7.86549	46.8676	5.04146	5.56488	6.53514e-11	1.49889e-10	0.58539	0.543436	0.543436	5XFAD versus WT
1700108F19Rik	RIKEN cDNA 1700108F19 gene	5.38408	0.0510074	9.26048	105.555	5.26918	5.49897	1.38918e-15	8.76662e-14	0.289546	0.253087	0.253087	5XFAD versus WT
1700110C19Rik	RIKEN cDNA 1700110C19 gene	5.38408	0.0510074	9.26048	105.555	5.26918	5.49897	1.38918e-15	8.76662e-14	0.289546	0.253087	0.253087	5XFAD versus WT
1700112J16Rik	RIKEN cDNA 1700112J16 gene	5.44707	0.119809	9.58936	45.4646	5.17856	5.71558	1.59321e-12	6.89393e-12	0.121378	0.10848	0.10848	5XFAD versus WT
1700113B09Rik	RIKEN cDNA 1700113B09 gene	5.38219	0.123648	9.35009	43.5282	5.10407	5.66031	4.09053e-12	1.51724e-11	0.33282	0.323786	0.323786	5XFAD versus WT
1700113H08Rik	RIKEN cDNA 1700113H08 gene	5.31494	0.0964776	7.64957	55.0899	5.09067	5.5392	3.18782e-11	8.27179e-11	0.583973	0.385336	0.385336	5XFAD versus WT
1700116H05Rik	RIKEN cDNA 1700116H05 gene	5.55252	0.142411	9.11099	38.9895	5.23096	5.87407	1.88666e-11	5.3019e-11	0.408834	0.377612	0.377612	5XFAD versus WT
1700123O20Rik	RIKEN cDNA 1700123O20 gene	6.5673	0.203828	9.21827	32.2198	6.10787	7.02673	8.62294e-11	1.88556e-10	0.383421	0.320422	0.320422	5XFAD versus WT
1700124L16Rik	RIKEN cDNA 1700124L16 gene	5.72662	0.261515	9.53503	21.8979	5.14005	6.31319	1.78581e-09	2.56731e-09	0.217269	0.187645	0.187645	5XFAD versus WT
1810007D17Rik	RIKEN cDNA 1810007D17 gene	5.32596	0.0652194	9.11492	81.6623	5.17871	5.47322	2.25856e-14	2.60898e-13	0.409696	0.341003	0.341003	5XFAD versus WT
1810010K12Rik	RIKEN cDNA 1810010K12 gene	5.17893	0.0553864	9.42932	93.5054	5.0545	5.30335	2.58157e-15	8.76662e-14	0.154207	0.0408273	0.0408273	5XFAD versus WT
1810012K16Rik	RIKEN cDNA 1810012K16 gene	5.32596	0.0652194	9.11492	81.6623	5.17871	5.47322	2.25856e-14	2.60898e-13	0.409696	0.341003	0.341003	5XFAD versus WT
1810013D15Rik	RIKEN cDNA 1810013D15 gene	5.38408	0.0510074	9.26048	105.555	5.26918	5.49897	1.38918e-15	8.76662e-14	0.289546	0.253087	0.253087	5XFAD versus WT
1810019N24Rik	RIKEN cDNA 1810019N24 gene	5.49475	0.0938164	9.26048	58.5692	5.28343	5.70607	3.22299e-13	1.93021e-12	0.289546	0.241483	0.241483	5XFAD versus WT
1810020O05Rik	Riken cDNA 1810020O05 gene	5.59577	0.131945	8.79269	42.4098	5.29622	5.89533	1.77823e-11	5.04499e-11	0.433939	0.280545	0.280545	5XFAD versus WT
1810028F09Rik	RIKEN cDNA 1810028F09 gene	5.4454	0.0663886	9.26048	82.0232	5.29586	5.59494	1.43275e-14	2.41285e-13	0.289546	0.241483	0.241483	5XFAD versus WT
1810034E14Rik	RIKEN cDNA 1810034E14 gene	5.32596	0.0652194	9.11492	81.6623	5.17871	5.47322	2.25856e-14	2.60898e-13	0.409696	0.341003	0.341003	5XFAD versus WT
1810041H14Rik	RIKEN cDNA 1810041H14 gene	5.61925	0.215832	8.93623	26.0352	5.13047	6.10803	9.80008e-10	1.50916e-09	0.435082	0.416052	0.416052	5XFAD versus WT
1810059C17Rik	RIKEN cDNA 1810059C17 gene	5.32596	0.0525772	9.11492	101.298	5.20725	5.44467	3.17486e-15	8.76662e-14	0.409696	0.341003	0.341003	5XFAD versus WT
1810062O18Rik	RIKEN cDNA 1810062O18 gene	5.70482	0.171313	9.62404	33.3007	5.32108	6.08856	2.89925e-11	7.68037e-11	0.190656	0.134485	0.134485	5XFAD versus WT
1810063I02Rik	RIKEN cDNA 1810063I02 gene	5.32596	0.0525772	9.11492	101.298	5.20725	5.44467	3.17486e-15	8.76662e-14	0.409696	0.341003	0.341003	5XFAD versus WT
2010001A14Rik	RIKEN cDNA 2010001A14 gene	5.67979	0.19019	8.61926	29.8638	5.24664	6.11294	5.27467e-10	8.81509e-10	0.4945	0.420475	0.420475	5XFAD versus WT
2010001K21Rik	RIKEN cDNA 2010001K21 gene	5.32596	0.070836	2.05339	75.1872	5.02865	5.62327	0.000145467	0.000147002	0.995757	0.652975	0.652975	5XFAD versus WT
2010013B24Rik	RIKEN cDNA 2010013B24 gene	5.45978	0.0743802	9.26048	73.4037	5.29224	5.62732	4.00012e-14	3.84577e-13	0.289546	0.241483	0.241483	5XFAD versus WT
2010204K13Rik	RIKEN cDNA 2010204K13 gene	6.69156	0.268398	6.92633	24.9315	6.05553	7.3276	4.8722e-08	5.70918e-08	0.672078	0.611694	0.611694	5XFAD versus WT
2010300C02Rik	capping protein inhibiting regulator of actin like	8.31288	0.173372	8.95423	47.9482	7.92038	8.70538	4.16168e-12	1.53681e-11	0.430311	0.123068	0.123068	5XFAD versus WT
2010308F09Rik	RIKEN cDNA 2010308F09 gene	5.4758	0.115069	7.80933	47.5872	5.20932	5.74228	6.63461e-11	1.51582e-10	0.590202	0.524635	0.524635	5XFAD versus WT
2010320M18Rik	RIKEN cDNA 2010320M18 gene	5.71377	0.0951268	9.4228	60.0648	5.50004	5.9275	1.69299e-13	1.1731e-12	0.0256374	0.0169774	0.0169774	5XFAD versus WT
2010320O07Rik	RIKEN cDNA 2010320O07 gene	5.36576	0.206864	8.997	25.9386	4.89778	5.83375	9.11984e-10	1.4177e-09	0.428979	0.39649	0.39649	5XFAD versus WT
2200002D01Rik	RIKEN cDNA 2200002D01 gene	5.40811	0.0721029	9.26048	75.0054	5.2457	5.57052	3.27636e-14	3.56522e-13	0.289546	0.253087	0.253087	5XFAD versus WT
2210016L21Rik	RIKEN cDNA 2210016L21 gene	7.43376	0.158446	8.2624	46.9168	7.07039	7.79712	2.53382e-11	6.84645e-11	0.547973	0.368584	0.368584	5XFAD versus WT
2210408I21Rik	RIKEN cDNA 2210408I21 gene	5.90219	0.243089	9.46035	24.28	5.35633	6.44804	7.6551e-10	1.21569e-09	0.266606	0.250304	0.250304	5XFAD versus WT
2300009A05Rik	RIKEN cDNA 2300009A05 gene	6.79398	0.277872	7.8143	24.45	6.15054	7.43741	1.15365e-08	1.4405e-08	0.590684	0.552317	0.552317	5XFAD versus WT
2310001K24Rik	RIKEN cDNA 2310001K24 gene	5.40382	0.0683404	9.26048	79.0722	5.24989	5.55776	2.01066e-14	2.60898e-13	0.289546	0.253087	0.253087	5XFAD versus WT
2310009A05Rik	Pigb opposite strand 1	6.2045	0.150895	8.93384	41.118	5.86276	6.54623	1.71281e-11	4.89177e-11	0.421541	0.237177	0.237177	5XFAD versus WT
2310009B15Rik	RIKEN cDNA 2310009B15 gene	6.85493	0.22094	9.45305	31.0261	6.35875	7.3511	7.83545e-11	1.73741e-10	0.255104	0.193141	0.193141	5XFAD versus WT
2310010J17Rik	RIKEN cDNA 2310010J17 gene	5.62532	0.186898	4.65003	30.0983	5.13381	6.11684	1.64899e-06	1.76472e-06	0.82036	0.707139	0.707139	5XFAD versus WT
2310011J03Rik	RIKEN cDNA 2310011J03 gene	6.51608	0.158142	9.63321	41.2041	6.1619	6.87027	3.70989e-12	1.40035e-11	0.165676	0.151816	0.151816	5XFAD versus WT
2310015A10Rik	RIKEN cDNA 2310015A10 gene	5.66971	0.179399	9.50628	31.6039	5.26715	6.07226	5.96125e-11	1.39122e-10	0.271776	0.211895	0.211895	5XFAD versus WT
2310022B05Rik	RIKEN cDNA 2310022B05 gene	5.95155	0.169447	6.27354	35.1234	5.54127	6.36183	1.92807e-08	2.34816e-08	0.71621	0.389277	0.389277	5XFAD versus WT
2310026L22Rik	RIKEN cDNA 2310026L22 gene	5.4283	0.0762254	9.3927	71.2138	5.25696	5.59964	3.70299e-14	3.8398e-13	0.0517748	0.0420863	0.0420863	5XFAD versus WT
2310033P09Rik	RIKEN cDNA 2310033P09 gene	6.37522	0.205137	9.65825	31.0779	5.91594	6.83449	5.25916e-11	1.2515e-10	0.064881	0.0549956	0.0549956	5XFAD versus WT
2310039H08Rik	RIKEN cDNA 2310039H08 gene	6.02033	0.252778	9.59838	23.8166	5.45389	6.58677	7.33709e-10	1.17236e-09	0.211543	0.186071	0.186071	5XFAD versus WT
2310040G24Rik	RIKEN cDNA 2310040G24 gene	5.48261	0.228221	9.39125	24.0232	4.9696	5.99563	9.45578e-10	1.46275e-09	0.319912	0.313919	0.313919	5XFAD versus WT
2310068J16Rik	RIKEN cDNA 2310068J16 gene	5.32596	0.070836	2.05339	75.1872	5.02865	5.62327	0.000145467	0.000147002	0.995757	0.652975	0.652975	5XFAD versus WT
2410002F23Rik	RIKEN cDNA 2410002F23 gene	6.86157	0.130196	9.43323	52.7019	6.5691	7.15404	5.64281e-13	2.99052e-12	0.310999	0.225704	0.225704	5XFAD versus WT
2410003L11Rik	RIKEN cDNA 2410003L11 gene	5.32596	0.0652194	9.11492	81.6623	5.17871	5.47322	2.25856e-14	2.60898e-13	0.409696	0.341003	0.341003	5XFAD versus WT
2500002B13Rik	RIKEN cDNA 2500002B13 gene	5.16344	0.100255	4.5567	51.503	4.898	5.42889	1.76954e-07	1.97968e-07	0.822251	0.430009	0.430009	5XFAD versus WT
2510009E07Rik	RIKEN cDNA 2510009E07 gene	6.21711	0.181882	7.14439	34.1821	5.78878	6.64543	3.49828e-09	4.74996e-09	0.64315	0.597719	0.597719	5XFAD versus WT
2600006K01Rik	RIKEN cDNA 2600006K01 gene	5.32596	0.0543254	9.24322	98.0381	5.20356	5.44836	2.89933e-15	8.76662e-14	0.376473	0.180188	0.180188	5XFAD versus WT
2600014E21Rik	RIKEN cDNA 2600014E21 gene	5.44959	0.126593	9.23409	43.0483	5.16432	5.73486	5.85604e-12	2.02582e-11	0.365183	0.239166	0.239166	5XFAD versus WT
2610008E11Rik	RIKEN cDNA 2610008E11 gene	6.16309	0.23463	8.54614	26.2672	5.62799	6.69819	1.79352e-09	2.57719e-09	0.503855	0.294971	0.294971	5XFAD versus WT
2610020C07Rik	RIKEN cDNA 2610020C07 gene	5.62554	0.137359	9.60306	40.955	5.31776	5.93332	4.19338e-12	1.54507e-11	0.0820334	0.0620069	0.0620069	5XFAD versus WT
2610027K06Rik	RIKEN cDNA 2610027K06 gene	5.38408	0.0510074	9.26048	105.555	5.26918	5.49897	1.38918e-15	8.76662e-14	0.289546	0.253087	0.253087	5XFAD versus WT
2610028E06Rik	RIKEN cDNA 2610028E06 gene	5.23692	0.072497	9.67881	72.2364	5.07466	5.39919	1.49457e-14	2.45402e-13	0.0910918	0.0715773	0.0715773	5XFAD versus WT
2610037D02Rik	RIKEN cDNA 2610037D02 gene	5.45584	0.0993563	9.46955	54.9119	5.23277	5.67892	3.50981e-13	2.07009e-12	0.232314	0.21341	0.21341	5XFAD versus WT
2610203C22Rik	RIKEN cDNA 2610203C22 gene	5.41807	0.227669	9.63897	23.7979	4.9082	5.92793	6.92607e-10	1.11377e-09	0.150167	0.131148	0.131148	5XFAD versus WT
2610306M01Rik	RIKEN cDNA 2610306M01 gene	5.75536	0.286917	9.66128	20.0593	5.11302	6.39771	3.38065e-09	4.60043e-09	0.0113964	0.00980813	0.00980813	5XFAD versus WT
2610507I01Rik	RIKEN cDNA 2610507I01 gene	5.36916	0.0915594	6.02856	58.6412	5.14538	5.59294	1.52743e-09	2.23144e-09	0.734946	0.670609	0.670609	5XFAD versus WT
2610528A11Rik	RIKEN cDNA 2610528A11 gene	5.30151	0.112749	9.56688	47.0205	5.04874	5.55428	1.21594e-12	5.48334e-12	0.0448801	0.0375819	0.0375819	5XFAD versus WT
2610528J11Rik	RIKEN cDNA 2610528J11 gene	5.4454	0.0663886	9.26048	82.0232	5.29586	5.59494	1.43275e-14	2.41285e-13	0.289546	0.241483	0.241483	5XFAD versus WT
2700033N17Rik	RIKEN cDNA 2700033N17 gene	5.24887	0.0913549	5.09465	57.4558	5.01534	5.4824	2.31099e-08	2.79122e-08	0.787991	0.470543	0.470543	5XFAD versus WT
2700049A03Rik	RIKEN cDNA 2700049A03 gene	5.74821	0.207493	9.64377	27.7032	5.28356	6.21286	1.61873e-10	3.2009e-10	0.11625	0.113689	0.113689	5XFAD versus WT
2700062C07Rik	RIKEN cDNA 2700062C07 gene	6.07606	0.319065	9.62739	19.0434	5.36139	6.79073	5.78867e-09	7.56278e-09	0.128785	0.107382	0.107382	5XFAD versus WT
2700069I18Rik	RIKEN cDNA 2700069I18 gene	5.39336	0.102004	7.31465	52.8742	5.15425	5.63247	1.01636e-10	2.1618e-10	0.638687	0.480969	0.480969	5XFAD versus WT
2810001G20Rik	RIKEN cDNA 2810001G20 gene	6.10564	0.245198	9.57769	24.9008	5.55602	6.65526	4.98273e-10	8.40819e-10	0.181251	0.16021	0.16021	5XFAD versus WT
2810004N23Rik	RIKEN cDNA 2810004N23 gene	6.15026	0.101949	9.64513	60.3268	5.92196	6.37855	9.27087e-14	7.29843e-13	0.0812258	0.0718445	0.0718445	5XFAD versus WT
2810013P06Rik	RIKEN cDNA 2810013P06 gene	5.93046	0.116067	5.64961	51.0953	5.64213	6.21879	9.48697e-09	1.19842e-08	0.753652	0.4935	0.4935	5XFAD versus WT
2810402E24Rik	RIKEN cDNA 2810402E24 gene	5.34363	0.151791	4.17999	35.2038	4.92925	5.758	2.49215e-06	2.64794e-06	0.85104	0.693283	0.693283	5XFAD versus WT
2810403D21Rik	RIKEN cDNA 2810403D21 gene	5.68147	0.199064	7.88339	28.541	5.22125	6.1417	3.05895e-09	4.19995e-09	0.589765	0.408134	0.408134	5XFAD versus WT
2810404M03Rik	RIKEN cDNA 2810404M03 gene	5.32596	0.0604758	2.14541	88.0676	5.08195	5.56998	7.41614e-05	7.5408e-05	0.988575	0.650081	0.650081	5XFAD versus WT
2810408A11Rik	RIKEN cDNA 2810408A11 gene	5.32596	0.0652194	9.11492	81.6623	5.17871	5.47322	2.25856e-14	2.60898e-13	0.409696	0.341003	0.341003	5XFAD versus WT
2810410L24Rik	RIKEN cDNA 2810410L24 gene	5.19872	0.10934	8.09109	47.5462	4.94707	5.45037	3.40871e-11	8.7177e-11	0.563846	0.45119	0.45119	5XFAD versus WT
2810414N06Rik	RIKEN cDNA 2810414N06 gene	5.71911	0.0880313	9.14157	64.9667	5.52043	5.91778	1.68827e-13	1.17071e-12	0.38084	0.116779	0.116779	5XFAD versus WT
2810455O05Rik	RIKEN cDNA 2810455O05 gene	6.23224	0.141333	7.80981	44.0963	5.90494	6.55954	1.19912e-10	2.48443e-10	0.585118	0.369017	0.369017	5XFAD versus WT
2810457G06Rik	RIKEN cDNA 2810457G06 gene	5.26984	0.102768	9.43313	51.2791	5.03898	5.50069	7.30061e-13	3.64797e-12	0.13882	0.0869579	0.0869579	5XFAD versus WT
2810459M11Rik	RIKEN cDNA 2810459M11 gene	5.44803	0.129873	7.17194	41.949	5.14242	5.75365	7.64903e-10	1.21515e-09	0.652674	0.359813	0.359813	5XFAD versus WT
2810468N07Rik	cytoplasmic endogenous regulator of oxidative phosphorylation 1	6.33849	0.274249	9.10278	23.1122	5.71916	6.95781	2.14231e-09	3.02311e-09	0.406363	0.386022	0.386022	5XFAD versus WT
2900005J15Rik	RIKEN cDNA 2900005J15 gene	5.49564	0.244427	9.62673	22.4838	4.94815	6.04313	1.20963e-09	1.81002e-09	0.170185	0.168854	0.168854	5XFAD versus WT
2900026A02Rik	RIKEN cDNA 2900026A02 gene	7.10163	0.333469	9.00503	21.2962	6.34733	7.85592	5.17474e-09	6.81393e-09	0.375524	0.34888	0.34888	5XFAD versus WT
2900052N01Rik	RIKEN cDNA 2900052N01 gene	5.85011	0.296167	7.01088	19.7528	5.15001	6.55021	2.09327e-07	2.33135e-07	0.663479	0.497955	0.497955	5XFAD versus WT
2900060B14Rik	RIKEN cDNA 2900060B14 gene	5.46107	0.0935906	9.3174	58.3506	5.25045	5.67169	2.89283e-13	1.77513e-12	0.309484	0.220296	0.220296	5XFAD versus WT
2900072N19Rik	RIKEN cDNA 2900072N19 gene	5.32596	0.0747037	4.4632	71.2944	5.12677	5.52515	5.38837e-08	6.28119e-08	0.83566	0.676357	0.676357	5XFAD versus WT
2900079G21Rik	RIKEN cDNA 2900079G21 gene	6.09626	0.207537	8.21286	29.3744	5.61983	6.57269	1.30423e-09	1.93676e-09	0.540736	0.376698	0.376698	5XFAD versus WT
2900089D17Rik	RIKEN cDNA 2900089D17 gene	5.32735	0.203498	9.32908	26.1789	4.86947	5.78523	4.74349e-10	8.04582e-10	0.280076	0.261043	0.261043	5XFAD versus WT
2900097C17Rik	Berardinelli-Seip congenital lipodystrophy 2 (seipin)	10.0551	0.235066	4.59325	42.7755	9.43434	10.6758	3.74506e-07	4.11568e-07	0.819828	0.718724	0.718724	5XFAD versus WT
3010003L21Rik	RIKEN cDNA 3010003L21 gene	5.35134	0.105838	9.53411	50.5615	5.11394	5.58873	6.57313e-13	3.34477e-12	0.209182	0.192393	0.192393	5XFAD versus WT
3110001I22Rik	bifunctional apoptosis regulator	5.41519	0.138135	4.56877	39.2021	5.04978	5.7806	5.93931e-07	6.47905e-07	0.824923	0.635904	0.635904	5XFAD versus WT
3110004A20Rik	RIKEN cDNA 3110004A20 gene	5.23984	0.0815576	9.63002	64.2471	5.05716	5.42251	5.25929e-14	4.68143e-13	0.184822	0.150259	0.150259	5XFAD versus WT
3110021N24Rik	NA	5.38408	0.0510074	9.26048	105.555	5.26918	5.49897	1.38918e-15	8.76662e-14	0.289546	0.253087	0.253087	5XFAD versus WT
3110039M20Rik	RIKEN cDNA 3110039M20 gene	6.1928	0.332112	9.52976	18.6467	5.44783	6.93777	8.06471e-09	1.03022e-08	0.259234	0.19636	0.19636	5XFAD versus WT
3110040N11Rik	RIKEN cDNA 3110040N11 gene	5.54498	0.18392	5.06968	30.1488	5.07415	6.01582	6.46394e-07	7.03717e-07	0.787356	0.512849	0.512849	5XFAD versus WT
3110082I17Rik	RIKEN cDNA 3110082I17 gene	5.81378	0.133926	9.64525	43.4103	5.51388	6.11368	2.19155e-12	9.00416e-12	0.16208	0.117534	0.117534	5XFAD versus WT
3222401L13Rik	RIKEN cDNA 3222401L13 gene	5.47536	0.0925589	7.36502	59.1554	5.25867	5.69205	3.91968e-11	9.78855e-11	0.612072	0.319813	0.319813	5XFAD versus WT
3300002A11Rik	RIKEN cDNA 3300002A11 gene	5.42514	0.0775653	9.34179	69.9428	5.25064	5.59963	5.02537e-14	4.55254e-13	0.0170307	0.0137426	0.0137426	5XFAD versus WT
3830403N18Rik	RIKEN cDNA 3830403N18 gene	5.32596	0.0860741	9.53359	61.8765	5.1329	5.51903	9.64919e-14	7.50629e-13	0.261015	0.237876	0.237876	5XFAD versus WT
3830408C21Rik	RIKEN cDNA 3830408C21 gene	5.60629	0.162442	9.67773	34.5126	5.24271	5.96987	1.85434e-11	5.22384e-11	0.0752287	0.0666246	0.0666246	5XFAD versus WT
4430402I18Rik	spermatogenesis associated 6 like	5.57825	0.276292	9.64418	20.1897	4.95954	6.19696	3.25921e-09	4.44767e-09	0.150483	0.144595	0.144595	5XFAD versus WT
4732414G09Rik	RIKEN cDNA 4732414G09 gene	5.73495	0.251888	9.65872	22.7679	5.17101	6.29889	1.02185e-09	1.56755e-09	0.0484876	0.0427248	0.0427248	5XFAD versus WT
4732419C18Rik	RIKEN cDNA 4732419C18 gene	5.23984	0.071455	9.67577	73.3306	5.0799	5.39977	1.30318e-14	2.41285e-13	0.104693	0.0827102	0.0827102	5XFAD versus WT
4732463B04Rik	RIKEN cDNA 4732463B04 gene	5.25504	0.096983	2.2575	54.1851	4.8802	5.62987	0.000145541	0.00014706	0.979522	0.775274	0.775274	5XFAD versus WT
4732471J01Rik	RIKEN cDNA 4732471J01 gene	5.26026	0.110012	4.34792	47.8154	4.96422	5.5563	4.38018e-07	4.80102e-07	0.841968	0.620948	0.620948	5XFAD versus WT
4732487G21Rik	G patch domain containing 2 like	5.38408	0.0510074	9.26048	105.555	5.26918	5.49897	1.38918e-15	8.76662e-14	0.289546	0.253087	0.253087	5XFAD versus WT
4732496C06Rik	RIKEN cDNA 4732496C06 gene	5.36233	0.211268	8.1161	25.3817	4.87636	5.84831	5.06974e-09	6.67951e-09	0.547124	0.365967	0.365967	5XFAD versus WT
4833407H14Rik	RIKEN cDNA 4833407H14 gene	5.38408	0.0510074	9.26048	105.555	5.26918	5.49897	1.38918e-15	8.76662e-14	0.289546	0.253087	0.253087	5XFAD versus WT
4833412C05Rik	RIKEN cDNA 4833412C05 gene	5.17597	0.0959487	9.55673	53.9452	4.96083	5.39111	3.36274e-13	2.00002e-12	0.209176	0.125379	0.125379	5XFAD versus WT
4833413E03Rik	RIKEN cDNA 4833413E03 gene	5.32596	0.0525772	9.11492	101.298	5.20725	5.44467	3.17486e-15	8.76662e-14	0.409696	0.341003	0.341003	5XFAD versus WT
4833413G10Rik	RIKEN cDNA 4833413G10 gene	5.40813	0.160439	6.27273	33.7082	5.01965	5.79661	2.49702e-08	3.00093e-08	0.718418	0.575873	0.575873	5XFAD versus WT
4833415N18Rik	RIKEN cDNA 4833415N18 gene	5.54213	0.119212	9.16385	46.4898	5.27319	5.81107	3.38977e-12	1.30578e-11	0.397731	0.352168	0.352168	5XFAD versus WT
4833418N02Rik	RIKEN cDNA 4833418N02 gene	5.29926	0.112592	8.99847	47.0658	5.04455	5.55396	4.43458e-12	1.61617e-11	0.377242	0.230092	0.230092	5XFAD versus WT
4833422C13Rik	RIKEN cDNA 4833422C13 gene	5.96113	0.299353	9.5779	19.9133	5.29012	6.63214	4.08142e-09	5.46109e-09	0.161912	0.142958	0.142958	5XFAD versus WT
4833423E24Rik	fatty acid desaturase 2B	5.32596	0.0678031	9.65302	78.5504	5.17415	5.47778	7.14443e-15	1.62607e-13	0.154842	0.134041	0.134041	5XFAD versus WT
4833427G06Rik	HOATZ cilia and flagella associated protein	5.32596	0.0678031	9.65302	78.5504	5.17415	5.47778	7.14443e-15	1.62607e-13	0.154842	0.134041	0.134041	5XFAD versus WT
4833445I07Rik	RIKEN cDNA 4833445I07 gene	5.08793	0.0712001	3.84846	71.4595	4.88714	5.28872	3.73089e-07	4.10108e-07	0.873443	0.398349	0.398349	5XFAD versus WT
4921504A21Rik	RIKEN cDNA 4921504A21 gene	5.63108	0.122249	3.61192	46.0625	5.27678	5.98537	3.90525e-06	4.12176e-06	0.888096	0.715754	0.715754	5XFAD versus WT
4921507P07Rik	RIKEN cDNA 4921507P07 gene	5.38408	0.0510074	9.26048	105.555	5.26918	5.49897	1.38918e-15	8.76662e-14	0.289546	0.253087	0.253087	5XFAD versus WT
4921524J17Rik	RIKEN cDNA 4921524J17 gene	6.32837	0.124673	5.7491	50.7597	6.02005	6.63669	7.5724e-09	9.70563e-09	0.745086	0.603318	0.603318	5XFAD versus WT
4921539H07Rik	RIKEN cDNA 4921539H07 gene	5.85829	0.257287	9.99998	22.7695	5.28502	6.43156	6.01928e-10	9.85704e-10	1.73172e-08	1.58959e-08	1.58959e-08	5XFAD versus WT
4930402H24Rik	dynein axonemal assembly factor 9	6.82372	0.146588	9.50602	46.5503	6.49479	7.15266	1.53609e-12	6.67186e-12	0.249822	0.12195	0.12195	5XFAD versus WT
4930404N11Rik	RIKEN cDNA 4930404N11 gene	5.52369	0.128182	9.67993	43.0925	5.2368	5.81058	2.18022e-12	8.96564e-12	0.0832501	0.0760027	0.0760027	5XFAD versus WT
4930408O17Rik	RIKEN cDNA 4930408O17 gene	5.32596	0.0782448	9.58563	68.0679	5.15059	5.50133	3.394e-14	3.57069e-13	0.225768	0.203254	0.203254	5XFAD versus WT
4930425L21Rik	RIKEN cDNA 4930425L21 gene	5.4454	0.0663886	9.26048	82.0232	5.29586	5.59494	1.43275e-14	2.41285e-13	0.289546	0.241483	0.241483	5XFAD versus WT
4930426D05Rik	RIKEN cDNA 4930426D05 gene	5.34953	0.111925	9.59146	47.7957	5.0987	5.60036	9.83532e-13	4.63773e-12	0.142336	0.139468	0.139468	5XFAD versus WT
4930430F08Rik	RIKEN cDNA 4930430F08 gene	6.31529	0.127057	9.54894	49.7044	6.03037	6.60021	7.46967e-13	3.71589e-12	0.232667	0.170829	0.170829	5XFAD versus WT
4930444P10Rik	RIKEN cDNA 4930444P10 gene	5.46989	0.171404	9.63574	31.9123	5.08602	5.85377	4.25806e-11	1.05221e-10	0.125522	0.124485	0.124485	5XFAD versus WT
4930447F24Rik	RIKEN cDNA 4930447F24 gene	5.23984	0.0816713	9.63123	64.1577	5.05691	5.42276	5.31349e-14	4.70236e-13	0.183457	0.100638	0.100638	5XFAD versus WT
4930447N08Rik	RIKEN cDNA 4930447N08 gene	5.46095	0.231921	9.64619	23.5465	4.94161	5.98028	7.57298e-10	1.20452e-09	0.0615922	0.0586703	0.0586703	5XFAD versus WT
4930449E01Rik	RIKEN cDNA 4930449E01 gene	5.32596	0.0525772	9.11492	101.298	5.20725	5.44467	3.17486e-15	8.76662e-14	0.409696	0.341003	0.341003	5XFAD versus WT
4930452B06Rik	CFAP20 domain containing	5.71801	0.180481	9.66533	31.6821	5.31398	6.12204	4.31611e-11	1.06513e-10	0.106402	0.0796865	0.0796865	5XFAD versus WT
4930455G09Rik	RIKEN cDNA 4930455G09 gene	5.32596	0.0525772	9.11492	101.298	5.20725	5.44467	3.17486e-15	8.76662e-14	0.409696	0.341003	0.341003	5XFAD versus WT
4930474N09Rik	RIKEN cDNA 4930474N09 gene	5.42033	0.0779724	9.40532	69.516	5.2451	5.59557	4.48903e-14	4.25094e-13	0.0639774	0.0530806	0.0530806	5XFAD versus WT
4930481B07Rik	RIKEN cDNA 4930481B07 gene	5.44496	0.107502	9.42914	50.6499	5.20345	5.68647	8.27686e-13	4.0353e-12	0.281975	0.264244	0.264244	5XFAD versus WT
4930500F10Rik	RIKEN cDNA 4930500F10 gene	5.3467	0.0919817	7.04553	58.1278	5.12948	5.56391	1.03698e-10	2.19904e-10	0.640929	0.471137	0.471137	5XFAD versus WT
4930500L23Rik	RIKEN cDNA 4930500L23 gene	5.38408	0.0510074	9.26048	105.555	5.26918	5.49897	1.38918e-15	8.76662e-14	0.289546	0.253087	0.253087	5XFAD versus WT
4930502E18Rik	cancer/testis antigen 55	5.32596	0.0811685	2.98214	65.6162	5.06677	5.58515	8.2699e-06	8.61955e-06	0.928915	0.625305	0.625305	5XFAD versus WT
4930503B20Rik	NA	5.32596	0.0761812	9.67975	69.9118	5.15546	5.49647	2.04495e-14	2.60898e-13	0.0453959	0.0358946	0.0358946	5XFAD versus WT
4930503L19Rik	RIKEN cDNA 4930503L19 gene	6.34373	0.286155	9.58778	22.1689	5.7024	6.98505	1.46749e-09	2.15311e-09	0.223673	0.157391	0.157391	5XFAD versus WT
4930513N10Rik	RIKEN cDNA 4930513N10 gene	5.32596	0.0767337	4.81988	69.4084	5.12647	5.52545	2.03167e-08	2.46942e-08	0.813831	0.666812	0.666812	5XFAD versus WT
4930518J21Rik	RIKEN cDNA 4930518J21 gene	5.38408	0.0510074	9.26048	105.555	5.26918	5.49897	1.38918e-15	8.76662e-14	0.289546	0.253087	0.253087	5XFAD versus WT
4930520O04Rik	RIKEN cDNA 4930520O04 gene	5.44557	0.117861	9.52805	46.2034	5.18118	5.70995	1.56873e-12	6.804e-12	0.196545	0.13833	0.13833	5XFAD versus WT
4930524B15Rik	RIKEN cDNA 4930524B15 gene	5.35007	0.0872496	9.32619	61.3192	5.15375	5.5464	1.78342e-13	1.21651e-12	0.00882624	0.00713836	0.00713836	5XFAD versus WT
4930524O07Rik	RIKEN cDNA 4930524O07 gene	5.42402	0.0913381	5.09199	59.384	5.1905	5.65754	1.96861e-08	2.395e-08	0.788164	0.673569	0.673569	5XFAD versus WT
4930534H18Rik	RIKEN cDNA 4930534H18 gene	5.32596	0.0652194	9.11492	81.6623	5.17871	5.47322	2.25856e-14	2.60898e-13	0.409696	0.341003	0.341003	5XFAD versus WT
4930547M16Rik	RIKEN cDNA 4930547M16 gene	5.54113	0.196561	9.37706	28.1904	5.09919	5.98307	2.20008e-10	4.14628e-10	0.261751	0.249706	0.249706	5XFAD versus WT
4930550C14Rik	RIKEN cDNA 4930550C14 gene	5.34423	0.0974508	6.62273	54.8403	5.11111	5.57735	4.7147e-10	8.00437e-10	0.679702	0.521503	0.521503	5XFAD versus WT
4930562F07Rik	RIKEN cDNA 4930562F07 gene	5.38408	0.0510074	9.26048	105.555	5.26918	5.49897	1.38918e-15	8.76662e-14	0.289546	0.253087	0.253087	5XFAD versus WT
4930563E18Rik	RIKEN cDNA 4930563E18 gene	5.32596	0.0525772	9.11492	101.298	5.20725	5.44467	3.17486e-15	8.76662e-14	0.409696	0.341003	0.341003	5XFAD versus WT
4930578G10Rik	RIKEN cDNA 4930578G10 gene	5.5654	0.178829	9.49779	31.1214	5.16407	5.96673	7.00172e-11	1.58223e-10	0.18723	0.171411	0.171411	5XFAD versus WT
4930578M01Rik	RIKEN cDNA 4930578M01 gene	5.95831	0.244853	9.38868	24.3343	5.40789	6.50873	8.42978e-10	1.32521e-09	0.300754	0.26601	0.26601	5XFAD versus WT
4930579C12Rik	RIKEN cDNA 4930579C12 gene	5.44485	0.0834148	9.42727	65.2743	5.25745	5.63225	7.65527e-14	6.16917e-13	0.0963665	0.0790548	0.0790548	5XFAD versus WT
4930579G24Rik	RIKEN cDNA 4930579G24 gene	5.36348	0.198644	9.6778	27.0005	4.91887	5.80809	1.95012e-10	3.74662e-10	0.0421976	0.0389357	0.0389357	5XFAD versus WT
4930590J08Rik	RIKEN cDNA 4930590J08 gene	5.32596	0.0525772	9.11492	101.298	5.20725	5.44467	3.17486e-15	8.76662e-14	0.409696	0.341003	0.341003	5XFAD versus WT
4930592C13Rik	RIKEN cDNA 4930592C13 gene	5.1508	0.0766277	9.55657	67.2185	4.97898	5.32262	4.13124e-14	3.95506e-13	0.246592	0.142301	0.142301	5XFAD versus WT
4930593C16Rik	RIKEN cDNA 4930593C16 gene	5.45978	0.0743802	9.26048	73.4037	5.29224	5.62732	4.00012e-14	3.84577e-13	0.289546	0.241483	0.241483	5XFAD versus WT
4930597O21Rik	RIKEN cDNA 4930597O21 gene	5.54499	0.147594	9.64599	37.5693	5.21448	5.87549	8.75314e-12	2.81613e-11	0.158158	0.136424	0.136424	5XFAD versus WT
4931406C07Rik	RIKEN cDNA 4931406C07 gene	5.9051	0.217563	8.54612	27.1421	5.40893	6.40128	1.35962e-09	2.01089e-09	0.509222	0.499989	0.499989	5XFAD versus WT
4931406P16Rik	granule associated Rac and RHOG effector 1	6.14109	0.21917	8.94787	28.0198	5.64485	6.63733	5.01373e-10	8.4512e-10	0.443865	0.40471	0.40471	5XFAD versus WT
4931414P19Rik	RIKEN cDNA 4931414P19 gene	5.56179	0.211938	9.32411	26.2426	5.08489	6.0387	4.67816e-10	7.95409e-10	0.350967	0.328017	0.328017	5XFAD versus WT
4931423N10Rik	POTE ankyrin domain family, member G like	5.39068	0.12448	9.53501	43.3057	5.11148	5.66988	2.85606e-12	1.1305e-11	0.130559	0.125753	0.125753	5XFAD versus WT
4931428F04Rik	RIKEN cDNA 4931428F04 gene	5.98961	0.221872	9.49972	26.9959	5.4917	6.48753	2.65675e-10	4.85469e-10	0.272445	0.210334	0.210334	5XFAD versus WT
4932422M17Rik	RIKEN cDNA 4932422M17 gene	5.32596	0.0686206	9.3045	77.6146	5.1715	5.48042	2.11214e-14	2.60898e-13	0.358056	0.214446	0.214446	5XFAD versus WT
4932438A13Rik	RIKEN cDNA 4932438A13 gene	6.94537	0.158483	8.41807	43.824	6.58304	7.3077	3.11493e-11	8.12482e-11	0.50724	0.456975	0.456975	5XFAD versus WT
4933402D24Rik	RIKEN cDNA 4933402D24 gene	5.4454	0.0663886	9.26048	82.0232	5.29586	5.59494	1.43275e-14	2.41285e-13	0.289546	0.241483	0.241483	5XFAD versus WT
4933406B17Rik	RIKEN cDNA 4933406B17 gene	5.37978	0.116952	9.1521	45.9998	5.11589	5.64368	3.83524e-12	1.43998e-11	0.392383	0.337134	0.337134	5XFAD versus WT
4933406C10Rik	RIKEN cDNA 4933406C10 gene	5.54658	0.154605	9.65063	35.8758	5.2004	5.89276	1.34925e-11	4.02673e-11	0.152234	0.134946	0.134946	5XFAD versus WT
4933406I18Rik	RIKEN cDNA 4933406I18 gene	5.46383	0.0991157	9.21191	55.1258	5.2404	5.68726	6.35375e-13	3.26566e-12	0.354296	0.30651	0.30651	5XFAD versus WT
4933407K13Rik	RIKEN cDNA 4933407K13 gene	5.60756	0.164622	9.59664	34.0633	5.23866	5.97646	2.46385e-11	6.68291e-11	0.188143	0.1697	0.1697	5XFAD versus WT
4933412E12Rik	RIKEN cDNA 4933412E12 gene	5.54082	0.230299	3.8327	24.0593	4.89025	6.19139	2.5221e-05	2.59753e-05	0.87408	0.745439	0.745439	5XFAD versus WT
4933412O06Rik	RIKEN cDNA 4933412O06 gene	5.5604	0.132532	9.00057	41.9552	5.2606	5.86021	1.2365e-11	3.7474e-11	0.424403	0.296803	0.296803	5XFAD versus WT
4933415F23Rik	protein phosphatase 1, regulatory inhibitor subunit 14B like	5.40382	0.0683404	9.26048	79.0722	5.24989	5.55776	2.01066e-14	2.60898e-13	0.289546	0.253087	0.253087	5XFAD versus WT
4933417D19Rik	RIKEN cDNA 4933417D19 gene	5.44255	0.155885	9.39841	34.9138	5.09218	5.79293	2.88696e-11	7.65664e-11	0.28042	0.273267	0.273267	5XFAD versus WT
4933421O10Rik	RIKEN cDNA 4933421O10 gene	5.76246	0.157583	6.46607	36.5678	5.38351	6.14141	9.71949e-09	1.22577e-08	0.689501	0.622503	0.622503	5XFAD versus WT
4933425D22Rik	RIKEN cDNA 4933425D22 gene	5.4089	0.0962046	9.50755	56.2229	5.19303	5.62477	2.55847e-13	1.62579e-12	0.210604	0.204211	0.204211	5XFAD versus WT
4933427I22Rik	RIKEN cDNA 4933427I22 gene	5.43599	0.0965702	9.26048	56.2905	5.21846	5.65351	4.6499e-13	2.59194e-12	0.289546	0.253087	0.253087	5XFAD versus WT
4933429H19Rik	RIKEN cDNA 4933429H19 gene	5.32596	0.0525772	9.11492	101.298	5.20725	5.44467	3.17486e-15	8.76662e-14	0.409696	0.341003	0.341003	5XFAD versus WT
4933431E20Rik	RIKEN cDNA 4933431E20 gene	6.59951	0.197121	8.77811	33.4795	6.15187	7.04716	1.44665e-10	2.91269e-10	0.463921	0.420502	0.420502	5XFAD versus WT
5031425F14Rik	RIKEN cDNA 5031425F14 gene	5.36388	0.118734	3.82873	45.1757	5.02832	5.69943	2.29646e-06	2.4437e-06	0.872389	0.550479	0.550479	5XFAD versus WT
5031434O11Rik	RIKEN cDNA 5031434O11 gene	5.9027	0.217088	9.67943	27.1903	5.41681	6.38858	1.81861e-10	3.53377e-10	0.0769263	0.0573203	0.0573203	5XFAD versus WT
5031439G07Rik	RIKEN cDNA 5031439G07 gene	6.72627	0.229169	9.67497	29.3506	6.21331	7.23922	8.8179e-11	1.92089e-10	0.0769742	0.0684488	0.0684488	5XFAD versus WT
5033403F01Rik	RIKEN cDNA 5033403F01 gene	5.36956	0.0931694	6.26209	57.6322	5.14387	5.59524	8.97799e-10	1.39967e-09	0.719009	0.662707	0.662707	5XFAD versus WT
5033421B08Rik	RIKEN cDNA 5033421B08 gene	5.44488	0.101343	4.52975	53.7271	5.17602	5.71374	1.57542e-07	1.76961e-07	0.823344	0.698768	0.698768	5XFAD versus WT
5033426O07Rik	RIKEN cDNA 5033426O07 gene	5.44149	0.0935318	9.4905	58.178	5.23156	5.65142	1.93039e-13	1.30131e-12	0.226113	0.208643	0.208643	5XFAD versus WT
5033430I15Rik	RIKEN cDNA 5033430I15 gene	5.44567	0.242684	9.63014	22.4393	4.90211	5.98924	1.22602e-09	1.83067e-09	0.111089	0.0828397	0.0828397	5XFAD versus WT
5330413P13Rik	RIKEN cDNA 5330413P13 gene	5.22908	0.155666	5.61724	33.5916	4.8418	5.61637	1.08294e-07	1.2304e-07	0.763565	0.588829	0.588829	5XFAD versus WT
5330438D12Rik	RIKEN cDNA 5330438D12 gene	5.90893	0.146156	7.36873	40.429	5.56681	6.25106	6.36247e-10	1.03307e-09	0.622079	0.606969	0.606969	5XFAD versus WT
5330439A09Rik	RIKEN cDNA 5330439A09 gene	5.32596	0.0525772	9.11492	101.298	5.20725	5.44467	3.17486e-15	8.76662e-14	0.409696	0.341003	0.341003	5XFAD versus WT
5430400D12Rik	RIKEN cDNA 5430400D12 gene	5.32596	0.107256	9.56153	49.6564	5.08549	5.56644	7.32067e-13	3.65438e-12	0.243265	0.22049	0.22049	5XFAD versus WT
5430402O13Rik	RIKEN cDNA 5430402O13 gene	5.26543	0.138156	7.50155	38.1123	4.94312	5.58774	7.31946e-10	1.16987e-09	0.622158	0.582312	0.582312	5XFAD versus WT
5430405H02Rik	RIKEN cDNA 5430405H02 gene	5.72846	0.217494	9.58549	26.3385	5.241	6.21592	2.89262e-10	5.23061e-10	0.220096	0.165961	0.165961	5XFAD versus WT
5430416N02Rik	RIKEN cDNA 5430416N02 gene	6.0395	0.390609	9.67568	15.4618	5.1652	6.9138	3.83124e-08	4.52399e-08	0.0875126	0.0762282	0.0762282	5XFAD versus WT
5430427O19Rik	TLR adaptor interacting with endolysosomal SLC15A4	5.41714	0.114227	9.57098	47.4244	5.16107	5.67321	1.11034e-12	5.115e-12	0.16188	0.153325	0.153325	5XFAD versus WT
5530401A14Rik	RIKEN cDNA 5530401A14 gene	5.40382	0.0683404	9.26048	79.0722	5.24989	5.55776	2.01066e-14	2.60898e-13	0.289546	0.253087	0.253087	5XFAD versus WT
5730409E04Rik	RIKEN cDNA 5730409E04Rik gene	6.54904	0.259303	9.41405	25.2563	5.96636	7.13171	5.72575e-10	9.4555e-10	0.267494	0.262059	0.262059	5XFAD versus WT
5730455P16Rik	RIKEN cDNA 5730455P16 gene	5.86119	0.228712	8.4254	25.627	5.33838	6.384	2.72644e-09	3.77668e-09	0.489413	0.333259	0.333259	5XFAD versus WT
5730480H06Rik	RIKEN cDNA 5730480H06 gene	5.90496	0.0961458	9.61857	61.4167	5.68957	6.12034	8.34743e-14	6.66273e-13	0.00991996	0.00552026	0.00552026	5XFAD versus WT
5730507C01Rik	RIKEN cDNA 5730507C01 gene	5.40382	0.0683404	9.26048	79.0722	5.24989	5.55776	2.01066e-14	2.60898e-13	0.289546	0.253087	0.253087	5XFAD versus WT
5830408C22Rik	RIKEN cDNA 5830408C22 gene	6.0299	0.260259	9.66204	23.1688	5.44724	6.61255	8.61184e-10	1.34951e-09	0.108763	0.079126	0.079126	5XFAD versus WT
5830444B04Rik	RIKEN cDNA 5830444B04 gene	5.49466	0.21465	9.37724	25.5983	5.01205	5.97727	5.37668e-10	8.96926e-10	0.30224	0.295096	0.295096	5XFAD versus WT
5930403N24Rik	RIKEN cDNA 5930403N24 gene	5.20895	0.0510328	9.2622	102.07	5.094	5.3239	1.88523e-15	8.76662e-14	0.288768	0.0889068	0.0889068	5XFAD versus WT
5930430L01Rik	RIKEN cDNA 5930430L01 gene	5.15861	0.111657	9.29099	46.2005	4.90723	5.41	2.68637e-12	1.07303e-11	0.308871	0.159082	0.159082	5XFAD versus WT
6030442K20Rik	RIKEN cDNA 6030442K20 gene	5.49699	0.134848	9.6734	40.7644	5.19515	5.79883	3.77452e-12	1.42124e-11	0.0421477	0.0273865	0.0273865	5XFAD versus WT
6030443J06Rik	RIKEN cDNA 6030443J06 gene	5.52624	0.109933	7.21996	50.2691	5.26789	5.7846	1.86063e-10	3.60028e-10	0.625482	0.512961	0.512961	5XFAD versus WT
6030445D17Rik	RIKEN cDNA 6030445D17 gene	5.61302	0.0808038	9.24368	69.4647	5.43096	5.79508	6.96789e-14	5.82352e-13	0.296927	0.139212	0.139212	5XFAD versus WT
6030458C11Rik	RIKEN cDNA 6030458C11 gene	6.60904	0.0943808	9.44494	70.0253	6.39706	6.82103	3.76956e-14	3.84577e-13	0.115587	0.0938215	0.0938215	5XFAD versus WT
6030466F02Rik	RIKEN cDNA 6030466F02 gene	5.38408	0.0510074	9.26048	105.555	5.26918	5.49897	1.38918e-15	8.76662e-14	0.289546	0.253087	0.253087	5XFAD versus WT
6330403K07Rik	RIKEN cDNA 6330403K07 gene	8.19434	0.216794	7.99792	37.7979	7.69439	8.69429	2.64667e-10	4.84205e-10	0.578116	0.459193	0.459193	5XFAD versus WT
6330403L08Rik	RIKEN cDNA 6330403L08 gene	5.89631	0.245369	9.33019	24.0304	5.34423	6.4484	1.04145e-09	1.5931e-09	0.349573	0.29271	0.29271	5XFAD versus WT
6330408M09Rik	RIKEN cDNA 6330408M09 gene	5.49964	0.0950386	9.67555	57.8675	5.28692	5.71237	1.28324e-13	9.57744e-13	0.0561421	0.0419082	0.0419082	5XFAD versus WT
6330420H09Rik	RIKEN cDNA 6330420H09 gene	5.10728	0.18833	5.80612	27.1187	4.64269	5.57186	2.44691e-07	2.71534e-07	0.73672	0.468717	0.468717	5XFAD versus WT
6330562C20Rik	RIKEN cDNA 6330562C20 gene	5.43465	0.24762	9.65468	21.9476	4.88023	5.98906	1.45652e-09	2.1377e-09	0.128987	0.116467	0.116467	5XFAD versus WT
6430503K07Rik	RIKEN cDNA 6430503K07 gene	5.38023	0.0902798	9.17153	59.5951	5.17659	5.58388	3.43847e-13	2.03585e-12	0.380867	0.342366	0.342366	5XFAD versus WT
6430531B16Rik	sperm flagellar 1 like	5.17554	0.143169	9.5433	36.1499	4.85446	5.49662	1.5569e-11	4.52886e-11	0.241852	0.19305	0.19305	5XFAD versus WT
6430548M08Rik	RIKEN cDNA 6430548M08 gene	6.83511	0.248984	5.97318	27.452	6.2252	7.44502	1.62978e-07	1.82888e-07	0.733278	0.671082	0.671082	5XFAD versus WT
6430550D23Rik	RIKEN cDNA 6430550D23 gene	5.19073	0.108552	9.56548	47.8177	4.94736	5.4341	1.03926e-12	4.84829e-12	0.178838	0.115023	0.115023	5XFAD versus WT
6430573P05Rik	RIKEN cDNA 6430573P05 gene	5.4259	0.129639	8.6163	41.8539	5.13063	5.72117	2.948e-11	7.78038e-11	0.490609	0.409172	0.409172	5XFAD versus WT
6430584L05Rik	RIKEN cDNA 6430584L05 gene	5.33581	0.100589	9.66288	53.0455	5.11061	5.561	3.06203e-13	1.8609e-12	0.0234179	0.0129583	0.0129583	5XFAD versus WT
6430628N08Rik	RIKEN cDNA 6430628N08 gene	5.4454	0.0663886	9.26048	82.0232	5.29586	5.59494	1.43275e-14	2.41285e-13	0.289546	0.241483	0.241483	5XFAD versus WT
6530401F13Rik	RIKEN cDNA 6530401F13 gene	5.48127	0.1024	9.43194	53.5282	5.25123	5.71131	4.89002e-13	2.6844e-12	0.145141	0.120203	0.120203	5XFAD versus WT
6530403H02Rik	RIKEN cDNA 6530403H02 gene	5.30052	0.109773	9.57352	48.2861	5.05444	5.54659	9.29714e-13	4.42324e-12	0.0428236	0.0312049	0.0312049	5XFAD versus WT
6720483E21Rik	RIKEN cDNA 6720483E21 gene	5.28103	0.185743	9.57226	28.432	4.86465	5.69742	1.43484e-10	2.89391e-10	0.0573448	0.0506989	0.0506989	5XFAD versus WT
6720489N17Rik	RIKEN cDNA 6720489N17 gene	5.83	0.239137	9.68033	24.3793	5.29477	6.36522	5.14971e-10	8.63292e-10	0.0615328	0.0547745	0.0547745	5XFAD versus WT
8030462N17Rik	RIKEN cDNA 8030462N17 gene	6.40793	0.245305	9.57453	26.1223	5.85804	6.95781	3.18599e-10	5.68949e-10	0.212031	0.206119	0.206119	5XFAD versus WT
8030474K03Rik	RIKEN cDNA 8030474K03 gene	5.45978	0.0743802	9.26048	73.4037	5.29224	5.62732	4.00012e-14	3.84577e-13	0.289546	0.241483	0.241483	5XFAD versus WT
8430426J06Rik	RIKEN cDNA 8430426J06 gene	5.46469	0.125685	6.86933	43.4792	5.16635	5.76304	1.21215e-09	1.8129e-09	0.658534	0.61111	0.61111	5XFAD versus WT
8430432A02Rik	RIKEN cDNA 8430432A02 gene	5.82486	0.109883	9.60339	53.0097	5.57865	6.07108	3.55291e-13	2.08614e-12	0.169197	0.0691436	0.0691436	5XFAD versus WT
9030407P20Rik	RIKEN cDNA 9030407P20 gene	5.62066	0.21262	9.55026	26.4352	5.14387	6.09745	2.96724e-10	5.34661e-10	0.207224	0.188361	0.188361	5XFAD versus WT
9030624G23Rik	RIKEN cDNA 9030624G23 gene	5.41535	0.0654468	2.4862	82.7444	5.18047	5.65024	2.42761e-05	2.50161e-05	0.961559	0.634991	0.634991	5XFAD versus WT
9130019O22Rik	RIKEN cDNA 9130019O22 gene	5.59364	0.175154	9.0931	31.9355	5.19803	5.98925	1.18861e-10	2.4671e-10	0.407893	0.386274	0.386274	5XFAD versus WT
9130019P16Rik	RIKEN cDNA 9130019P16 gene	5.42033	0.0779724	9.40532	69.516	5.2451	5.59557	4.48903e-14	4.25094e-13	0.0639774	0.0530806	0.0530806	5XFAD versus WT
9130024F11Rik	RIKEN cDNA 9130024F11 gene	5.77595	0.252887	9.44915	22.8401	5.208	6.3439	1.37702e-09	2.03302e-09	0.132797	0.127166	0.127166	5XFAD versus WT
9130213A22Rik	RIKEN cDNA 9130213A22 gene	5.32596	0.260509	9.66822	20.4444	4.7428	5.90912	2.79581e-09	3.8652e-09	0.126377	0.106044	0.106044	5XFAD versus WT
9130221H12Rik	RIKEN cDNA 9130221H12 gene	5.63684	0.170722	9.60146	33.0177	5.2543	6.01938	3.28487e-11	8.47249e-11	0.0363689	0.0339744	0.0339744	5XFAD versus WT
9130401M01Rik	RIKEN cDNA 9130401M01 gene	6.682	0.218664	9.57517	30.5584	6.19184	7.17216	7.20472e-11	1.62014e-10	0.0680273	0.0601581	0.0601581	5XFAD versus WT
9230102K24Rik	RIKEN cDNA 9230102K24 gene	5.32596	0.0782448	9.58563	68.0679	5.15059	5.50133	3.394e-14	3.57069e-13	0.225768	0.203254	0.203254	5XFAD versus WT
9230112J17Rik	RIKEN cDNA 9230112J17 gene	5.43599	0.0965702	9.26048	56.2905	5.21846	5.65351	4.6499e-13	2.59194e-12	0.289546	0.253087	0.253087	5XFAD versus WT
9230116L04Rik	RIKEN cDNA 9230116L04 gene	5.40382	0.0683404	9.26048	79.0722	5.24989	5.55776	2.01066e-14	2.60898e-13	0.289546	0.253087	0.253087	5XFAD versus WT
9330020H09Rik	RIKEN cDNA 9330020H09 gene	5.69276	0.295819	9.21452	19.2441	5.02594	6.35958	9.38728e-09	1.1868e-08	0.370271	0.306386	0.306386	5XFAD versus WT
9330104G04Rik	RIKEN cDNA 9330104G04 gene	5.45329	0.195272	9.55395	27.9266	5.01543	5.89116	1.75612e-10	3.42327e-10	0.247257	0.229801	0.229801	5XFAD versus WT
9330117O12Rik	RIKEN cDNA 9330117O12 gene	5.32596	0.0652194	9.11492	81.6623	5.17871	5.47322	2.25856e-14	2.60898e-13	0.409696	0.341003	0.341003	5XFAD versus WT
9330151L19Rik	RIKEN cDNA 9330151L19 gene	5.80153	0.137744	9.46959	42.1182	5.49227	6.11079	4.28551e-12	1.57118e-11	0.221636	0.173929	0.173929	5XFAD versus WT
9330154J02Rik	RIKEN cDNA 9330154J02 gene	5.4454	0.0663886	9.26048	82.0232	5.29586	5.59494	1.43275e-14	2.41285e-13	0.289546	0.241483	0.241483	5XFAD versus WT
9330154K18Rik	RIKEN cDNA 9330154K18 gene	5.32596	0.0525772	9.11492	101.298	5.20725	5.44467	3.17486e-15	8.76662e-14	0.409696	0.341003	0.341003	5XFAD versus WT
9330159F19Rik	RIKEN cDNA 9330159F19 gene	7.15779	0.105851	9.15406	67.6216	6.91895	7.39663	1.13319e-13	8.57585e-13	0.393454	0.252594	0.252594	5XFAD versus WT
9330160F10Rik	RIKEN cDNA 9330160F10 gene	5.64943	0.124266	4.46614	45.4623	5.31816	5.98071	3.97304e-07	4.36204e-07	0.835299	0.709686	0.709686	5XFAD versus WT
9330175M20Rik	RIKEN cDNA 9330175M20 gene	5.4454	0.0663886	9.26048	82.0232	5.29586	5.59494	1.43275e-14	2.41285e-13	0.289546	0.241483	0.241483	5XFAD versus WT
9330182L06Rik	endosome-lysosome associated apoptosis and autophagy regulator family member 2	6.06769	0.167928	9.12754	36.1327	5.68862	6.44677	3.63382e-11	9.1996e-11	0.394671	0.348068	0.348068	5XFAD versus WT
9330199G10Rik	RIKEN cDNA 9330199G10 gene	5.40392	0.0684079	9.26388	78.9955	5.24984	5.558	2.00954e-14	2.60898e-13	0.288007	0.169446	0.169446	5XFAD versus WT
9430002A10Rik	RIKEN cDNA 9430002A10 gene	5.58884	0.108084	7.1979	51.7081	5.33468	5.843	1.60535e-10	3.18093e-10	0.646202	0.456086	0.456086	5XFAD versus WT
9430021M05Rik	RIKEN cDNA 9430021M05 gene	5.28947	0.222308	9.479	23.7935	4.79043	5.78852	8.97098e-10	1.39882e-09	0.264459	0.24898	0.24898	5XFAD versus WT
9430037G07Rik	RIKEN cDNA 9430037G07 gene	5.44485	0.0834148	9.42727	65.2743	5.25745	5.63225	7.65527e-14	6.16917e-13	0.0963665	0.0790548	0.0790548	5XFAD versus WT
9430065F17Rik	RIKEN cDNA 9430065F17 gene	5.48233	0.14228	3.13401	38.5321	5.04029	5.92437	2.66708e-05	2.74592e-05	0.918868	0.674283	0.674283	5XFAD versus WT
9430085M18Rik	RIKEN cDNA 9430085M18 gene	5.42033	0.0779724	9.40532	69.516	5.2451	5.59557	4.48903e-14	4.25094e-13	0.0639774	0.0530806	0.0530806	5XFAD versus WT
9430091E24Rik	RIKEN cDNA 9430091E24 gene	5.63717	0.13001	4.47818	43.3596	5.29091	5.98343	4.75435e-07	5.20493e-07	0.831865	0.756342	0.756342	5XFAD versus WT
9430097D07Rik	RIKEN cDNA 9430097D07 gene	5.38641	0.0965416	5.73936	55.7936	5.14756	5.62526	4.51963e-09	5.99931e-09	0.752507	0.605684	0.605684	5XFAD versus WT
9530052C20Rik	RIKEN cDNA 9530052C20 gene	5.38408	0.0510074	9.26048	105.555	5.26918	5.49897	1.38918e-15	8.76662e-14	0.289546	0.253087	0.253087	5XFAD versus WT
9530052E02Rik	RIKEN cDNA 9530052E02 gene	5.35131	0.152907	6.63919	34.9973	4.98572	5.7169	8.82361e-09	1.12e-08	0.687288	0.476499	0.476499	5XFAD versus WT
9530062K07Rik	RIKEN cDNA 9530062K07 gene	5.39138	0.2036	9.1073	26.4803	4.93163	5.85113	6.26422e-10	1.02e-09	0.382752	0.336204	0.336204	5XFAD versus WT
9530080O11Rik	RIKEN cDNA 9530080O11 gene	5.73254	0.154952	3.3247	36.9957	5.26557	6.19951	1.82446e-05	1.88663e-05	0.904448	0.611208	0.611208	5XFAD versus WT
9530082P21Rik	RIKEN cDNA 9530082P21 gene	5.53911	0.109988	9.58043	50.361	5.29258	5.78564	6.12383e-13	3.17111e-12	0.160652	0.114995	0.114995	5XFAD versus WT
9630001P10Rik	RIKEN cDNA 9630001P10 gene	5.43697	0.152707	7.78331	35.6039	5.08311	5.79082	6.6907e-10	1.08026e-09	0.582778	0.45569	0.45569	5XFAD versus WT
9630013A20Rik	RIKEN cDNA 9630013A20 gene	5.70896	0.201034	9.56547	28.3979	5.25826	6.15967	1.4688e-10	2.95011e-10	0.207848	0.177834	0.177834	5XFAD versus WT
9630013D21Rik	RIKEN cDNA 9630013D21 gene	5.2509	0.0980789	5.65137	53.5375	5.00727	5.49452	7.25625e-09	9.33033e-09	0.751784	0.466426	0.466426	5XFAD versus WT
9630028B13Rik	RIKEN cDNA 9630028B13 gene	5.32596	0.07661	9.55622	69.5204	5.15418	5.49774	2.99912e-14	3.34266e-13	0.246822	0.223985	0.223985	5XFAD versus WT
9630028I04Rik	RIKEN cDNA 9630028I04 gene	5.32596	0.0678031	9.65302	78.5504	5.17415	5.47778	7.14443e-15	1.62607e-13	0.154842	0.134041	0.134041	5XFAD versus WT
9830166K06Rik	RIKEN cDNA 9830166K06 gene	5.28918	0.162778	9.67628	32.4933	4.92484	5.65352	3.31753e-11	8.53277e-11	0.0460887	0.0317385	0.0317385	5XFAD versus WT
9930012K11Rik	RIKEN cDNA 9930012K11 gene	5.23945	0.0639945	2.27413	81.8735	4.99359	5.48532	5.39432e-05	5.51181e-05	0.977859	0.460698	0.460698	5XFAD versus WT
9930014A18Rik	RIKEN cDNA 9930014A18 gene	5.33851	0.214766	7.10196	24.8573	4.83214	5.84487	3.6149e-08	4.27842e-08	0.647042	0.387195	0.387195	5XFAD versus WT
9930111J21Rik2	RIKEN cDNA 9930111J21 gene 2	5.23984	0.071455	9.67577	73.3306	5.0799	5.39977	1.30318e-14	2.41285e-13	0.104693	0.0827102	0.0827102	5XFAD versus WT
a	nonagouti	5.40811	0.0721029	9.26048	75.0054	5.2457	5.57052	3.27636e-14	3.56522e-13	0.289546	0.253087	0.253087	5XFAD versus WT
A030001D20Rik	RIKEN cDNA A030001D20 gene	5.74721	0.164074	2.37942	35.028	5.13887	6.35554	0.000276391	0.000277994	0.97097	0.837459	0.837459	5XFAD versus WT
A130014A01Rik	RIKEN cDNA A130014A01 gene	5.48911	0.202899	9.50296	27.0535	5.0338	5.94442	2.58952e-10	4.75167e-10	0.240862	0.236846	0.236846	5XFAD versus WT
A130077B15Rik	non-coding RNA suppressor of Stat1	5.44774	0.128071	9.59955	42.537	5.16076	5.73472	2.9417e-12	1.15643e-11	0.129126	0.115954	0.115954	5XFAD versus WT
A1cf	APOBEC1 complementation factor	5.32596	0.0652194	9.11492	81.6623	5.17871	5.47322	2.25856e-14	2.60898e-13	0.409696	0.341003	0.341003	5XFAD versus WT
A230004M16Rik	RIKEN cDNA A230004M16 gene	5.23984	0.071455	9.67577	73.3306	5.0799	5.39977	1.30318e-14	2.41285e-13	0.104693	0.0827102	0.0827102	5XFAD versus WT
A230005M16Rik	RIKEN cDNA A230005M16 gene	5.42597	0.138626	7.793	39.1411	5.10481	5.74712	3.14496e-10	5.62652e-10	0.591136	0.553964	0.553964	5XFAD versus WT
A230056P14Rik	RIKEN cDNA A230056P14 gene	5.86211	0.22559	9.56176	25.9857	5.35632	6.36789	3.42104e-10	6.04319e-10	0.242891	0.189139	0.189139	5XFAD versus WT
A230057D06Rik	RIKEN cDNA A230057D06 gene	5.65446	0.20658	7.34637	27.3718	5.17061	6.13832	1.15493e-08	1.4419e-08	0.638982	0.536312	0.536312	5XFAD versus WT
A230060F14Rik	RIKEN cDNA A230060F14 gene	5.44974	0.0998383	9.19239	54.5857	5.22461	5.67488	7.2952e-13	3.6476e-12	0.368073	0.318097	0.318097	5XFAD versus WT
A230065N10Rik	RIKEN cDNA A230065N10 gene	5.35553	0.125663	8.58545	42.6182	5.06915	5.6419	2.7043e-11	7.22849e-11	0.478434	0.441688	0.441688	5XFAD versus WT
A230072C01Rik	RIKEN cDNA A230072C01 gene	5.42674	0.187301	9.52692	28.9734	5.00658	5.8469	1.30203e-10	2.66462e-10	0.0820721	0.081321	0.081321	5XFAD versus WT
A230072E10Rik	RIKEN cDNA A230072E10 gene	5.32596	0.0604758	2.14541	88.0676	5.08195	5.56998	7.41614e-05	7.5408e-05	0.988575	0.650081	0.650081	5XFAD versus WT
A230077H06Rik	RIKEN cDNA A230077H06 gene	5.80176	0.232362	6.29989	24.9686	5.23968	6.36383	1.53972e-07	1.73246e-07	0.717052	0.658825	0.658825	5XFAD versus WT
A230083N12Rik	RIKEN cDNA A230083N12 gene	5.45969	0.0744422	9.26335	73.3414	5.29202	5.62737	4.00017e-14	3.84577e-13	0.288247	0.167128	0.167128	5XFAD versus WT
A230087F16Rik	RIKEN cDNA A230087F16 gene	5.32596	0.0652194	9.11492	81.6623	5.17871	5.47322	2.25856e-14	2.60898e-13	0.409696	0.341003	0.341003	5XFAD versus WT
A230103J11Rik	RIKEN cDNA A230103J11 gene	5.40052	0.086389	9.22146	62.514	5.20581	5.59524	1.9516e-13	1.30156e-12	0.346618	0.317916	0.317916	5XFAD versus WT
A230103O09Rik	RIKEN cDNA A230103O09 gene	5.38047	0.0829378	9.18164	64.8736	5.19342	5.56752	1.54013e-13	1.07774e-12	0.374864	0.339022	0.339022	5XFAD versus WT
A230107N01Rik	RIKEN cDNA A230107N01 gene	5.39747	0.172357	9.61178	31.3156	5.01132	5.78361	5.33311e-11	1.26746e-10	0.0941243	0.0847517	0.0847517	5XFAD versus WT
A2m	PZP, alpha-2-macroglobulin like	5.78764	0.252736	9.67532	22.9	5.22194	6.35334	9.42443e-10	1.45843e-09	0.10624	0.0537031	0.0537031	5XFAD versus WT
A2ml1	alpha-2-macroglobulin like 1	6.04374	0.446277	6.29558	13.5426	4.96405	7.12343	6.84121e-06	7.15397e-06	0.716721	0.679696	0.679696	5XFAD versus WT
A330009N23Rik	RIKEN cDNA A330009N23 gene	6.18108	0.323115	9.6621	19.1296	5.45771	6.90445	5.28617e-09	6.94476e-09	0.11239	0.0959342	0.0959342	5XFAD versus WT
A330023F24Rik	RIKEN cDNA A330023F24 gene	6.90173	0.208897	9.6715	33.0389	6.43413	7.36934	2.85361e-11	7.57913e-11	0.107697	0.0898374	0.0898374	5XFAD versus WT
A330032B11Rik	RIKEN cDNA A330032B11 gene	5.23984	0.0815576	9.63002	64.2471	5.05716	5.42251	5.25929e-14	4.68143e-13	0.184822	0.150259	0.150259	5XFAD versus WT
A330033J07Rik	RIKEN cDNA A330033J07 gene	5.4454	0.0663886	9.26048	82.0232	5.29586	5.59494	1.43275e-14	2.41285e-13	0.289546	0.241483	0.241483	5XFAD versus WT
A330040F15Rik	RIKEN cDNA A330040F15 gene	5.32596	0.0525772	9.11492	101.298	5.20725	5.44467	3.17486e-15	8.76662e-14	0.409696	0.341003	0.341003	5XFAD versus WT
A330070K13Rik	RIKEN cDNA A330070K13 gene	5.34743	0.19696	3.53602	27.1498	4.77108	5.92377	3.12106e-05	3.20901e-05	0.89159	0.743484	0.743484	5XFAD versus WT
A330076C08Rik	RIKEN cDNA A330076C08 gene	5.62553	0.0912499	5.64074	61.6498	5.39876	5.85231	3.37324e-09	4.59103e-09	0.748051	0.421457	0.421457	5XFAD versus WT
A330076H08Rik	RIKEN cDNA A330076H08 gene	5.4226	0.157069	9.59579	34.5237	5.07062	5.77458	2.17172e-11	5.98769e-11	0.198589	0.172103	0.172103	5XFAD versus WT
A330084C13Rik	RIKEN cDNA A330084C13 gene	5.50024	0.192989	9.5674	28.5003	5.06759	5.9329	1.41476e-10	2.85906e-10	0.223529	0.197679	0.197679	5XFAD versus WT
A330093E20Rik	RIKEN cDNA A330093E20 gene	5.32596	0.0659743	9.63298	80.7278	5.1782	5.47372	5.80691e-15	1.42386e-13	0.181461	0.15974	0.15974	5XFAD versus WT
A330102I10Rik	RIKEN cDNA A330102I10 gene	5.90312	0.26516	9.67421	22.2625	5.3096	6.49664	1.23482e-09	1.84202e-09	0.0459959	0.0426738	0.0426738	5XFAD versus WT
A430010J10Rik	RIKEN cDNA A430010J10 gene	5.23984	0.0891519	9.58544	58.7743	5.04002	5.43965	1.38265e-13	1.01953e-12	0.225919	0.18598	0.18598	5XFAD versus WT
A430018G15Rik	RIKEN cDNA A430018G15 gene	5.71055	0.133864	4.73826	42.6593	5.36064	6.06045	2.60797e-07	2.88919e-07	0.818001	0.654286	0.654286	5XFAD versus WT
A430027H14Rik	potassium channel, subfamily K, member 2	5.49584	0.174116	3.88961	31.5642	5.00695	5.98472	7.80896e-06	8.14651e-06	0.868613	0.686463	0.686463	5XFAD versus WT
A430033K04Rik	RIKEN cDNA A430033K04 gene	5.77258	0.123126	9.57396	46.8833	5.49657	6.04858	1.23034e-12	5.53744e-12	0.0524379	0.0483816	0.0483816	5XFAD versus WT
A430057M04Rik	RIKEN cDNA A430057M04 gene	5.46495	0.118645	9.18415	46.0614	5.19737	5.73252	3.52196e-12	1.34375e-11	0.373321	0.322287	0.322287	5XFAD versus WT
A430093F15Rik	RIKEN cDNA A430093F15 gene	5.1508	0.0659941	9.63323	78.0493	5.00299	5.2986	8.02792e-15	1.79284e-13	0.181167	0.0877291	0.0877291	5XFAD versus WT
A430105J06Rik	RIKEN cDNA A430105J06 gene	5.23692	0.0925234	7.24501	56.6011	5.01963	5.45422	7.41443e-11	1.6612e-10	0.648065	0.544537	0.544537	5XFAD versus WT
A430106G13Rik	Mir181a-1 and Mir181b-1 host gene	5.63861	0.175837	9.1087	32.0672	5.24156	6.03566	1.11144e-10	2.33167e-10	0.360851	0.3119	0.3119	5XFAD versus WT
A430108G06Rik	RIKEN cDNA A430108G06 gene	5.52827	0.111005	6.46083	49.8021	5.26128	5.79527	1.34517e-09	1.99145e-09	0.69124	0.568551	0.568551	5XFAD versus WT
A430110L20Rik	RIKEN cDNA A430110L20 gene	5.18417	0.108963	9.63306	47.5775	4.94013	5.42821	9.34338e-13	4.44221e-12	0.0679665	0.0435936	0.0435936	5XFAD versus WT
A4gnt	alpha-1,4-N-acetylglucosaminyltransferase	5.32596	0.0652194	9.11492	81.6623	5.17871	5.47322	2.25856e-14	2.60898e-13	0.409696	0.341003	0.341003	5XFAD versus WT
A530021J07Rik	Riken cDNA A530021J07 gene	5.23692	0.0909711	9.6803	57.5669	5.03332	5.44053	1.33364e-13	9.88937e-13	0.0803465	0.0690393	0.0690393	5XFAD versus WT
A530040E14Rik	RIKEN cDNA A530040E14 gene	5.32596	0.0659743	9.63298	80.7278	5.1782	5.47372	5.80691e-15	1.42386e-13	0.181461	0.15974	0.15974	5XFAD versus WT
A530072M11Rik	RIKEN cDNA gene A530072M11	5.4454	0.0663886	9.26048	82.0232	5.29586	5.59494	1.43275e-14	2.41285e-13	0.289546	0.241483	0.241483	5XFAD versus WT
A530076I17Rik	RIKEN cDNA A530076I17 gene	5.63057	0.0829738	4.09802	67.8596	5.40235	5.85878	2.07941e-07	2.3162e-07	0.856387	0.42195	0.42195	5XFAD versus WT
A530084C06Rik	NA	5.38717	0.116276	4.74434	46.3308	5.08336	5.69098	1.73675e-07	1.94489e-07	0.817164	0.508939	0.508939	5XFAD versus WT
A530088E08Rik	RIKEN cDNA A530088E08 gene	5.32596	0.0525772	9.11492	101.298	5.20725	5.44467	3.17486e-15	8.76662e-14	0.409696	0.341003	0.341003	5XFAD versus WT
A530095I07Rik	RIKEN cDNA A530095I07 gene	5.4454	0.0663886	9.26048	82.0232	5.29586	5.59494	1.43275e-14	2.41285e-13	0.289546	0.241483	0.241483	5XFAD versus WT
A730011C13Rik	RIKEN cDNA A730011C13 gene	5.54629	0.137819	9.22965	40.2434	5.2357	5.85688	1.09806e-11	3.3927e-11	0.349339	0.287485	0.287485	5XFAD versus WT
A730020M07Rik	RIKEN cDNA A730020M07 gene	5.50068	0.101875	9.67022	53.9946	5.27264	5.72873	2.53597e-13	1.62045e-12	0.110146	0.092649	0.092649	5XFAD versus WT
A730043L09Rik	RIKEN cDNA A730043L09 gene	5.32596	0.0743219	9.11492	71.6607	5.15816	5.49377	7.41793e-14	6.04144e-13	0.409696	0.341003	0.341003	5XFAD versus WT
A730081D07Rik	RIKEN cDNA A730081D07 gene	5.73384	0.175417	9.37935	32.687	5.33945	6.12822	5.53841e-11	1.30813e-10	0.331779	0.256487	0.256487	5XFAD versus WT
A730085E03Rik	RIKEN cDNA A730085E03 gene	5.39983	0.0946487	9.20531	57.0513	5.18645	5.61322	4.71167e-13	2.60359e-12	0.359204	0.328252	0.328252	5XFAD versus WT
A730085K08Rik	RIKEN cDNA A730085K08 gene	5.32596	0.0652194	9.11492	81.6623	5.17871	5.47322	2.25856e-14	2.60898e-13	0.409696	0.341003	0.341003	5XFAD versus WT
A730098A19Rik	RIKEN cDNA A730098A19 gene	5.70823	0.225425	9.17179	25.3221	5.19974	6.21673	8.39937e-10	1.32102e-09	0.393037	0.311662	0.311662	5XFAD versus WT
A830005F24Rik	RIKEN cDNA A830005F24 gene	5.50199	0.12358	9.04411	44.5218	5.22264	5.78134	6.58437e-12	2.22749e-11	0.420698	0.382321	0.382321	5XFAD versus WT
A830011K09Rik	RIKEN cDNA A830011K09 gene	5.55274	0.227488	9.64094	24.4089	5.04329	6.06218	5.42697e-10	9.04003e-10	0.16825	0.162728	0.162728	5XFAD versus WT
A830036E02Rik	RIKEN cDNA A830036E02 gene	5.92977	0.262	9.60244	22.6327	5.3427	6.51683	1.18012e-09	1.77337e-09	0.206373	0.168576	0.168576	5XFAD versus WT
A830082N09Rik	RIKEN cDNA A830082N09 gene	6.12416	0.19984	8.21954	30.6453	5.66546	6.58286	9.11781e-10	1.41762e-09	0.526196	0.50641	0.50641	5XFAD versus WT
A930001A20Rik	RIKEN cDNA A930001A20 gene	5.4454	0.0663886	9.26048	82.0232	5.29586	5.59494	1.43275e-14	2.41285e-13	0.289546	0.241483	0.241483	5XFAD versus WT
A930003A15Rik	RIKEN cDNA A930003A15 gene	5.3467	0.0919817	7.04553	58.1278	5.12948	5.56391	1.03698e-10	2.19904e-10	0.640929	0.471137	0.471137	5XFAD versus WT
A930003O13Rik	RIKEN cDNA A930003O13 gene	5.44937	0.0932428	9.20299	58.4427	5.23914	5.65959	3.79848e-13	2.19391e-12	0.360858	0.312126	0.312126	5XFAD versus WT
A930005H10Rik	RIKEN cDNA A930005H10 gene	6.11077	0.270905	7.71781	22.5569	5.48207	6.73948	2.52307e-08	3.02947e-08	0.605655	0.547061	0.547061	5XFAD versus WT
A930017K11Rik	RIKEN cDNA A930017K11 gene	5.32257	0.127226	9.59591	41.8356	5.03746	5.60767	3.47528e-12	1.33036e-11	0.136942	0.11685	0.11685	5XFAD versus WT
A930018P22Rik	RIKEN cDNA A930018P22 gene	5.32596	0.0525772	9.11492	101.298	5.20725	5.44467	3.17486e-15	8.76662e-14	0.409696	0.341003	0.341003	5XFAD versus WT
A930029G22Rik	RIKEN cDNA A930029G22 gene	5.4605	0.125377	9.39639	43.5526	5.17869	5.74231	3.67348e-12	1.39003e-11	0.300547	0.281724	0.281724	5XFAD versus WT
A930033H14Rik	RIKEN cDNA A930033H14 gene	5.32449	0.095006	9.67557	56.0437	5.11183	5.53714	1.74779e-13	1.20562e-12	0.0564632	0.037079	0.037079	5XFAD versus WT
AA386476	expressed sequence AA386476	5.38408	0.0510074	9.26048	105.555	5.26918	5.49897	1.38918e-15	8.76662e-14	0.289546	0.253087	0.253087	5XFAD versus WT
AA387883	expressed sequence AA387883	5.32596	0.0743909	9.11889	71.5942	5.15801	5.49391	7.4004e-14	6.04144e-13	0.408754	0.308597	0.308597	5XFAD versus WT
AA388235	expressed sequence AA388235	5.17254	0.148762	3.58397	34.7706	4.7399	5.60518	1.15529e-05	1.20019e-05	0.887464	0.693789	0.693789	5XFAD versus WT
AA467197	expressed sequence AA467197	5.26996	0.127331	7.60681	41.3879	4.97368	5.56625	3.11081e-10	5.57363e-10	0.61169	0.532049	0.532049	5XFAD versus WT
Aagab	alpha- and gamma-adaptin binding protein	7.01331	0.146999	7.79152	47.71	6.67274	7.35387	6.7869e-11	1.54393e-10	0.584961	0.471082	0.471082	5XFAD versus WT
Aak1	AP2 associated kinase 1	8.75865	0.249047	7.82296	35.1686	8.18207	9.33522	6.77152e-10	1.09235e-09	0.567121	0.494083	0.494083	5XFAD versus WT
Aamdc	adipogenesis associated Mth938 domain containing	6.58836	0.1759	9.60766	37.4552	6.19425	6.98247	9.74762e-12	3.08216e-11	0.204067	0.186179	0.186179	5XFAD versus WT
Aar2	AAR2 splicing factor homolog	6.52369	0.221271	9.61243	29.4828	6.02796	7.01942	9.45916e-11	2.03693e-10	0.0624348	0.0612601	0.0612601	5XFAD versus WT
Aars	alanyl-tRNA synthetase	7.28384	0.110159	9.52664	66.1214	7.03673	7.53095	5.22681e-14	4.68143e-13	0.255966	0.14899	0.14899	5XFAD versus WT
Aars2	alanyl-tRNA synthetase 2, mitochondrial	6.2644	0.282307	9.65915	22.19	5.63236	6.89644	1.30345e-09	1.9359e-09	0.039492	0.0228207	0.0228207	5XFAD versus WT
Aasdhppt	aminoadipate-semialdehyde dehydrogenase-phosphopantetheinyl transferase	6.56882	0.203537	9.653	32.2733	6.11309	7.02455	3.70093e-11	9.34892e-11	0.154317	0.143019	0.143019	5XFAD versus WT
Aatk	apoptosis-associated tyrosine kinase	7.16639	0.198252	8.83787	36.1479	6.71666	7.61613	6.55358e-11	1.50203e-10	0.452946	0.381778	0.381778	5XFAD versus WT
AB041806	hypothetical protein, MNCb-2457	5.42984	0.112234	6.57439	48.3797	5.16093	5.69876	1.21853e-09	1.82096e-09	0.687962	0.593243	0.593243	5XFAD versus WT
AB124611	cDNA sequence AB124611	5.32596	0.0845673	9.50183	62.979	5.13619	5.51574	8.85015e-14	7.00923e-13	0.27877	0.255061	0.255061	5XFAD versus WT
Abat	4-aminobutyrate aminotransferase	7.11892	0.265519	4.35975	26.8113	6.4051	7.83274	5.24233e-06	5.50454e-06	0.840847	0.620392	0.620392	5XFAD versus WT
Abca1	ATP-binding cassette, sub-family A (ABC1), member 1	5.92888	0.282921	8.16719	20.956	5.27878	6.57898	2.16938e-08	2.62743e-08	0.559245	0.424771	0.424771	5XFAD versus WT
Abca14	ATP-binding cassette, sub-family A (ABC1), member 14	5.4454	0.0663886	9.26048	82.0232	5.29586	5.59494	1.43275e-14	2.41285e-13	0.289546	0.241483	0.241483	5XFAD versus WT
Abca2	ATP-binding cassette, sub-family A (ABC1), member 2	6.81741	0.18042	8.37597	37.7864	6.40459	7.23023	1.17983e-10	2.45082e-10	0.503838	0.385649	0.385649	5XFAD versus WT
Abca6	ATP-binding cassette, sub-family A (ABC1), member 6	5.30042	0.102721	9.52914	51.6003	5.07	5.53083	5.48222e-13	2.92697e-12	0.237065	0.207587	0.207587	5XFAD versus WT
Abca7	ATP-binding cassette, sub-family A (ABC1), member 7	6.05112	0.157299	9.55835	38.4689	5.69843	6.40381	8.36742e-12	2.71292e-11	0.150725	0.144983	0.144983	5XFAD versus WT
Abca8a	ATP-binding cassette, sub-family A (ABC1), member 8a	5.72271	0.21267	6.8671	26.9089	5.21784	6.22757	3.2298e-08	3.83943e-08	0.677959	0.534359	0.534359	5XFAD versus WT
Abca8b	ATP-binding cassette, sub-family A (ABC1), member 8b	6.28391	0.359775	9.61226	17.4662	5.47788	7.08994	1.32834e-08	1.64476e-08	0.201378	0.133359	0.133359	5XFAD versus WT
Abcb1a	ATP-binding cassette, sub-family B (MDR/TAP), member 1A	5.99395	0.212463	6.27033	28.2118	5.47946	6.50844	7.61405e-08	8.76454e-08	0.713252	0.550747	0.550747	5XFAD versus WT
Abcb1b	ATP-binding cassette, sub-family B (MDR/TAP), member 1B	5.56328	0.148455	4.3628	37.4744	5.16428	5.96229	1.21505e-06	1.30641e-06	0.841473	0.787372	0.787372	5XFAD versus WT
Abcb6	ATP-binding cassette, sub-family B (MDR/TAP), member 6	6.16649	0.293158	9.66322	21.0347	5.5102	6.82279	2.15087e-09	3.03425e-09	0.125192	0.113857	0.113857	5XFAD versus WT
Abcb7	ATP-binding cassette, sub-family B (MDR/TAP), member 7	6.51733	0.125911	9.55147	51.7615	6.23499	6.79967	5.04756e-13	2.75608e-12	0.111411	0.0924785	0.0924785	5XFAD versus WT
Abcc10	ATP-binding cassette, sub-family C (CFTR/MRP), member 10	5.5776	0.312425	9.57015	17.8526	4.87722	6.27799	1.14491e-08	1.43016e-08	0.0750774	0.0686125	0.0686125	5XFAD versus WT
Abcc2	ATP-binding cassette, sub-family C (CFTR/MRP), member 2	5.32596	0.0652194	9.11492	81.6623	5.17871	5.47322	2.25856e-14	2.60898e-13	0.409696	0.341003	0.341003	5XFAD versus WT
Abcc3	ATP-binding cassette, sub-family C (CFTR/MRP), member 3	5.30579	0.188259	9.62875	28.1835	4.88412	5.72746	1.41095e-10	2.85324e-10	0.00253589	0.00218804	0.00218804	5XFAD versus WT
Abcc4	ATP-binding cassette, sub-family C (CFTR/MRP), member 4	5.6681	0.180726	8.82656	31.3629	5.25804	6.07815	2.32843e-10	4.34896e-10	0.462977	0.406293	0.406293	5XFAD versus WT
Abcc5	ATP-binding cassette, sub-family C (CFTR/MRP), member 5	7.19471	0.145154	9.67268	49.5662	6.8698	7.51962	5.75266e-13	3.03856e-12	0.0907842	0.0757418	0.0757418	5XFAD versus WT
Abcc6	ATP-binding cassette, sub-family C (CFTR/MRP), member 6	5.2879	0.0912698	9.22772	57.937	5.0822	5.49359	3.86709e-13	2.22794e-12	0.341475	0.251613	0.251613	5XFAD versus WT
Abcc9	ATP-binding cassette, sub-family C (CFTR/MRP), member 9	5.39631	0.169815	7.46964	31.7777	4.99982	5.7928	3.02977e-09	4.16388e-09	0.625937	0.375805	0.375805	5XFAD versus WT
Abce1	ATP-binding cassette, sub-family E (OABP), member 1	7.28111	0.181774	8.73802	40.0559	6.86802	7.69419	3.29913e-11	8.49734e-11	0.471304	0.38359	0.38359	5XFAD versus WT
Abcf2	ATP-binding cassette, sub-family F (GCN20), member 2	6.78304	0.150768	6.79509	44.9898	6.42434	7.14175	1.14788e-09	1.73036e-09	0.683343	0.586752	0.586752	5XFAD versus WT
Abcf3	ATP-binding cassette, sub-family F (GCN20), member 3	6.48494	0.16791	6.10485	38.6216	6.07578	6.89409	1.57582e-08	1.93635e-08	0.7313	0.602221	0.602221	5XFAD versus WT
Abcg2	ATP binding cassette subfamily G member 2 (Junior blood group)	5.60266	0.115759	4.92706	48.3993	5.30376	5.90156	8.64455e-08	9.92219e-08	0.801262	0.473637	0.473637	5XFAD versus WT
Abcg3	ATP binding cassette subfamily G member 3	5.23692	0.072497	9.67881	72.2364	5.07466	5.39919	1.49457e-14	2.45402e-13	0.0910918	0.0715773	0.0715773	5XFAD versus WT
Abcg4	ATP binding cassette subfamily G member 4	6.39621	0.179885	7.79474	35.5572	5.97948	6.81293	6.59797e-10	1.06585e-09	0.575224	0.519657	0.519657	5XFAD versus WT
Abhd10	abhydrolase domain containing 10	6.31503	0.222184	9.64464	28.4225	5.81749	6.81257	1.26568e-10	2.60299e-10	0.144336	0.129375	0.129375	5XFAD versus WT
Abhd11	abhydrolase domain containing 11	6.17845	0.162821	5.19192	37.9462	5.76451	6.59238	1.50676e-07	1.69622e-07	0.790815	0.75525	0.75525	5XFAD versus WT
Abhd12	abhydrolase domain containing 12	8.22893	0.126699	9.26677	64.9484	7.94357	8.51429	1.2197e-13	9.16267e-13	0.334894	0.302304	0.302304	5XFAD versus WT
Abhd13	abhydrolase domain containing 13	6.46025	0.159335	9.47294	40.5451	6.10253	6.81797	6.09056e-12	2.08965e-11	0.287968	0.268088	0.268088	5XFAD versus WT
Abhd14b	abhydrolase domain containing 14b	6.03039	0.189439	9.04877	31.8329	5.60221	6.45858	1.33221e-10	2.71672e-10	0.421206	0.333669	0.333669	5XFAD versus WT
Abhd16a	abhydrolase domain containing 16A	6.83769	0.145111	9.35019	47.1203	6.51129	7.16409	1.95445e-12	8.19477e-12	0.340679	0.292159	0.292159	5XFAD versus WT
Abhd17a	abhydrolase domain containing 17A	7.36259	0.191826	3.47995	38.3816	6.79709	7.9281	1.06794e-05	1.10994e-05	0.895022	0.765739	0.765739	5XFAD versus WT
Abhd17c	abhydrolase domain containing 17C	6.65198	0.148355	8.83985	44.8381	6.31544	6.98851	9.81115e-12	3.09587e-11	0.453939	0.380528	0.380528	5XFAD versus WT
Abhd2	abhydrolase domain containing 2	6.05464	0.234126	8.32836	25.8606	5.51843	6.59085	2.99808e-09	4.12438e-09	0.535419	0.445002	0.445002	5XFAD versus WT
Abhd3	abhydrolase domain containing 3	6.39323	0.274261	7.5009	23.3107	5.75338	7.03308	2.84536e-08	3.40267e-08	0.625162	0.458167	0.458167	5XFAD versus WT
Abhd4	abhydrolase domain containing 4	5.99691	0.303296	9.09512	19.7725	5.3119	6.68193	8.74367e-09	1.11062e-08	0.413429	0.352209	0.352209	5XFAD versus WT
Abhd8	abhydrolase domain containing 8	7.60792	0.220811	9.35695	34.4545	7.1113	8.10454	3.54605e-11	9.01713e-11	0.0205378	0.0168812	0.0168812	5XFAD versus WT
Abi1	abl interactor 1	7.96775	0.152625	8.20154	52.2049	7.6173	8.3182	1.22111e-11	3.70751e-11	0.551519	0.459258	0.459258	5XFAD versus WT
Abi2	abl interactor 2	7.5355	0.193539	7.35944	38.9353	7.08234	7.98865	8.56253e-10	1.34264e-09	0.638378	0.502931	0.502931	5XFAD versus WT
Abi3	ABI family member 3	5.60391	0.200691	9.46424	27.9231	5.15329	6.05453	2.05974e-10	3.92363e-10	0.297205	0.133037	0.133037	5XFAD versus WT
Abi3bp	ABI family member 3 binding protein	5.23984	0.100781	8.11073	51.9924	5.00799	5.47169	1.57889e-11	4.57113e-11	0.565877	0.498099	0.498099	5XFAD versus WT
Abitram	actin binding transcription modulator	5.83849	0.316643	9.65441	18.4387	5.12952	6.54745	7.55562e-09	9.68548e-09	0.10951	0.102014	0.102014	5XFAD versus WT
Abl1	c-abl oncogene 1, non-receptor tyrosine kinase	6.10359	0.222985	8.62054	27.3722	5.59576	6.61142	1.10719e-09	1.6783e-09	0.499948	0.465611	0.465611	5XFAD versus WT
Abl2	v-abl Abelson murine leukemia viral oncogene 2 (arg, Abelson-related gene)	6.77603	0.251596	9.61207	26.9322	6.21236	7.3397	2.23728e-10	4.20778e-10	0.103715	0.0914936	0.0914936	5XFAD versus WT
Ablim2	actin-binding LIM protein 2	7.01914	0.127398	8.6582	55.0964	6.7292	7.30907	2.50663e-12	1.01038e-11	0.488145	0.246084	0.246084	5XFAD versus WT
Abracl	ABRA C-terminal like	6.86506	0.244652	9.42653	28.0605	6.31541	7.4147	2.10334e-10	3.9925e-10	0.235045	0.200183	0.200183	5XFAD versus WT
AC149090.1	NA	8.32312	0.450045	9.33344	18.494	7.31056	9.33567	1.13948e-08	1.42377e-08	0.00983797	0.00692363	0.00692363	5XFAD versus WT
AC160336.1	NA	5.47627	0.456199	7.94544	12.0041	4.42301	6.52952	2.26507e-06	2.41141e-06	0.583459	0.486952	0.486952	5XFAD versus WT
Acaa1a	acetyl-Coenzyme A acyltransferase 1A	6.82264	0.178729	9.60577	38.1731	6.42218	7.2231	8.1633e-12	2.65799e-11	0.198985	0.179953	0.179953	5XFAD versus WT
Acaa2	acetyl-Coenzyme A acyltransferase 2 (mitochondrial 3-oxoacyl-Coenzyme A thiolase)	5.94114	0.157675	9.13166	37.6797	5.58523	6.29704	2.46297e-11	6.68252e-11	0.404031	0.308396	0.308396	5XFAD versus WT
Acacb	acetyl-Coenzyme A carboxylase beta	5.50888	0.198028	9.42871	27.8187	5.06399	5.95376	2.27129e-10	4.25615e-10	0.0728141	0.0716803	0.0716803	5XFAD versus WT
Acadvl	acyl-Coenzyme A dehydrogenase, very long chain	6.36193	0.124298	8.99008	51.1829	6.0807	6.64316	2.13284e-12	8.81017e-12	0.435344	0.416404	0.416404	5XFAD versus WT
Acan	aggrecan	5.82849	0.205021	9.56025	28.4288	5.36881	6.28817	1.46735e-10	2.94784e-10	0.21452	0.130347	0.130347	5XFAD versus WT
Acap3	ArfGAP with coiled-coil, ankyrin repeat and PH domains 3	7.42307	0.153757	4.81088	48.2779	7.0231	7.82303	1.19484e-07	1.35403e-07	0.813265	0.691372	0.691372	5XFAD versus WT
Acbd3	acyl-Coenzyme A binding domain containing 3	6.29903	0.164067	9.66965	38.393	5.93177	6.66629	6.77018e-12	2.28375e-11	0.0455965	0.0426376	0.0426376	5XFAD versus WT
Acbd5	acyl-Coenzyme A binding domain containing 5	6.48666	0.213793	9.67139	30.3408	6.0081	6.96523	6.45919e-11	1.48629e-10	0.0144371	0.0130824	0.0130824	5XFAD versus WT
Acbd7	acyl-Coenzyme A binding domain containing 7	5.29493	0.179565	9.00932	29.4876	4.88879	5.70107	2.84672e-10	5.16285e-10	0.432838	0.405347	0.405347	5XFAD versus WT
Acd	adrenocortical dysplasia	6.4042	0.192659	8.62379	33.2411	5.96546	6.84294	2.09109e-10	3.97428e-10	0.481658	0.42655	0.42655	5XFAD versus WT
Ache	acetylcholinesterase	6.36366	0.124019	8.78397	51.3119	6.08205	6.64526	3.4211e-12	1.31345e-11	0.470399	0.403943	0.403943	5XFAD versus WT
Ackr3	atypical chemokine receptor 3	6.66902	0.36996	9.48502	18.0263	5.83859	7.49944	1.17271e-08	1.4629e-08	0.283494	0.253289	0.253289	5XFAD versus WT
Acly	ATP citrate lyase	7.40466	0.15831	7.96853	46.7733	7.03935	7.76998	5.19884e-11	1.24165e-10	0.581213	0.259863	0.259863	5XFAD versus WT
Aco2	aconitase 2, mitochondrial	8.08514	0.126654	8.32967	63.8366	7.79508	8.37521	1.67462e-12	7.19877e-12	0.530935	0.347715	0.347715	5XFAD versus WT
Acot1	acyl-CoA thioesterase 1	5.8731	0.284733	9.2237	20.6266	5.23136	6.51484	4.95111e-09	6.5307e-09	0.380484	0.363217	0.363217	5XFAD versus WT
Acot11	acyl-CoA thioesterase 11	5.59176	0.320162	8.62199	17.4654	4.86263	6.32088	4.98463e-08	5.83423e-08	0.50061	0.416051	0.416051	5XFAD versus WT
Acot13	acyl-CoA thioesterase 13	7.42859	0.228528	6.196	32.5063	6.87366	7.98352	3.69268e-08	4.36598e-08	0.719771	0.469224	0.469224	5XFAD versus WT
Acot6	acyl-CoA thioesterase 6	5.6867	0.221614	9.6299	25.6604	5.19033	6.18307	3.43674e-10	6.06775e-10	0.184926	0.166665	0.166665	5XFAD versus WT
Acot7	acyl-CoA thioesterase 7	8.6093	0.283104	7.91461	30.4103	7.95523	9.26336	1.75266e-09	2.52558e-09	0.577859	0.511894	0.511894	5XFAD versus WT
Acot9	acyl-CoA thioesterase 9	5.98954	0.303984	9.66859	19.7035	5.30906	6.67002	3.96234e-09	5.31414e-09	0.0183091	0.0166271	0.0166271	5XFAD versus WT
Acox1	acyl-Coenzyme A oxidase 1, palmitoyl	7.72258	0.314344	9.62921	24.5673	7.01851	8.42666	5.20227e-10	8.70992e-10	0.0950775	0.0812409	0.0812409	5XFAD versus WT
Acox3	acyl-Coenzyme A oxidase 3, pristanoyl	6.28996	0.119155	7.49273	52.7881	6.01192	6.56801	6.55371e-11	1.50203e-10	0.622845	0.424246	0.424246	5XFAD versus WT
Acp1	acid phosphatase 1, soluble	7.32132	0.075985	4.11193	96.3522	7.1126	7.53005	4.71385e-08	5.52996e-08	0.85689	0.729059	0.729059	5XFAD versus WT
Acp5	acid phosphatase 5, tartrate resistant	5.30958	0.097398	9.60579	54.5142	5.09135	5.52781	2.70205e-13	1.70374e-12	0.031486	0.0286555	0.0286555	5XFAD versus WT
Acrbp	proacrosin binding protein	6.05157	0.147704	9.33528	40.971	5.71926	6.38387	7.41832e-12	2.4563e-11	0.342578	0.288746	0.288746	5XFAD versus WT
Acsbg1	acyl-CoA synthetase bubblegum family member 1	6.32423	0.260348	4.45247	24.2914	5.62946	7.01901	6.64596e-06	6.95375e-06	0.836119	0.633448	0.633448	5XFAD versus WT
Acsl3	acyl-CoA synthetase long-chain family member 3	7.23442	0.214918	3.22448	33.6613	6.57662	7.89222	3.22461e-05	3.31399e-05	0.912099	0.763908	0.763908	5XFAD versus WT
Acsl4	acyl-CoA synthetase long-chain family member 4	7.31392	0.327151	6.27074	22.3564	6.52171	8.10612	3.23036e-07	3.56238e-07	0.717015	0.67846	0.67846	5XFAD versus WT
Acsl5	acyl-CoA synthetase long-chain family member 5	6.97123	0.173595	9.4474	40.158	6.58135	7.36112	7.03847e-12	2.35769e-11	0.282572	0.22034	0.22034	5XFAD versus WT
Acsl6	acyl-CoA synthetase long-chain family member 6	7.37971	0.193505	4.06009	38.137	6.84557	7.91384	2.42144e-06	2.5749e-06	0.857787	0.73228	0.73228	5XFAD versus WT
Acsm4	acyl-CoA synthetase medium-chain family member 4	5.32596	0.0652194	9.11492	81.6623	5.17871	5.47322	2.25856e-14	2.60898e-13	0.409696	0.341003	0.341003	5XFAD versus WT
Acsm5	acyl-CoA synthetase medium-chain family member 5	5.4454	0.0663886	9.26048	82.0232	5.29586	5.59494	1.43275e-14	2.41285e-13	0.289546	0.241483	0.241483	5XFAD versus WT
Acss1	acyl-CoA synthetase short-chain family member 1	6.08715	0.227513	3.98633	26.7552	5.45461	6.71968	1.19565e-05	1.24184e-05	0.864863	0.757304	0.757304	5XFAD versus WT
Acta2	actin alpha 2, smooth muscle, aorta	5.66413	0.140687	9.05661	40.2604	5.34617	5.98208	1.58563e-11	4.58387e-11	0.395342	0.248843	0.248843	5XFAD versus WT
Actb	actin, beta	10.1089	0.296389	6.21961	34.1068	9.38983	10.828	2.60689e-08	3.12616e-08	0.722241	0.624381	0.624381	5XFAD versus WT
Actc1	actin, alpha, cardiac muscle 1	5.32596	0.0525772	9.11492	101.298	5.20725	5.44467	3.17486e-15	8.76662e-14	0.409696	0.341003	0.341003	5XFAD versus WT
Actg1	actin, gamma, cytoplasmic 1	10.3919	0.191966	6.97474	54.1341	9.93762	10.8461	2.05424e-10	3.91476e-10	0.660334	0.578764	0.578764	5XFAD versus WT
Actg2	actin, gamma 2, smooth muscle, enteric	5.38047	0.0829378	9.18164	64.8736	5.19342	5.56752	1.54013e-13	1.07774e-12	0.374864	0.339022	0.339022	5XFAD versus WT
Actl6b	actin-like 6B	6.65099	0.2409	4.28695	27.6089	5.99943	7.30254	5.4157e-06	5.68333e-06	0.842658	0.647977	0.647977	5XFAD versus WT
Actl9	actin-like 9	5.42169	0.0765507	4.38335	70.8248	5.21628	5.62709	7.11859e-08	8.21581e-08	0.831768	0.685213	0.685213	5XFAD versus WT
Actn3	actinin alpha 3	5.42608	0.0981186	5.65723	55.3012	5.18242	5.66974	5.94755e-09	7.75382e-09	0.751387	0.727832	0.727832	5XFAD versus WT
Actr10	ARP10 actin-related protein 10	7.41578	0.197602	9.31999	37.5289	6.9711	7.86046	1.72917e-11	4.93015e-11	0.336754	0.304896	0.304896	5XFAD versus WT
Actr1a	ARP1 actin-related protein 1A, centractin alpha	7.26808	0.146055	9.65888	49.7627	6.94109	7.59508	5.71795e-13	3.02686e-12	0.106036	0.0973068	0.0973068	5XFAD versus WT
Actr1b	ARP1 actin-related protein 1B, centractin beta	7.53302	0.187984	6.28057	40.0726	7.07797	7.98806	8.3213e-09	1.0599e-08	0.713065	0.588765	0.588765	5XFAD versus WT
Actr3	ARP3 actin-related protein 3	8.17038	0.125504	9.55491	65.1007	7.88897	8.4518	5.63071e-14	4.97352e-13	0.243566	0.192866	0.192866	5XFAD versus WT
Actr3b	ARP3 actin-related protein 3B	8.01923	0.153384	7.32017	52.282	7.65972	8.37873	1.08814e-10	2.29167e-10	0.634371	0.369881	0.369881	5XFAD versus WT
Actr6	ARP6 actin-related protein 6	6.37062	0.0546531	9.48952	116.565	6.24796	6.49329	2.6708e-16	8.76662e-14	0.234374	0.12217	0.12217	5XFAD versus WT
Acvr1c	activin A receptor, type IC	5.89463	0.194149	9.53349	30.3614	5.45915	6.3301	8.27245e-11	1.8189e-10	0.246815	0.176888	0.176888	5XFAD versus WT
Acvr2a	activin receptor IIA	6.46321	0.167508	9.44755	38.5844	6.087	6.83942	1.02434e-11	3.20807e-11	0.283202	0.270818	0.270818	5XFAD versus WT
Acvr2b	activin receptor IIB	5.33152	0.127491	9.60617	41.819	5.04587	5.61718	3.41213e-12	1.31219e-11	0.119834	0.114365	0.114365	5XFAD versus WT
Acvrl1	activin A receptor, type II-like 1	5.67123	0.1872	7.60028	30.2951	5.23556	6.1069	3.33821e-09	4.54874e-09	0.613287	0.544931	0.544931	5XFAD versus WT
Acy3	aspartoacylase (aminoacylase) 3	5.39114	0.159119	4.25651	33.8812	4.95966	5.82262	2.43081e-06	2.58397e-06	0.848047	0.785895	0.785895	5XFAD versus WT
Adam10	a disintegrin and metallopeptidase domain 10	6.81766	0.152525	9.46662	44.6987	6.4752	7.16012	2.4629e-12	9.96319e-12	0.281732	0.259939	0.259939	5XFAD versus WT
Adam11	a disintegrin and metallopeptidase domain 11	7.17718	0.133502	3.93624	53.7609	6.80414	7.55022	8.62561e-07	9.3254e-07	0.864078	0.671381	0.671381	5XFAD versus WT
Adam15	a disintegrin and metallopeptidase domain 15 (metargidin)	6.67948	0.254859	9.57291	26.2085	6.10817	7.25079	3.09677e-10	5.55184e-10	0.218178	0.209901	0.209901	5XFAD versus WT
Adam17	a disintegrin and metallopeptidase domain 17	5.76837	0.100833	9.66945	57.2071	5.54266	5.99409	1.45524e-13	1.06451e-12	0.0741908	0.0562943	0.0562943	5XFAD versus WT
Adam19	a disintegrin and metallopeptidase domain 19 (meltrin beta)	5.81504	0.103755	8.35045	56.046	5.57752	6.05257	4.68791e-12	1.6861e-11	0.535677	0.279042	0.279042	5XFAD versus WT
Adam23	a disintegrin and metallopeptidase domain 23	7.06543	0.223174	6.16057	31.6589	6.52278	7.60808	4.68524e-08	5.49851e-08	0.718659	0.497109	0.497109	5XFAD versus WT
Adamts10	a disintegrin-like and metallopeptidase (reprolysin type) with thrombospondin type 1 motif, 10	5.62791	0.267504	9.42389	21.0386	5.0269	6.22892	3.06574e-09	4.20802e-09	0.0764204	0.0696181	0.0696181	5XFAD versus WT
Adamts14	a disintegrin-like and metallopeptidase (reprolysin type) with thrombospondin type 1 motif, 14	5.51649	0.119221	9.29132	46.2712	5.24808	5.7849	2.64667e-12	1.05948e-11	0.30546	0.149048	0.149048	5XFAD versus WT
Adamts16	a disintegrin-like and metallopeptidase (reprolysin type) with thrombospondin type 1 motif, 16	5.23984	0.0816146	9.63063	64.2022	5.05704	5.42264	5.28638e-14	4.68964e-13	0.184137	0.130621	0.130621	5XFAD versus WT
Adamts17	a disintegrin-like and metallopeptidase (reprolysin type) with thrombospondin type 1 motif, 17	5.85356	0.207501	9.64685	28.2098	5.38891	6.3182	1.35442e-10	2.75589e-10	0.135037	0.105377	0.105377	5XFAD versus WT
Adamts3	a disintegrin-like and metallopeptidase (reprolysin type) with thrombospondin type 1 motif, 3	5.4758	0.115069	7.80933	47.5872	5.20932	5.74228	6.63461e-11	1.51582e-10	0.590202	0.524635	0.524635	5XFAD versus WT
Adamts8	a disintegrin-like and metallopeptidase (reprolysin type) with thrombospondin type 1 motif, 8	5.74671	0.194122	7.58988	29.6037	5.29482	6.1986	4.05445e-09	5.42817e-09	0.601017	0.442411	0.442411	5XFAD versus WT
Adamtsl1	ADAMTS-like 1	5.50506	0.197532	8.36934	27.8693	5.05303	5.9571	1.50128e-09	2.19638e-09	0.533675	0.528059	0.528059	5XFAD versus WT
Adap1	ArfGAP with dual PH domains 1	6.98118	0.134212	9.20159	52.0161	6.67858	7.28378	1.1102e-12	5.115e-12	0.376818	0.340093	0.340093	5XFAD versus WT
Adar	adenosine deaminase, RNA-specific	7.54029	0.140211	8.00685	53.778	7.21701	7.86357	1.55814e-11	4.53102e-11	0.544877	0.326009	0.326009	5XFAD versus WT
Adarb1	adenosine deaminase, RNA-specific, B1	7.27098	0.225188	7.9619	32.2885	6.75126	7.79069	9.95419e-10	1.53033e-09	0.566289	0.549499	0.549499	5XFAD versus WT
Adat1	adenosine deaminase, tRNA-specific 1	5.77713	0.238729	9.59279	24.1995	5.24213	6.31212	6.36755e-10	1.03371e-09	0.196345	0.158472	0.158472	5XFAD versus WT
Adck1	aarF domain containing kinase 1	6.3995	0.187245	7.00787	34.1772	5.95684	6.84216	4.68026e-09	6.19564e-09	0.66599	0.619184	0.619184	5XFAD versus WT
Adck2	aarF domain containing kinase 2	6.0923	0.10035	9.49397	60.7106	5.86708	6.31752	1.2783e-13	9.55319e-13	0.269079	0.227697	0.227697	5XFAD versus WT
Adck5	aarF domain containing kinase 5	6.25506	0.2668	8.76783	23.4447	5.64907	6.86105	3.25119e-09	4.4387e-09	0.477501	0.352057	0.352057	5XFAD versus WT
Adcy1	adenylate cyclase 1	8.83594	0.360635	4.49805	24.501	7.8769	9.79498	5.82577e-06	6.10601e-06	0.833462	0.596131	0.596131	5XFAD versus WT
Adcy10	adenylate cyclase 10	5.38408	0.0510074	9.26048	105.555	5.26918	5.49897	1.38918e-15	8.76662e-14	0.289546	0.253087	0.253087	5XFAD versus WT
Adcy3	adenylate cyclase 3	6.44064	0.175013	9.613	36.8008	6.04854	6.83273	1.14095e-11	3.50637e-11	0.18557	0.156322	0.156322	5XFAD versus WT
Adcy5	adenylate cyclase 5	6.16444	0.282928	7.07006	21.788	5.49676	6.83211	9.62012e-08	1.09884e-07	0.662025	0.477203	0.477203	5XFAD versus WT
Adcy8	adenylate cyclase 8	5.87347	0.112637	9.11179	52.1453	5.61914	6.1278	1.3464e-12	5.98365e-12	0.345153	0.289932	0.289932	5XFAD versus WT
Adcy9	adenylate cyclase 9	5.41078	0.243982	9.3744	22.1769	4.86219	5.95936	2.03247e-09	2.88671e-09	0.331905	0.275438	0.275438	5XFAD versus WT
Adcyap1	adenylate cyclase activating polypeptide 1	5.41647	0.139407	9.60407	38.8538	5.10411	5.72883	6.91986e-12	2.32644e-11	0.0154133	0.00863239	0.00863239	5XFAD versus WT
Adcyap1r1	adenylate cyclase activating polypeptide 1 receptor 1	6.93737	0.119153	9.39166	58.2225	6.66953	7.20521	2.45234e-13	1.57357e-12	0.325104	0.230747	0.230747	5XFAD versus WT
Add1	adducin 1 (alpha)	7.96089	0.0611726	9.41035	130.138	7.82343	8.09836	1.21977e-16	8.76662e-14	0.061517	0.0240462	0.0240462	5XFAD versus WT
Add2	adducin 2 (beta)	7.76214	0.240787	9.63758	32.2366	7.22289	8.3014	3.85254e-11	9.65234e-11	0.175476	0.150473	0.150473	5XFAD versus WT
Add3	adducin 3 (gamma)	7.09259	0.160401	9.43597	44.218	6.73228	7.45291	2.91921e-12	1.14956e-11	0.305249	0.284074	0.284074	5XFAD versus WT
Adgra1	adhesion G protein-coupled receptor A1	6.1243	0.161398	8.00833	37.9452	5.75218	6.49641	2.50891e-10	4.62777e-10	0.544416	0.301043	0.301043	5XFAD versus WT
Adgra3	adhesion G protein-coupled receptor A3	5.97728	0.180972	9.40786	33.0288	5.57058	6.38397	4.75746e-11	1.153e-10	0.301135	0.242976	0.242976	5XFAD versus WT
Adgrb1	adhesion G protein-coupled receptor B1	8.10944	0.430359	9.26719	18.8434	7.14016	9.07872	1.05394e-08	1.32372e-08	0.29059	0.233364	0.233364	5XFAD versus WT
Adgrb2	adhesion G protein-coupled receptor B2	8.13594	0.40485	8.65148	20.0962	7.21445	9.05742	1.4606e-08	1.80078e-08	0.477305	0.447229	0.447229	5XFAD versus WT
Adgrf4	adhesion G protein-coupled receptor F4	5.57114	0.134598	4.6132	41.391	5.21624	5.92605	4.13779e-07	4.54076e-07	0.826006	0.665716	0.665716	5XFAD versus WT
Adgrf5	adhesion G protein-coupled receptor F5	5.85288	0.258105	9.66521	22.6763	5.27507	6.43069	1.05107e-09	1.60522e-09	0.124298	0.109025	0.109025	5XFAD versus WT
Adgrg1	adhesion G protein-coupled receptor G1	6.1309	0.213649	6.27152	28.6961	5.61355	6.64824	6.83176e-08	7.89568e-08	0.718174	0.526272	0.526272	5XFAD versus WT
Adgrg3	adhesion G protein-coupled receptor G3	5.4454	0.0663886	9.26048	82.0232	5.29586	5.59494	1.43275e-14	2.41285e-13	0.289546	0.241483	0.241483	5XFAD versus WT
Adgrg5	adhesion G protein-coupled receptor G5	5.4454	0.0663886	9.26048	82.0232	5.29586	5.59494	1.43275e-14	2.41285e-13	0.289546	0.241483	0.241483	5XFAD versus WT
Adgrl2	adhesion G protein-coupled receptor L2	6.12553	0.323208	9.03232	18.9523	5.39478	6.85628	1.39327e-08	1.72216e-08	0.379384	0.309278	0.309278	5XFAD versus WT
Adgrl3	adhesion G protein-coupled receptor L3	6.21009	0.185474	9.52793	33.4823	5.79404	6.62614	3.31629e-11	8.53198e-11	0.0695799	0.0513572	0.0513572	5XFAD versus WT
Adgrl4	adhesion G protein-coupled receptor L4	5.74857	0.21352	8.08153	26.9228	5.25705	6.24008	3.36254e-09	4.57849e-09	0.567113	0.537093	0.537093	5XFAD versus WT
Adgrv1	adhesion G protein-coupled receptor V1	5.53084	0.105726	9.43333	52.3128	5.29333	5.76834	6.04867e-13	3.14757e-12	0.306257	0.165469	0.165469	5XFAD versus WT
Adh5	alcohol dehydrogenase 5 (class III), chi polypeptide	6.61686	0.163156	9.48514	40.5553	6.25063	6.98308	5.91993e-12	2.04178e-11	0.284889	0.254545	0.254545	5XFAD versus WT
Adipoq	adiponectin, C1Q and collagen domain containing	5.32596	0.0525772	9.11492	101.298	5.20725	5.44467	3.17486e-15	8.76662e-14	0.409696	0.341003	0.341003	5XFAD versus WT
Adipor2	adiponectin receptor 2	6.50723	0.172183	9.58343	37.7925	6.12131	6.89315	9.40514e-12	2.98929e-11	0.174162	0.141967	0.141967	5XFAD versus WT
Adk	adenosine kinase	6.70832	0.183992	5.69707	36.4598	6.25224	7.1644	5.6922e-08	6.6211e-08	0.758679	0.62044	0.62044	5XFAD versus WT
Adnp	activity-dependent neuroprotective protein	7.37084	0.198053	9.55188	37.2166	6.92673	7.81495	1.16115e-11	3.553e-11	0.225222	0.204225	0.204225	5XFAD versus WT
Adora1	adenosine A1 receptor	7.81875	0.22059	7.47126	35.4447	7.30374	8.33377	1.34193e-09	1.98728e-09	0.60277	0.461597	0.461597	5XFAD versus WT
Adprhl1	ADP-ribosylhydrolase like 1	5.4454	0.0663886	9.26048	82.0232	5.29586	5.59494	1.43275e-14	2.41285e-13	0.289546	0.241483	0.241483	5XFAD versus WT
Adprm	ADP-ribose/CDP-alcohol diphosphatase, manganese dependent	6.23649	0.240096	9.66121	25.975	5.69897	6.77402	2.90341e-10	5.246e-10	0.139023	0.120932	0.120932	5XFAD versus WT
Adra1b	adrenergic receptor, alpha 1b	5.53432	0.24716	8.74477	22.3917	4.97271	6.09594	5.0164e-09	6.61397e-09	0.48152	0.45967	0.45967	5XFAD versus WT
Adra2a	adrenergic receptor, alpha 2a	5.76014	0.272565	9.67222	21.1331	5.15003	6.37026	2.03047e-09	2.88431e-09	0.114896	0.0990535	0.0990535	5XFAD versus WT
Adra2b	adrenergic receptor, alpha 2b	5.23984	0.0815576	9.63002	64.2471	5.05716	5.42251	5.25929e-14	4.68143e-13	0.184822	0.150259	0.150259	5XFAD versus WT
Adrb1	adrenergic receptor, beta 1	6.2394	0.235856	9.51973	26.4543	5.71027	6.76854	3.10509e-10	5.56448e-10	0.263118	0.251203	0.251203	5XFAD versus WT
Adrb2	adrenergic receptor, beta 2	5.29047	0.110405	5.63938	47.9189	5.01608	5.56486	1.39888e-08	1.72886e-08	0.760386	0.719156	0.719156	5XFAD versus WT
Adrm1	adhesion regulating molecule 1	6.43375	0.214334	7.7468	30.0173	5.93667	6.93083	2.68842e-09	3.72781e-09	0.599165	0.5743	0.5743	5XFAD versus WT
Adssl1	adenylosuccinate synthetase like 1	5.63159	0.287699	9.66343	19.5746	4.98752	6.27566	4.24681e-09	5.66755e-09	0.11838	0.0850912	0.0850912	5XFAD versus WT
Aebp1	AE binding protein 1	5.67021	0.21533	9.60715	26.3327	5.18775	6.15266	2.79376e-10	5.0758e-10	0.204476	0.193056	0.193056	5XFAD versus WT
Afap1l1	actin filament associated protein 1-like 1	5.68549	0.114232	4.18081	49.7714	5.37367	5.99731	5.86439e-07	6.3996e-07	0.84806	0.787335	0.787335	5XFAD versus WT
Afdn	afadin, adherens junction formation factor	6.69042	0.27613	9.64976	24.2292	6.07212	7.30871	5.73923e-10	9.47266e-10	0.141774	0.102885	0.102885	5XFAD versus WT
Aff1	AF4/FMR2 family, member 1	5.92939	0.179314	9.31863	33.0671	5.52586	6.33293	5.59506e-11	1.3188e-10	0.346348	0.304161	0.304161	5XFAD versus WT
Afg3l2	AFG3-like AAA ATPase 2	6.92273	0.114757	9.60789	60.325	6.66561	7.17985	1.01856e-13	7.86372e-13	0.0819755	0.0622591	0.0622591	5XFAD versus WT
Aga	aspartylglucosaminidase	5.4394	0.199503	7.76456	27.2647	4.9769	5.90189	5.44613e-09	7.14367e-09	0.599501	0.394442	0.394442	5XFAD versus WT
Agap1	ArfGAP with GTPase domain, ankyrin repeat and PH domain 1	6.52918	0.183175	9.56396	35.6445	6.11851	6.93986	1.7071e-11	4.87969e-11	0.194446	0.190299	0.190299	5XFAD versus WT
Agap2	ArfGAP with GTPase domain, ankyrin repeat and PH domain 2	7.47001	0.430558	3.81368	17.3496	6.2512	8.68882	9.05192e-05	9.1868e-05	0.875318	0.755788	0.755788	5XFAD versus WT
Agbl2	ATP/GTP binding protein-like 2	5.64411	0.213087	9.06745	26.4873	5.16262	6.1256	6.69722e-10	1.08113e-09	0.379117	0.33688	0.33688	5XFAD versus WT
Agbl3	ATP/GTP binding protein-like 3	5.54388	0.133003	8.48139	41.6825	5.24018	5.84758	4.11822e-11	1.02343e-10	0.512542	0.310613	0.310613	5XFAD versus WT
Agbl5	ATP/GTP binding protein-like 5	5.84479	0.23376	8.47333	25.0034	5.31093	6.37864	3.08231e-09	4.22824e-09	0.515672	0.48383	0.48383	5XFAD versus WT
Agfg1	ArfGAP with FG repeats 1	7.12598	0.152037	9.36803	46.87	6.7841	7.46786	1.97186e-12	8.25271e-12	0.309229	0.280164	0.280164	5XFAD versus WT
Agfg2	ArfGAP with FG repeats 2	6.63196	0.140309	9.15948	47.267	6.3154	6.94852	2.94311e-12	1.15649e-11	0.382001	0.355307	0.355307	5XFAD versus WT
Aggf1	angiogenic factor with G patch and FHA domains 1	6.6926	0.257012	9.42483	26.04	6.11517	7.27003	4.23181e-10	7.295e-10	0.314511	0.277675	0.277675	5XFAD versus WT
Agk	acylglycerol kinase	6.54794	0.15967	9.01238	41.0093	6.18682	6.90907	1.47832e-11	4.33595e-11	0.42612	0.366466	0.366466	5XFAD versus WT
Agl	amylo-1,6-glucosidase, 4-alpha-glucanotransferase	5.8596	0.186905	5.08626	31.3507	5.38159	6.33761	5.1143e-07	5.59168e-07	0.79712	0.633632	0.633632	5XFAD versus WT
Agmat	agmatine ureohydrolase (agmatinase)	5.20424	0.240119	9.59747	21.6736	4.66616	5.74231	1.78894e-09	2.57141e-09	0.216183	0.162003	0.162003	5XFAD versus WT
Agmo	alkylglycerol monooxygenase	5.55764	0.295557	9.67352	18.804	4.89608	6.21921	6.11852e-09	7.95866e-09	0.0236035	0.0171515	0.0171515	5XFAD versus WT
Ago2	argonaute RISC catalytic subunit 2	6.88479	0.0903036	7.31556	76.2405	6.67311	7.09647	7.00188e-12	2.34629e-11	0.625165	0.395515	0.395515	5XFAD versus WT
Ago3	argonaute RISC catalytic subunit 3	6.24567	0.205893	7.78698	30.3346	5.76861	6.72273	2.29228e-09	3.21647e-09	0.592294	0.576175	0.576175	5XFAD versus WT
Ago4	argonaute RISC catalytic subunit 4	5.88959	0.198645	9.67048	29.6488	5.44493	6.33425	8.06972e-11	1.78111e-10	0.0336958	0.0305722	0.0305722	5XFAD versus WT
Agpat2	1-acylglycerol-3-phosphate O-acyltransferase 2 (lysophosphatidic acid acyltransferase, beta)	5.40138	0.164388	9.37392	32.8576	5.03175	5.771	5.3322e-11	1.26746e-10	0.268349	0.261698	0.261698	5XFAD versus WT
Agpat3	1-acylglycerol-3-phosphate O-acyltransferase 3	7.35523	0.228221	4.67153	32.2286	6.75594	7.95451	1.14333e-06	1.22987e-06	0.819773	0.686329	0.686329	5XFAD versus WT
Agpat5	1-acylglycerol-3-phosphate O-acyltransferase 5 (lysophosphatidic acid acyltransferase, epsilon)	6.74046	0.152185	8.37603	44.2912	6.39225	7.08868	3.13742e-11	8.16777e-11	0.529743	0.32961	0.32961	5XFAD versus WT
Agrp	agouti related neuropeptide	5.27429	0.108784	9.63311	48.4842	5.03065	5.51793	7.79447e-13	3.84496e-12	0.0697416	0.0511775	0.0511775	5XFAD versus WT
Agt	angiotensinogen (serpin peptidase inhibitor, clade A, member 8)	5.77699	0.159885	9.45176	36.1322	5.41792	6.13606	1.88154e-11	5.29076e-11	0.253973	0.19785	0.19785	5XFAD versus WT
Agtpbp1	ATP/GTP binding protein 1	7.73766	0.135575	5.59106	57.073	7.39995	8.07538	5.97577e-09	7.78731e-09	0.758289	0.695529	0.695529	5XFAD versus WT
Agtr1a	angiotensin II receptor, type 1a	5.42169	0.0765507	4.38335	70.8248	5.21628	5.62709	7.11859e-08	8.21581e-08	0.831768	0.685213	0.685213	5XFAD versus WT
Agtrap	angiotensin II, type I receptor-associated protein	5.35413	0.204265	9.63195	26.2117	4.89663	5.81163	2.79828e-10	5.08201e-10	0.124667	0.0733803	0.0733803	5XFAD versus WT
Ahcy	S-adenosylhomocysteine hydrolase	5.71801	0.296415	9.43167	19.2906	5.05212	6.3839	6.75183e-09	8.72934e-09	0.311732	0.272471	0.272471	5XFAD versus WT
Ahcyl1	S-adenosylhomocysteine hydrolase-like 1	7.89803	0.205275	5.9989	38.4754	7.39572	8.40034	2.06403e-08	2.5071e-08	0.73482	0.662359	0.662359	5XFAD versus WT
Ahdc1	AT hook, DNA binding motif, containing 1	6.58916	0.162006	8.67799	40.6723	6.22059	6.95773	3.29329e-11	8.48466e-11	0.446548	0.344915	0.344915	5XFAD versus WT
Ahnak	AHNAK nucleoprotein (desmoyokin)	5.7034	0.27406	9.46127	20.8108	5.08801	6.31879	3.20744e-09	4.3859e-09	0.292549	0.257259	0.257259	5XFAD versus WT
Ahnak2	AHNAK nucleoprotein 2	5.21739	0.109675	5.95855	47.5714	4.94857	5.48621	6.42786e-09	8.34686e-09	0.739244	0.576456	0.576456	5XFAD versus WT
Ahr	aryl-hydrocarbon receptor	5.9788	0.11608	7.55146	51.506	5.70833	6.24927	6.80144e-11	1.54635e-10	0.606339	0.406921	0.406921	5XFAD versus WT
Ahsa1	AHA1, activator of heat shock protein ATPase 1	6.97815	0.357516	8.09244	19.5184	6.15535	7.80095	4.29223e-08	5.04887e-08	0.563739	0.505157	0.505157	5XFAD versus WT
Ahsa2	AHA1, activator of heat shock protein ATPase 2	6.96995	0.14725	9.67298	47.3342	6.64035	7.29955	8.96182e-13	4.30083e-12	0.0688573	0.0291565	0.0291565	5XFAD versus WT
Ahsg	alpha-2-HS-glycoprotein	5.40382	0.0683404	9.26048	79.0722	5.24989	5.55776	2.01066e-14	2.60898e-13	0.289546	0.253087	0.253087	5XFAD versus WT
AI413582	expressed sequence AI413582	7.14875	0.11469	9.08618	62.331	6.88968	7.40782	2.84209e-13	1.76974e-12	0.406631	0.172297	0.172297	5XFAD versus WT
AI427809	macrophage expressed LXRa(NR1H3)-dependent amplifier of Abca1 transcription lncRNA	5.32596	0.0652194	9.11492	81.6623	5.17871	5.47322	2.25856e-14	2.60898e-13	0.409696	0.341003	0.341003	5XFAD versus WT
AI480526	expressed sequence AI480526	6.028	0.118438	9.66692	50.896	5.76287	6.29314	4.5177e-13	2.54069e-12	0.0126863	0.0120819	0.0120819	5XFAD versus WT
AI507597	expressed sequence AI507597	5.38408	0.0510074	9.26048	105.555	5.26918	5.49897	1.38918e-15	8.76662e-14	0.289546	0.253087	0.253087	5XFAD versus WT
AI593442	expressed sequence AI593442	7.39524	0.263883	9.65599	28.0247	6.80442	7.98606	1.41921e-10	2.8668e-10	0.144892	0.0708535	0.0708535	5XFAD versus WT
AI661453	expressed sequence AI661453	5.44937	0.0932428	9.20299	58.4427	5.23914	5.65959	3.79848e-13	2.19391e-12	0.360858	0.312126	0.312126	5XFAD versus WT
AI849053	expressed sequence AI849053	5.40914	0.214463	9.40294	25.2217	4.92714	5.89114	5.90769e-10	9.71931e-10	0.0512157	0.0462319	0.0462319	5XFAD versus WT
Aif1	allograft inflammatory factor 1	5.7058	0.18526	7.53898	30.7989	5.274	6.1376	3.32899e-09	4.53819e-09	0.622735	0.249502	0.249502	5XFAD versus WT
Aifm1	apoptosis-inducing factor, mitochondrion-associated 1	6.15654	0.157057	9.67632	39.1993	5.805	6.50808	5.46729e-12	1.91658e-11	0.0312385	0.0269979	0.0269979	5XFAD versus WT
Aifm3	apoptosis-inducing factor, mitochondrion-associated 3	6.61685	0.227116	9.12605	29.1342	6.10416	7.12955	2.55987e-10	4.70478e-10	0.407005	0.289476	0.289476	5XFAD versus WT
Aimp1	aminoacyl tRNA synthetase complex-interacting multifunctional protein 1	7.02782	0.252278	7.81985	27.8575	6.44372	7.61191	4.1621e-09	5.56257e-09	0.593687	0.505074	0.505074	5XFAD versus WT
Aip	aryl-hydrocarbon receptor-interacting protein	6.63985	0.268146	9.28222	24.7621	6.03607	7.24364	8.55814e-10	1.34218e-09	0.364982	0.288293	0.288293	5XFAD versus WT
Airn	antisense Igf2r RNA	5.36812	0.104583	4.96542	51.329	5.09872	5.63753	5.83023e-08	6.77137e-08	0.793599	0.528406	0.528406	5XFAD versus WT
Ajap1	adherens junction associated protein 1	6.88624	0.134823	9.44057	51.076	6.58341	7.18908	7.44617e-13	3.70696e-12	0.0985401	0.0793068	0.0793068	5XFAD versus WT
Ajm1	apical junction component 1	6.61829	0.184654	8.46738	35.8415	6.19653	7.04005	1.51555e-10	3.02747e-10	0.491951	0.45134	0.45134	5XFAD versus WT
Ajuba	ajuba LIM protein	5.34457	0.092929	7.18132	57.5124	5.12594	5.56319	7.81052e-11	1.73389e-10	0.628964	0.460702	0.460702	5XFAD versus WT
Ak1	adenylate kinase 1	6.8121	0.206689	9.6525	32.9582	6.34931	7.27489	3.02975e-11	7.94144e-11	0.0549368	0.043823	0.043823	5XFAD versus WT
Ak3	adenylate kinase 4	6.16563	0.290347	9.35282	21.2354	5.51258	6.81868	3.13062e-09	4.28874e-09	0.340489	0.300602	0.300602	5XFAD versus WT
Ak5	adenylate kinase 5	8.12558	0.25617	4.9132	31.7195	7.46356	8.7876	7.11129e-07	7.72273e-07	0.806593	0.608418	0.608418	5XFAD versus WT
Ak6	adenylate kinase 6	6.31523	0.17399	9.09595	36.2966	5.92227	6.70819	3.72046e-11	9.38537e-11	0.407705	0.369613	0.369613	5XFAD versus WT
Akap11	A kinase (PRKA) anchor protein 11	7.43609	0.135186	9.6604	55.0061	7.13343	7.73874	2.17151e-13	1.4252e-12	0.134715	0.105489	0.105489	5XFAD versus WT
Akap12	A kinase (PRKA) anchor protein (gravin) 12	5.99733	0.156659	7.32659	38.2827	5.63021	6.36444	1.04235e-09	1.59421e-09	0.634525	0.513481	0.513481	5XFAD versus WT
Akap3	A kinase (PRKA) anchor protein 3	5.3677	0.0989318	5.09451	54.2565	5.1148	5.6206	3.09421e-08	3.68747e-08	0.795633	0.697126	0.697126	5XFAD versus WT
Akap5	A kinase (PRKA) anchor protein 5	6.54674	0.243228	9.67974	26.9161	6.00236	7.09113	2.00264e-10	3.83472e-10	0.0699814	0.060905	0.060905	5XFAD versus WT
Akap8l	A kinase (PRKA) anchor protein 8-like	7.13979	0.310934	9.53304	22.9624	6.44236	7.83722	1.14808e-09	1.73036e-09	0.143178	0.101286	0.101286	5XFAD versus WT
Akip1	A kinase (PRKA) interacting protein 1	5.62512	0.13176	2.52336	42.6921	5.15723	6.09301	0.000112596	0.00011411	0.960401	0.831213	0.831213	5XFAD versus WT
Akr1a1	aldo-keto reductase family 1, member A1 (aldehyde reductase)	8.07901	0.154975	5.86825	52.1311	7.69773	8.46029	4.73605e-09	6.26499e-09	0.747665	0.645448	0.645448	5XFAD versus WT
Akr1b10	aldo-keto reductase family 1, member B10 (aldose reductase)	5.92277	0.190906	9.65066	31.0245	5.49531	6.35023	5.42235e-11	1.28468e-10	0.077833	0.0423829	0.0423829	5XFAD versus WT
Akr1b3	aldo-keto reductase family 1, member B3 (aldose reductase)	6.70239	0.130975	9.55896	51.1729	6.40872	6.99605	5.52961e-13	2.94123e-12	0.244912	0.208351	0.208351	5XFAD versus WT
Akr1b8	aldo-keto reductase family 1, member B8	5.45577	0.173422	8.18144	31.4595	5.0574	5.85414	7.93347e-10	1.25492e-09	0.546074	0.539531	0.539531	5XFAD versus WT
Akr1c13	aldo-keto reductase family 1, member C13	5.38047	0.0829378	9.18164	64.8736	5.19342	5.56752	1.54013e-13	1.07774e-12	0.374864	0.339022	0.339022	5XFAD versus WT
Akr1c18	aldo-keto reductase family 1, member C18	5.6053	0.19388	4.34546	28.9112	5.08347	6.12714	3.90212e-06	4.11892e-06	0.842201	0.790296	0.790296	5XFAD versus WT
Akr1c19	aldo-keto reductase family 1, member C19	5.32596	0.0525772	9.11492	101.298	5.20725	5.44467	3.17486e-15	8.76662e-14	0.409696	0.341003	0.341003	5XFAD versus WT
Akr1e1	aldo-keto reductase family 1, member E1	6.24498	0.135008	9.55835	46.2563	5.94227	6.54769	1.44906e-12	6.35996e-12	0.0873841	0.0775749	0.0775749	5XFAD versus WT
Akt1	thymoma viral proto-oncogene 1	6.49977	0.130637	8.45686	49.7545	6.20133	6.79821	9.78665e-12	3.08919e-11	0.516052	0.275966	0.275966	5XFAD versus WT
Akt1s1	AKT1 substrate 1 (proline-rich)	6.24409	0.498079	9.47955	12.5363	5.12599	7.3622	3.24791e-07	3.5813e-07	0.236977	0.213145	0.213145	5XFAD versus WT
Akt2	thymoma viral proto-oncogene 2	6.63322	0.230916	9.66505	28.7257	6.11629	7.15016	1.10291e-10	2.31634e-10	0.00814713	0.00773705	0.00773705	5XFAD versus WT
Akt3	thymoma viral proto-oncogene 3	6.8192	0.114015	3.83961	59.8098	6.49736	7.14104	7.59771e-07	8.24415e-07	0.868376	0.814968	0.814968	5XFAD versus WT
Alad	aminolevulinate, delta-, dehydratase	5.98967	0.141323	9.09321	42.3829	5.67047	6.30886	9.20699e-12	2.94157e-11	0.350663	0.320373	0.320373	5XFAD versus WT
Alas2	aminolevulinic acid synthase 2, erythroid	5.32596	0.0652194	9.11492	81.6623	5.17871	5.47322	2.25856e-14	2.60898e-13	0.409696	0.341003	0.341003	5XFAD versus WT
Aldh18a1	aldehyde dehydrogenase 18 family, member A1	6.1702	0.226008	9.54035	27.3007	5.66331	6.67708	2.22748e-10	4.19105e-10	0.245734	0.17158	0.17158	5XFAD versus WT
Aldh1a1	aldehyde dehydrogenase family 1, subfamily A1	6.11843	0.33925	7.48345	18.0352	5.32662	6.91025	1.94037e-07	2.16447e-07	0.625461	0.469451	0.469451	5XFAD versus WT
Aldh1b1	aldehyde dehydrogenase 1 family, member B1	5.88167	0.192131	9.59552	30.6129	5.45111	6.31222	6.82216e-11	1.55003e-10	0.212038	0.14353	0.14353	5XFAD versus WT
Aldh1l1	aldehyde dehydrogenase 1 family, member L1	6.12327	0.300712	7.71548	20.3626	5.42535	6.82119	5.51386e-08	6.42504e-08	0.603032	0.577362	0.577362	5XFAD versus WT
Aldh2	aldehyde dehydrogenase 2, mitochondrial	6.56626	0.196017	8.85003	33.4985	6.12169	7.01083	1.24809e-10	2.57255e-10	0.453123	0.440854	0.440854	5XFAD versus WT
Aldh3a1	aldehyde dehydrogenase family 3, subfamily A1	5.58986	0.119318	8.86038	46.8486	5.31929	5.86042	6.35827e-12	2.16294e-11	0.457321	0.401309	0.401309	5XFAD versus WT
Aldh3a2	aldehyde dehydrogenase family 3, subfamily A2	6.25313	0.112981	9.52998	55.3466	5.9997	6.50657	2.81121e-13	1.75605e-12	0.177702	0.110055	0.110055	5XFAD versus WT
Aldh3b2	aldehyde dehydrogenase 3 family, member B2	5.64315	0.186868	9.60938	30.1986	5.22448	6.06182	7.57021e-11	1.69075e-10	0.205034	0.163523	0.163523	5XFAD versus WT
Aldh3b3	aldehyde dehydrogenase 3 family, member B3	5.32596	0.0525772	9.11492	101.298	5.20725	5.44467	3.17486e-15	8.76662e-14	0.409696	0.341003	0.341003	5XFAD versus WT
Aldh5a1	aldehyde dehydrogenase 4 family, member A1	6.81186	0.29295	8.12468	23.2526	6.13812	7.4856	1.00875e-08	1.26991e-08	0.563485	0.531191	0.531191	5XFAD versus WT
Aldh6a1	aldehyde dehydrogenase family 6, subfamily A1	6.41022	0.239974	8.22292	26.7122	5.85944	6.961	2.7744e-09	3.83734e-09	0.552737	0.53544	0.53544	5XFAD versus WT
Aldh8a1	aldehyde dehydrogenase 8 family, member A1	5.32596	0.0782448	9.58563	68.0679	5.15059	5.50133	3.394e-14	3.57069e-13	0.225768	0.203254	0.203254	5XFAD versus WT
Aldh9a1	aldehyde dehydrogenase 9, subfamily A1	5.86803	0.240187	9.57888	24.4311	5.32966	6.40641	5.95273e-10	9.77808e-10	0.230054	0.208994	0.208994	5XFAD versus WT
Aldoa	aldolase A, fructose-bisphosphate	10.6633	0.230071	4.00247	46.348	10.0247	11.3019	1.28745e-06	1.3828e-06	0.86363	0.837244	0.837244	5XFAD versus WT
Aldoc	aldolase C, fructose-bisphosphate	8.12784	0.492507	2.77627	16.503	6.48653	9.76915	0.000745264	0.000746238	0.942797	0.678508	0.678508	5XFAD versus WT
Alg2	programmed cell death 6	6.80071	0.159978	9.68031	42.5103	6.44265	7.15877	2.48351e-12	1.00245e-11	0.0502125	0.0408028	0.0408028	5XFAD versus WT
Alg3	presenilin 2	6.0667	0.18441	9.2826	32.8979	5.65147	6.48194	6.29108e-11	1.45416e-10	0.338541	0.319172	0.319172	5XFAD versus WT
Alg9	asparagine-linked glycosylation 9 (alpha 1,2 mannosyltransferase)	5.97143	0.195873	9.61127	30.4863	5.5326	6.41027	6.89295e-11	1.56264e-10	0.153841	0.147076	0.147076	5XFAD versus WT
Alk	anaplastic lymphoma kinase	5.38227	0.10814	5.28149	49.7711	5.10868	5.65586	2.91111e-08	3.47722e-08	0.783161	0.749536	0.749536	5XFAD versus WT
Alkal2	ALK and LTK ligand 2	6.47661	0.256297	9.32591	25.2699	5.8999	7.05332	6.60339e-10	1.06654e-09	0.322843	0.168152	0.168152	5XFAD versus WT
Alkbh2	alkB homolog 2, alpha-ketoglutarate-dependent dioxygenase	5.9556	0.288166	9.66383	20.6672	5.31048	6.60071	2.53931e-09	3.53611e-09	0.0293028	0.0274844	0.0274844	5XFAD versus WT
Alkbh4	alkB homolog 4, lysine demethylase	6.02063	0.263227	8.04218	22.8724	5.41418	6.62708	1.31996e-08	1.6355e-08	0.573219	0.48803	0.48803	5XFAD versus WT
Alkbh6	alkB homolog 6	6.93916	0.21108	9.45754	32.8746	6.46517	7.41316	4.51564e-11	1.104e-10	0.155186	0.0646574	0.0646574	5XFAD versus WT
Alox12b	arachidonate 12-lipoxygenase, 12R type	5.53681	0.216567	5.59436	25.5663	4.99744	6.07619	5.20431e-07	5.68873e-07	0.753685	0.608326	0.608326	5XFAD versus WT
Alox5	arachidonate 5-lipoxygenase	5.4492	0.100743	9.22808	54.0901	5.22215	5.67624	7.27116e-13	3.64351e-12	0.357621	0.281884	0.281884	5XFAD versus WT
Alox5ap	arachidonate 5-lipoxygenase activating protein	5.63347	0.245589	9.51704	22.9386	5.08248	6.18446	1.18883e-09	1.7847e-09	0.266372	0.1917	0.1917	5XFAD versus WT
Alox8	arachidonate 8-lipoxygenase	5.70111	0.230405	8.8885	24.7438	5.1789	6.22332	1.66367e-09	2.40904e-09	0.452526	0.444664	0.444664	5XFAD versus WT
Alpk1	alpha-kinase 1	5.20557	0.0913048	9.21672	57.0131	4.99976	5.41137	4.60816e-13	2.58208e-12	0.368323	0.238424	0.238424	5XFAD versus WT
Alpk3	alpha-kinase 3	5.30806	0.101295	9.42528	52.4019	5.08048	5.53564	6.06824e-13	3.14779e-12	0.164032	0.11604	0.11604	5XFAD versus WT
Alx4	aristaless-like homeobox 4	5.33313	0.106899	9.5808	49.8895	5.09352	5.57273	6.69345e-13	3.38724e-12	0.0762752	0.0710208	0.0710208	5XFAD versus WT
Alyref	Aly/REF export factor	6.51545	0.155107	9.51395	42.0063	6.16744	6.86346	3.9915e-12	1.48771e-11	0.257458	0.214014	0.214014	5XFAD versus WT
Amd2	arthropathy in MRL and DBA/1 mice 2	5.97181	0.191797	3.84329	31.1361	5.43062	6.51299	9.19272e-06	9.56838e-06	0.871714	0.688266	0.688266	5XFAD versus WT
Amdhd2	amidohydrolase domain containing 2	6.03196	0.284303	9.66264	21.2167	5.39548	6.66843	1.98396e-09	2.82479e-09	0.13819	0.123162	0.123162	5XFAD versus WT
Amer3	APC membrane recruitment 3	6.41479	0.14862	9.27469	43.1623	6.0801	6.74948	5.22522e-12	1.84721e-11	0.365762	0.2806	0.2806	5XFAD versus WT
Amfr	autocrine motility factor receptor	7.36803	0.177013	8.73088	41.6243	6.96571	7.77035	2.39978e-11	6.52647e-11	0.468512	0.414433	0.414433	5XFAD versus WT
Amigo2	adhesion molecule with Ig like domain 2	6.57181	0.244128	8.24833	26.9195	6.01179	7.13184	2.4883e-09	3.47034e-09	0.531355	0.380969	0.380969	5XFAD versus WT
Amigo3	adhesion molecule with Ig like domain 3	5.43197	0.153514	9.16149	35.3842	5.08562	5.77831	4.10241e-11	1.01978e-10	0.385611	0.324135	0.324135	5XFAD versus WT
Amot	angiomotin	5.87768	0.195038	9.08234	30.1362	5.43709	6.31828	2.04557e-10	3.89986e-10	0.412791	0.362604	0.362604	5XFAD versus WT
Amotl1	angiomotin-like 1	5.80184	0.288243	8.5425	20.1283	5.14443	6.45926	1.69701e-08	2.07914e-08	0.503834	0.468462	0.468462	5XFAD versus WT
Amotl2	angiomotin-like 2	5.69998	0.200523	4.11955	28.4255	5.14956	6.25041	6.95709e-06	7.27433e-06	0.856707	0.752742	0.752742	5XFAD versus WT
Ampd3	adenosine monophosphate deaminase 3	5.78306	0.246119	7.824	23.497	5.21328	6.35284	1.5424e-08	1.89705e-08	0.594456	0.545243	0.545243	5XFAD versus WT
Amph	amphiphysin	8.34208	0.28224	7.35597	29.5567	7.68118	9.00298	6.47629e-09	8.40382e-09	0.626745	0.567147	0.567147	5XFAD versus WT
Amz2	archaelysin family metallopeptidase 2	6.47677	0.0770042	8.85444	84.1093	6.30213	6.6514	3.66285e-14	3.83598e-13	0.458104	0.190829	0.190829	5XFAD versus WT
Anapc1	anaphase promoting complex subunit 1	6.77752	0.119973	9.26449	56.492	6.5073	7.04774	4.45453e-13	2.5125e-12	0.32657	0.300795	0.300795	5XFAD versus WT
Anapc11	anaphase promoting complex subunit 11	6.91501	0.374974	9.42015	18.4413	6.0725	7.75753	1.03833e-08	1.30519e-08	0.265436	0.23321	0.23321	5XFAD versus WT
Anapc13	anaphase promoting complex subunit 13	6.57161	0.206984	8.58096	31.7494	6.09987	7.04335	3.36692e-10	5.96508e-10	0.506646	0.381804	0.381804	5XFAD versus WT
Anapc2	anaphase promoting complex subunit 2	6.70152	0.082479	7.29953	81.2512	6.5081	6.89494	4.61173e-12	1.6687e-11	0.639433	0.420852	0.420852	5XFAD versus WT
Anapc4	anaphase promoting complex subunit 4	6.52446	0.141746	9.5998	46.0293	6.20684	6.84208	1.38315e-12	6.11444e-12	0.207232	0.194539	0.194539	5XFAD versus WT
Anapc5	anaphase-promoting complex subunit 5	7.05985	0.165801	9.38295	42.5802	6.68711	7.4326	4.67253e-12	1.68291e-11	0.317576	0.298198	0.298198	5XFAD versus WT
Ang	angiogenin, ribonuclease, RNase A family, 5	5.57073	0.156731	9.50783	35.5432	5.21905	5.92242	1.96225e-11	5.49083e-11	0.265388	0.201199	0.201199	5XFAD versus WT
Angpt1	angiopoietin 1	5.84973	0.168386	8.49617	34.7399	5.46534	6.23412	1.85841e-10	3.59674e-10	0.51765	0.392418	0.392418	5XFAD versus WT
Angptl1	angiopoietin-like 1	5.23635	0.0868494	9.30444	60.2922	5.04085	5.43184	2.20529e-13	1.44325e-12	0.319346	0.194863	0.194863	5XFAD versus WT
Ank1	ankyrin 1, erythroid	6.12106	0.147806	9.67761	41.4127	5.79024	6.45189	3.21361e-12	1.24627e-11	0.0785526	0.0706566	0.0706566	5XFAD versus WT
Ank2	ankyrin 2, brain	8.50559	0.28514	4.9855	29.8296	7.77197	9.23921	8.19639e-07	8.87283e-07	0.795751	0.670944	0.670944	5XFAD versus WT
Ank3	ankyrin 3, epithelial	7.43998	0.086815	9.44366	85.6992	7.24499	7.63497	5.63068e-15	1.42386e-13	0.119663	0.0627715	0.0627715	5XFAD versus WT
Ankdd1a	ankyrin repeat and death domain containing 1A	5.27055	0.120497	9.6424	43.7402	5.00071	5.54039	2.05076e-12	8.50934e-12	0.0640418	0.0576073	0.0576073	5XFAD versus WT
Ankdd1b	ankyrin repeat and death domain containing 1B	5.4454	0.0663886	9.26048	82.0232	5.29586	5.59494	1.43275e-14	2.41285e-13	0.289546	0.241483	0.241483	5XFAD versus WT
Ankfn1	ankyrin-repeat and fibronectin type III domain containing 1	5.32596	0.0652194	9.11492	81.6623	5.17871	5.47322	2.25856e-14	2.60898e-13	0.409696	0.341003	0.341003	5XFAD versus WT
Ankfy1	ankyrin repeat and FYVE domain containing 1	6.56192	0.252995	2.4449	25.937	5.6428	7.48105	0.000479418	0.000480882	0.966191	0.777405	0.777405	5XFAD versus WT
Ankib1	ankyrin repeat and IBR domain containing 1	6.67239	0.0681717	9.41064	97.8763	6.51919	6.82558	1.77595e-15	8.76662e-14	0.281505	0.135251	0.135251	5XFAD versus WT
Ankmy1	ankyrin repeat and MYND domain containing 1	5.63735	0.202144	9.63851	27.8877	5.18465	6.09006	1.53351e-10	3.05937e-10	0.0543115	0.0481768	0.0481768	5XFAD versus WT
Ankrd1	ankyrin repeat domain 1 (cardiac muscle)	5.42033	0.0779724	9.40532	69.516	5.2451	5.59557	4.48903e-14	4.25094e-13	0.0639774	0.0530806	0.0530806	5XFAD versus WT
Ankrd12	predicted gene 9517	6.70172	0.159448	5.26897	42.0307	6.29806	7.10539	7.31984e-08	8.43856e-08	0.78522	0.744583	0.744583	5XFAD versus WT
Ankrd13b	ankyrin repeat domain 13b	6.5553	0.246708	8.97277	26.5712	5.99696	7.11365	7.67929e-10	1.21911e-09	0.383827	0.347766	0.347766	5XFAD versus WT
Ankrd13d	ankyrin repeat domain 13 family, member D	6.74271	0.169879	8.43135	39.6912	6.35443	7.13099	6.94129e-11	1.57244e-10	0.526075	0.414304	0.414304	5XFAD versus WT
Ankrd17	ankyrin repeat domain 17	6.8566	0.0832898	9.59197	82.3222	6.66995	7.04326	5.40292e-15	1.41136e-13	0.107238	0.0516779	0.0516779	5XFAD versus WT
Ankrd24	ankyrin repeat domain 24	6.19316	0.38123	9.48003	16.2452	5.33737	7.04896	3.07714e-08	3.66887e-08	0.26048	0.242154	0.242154	5XFAD versus WT
Ankrd26	ankyrin repeat domain 26	5.89466	0.199692	9.08554	29.5187	5.44358	6.34575	2.44995e-10	4.5363e-10	0.393961	0.360972	0.360972	5XFAD versus WT
Ankrd27	ankyrin repeat domain 27 (VPS9 domain)	6.25525	0.384856	9.47188	16.2535	5.39122	7.11929	3.09403e-08	3.68747e-08	0.289829	0.279386	0.279386	5XFAD versus WT
Ankrd29	ankyrin repeat domain 29	6.20379	0.189365	9.44249	32.761	5.77846	6.62913	4.80177e-11	1.16221e-10	0.183103	0.142408	0.142408	5XFAD versus WT
Ankrd31	ankyrin repeat domain 31	5.62379	0.101152	5.10595	55.5973	5.36539	5.8822	2.64692e-08	3.1732e-08	0.785882	0.609829	0.609829	5XFAD versus WT
Ankrd33b	ankyrin repeat domain 33B	6.07055	0.237281	7.99525	25.5838	5.52333	6.61778	5.89061e-09	7.68504e-09	0.545877	0.477532	0.477532	5XFAD versus WT
Ankrd34b	ankyrin repeat domain 34B	5.77054	0.179047	9.45076	32.2292	5.36843	6.17264	5.50964e-11	1.30201e-10	0.292384	0.220052	0.220052	5XFAD versus WT
Ankrd45	ankyrin repeat domain 45	6.93906	0.112377	9.58762	61.7483	6.6872	7.19092	8.57647e-14	6.83368e-13	0.200798	0.0751994	0.0751994	5XFAD versus WT
Ankrd46	ankyrin repeat domain 46	7.96372	0.10935	7.86121	72.8278	7.71078	8.21665	2.07997e-12	8.61111e-12	0.587897	0.447872	0.447872	5XFAD versus WT
Ankrd49	ankyrin repeat domain 49	5.9357	0.101706	8.68932	58.3613	5.70437	6.16704	1.40855e-12	6.21228e-12	0.479548	0.389611	0.389611	5XFAD versus WT
Ankrd50	ankyrin repeat domain 50	5.82234	0.179393	9.6667	32.4558	5.42075	6.22392	3.41623e-11	8.73047e-11	0.0881052	0.0568648	0.0568648	5XFAD versus WT
Ankrd52	ankyrin repeat domain 52	5.52996	0.22118	9.56336	25.0021	5.03407	6.02584	4.91035e-10	8.3028e-10	0.0628878	0.0525084	0.0525084	5XFAD versus WT
Ankrd55	ankyrin repeat domain 55	5.21585	0.229823	9.6409	22.6951	4.70118	5.73053	1.08302e-09	1.64737e-09	0.109121	0.0997877	0.0997877	5XFAD versus WT
Ankrd6	ankyrin repeat domain 6	6.13701	0.204067	5.99228	30.0735	5.63752	6.6365	9.11326e-08	1.04393e-07	0.739191	0.693809	0.693809	5XFAD versus WT
Anks1	ankyrin repeat and SAM domain containing 1	6.00062	0.172527	5.30565	34.7808	5.56471	6.43654	1.81831e-07	2.03324e-07	0.783766	0.514097	0.514097	5XFAD versus WT
Anks1b	ankyrin repeat and sterile alpha motif domain containing 1B	8.31438	0.161436	9.32784	51.5026	7.95114	8.67763	9.00038e-13	4.31034e-12	0.328516	0.251021	0.251021	5XFAD versus WT
Anks3	ankyrin repeat and sterile alpha motif domain containing 3	6.72507	0.100397	5.61317	66.9848	6.47524	6.97489	2.29073e-09	3.21478e-09	0.757511	0.380174	0.380174	5XFAD versus WT
Anks6	ankyrin repeat and sterile alpha motif domain containing 6	5.81657	0.150891	2.771	38.5481	5.31312	6.32002	7.24049e-05	7.37443e-05	0.943193	0.774932	0.774932	5XFAD versus WT
Ankzf1	ankyrin repeat and zinc finger domain containing 1	6.07049	0.244974	9.59411	24.7801	5.52151	6.61947	5.07783e-10	8.53421e-10	0.161696	0.115524	0.115524	5XFAD versus WT
Anln	anillin, actin binding protein	6.05413	0.196163	9.22556	30.8628	5.61203	6.49623	1.26048e-10	2.5946e-10	0.374785	0.278139	0.278139	5XFAD versus WT
Ano2	anoctamin 2	5.38649	0.129678	5.80221	41.5376	5.06654	5.70644	2.10164e-08	2.55009e-08	0.750066	0.711315	0.711315	5XFAD versus WT
Ano3	anoctamin 3	7.50633	0.182022	8.04434	41.2385	7.08699	7.92567	1.19206e-10	2.47202e-10	0.565188	0.359139	0.359139	5XFAD versus WT
Ano6	anoctamin 6	5.24256	0.193978	6.67565	27.0266	4.77932	5.7058	4.5258e-08	5.3141e-08	0.692192	0.593161	0.593161	5XFAD versus WT
Ano8	anoctamin 8	5.86707	0.246978	8.77912	23.7555	5.30622	6.42793	2.84783e-09	3.9318e-09	0.457052	0.431547	0.431547	5XFAD versus WT
Antxr1	anthrax toxin receptor 1	5.66538	0.336646	9.5706	16.8289	4.9107	6.42006	1.98166e-08	2.41023e-08	0.108115	0.101858	0.101858	5XFAD versus WT
Antxr2	anthrax toxin receptor 2	5.42672	0.204067	8.60788	26.5929	4.96187	5.89158	1.44861e-09	2.12812e-09	0.497054	0.473303	0.473303	5XFAD versus WT
Anxa3	annexin A3	5.89768	0.156019	5.86888	37.8011	5.51384	6.28152	3.10299e-08	3.69633e-08	0.747737	0.38464	0.38464	5XFAD versus WT
Anxa4	annexin A4	5.77422	0.296218	8.72511	19.4932	5.1009	6.44755	1.69797e-08	2.08004e-08	0.481792	0.398465	0.398465	5XFAD versus WT
Anxa5	annexin A5	6.31961	0.276	5.02818	22.8971	5.61133	7.0279	2.79912e-06	2.97102e-06	0.801007	0.591462	0.591462	5XFAD versus WT
Anxa6	annexin A6	7.38985	0.19761	7.91799	37.3961	6.93334	7.84637	3.42152e-10	6.04319e-10	0.574595	0.472575	0.472575	5XFAD versus WT
Anxa9	annexin A9	5.41769	0.117874	3.22195	45.9617	5.05676	5.77861	1.19186e-05	1.23804e-05	0.911695	0.878946	0.878946	5XFAD versus WT
Aopep	aminopeptidase O	7.11044	0.213874	9.65037	33.246	6.63155	7.58933	2.79926e-11	7.46065e-11	0.0573668	0.0419401	0.0419401	5XFAD versus WT
Aox3	aldehyde oxidase 3	5.42979	0.189955	9.46149	28.5846	5.00326	5.85633	1.66246e-10	3.26806e-10	0.211287	0.201589	0.201589	5XFAD versus WT
Aox4	aldehyde oxidase 4	5.32596	0.07661	9.55622	69.5204	5.15418	5.49774	2.99912e-14	3.34266e-13	0.246822	0.223985	0.223985	5XFAD versus WT
Ap1b1	adaptor protein complex AP-1, beta 1 subunit	7.36082	0.147489	6.08124	49.9077	7.00109	7.72054	3.51722e-09	4.77285e-09	0.732532	0.569081	0.569081	5XFAD versus WT
Ap1g1	adaptor protein complex AP-1, gamma 1 subunit	6.79513	0.264394	9.67211	25.7007	6.20331	7.38696	3.15459e-10	5.64218e-10	0.115619	0.105754	0.105754	5XFAD versus WT
Ap1g2	adaptor protein complex AP-1, gamma 2 subunit	5.62056	0.170853	9.64944	32.897	5.238	6.00313	3.10232e-11	8.10163e-11	0.141287	0.0737482	0.0737482	5XFAD versus WT
Ap1m1	adaptor-related protein complex AP-1, mu subunit 1	6.84973	0.140592	9.40643	48.7207	6.53377	7.16569	1.25661e-12	5.64463e-12	0.29468	0.247676	0.247676	5XFAD versus WT
Ap1s1	adaptor protein complex AP-1, sigma 1	7.53434	0.196419	7.51231	38.3586	7.07623	7.99246	6.81218e-10	1.09833e-09	0.623485	0.42914	0.42914	5XFAD versus WT
Ap1s2	adaptor-related protein complex 1, sigma 2 subunit	6.63806	0.156891	9.62446	42.31	6.28663	6.98949	2.93324e-12	1.15459e-11	0.0118083	0.00905894	0.00905894	5XFAD versus WT
Ap1s3	adaptor-related protein complex AP-1, sigma 3	5.47087	0.110248	5.94125	49.6234	5.20045	5.74128	5.22995e-09	6.87778e-09	0.740247	0.641485	0.641485	5XFAD versus WT
Ap2a1	adaptor-related protein complex 2, alpha 1 subunit	7.101	0.410944	9.5932	17.2797	6.18007	8.02193	1.50521e-08	1.8533e-08	0.188246	0.17097	0.17097	5XFAD versus WT
Ap2a2	adaptor-related protein complex 2, alpha 2 subunit	8.01764	0.307107	4.48057	26.107	7.19986	8.83542	4.55123e-06	4.79256e-06	0.831182	0.792404	0.792404	5XFAD versus WT
Ap2b1	adaptor-related protein complex 2, beta 1 subunit	6.92001	0.305395	9.29956	22.6592	6.23254	7.60748	1.87485e-09	2.68148e-09	0.321092	0.285943	0.285943	5XFAD versus WT
Ap2m1	adaptor-related protein complex 2, mu 1 subunit	9.02612	0.230971	4.45838	39.079	8.41003	9.64222	7.95163e-07	8.61802e-07	0.835652	0.77403	0.77403	5XFAD versus WT
Ap2s1	adaptor-related protein complex 2, sigma 1 subunit	8.11588	0.1798	6.04789	45.1384	7.67677	8.55499	7.02861e-09	9.06424e-09	0.735912	0.704944	0.704944	5XFAD versus WT
Ap3d1	adaptor-related protein complex 3, delta 1 subunit	7.48187	0.132049	7.13162	56.66	7.17079	7.79295	9.90178e-11	2.11589e-10	0.645054	0.492902	0.492902	5XFAD versus WT
Ap3m1	adaptor-related protein complex 3, mu 1 subunit	6.51157	0.126149	9.53679	51.618	6.22863	6.79451	5.36631e-13	2.89062e-12	0.181966	0.175059	0.175059	5XFAD versus WT
Ap3m2	adaptor-related protein complex 3, mu 2 subunit	7.06653	0.156183	9.1875	45.2452	6.71432	7.41875	4.11651e-12	1.5244e-11	0.371395	0.341218	0.341218	5XFAD versus WT
Ap3s1	adaptor-related protein complex 3, sigma 1 subunit	7.70838	0.169584	5.60327	45.4548	7.2862	8.13056	2.06338e-08	2.50664e-08	0.7646	0.472759	0.472759	5XFAD versus WT
Ap4e1	adaptor-related protein complex AP-4, epsilon 1	5.34202	0.0984722	6.76611	54.249	5.10753	5.57651	3.48163e-10	6.13528e-10	0.668409	0.515568	0.515568	5XFAD versus WT
Ap4m1	adaptor-related protein complex AP-4, mu 1	5.72668	0.113013	9.01273	50.6728	5.47108	5.98227	2.21059e-12	9.06213e-12	0.431676	0.284677	0.284677	5XFAD versus WT
Ap4s1	adaptor-related protein complex AP-4, sigma 1	7.4572	0.0536051	9.60338	139.114	7.33709	7.57731	3.40565e-17	8.76662e-14	0.135496	0.0108866	0.0108866	5XFAD versus WT
Ap5b1	adaptor-related protein complex 5, beta 1 subunit	5.33733	0.305677	9.67559	17.4607	4.65313	6.02153	1.22661e-08	1.52703e-08	0.0500468	0.0473144	0.0473144	5XFAD versus WT
Ap5s1	adaptor-related protein 5 complex, sigma 1 subunit	6.29452	0.207868	9.13478	30.2813	5.82534	6.76369	1.77631e-10	3.45675e-10	0.402377	0.335118	0.335118	5XFAD versus WT
Apaf1	apoptotic peptidase activating factor 1	6.16028	0.181905	6.15477	33.8653	5.71787	6.60268	3.13991e-08	3.73838e-08	0.717328	0.572718	0.572718	5XFAD versus WT
Apba1	amyloid beta (A4) precursor protein binding, family A, member 1	6.86118	0.277792	7.14473	24.699	6.207	7.51537	3.50056e-08	4.14789e-08	0.652347	0.541272	0.541272	5XFAD versus WT
Apba2	amyloid beta (A4) precursor protein-binding, family A, member 2	6.698	0.175875	8.94387	38.0838	6.29977	7.09624	3.31467e-11	8.53198e-11	0.445972	0.427475	0.427475	5XFAD versus WT
Apbb1	amyloid beta (A4) precursor protein-binding, family B, member 1	8.74756	0.174192	7.68536	50.2178	8.343	9.15213	5.91678e-11	1.38259e-10	0.601476	0.440577	0.440577	5XFAD versus WT
Apbb1ip	amyloid beta (A4) precursor protein-binding, family B, member 1 interacting protein	5.6284	0.305317	7.88987	18.4346	4.92262	6.33418	9.06823e-08	1.03903e-07	0.589181	0.529478	0.529478	5XFAD versus WT
Apbb2	amyloid beta (A4) precursor protein-binding, family B, member 2	6.72609	0.509545	9.64011	13.2002	5.58498	7.8672	1.72346e-07	1.93047e-07	0.135159	0.114561	0.114561	5XFAD versus WT
Apc	APC, WNT signaling pathway regulator	6.90865	0.208727	8.02707	33.0989	6.42761	7.3897	7.17019e-10	1.149e-09	0.565894	0.386545	0.386545	5XFAD versus WT
Apc2	APC regulator of WNT signaling pathway 2	6.3268	0.180759	9.67463	35.0013	5.9222	6.7314	1.63002e-11	4.68963e-11	0.0393126	0.0305163	0.0305163	5XFAD versus WT
Apeh	acylpeptide hydrolase	6.00549	0.147026	9.55202	40.8465	5.6758	6.33517	4.79613e-12	1.71998e-11	0.237222	0.143081	0.143081	5XFAD versus WT
Aph1a	aph1 homolog A, gamma secretase subunit	6.36124	0.140472	9.39462	45.2849	6.04549	6.67698	2.5605e-12	1.02946e-11	0.0502696	0.0395864	0.0395864	5XFAD versus WT
Aph1b	aph1 homolog C, gamma secretase subunit	6.55286	0.212078	9.51943	30.8984	6.07707	7.02866	7.19587e-11	1.61894e-10	0.263958	0.203648	0.203648	5XFAD versus WT
Api5	apoptosis inhibitor 5	7.21593	0.108318	8.64591	66.6181	6.96936	7.4625	5.02185e-13	2.74507e-12	0.479959	0.314658	0.314658	5XFAD versus WT
Apip	APAF1 interacting protein	6.26337	0.246474	9.65533	25.4119	5.71153	6.81522	3.61333e-10	6.34299e-10	0.0591182	0.0545033	0.0545033	5XFAD versus WT
Apln	apelin	5.7849	0.318079	4.72387	18.187	4.95267	6.61714	1.4835e-05	1.53785e-05	0.819715	0.649894	0.649894	5XFAD versus WT
Aplnr	apelin receptor	5.32596	0.0604758	2.14541	88.0676	5.08195	5.56998	7.41614e-05	7.5408e-05	0.988575	0.650081	0.650081	5XFAD versus WT
Aplp1	amyloid beta (A4) precursor-like protein 1	8.83684	0.211776	3.50882	41.7273	8.21493	9.45876	7.38288e-06	7.71164e-06	0.893819	0.626409	0.626409	5XFAD versus WT
Aplp2	amyloid beta (A4) precursor-like protein 2	8.33395	0.143153	7.87991	58.217	8.00296	8.66494	1.14864e-11	3.52409e-11	0.559163	0.51357	0.51357	5XFAD versus WT
Apoa2	apolipoprotein A-II	5.83089	0.138205	7.76729	42.1902	5.51052	6.15126	1.86324e-10	3.60305e-10	0.59827	0.412567	0.412567	5XFAD versus WT
Apob	apolipoprotein B	5.32596	0.0525772	9.11492	101.298	5.20725	5.44467	3.17486e-15	8.76662e-14	0.409696	0.341003	0.341003	5XFAD versus WT
Apobec2	apolipoprotein B mRNA editing enzyme, catalytic polypeptide 2	5.32596	0.0525772	9.11492	101.298	5.20725	5.44467	3.17486e-15	8.76662e-14	0.409696	0.341003	0.341003	5XFAD versus WT
Apoc4	apolipoprotein C-IV	5.32596	0.0678031	9.65302	78.5504	5.17415	5.47778	7.14443e-15	1.62607e-13	0.154842	0.134041	0.134041	5XFAD versus WT
Apod	apolipoprotein D	6.59991	0.346703	4.78771	19.0362	5.69667	7.50316	1.07049e-05	1.11248e-05	0.815789	0.536481	0.536481	5XFAD versus WT
Apoe	apolipoprotein E	9.49204	0.412868	2.95393	22.9905	8.16644	10.8176	0.000199804	0.000201336	0.93074	0.615794	0.615794	5XFAD versus WT
Apoh	apolipoprotein H	5.4815	0.176376	8.5061	31.0785	5.07895	5.88405	4.66512e-10	7.93926e-10	0.51433	0.456397	0.456397	5XFAD versus WT
Apold1	apolipoprotein L domain containing 1	5.3081	0.228516	8.84056	23.2285	4.78973	5.82646	3.12921e-09	4.28745e-09	0.440329	0.412928	0.412928	5XFAD versus WT
Apoo	apolipoprotein O	6.85237	0.210982	9.4842	32.4784	6.37878	7.32595	4.8079e-11	1.16308e-10	0.284076	0.254753	0.254753	5XFAD versus WT
App	amyloid beta (A4) precursor protein	10.0046	0.13737	9.48735	72.8296	9.69626	10.3129	2.31991e-14	2.67313e-13	0.212587	0.15449	0.15449	5XFAD versus WT
Appl2	adaptor protein, phosphotyrosine interaction, PH domain and leucine zipper containing 2	6.41307	0.340263	7.34321	18.8474	5.61604	7.21011	1.73728e-07	1.94524e-07	0.639288	0.617127	0.617127	5XFAD versus WT
Aprt	adenine phosphoribosyl transferase	7.06275	0.23819	8.88033	29.6517	6.52282	7.60268	3.44209e-10	6.07486e-10	0.453959	0.417035	0.417035	5XFAD versus WT
Aqp4	aquaporin 4	6.0241	0.312408	3.2333	19.2828	5.06925	6.97894	0.000189533	0.000191134	0.91209	0.498803	0.498803	5XFAD versus WT
Aqr	aquarius	6.20845	0.172759	9.32212	35.937	5.8197	6.59721	2.57214e-11	6.93167e-11	0.323892	0.303519	0.303519	5XFAD versus WT
Arap1	ArfGAP with RhoGAP domain, ankyrin repeat and PH domain 1	6.0712	0.248978	9.45648	24.3845	5.51209	6.63031	7.40134e-10	1.18144e-09	0.271248	0.174593	0.174593	5XFAD versus WT
Arap2	ArfGAP with RhoGAP domain, ankyrin repeat and PH domain 2	6.57565	0.27257	9.64269	24.1246	5.96526	7.18604	6.04889e-10	9.89672e-10	0.0162136	0.0133215	0.0133215	5XFAD versus WT
Arc	activity regulated cytoskeletal-associated protein	7.626	0.290179	6.36951	26.2803	6.92582	8.32618	9.77813e-08	1.11634e-07	0.712729	0.453416	0.453416	5XFAD versus WT
Arcn1	archain 1	6.76203	0.0815385	9.57146	82.9305	6.57924	6.94482	5.33689e-15	1.39808e-13	0.187636	0.151026	0.151026	5XFAD versus WT
Areg	amphiregulin	5.38618	0.104228	6.9419	51.6768	5.1393	5.63306	3.08558e-10	5.53491e-10	0.667373	0.630482	0.630482	5XFAD versus WT
Arel1	apoptosis resistant E3 ubiquitin protein ligase 1	6.93641	0.158924	5.25021	43.646	6.53367	7.33915	6.29614e-08	7.29499e-08	0.775928	0.612463	0.612463	5XFAD versus WT
Arf1	ADP-ribosylation factor 1	8.69952	0.188378	4.1618	46.1812	8.18442	9.21462	8.44245e-07	9.13382e-07	0.851703	0.757631	0.757631	5XFAD versus WT
Arf2	ADP-ribosylation factor 2	6.62956	0.129953	8.60398	51.015	6.33351	6.92561	5.55243e-12	1.94272e-11	0.503235	0.481818	0.481818	5XFAD versus WT
Arf3	ADP-ribosylation factor 3	9.74872	0.134658	7.78214	72.3961	9.43667	10.0608	2.72261e-12	1.08656e-11	0.577035	0.439341	0.439341	5XFAD versus WT
Arf5	ADP-ribosylation factor 5	8.33357	0.280953	9.5623	29.6617	7.70366	8.96348	9.78241e-11	2.09672e-10	0.202148	0.128845	0.128845	5XFAD versus WT
Arfgef2	ADP-ribosylation factor guanine nucleotide-exchange factor 2 (brefeldin A-inhibited)	6.70211	0.114573	9.31335	58.4962	6.44425	6.95997	2.85546e-13	1.76974e-12	0.322731	0.199457	0.199457	5XFAD versus WT
Arfip1	ADP-ribosylation factor interacting protein 1	5.97539	0.156719	9.58863	38.128	5.62415	6.32662	8.55354e-12	2.76327e-11	0.160727	0.104697	0.104697	5XFAD versus WT
Arfip2	ADP-ribosylation factor interacting protein 2	6.79762	0.238956	9.45163	28.4472	6.26098	7.33426	1.77006e-10	3.44606e-10	0.281958	0.238295	0.238295	5XFAD versus WT
Arfrp1	ADP-ribosylation factor related protein 1	6.56171	0.145495	9.3062	45.0993	6.23423	6.8892	3.24533e-12	1.25593e-11	0.337213	0.288631	0.288631	5XFAD versus WT
Arg2	arginase type II	6.01564	0.271516	8.65446	22.1557	5.39767	6.63361	6.34209e-09	8.23898e-09	0.450874	0.393333	0.393333	5XFAD versus WT
Arglu1	arginine and glutamate rich 1	7.22214	0.1829	9.47601	39.4868	6.81153	7.63274	7.76387e-12	2.54778e-11	0.290629	0.285443	0.285443	5XFAD versus WT
Arhgap10	Rho GTPase activating protein 10	5.85768	0.210743	9.2383	27.7954	5.38281	6.33254	3.20661e-10	5.71965e-10	0.377797	0.376648	0.376648	5XFAD versus WT
Arhgap12	Rho GTPase activating protein 12	7.05225	0.365716	9.23698	19.2834	6.22816	7.87633	8.92652e-09	1.13228e-08	0.300662	0.289826	0.289826	5XFAD versus WT
Arhgap15	Rho GTPase activating protein 15	6.31311	0.21892	9.0549	28.8375	5.81834	6.80789	3.19622e-10	5.70444e-10	0.422699	0.366638	0.366638	5XFAD versus WT
Arhgap15os	Rho GTPase activating protein 15, opposite strand	5.45978	0.0743802	9.26048	73.4037	5.29224	5.62732	4.00012e-14	3.84577e-13	0.289546	0.241483	0.241483	5XFAD versus WT
Arhgap23	Rho GTPase activating protein 23	7.17538	0.254338	4.52086	28.212	6.50018	7.85057	2.94893e-06	3.12677e-06	0.830665	0.699927	0.699927	5XFAD versus WT
Arhgap25	Rho GTPase activating protein 25	5.61016	0.230546	9.42839	24.3342	5.09222	6.1281	7.89961e-10	1.25021e-09	0.00858872	0.00856545	0.00856545	5XFAD versus WT
Arhgap26	Rho GTPase activating protein 26	6.83381	0.140218	9.63675	48.737	6.51979	7.14784	7.3529e-13	3.66755e-12	0.0124546	0.010215	0.010215	5XFAD versus WT
Arhgap27os1	Rho GTPase activating protein 27, opposite strand 1	5.30434	0.0908249	9.60881	58.4018	5.10084	5.50783	1.38628e-13	1.02105e-12	0.111654	0.0768095	0.0768095	5XFAD versus WT
Arhgap28	Rho GTPase activating protein 28	5.3252	0.0988326	9.54286	53.881	5.10355	5.54685	3.51683e-13	2.07025e-12	0.176192	0.152408	0.152408	5XFAD versus WT
Arhgap32	Rho GTPase activating protein 32	6.13529	0.232639	2.88984	26.3726	5.3787	6.89187	0.000155435	0.000156902	0.934906	0.825685	0.825685	5XFAD versus WT
Arhgap35	Rho GTPase activating protein 35	6.68407	0.21565	9.60462	30.995	6.20088	7.16726	5.96128e-11	1.39122e-10	0.105515	0.0822899	0.0822899	5XFAD versus WT
Arhgap39	Rho GTPase activating protein 39	7.58272	0.192594	9.35129	39.3716	7.14953	8.01592	1.03804e-11	3.241e-11	0.291448	0.136917	0.136917	5XFAD versus WT
Arhgap4	Rho GTPase activating protein 4	5.63233	0.0883476	4.15278	63.752	5.39056	5.87411	2.27166e-07	2.52391e-07	0.847999	0.350375	0.350375	5XFAD versus WT
Arhgap44	Rho GTPase activating protein 44	7.31663	0.160362	9.64219	45.6256	6.95752	7.67575	1.36825e-12	6.0636e-12	0.0384797	0.0285776	0.0285776	5XFAD versus WT
Arhgap5	Rho GTPase activating protein 5	6.93496	0.0697196	9.4996	99.4692	6.77849	7.09142	1.16555e-15	8.76662e-14	0.279805	0.0938325	0.0938325	5XFAD versus WT
Arhgap9	Rho GTPase activating protein 9	5.62467	0.0997244	4.8989	56.4021	5.36672	5.88262	4.40982e-08	5.18454e-08	0.799458	0.618218	0.618218	5XFAD versus WT
Arhgdib	Rho, GDP dissociation inhibitor (GDI) beta	5.55468	0.25581	9.67343	21.7141	4.98208	6.12728	1.56683e-09	2.285e-09	0.029617	0.0244264	0.0244264	5XFAD versus WT
Arhgef1	Rho guanine nucleotide exchange factor (GEF) 1	6.14901	0.2465	8.67599	24.9452	5.58819	6.70982	2.22238e-09	3.12745e-09	0.477326	0.397994	0.397994	5XFAD versus WT
Arhgef10	Rho guanine nucleotide exchange factor (GEF) 10	5.50492	0.219677	8.3507	25.0592	5.00203	6.00782	3.73791e-09	5.0433e-09	0.536945	0.342201	0.342201	5XFAD versus WT
Arhgef10l	Rho guanine nucleotide exchange factor (GEF) 10-like	5.72138	0.210226	9.65455	27.2154	5.25069	6.19208	1.88198e-10	3.63242e-10	0.0592576	0.0405255	0.0405255	5XFAD versus WT
Arhgef11	Rho guanine nucleotide exchange factor (GEF) 11	6.67409	0.1919	9.41513	34.779	6.24288	7.1053	2.89536e-11	7.67449e-11	0.281055	0.241072	0.241072	5XFAD versus WT
Arhgef12	Rho guanine nucleotide exchange factor (GEF) 12	6.96222	0.13623	8.14882	51.1063	6.64907	7.27537	1.65295e-11	4.74668e-11	0.561584	0.468124	0.468124	5XFAD versus WT
Arhgef15	Rho guanine nucleotide exchange factor (GEF) 15	5.74357	0.166758	8.94036	34.4426	5.36596	6.12119	8.1552e-11	1.79696e-10	0.444704	0.427048	0.427048	5XFAD versus WT
Arhgef17	Rho guanine nucleotide exchange factor (GEF) 17	7.89247	0.172877	9.05233	45.6536	7.50174	8.2832	5.15447e-12	1.8243e-11	0.386142	0.246414	0.246414	5XFAD versus WT
Arhgef19	Rho guanine nucleotide exchange factor (GEF) 19	5.28649	0.232937	6.31344	22.6949	4.7233	5.84968	2.72666e-07	3.01813e-07	0.710953	0.583938	0.583938	5XFAD versus WT
Arhgef26	Rho guanine nucleotide exchange factor (GEF) 26	6.45326	0.182233	8.3235	35.4121	6.03586	6.87067	2.25786e-10	4.23955e-10	0.503561	0.427944	0.427944	5XFAD versus WT
Arhgef28	Rho guanine nucleotide exchange factor (GEF) 28	6.41605	0.162234	8.71618	39.5482	6.04723	6.78488	3.86354e-11	9.672e-11	0.477413	0.404554	0.404554	5XFAD versus WT
Arhgef39	Rho guanine nucleotide exchange factor (GEF) 39	5.32596	0.0525772	9.11492	101.298	5.20725	5.44467	3.17486e-15	8.76662e-14	0.409696	0.341003	0.341003	5XFAD versus WT
Arhgef40	Rho guanine nucleotide exchange factor (GEF) 40	5.79881	0.229176	3.48277	25.3029	5.12346	6.47417	4.50423e-05	4.6131e-05	0.895681	0.696696	0.696696	5XFAD versus WT
Arhgef6	Rac/Cdc42 guanine nucleotide exchange factor (GEF) 6	6.24683	0.150191	7.71214	41.5925	5.89823	6.59544	2.35814e-10	4.39731e-10	0.599303	0.480559	0.480559	5XFAD versus WT
Arhgef9	CDC42 guanine nucleotide exchange factor (GEF) 9	7.43698	0.222897	8.75658	33.3652	6.93061	7.94336	1.55548e-10	3.09502e-10	0.451463	0.318739	0.318739	5XFAD versus WT
Arid1b	AT rich interactive domain 1B (SWI-like)	6.45633	0.143781	9.53466	44.9037	6.13383	6.77882	2.02639e-12	8.42724e-12	0.2593	0.147677	0.147677	5XFAD versus WT
Arid3b	AT rich interactive domain 3B (BRIGHT-like)	5.48123	0.165842	6.10834	33.0509	5.07717	5.88529	4.03134e-08	4.75172e-08	0.726387	0.645715	0.645715	5XFAD versus WT
Arid4a	AT rich interactive domain 4A (RBP1-like)	6.27188	0.153813	9.65699	40.776	5.92751	6.61625	3.89796e-12	1.45757e-11	0.146792	0.134861	0.134861	5XFAD versus WT
Arid4b	AT rich interactive domain 4B (RBP1-like)	6.70758	0.122579	9.04947	54.7206	6.43052	6.98464	1.01247e-12	4.745e-12	0.383045	0.296442	0.296442	5XFAD versus WT
Arid5a	AT rich interactive domain 5A (MRF1-like)	5.67291	0.130606	8.48103	43.4352	5.37468	5.97114	2.91064e-11	7.69946e-11	0.518775	0.335095	0.335095	5XFAD versus WT
Arih1	ariadne RBR E3 ubiquitin protein ligase 1	6.83478	0.13984	9.33999	48.8757	6.52018	7.14937	1.42349e-12	6.26568e-12	0.343193	0.264702	0.264702	5XFAD versus WT
Arih2	ariadne RBR E3 ubiquitin protein ligase 2	6.73515	0.134568	9.67204	50.0501	6.43393	7.03637	5.24616e-13	2.84573e-12	0.0202607	0.0137703	0.0137703	5XFAD versus WT
Arl1	ADP-ribosylation factor-like 1	8.0243	0.231451	6.08641	34.6696	7.4599	8.5887	3.16491e-08	3.76619e-08	0.733229	0.656167	0.656167	5XFAD versus WT
Arl10	ADP-ribosylation factor-like 10	5.32596	0.0604758	2.14541	88.0676	5.08195	5.56998	7.41614e-05	7.5408e-05	0.988575	0.650081	0.650081	5XFAD versus WT
Arl11	ADP-ribosylation factor-like 11	5.3836	0.166664	9.48359	32.3022	5.00949	5.75771	5.06628e-11	1.21662e-10	0.143698	0.118796	0.118796	5XFAD versus WT
Arl13b	ADP-ribosylation factor-like 13B	5.82098	0.145522	7.70539	40.0006	5.48316	6.1588	3.23055e-10	5.75566e-10	0.606948	0.532803	0.532803	5XFAD versus WT
Arl14ep	ADP-ribosylation factor-like 14 effector protein	6.59626	0.254239	8.33259	25.9451	6.01403	7.17849	2.89697e-09	3.99725e-09	0.537088	0.439414	0.439414	5XFAD versus WT
Arl16	ADP-ribosylation factor-like 16	6.46353	0.145825	6.06636	44.324	6.10765	6.8194	7.49474e-09	9.61682e-09	0.732307	0.656395	0.656395	5XFAD versus WT
Arl2bp	ADP-ribosylation factor-like 2 binding protein	7.26659	0.176622	9.53062	41.1421	6.87041	7.66277	4.6888e-12	1.6861e-11	0.252806	0.23235	0.23235	5XFAD versus WT
Arl3	ADP-ribosylation factor-like 3	7.06092	0.249633	6.57323	28.2852	6.46277	7.65907	4.09801e-08	4.82659e-08	0.695233	0.545573	0.545573	5XFAD versus WT
Arl4c	ADP-ribosylation factor-like 4C	6.18937	0.268194	5.40604	23.078	5.51524	6.86349	1.30844e-06	1.40484e-06	0.775055	0.723906	0.723906	5XFAD versus WT
Arl4d	ADP-ribosylation factor-like 4D	6.30109	0.207927	8.32051	30.3043	5.8248	6.77737	8.22843e-10	1.29733e-09	0.53197	0.390387	0.390387	5XFAD versus WT
Arl6ip1	ADP-ribosylation factor-like 6 interacting protein 1	8.12389	0.186504	9.67887	43.5587	7.70645	8.54132	1.97011e-12	8.24918e-12	0.0425793	0.0288946	0.0288946	5XFAD versus WT
Arl6ip5	ADP-ribosylation factor-like 6 interacting protein 5	6.88809	0.295112	5.6487	23.3406	6.15495	7.62123	7.79023e-07	8.44607e-07	0.75314	0.56986	0.56986	5XFAD versus WT
Arl6ip6	ADP-ribosylation factor-like 6 interacting protein 6	6.28368	0.151374	9.0373	41.511	5.94146	6.62589	1.25537e-11	3.79584e-11	0.423376	0.381226	0.381226	5XFAD versus WT
Arl8a	ADP-ribosylation factor-like 8A	7.4527	0.138753	9.25982	53.7119	7.14016	7.76525	7.18142e-13	3.60246e-12	0.37123	0.345034	0.345034	5XFAD versus WT
Armc10	armadillo repeat containing 10	6.34975	0.17971	9.45497	35.3334	5.94618	6.75332	2.30613e-11	6.3091e-11	0.289509	0.212662	0.212662	5XFAD versus WT
Armc2	armadillo repeat containing 2	5.86947	0.193495	9.30419	30.334	5.43392	6.30501	1.27543e-10	2.6207e-10	0.348462	0.334525	0.334525	5XFAD versus WT
Armc6	armadillo repeat containing 6	6.46288	0.235563	9.44584	27.4359	5.9338	6.99195	2.50817e-10	4.62733e-10	0.305051	0.285775	0.285775	5XFAD versus WT
Armc8	armadillo repeat containing 8	7.10192	0.0912989	9.68071	77.7875	6.89758	7.30626	7.26956e-15	1.65046e-13	0.0587466	0.0457317	0.0457317	5XFAD versus WT
Armcx1	armadillo repeat containing, X-linked 1	6.99672	0.103348	5.68775	67.7008	6.74043	7.25301	1.73438e-09	2.50081e-09	0.757837	0.459838	0.459838	5XFAD versus WT
Armcx2	armadillo repeat containing, X-linked 2	7.13527	0.115692	6.0617	61.6747	6.85288	7.41766	1.02757e-09	1.57555e-09	0.723506	0.422485	0.422485	5XFAD versus WT
Armcx3	armadillo repeat containing, X-linked 3	7.25401	0.176749	9.44107	41.0413	6.85701	7.65102	5.8154e-12	2.01328e-11	0.22794	0.190061	0.190061	5XFAD versus WT
Armcx4	armadillo repeat containing, X-linked 4	6.66014	0.12161	8.80838	54.7663	6.38413	6.93616	1.8202e-12	7.71635e-12	0.433082	0.302137	0.302137	5XFAD versus WT
Armcx5	armadillo repeat containing, X-linked 5	5.93003	0.134583	8.97473	44.0623	5.62545	6.23461	8.44667e-12	2.73222e-11	0.439429	0.278454	0.278454	5XFAD versus WT
Armh4	armadillo-like helical domain containing 4	6.46723	0.21123	5.54439	30.617	5.9399	6.99457	2.12681e-07	2.36813e-07	0.764987	0.702375	0.702375	5XFAD versus WT
Arnt2	aryl hydrocarbon receptor nuclear translocator 2	6.8374	0.379577	8.00279	18.0132	5.96214	7.71265	9.21859e-08	1.05495e-07	0.57742	0.416581	0.416581	5XFAD versus WT
Arpc1a	actin related protein 2/3 complex, subunit 1A	8.55349	0.131717	5.89573	64.9384	8.2298	8.87717	1.20837e-09	1.80842e-09	0.74586	0.511578	0.511578	5XFAD versus WT
Arpc1b	actin related protein 2/3 complex, subunit 1B	5.77351	0.208002	3.43701	27.757	5.15671	6.39031	3.63493e-05	3.73151e-05	0.899189	0.535047	0.535047	5XFAD versus WT
Arpc2	actin related protein 2/3 complex, subunit 2	8.71104	0.289747	7.21808	30.0643	8.03007	9.39201	7.51645e-09	9.64199e-09	0.636515	0.425822	0.425822	5XFAD versus WT
Arpc3	actin related protein 2/3 complex, subunit 3	7.72015	0.228588	9.05881	33.7732	7.20356	8.23675	7.67724e-11	1.70939e-10	0.41249	0.284582	0.284582	5XFAD versus WT
Arpc4	actin related protein 2/3 complex, subunit 4	7.84545	0.215797	6.83869	36.3556	7.33272	8.35818	4.41197e-09	5.86752e-09	0.679482	0.629291	0.629291	5XFAD versus WT
Arpc5	actin related protein 2/3 complex, subunit 5	8.71249	0.175836	9.66076	49.5489	8.31883	9.10615	5.93403e-13	3.1108e-12	0.132692	0.0931005	0.0931005	5XFAD versus WT
Arpc5l	actin related protein 2/3 complex, subunit 5-like	7.75648	0.257833	4.24507	30.0834	7.05663	8.45633	4.13168e-06	4.35724e-06	0.84728	0.774138	0.774138	5XFAD versus WT
Arpin	actin-related protein 2/3 complex inhibitor	5.90975	0.250555	9.67537	23.5866	5.34893	6.47057	7.11339e-10	1.1411e-09	0.0403839	0.0372611	0.0372611	5XFAD versus WT
Arpp19	cAMP-regulated phosphoprotein 19	7.60553	0.203571	6.0448	37.3606	7.10831	8.10276	2.21369e-08	2.67898e-08	0.731153	0.672127	0.672127	5XFAD versus WT
Arrb1	arrestin, beta 1	7.02069	0.235719	3.87008	29.7841	6.35747	7.68391	1.02354e-05	1.06428e-05	0.869201	0.796984	0.796984	5XFAD versus WT
Arrb2	arrestin, beta 2	6.40838	0.194129	8.21396	33.0109	5.96274	6.85402	5.02632e-10	8.4662e-10	0.51953	0.441956	0.441956	5XFAD versus WT
Arrdc3	arrestin domain containing 3	6.36449	0.191366	9.66826	33.2582	5.93611	6.79287	2.69489e-11	7.20755e-11	0.0196342	0.0182881	0.0182881	5XFAD versus WT
Arsb	arylsulfatase B	7.27919	0.206112	9.41472	35.3168	6.81605	7.74234	2.51047e-11	6.79733e-11	0.243423	0.236624	0.236624	5XFAD versus WT
Arsi	arylsulfatase i	5.63642	0.123808	3.05989	45.5256	5.24674	6.02611	1.96072e-05	2.02571e-05	0.923707	0.752248	0.752248	5XFAD versus WT
Arsj	arylsulfatase J	5.8926	0.2463	9.58883	23.9245	5.34061	6.4446	7.13904e-10	1.14461e-09	0.22098	0.156352	0.156352	5XFAD versus WT
Arsk	arylsulfatase K	5.75549	0.127912	8.02931	44.9958	5.46071	6.05027	6.13826e-11	1.42421e-10	0.556375	0.483217	0.483217	5XFAD versus WT
Artn	artemin	5.49611	0.159037	9.43037	34.5586	5.13883	5.85339	2.98133e-11	7.84358e-11	0.212727	0.185187	0.185187	5XFAD versus WT
Arx	aristaless related homeobox	6.00076	0.19575	2.8061	30.6552	5.35272	6.6488	0.000124713	0.000126279	0.939726	0.778447	0.778447	5XFAD versus WT
Arxes1	adipocyte-related X-chromosome expressed sequence 1	6.65284	0.230371	9.46463	28.8788	6.13558	7.17011	1.50191e-10	3.00782e-10	0.29291	0.238302	0.238302	5XFAD versus WT
Arxes2	adipocyte-related X-chromosome expressed sequence 2	6.72708	0.0807702	9.675	83.2867	6.54629	6.90787	3.81724e-15	1.04153e-13	0.0229015	0.0131043	0.0131043	5XFAD versus WT
As3mt	arsenite methyltransferase	6.26017	0.200051	5.60924	31.2928	5.76228	6.75806	1.63783e-07	1.83768e-07	0.756943	0.514199	0.514199	5XFAD versus WT
Asah1	N-acylsphingosine amidohydrolase 1	6.57493	0.187994	8.40571	34.9742	6.14503	7.00483	2.11356e-10	4.00706e-10	0.530553	0.33935	0.33935	5XFAD versus WT
Asap1	ArfGAP with SH3 domain, ankyrin repeat and PH domain1	6.83398	0.202714	7.34205	33.7124	6.35912	7.30883	2.54946e-09	3.54837e-09	0.639803	0.604986	0.604986	5XFAD versus WT
Asap2	ArfGAP with SH3 domain, ankyrin repeat and PH domain 2	6.08226	0.172127	9.6621	35.3359	5.69691	6.46761	1.52514e-11	4.45301e-11	0.121172	0.104695	0.104695	5XFAD versus WT
Asap3	ArfGAP with SH3 domain, ankyrin repeat and PH domain 3	5.71022	0.147778	4.3033	38.6404	5.31108	6.10936	1.23583e-06	1.32813e-06	0.837922	0.706289	0.706289	5XFAD versus WT
Asb13	ankyrin repeat and SOCS box-containing 13	6.60648	0.175262	8.81775	37.6948	6.20876	7.00421	4.73076e-11	1.14744e-10	0.469303	0.41079	0.41079	5XFAD versus WT
Asb16	ankyrin repeat and SOCS box-containing 16	5.36955	0.158896	4.59695	33.7929	4.95009	5.78901	1.09294e-06	1.17635e-06	0.825677	0.721477	0.721477	5XFAD versus WT
Asb17	ankyrin repeat and SOCS box-containing 17	5.39183	0.102248	9.61642	52.733	5.16277	5.62089	3.62111e-13	2.12077e-12	0.137766	0.127589	0.127589	5XFAD versus WT
Asb2	ankyrin repeat and SOCS box-containing 2	5.40151	0.203494	9.53435	26.5438	4.94508	5.85794	2.93355e-10	5.29526e-10	0.243755	0.233705	0.233705	5XFAD versus WT
Asb4	ankyrin repeat and SOCS box-containing 4	5.44149	0.0935318	9.4905	58.178	5.23156	5.65142	1.93039e-13	1.30131e-12	0.226113	0.208643	0.208643	5XFAD versus WT
Asb5	ankyrin repeat and SOCs box-containing 5	5.51473	0.229122	9.15533	24.069	4.99776	6.03171	1.36584e-09	2.01815e-09	0.376781	0.369754	0.369754	5XFAD versus WT
Asb6	ankyrin repeat and SOCS box-containing 6	6.54367	0.239247	9.63815	27.3511	6.00787	7.07947	1.84656e-10	3.57681e-10	0.0455404	0.0403869	0.0403869	5XFAD versus WT
Ascc2	activating signal cointegrator 1 complex subunit 2	6.34029	0.140763	9.29373	45.0422	6.02339	6.65719	3.37702e-12	1.30196e-11	0.30933	0.24839	0.24839	5XFAD versus WT
Ascc3	activating signal cointegrator 1 complex subunit 3	6.29771	0.178353	9.52026	35.3104	5.89758	6.69783	2.03674e-11	5.65967e-11	0.233808	0.187472	0.187472	5XFAD versus WT
Ascl1	achaete-scute family bHLH transcription factor 1	5.51277	0.229895	4.64963	23.9795	4.90816	6.11738	4.72087e-06	4.96607e-06	0.824229	0.708499	0.708499	5XFAD versus WT
Ascl2	achaete-scute family bHLH transcription factor 2	5.42812	0.0858144	9.61558	63.2542	5.23587	5.62037	6.33907e-14	5.41873e-13	0.124388	0.0615158	0.0615158	5XFAD versus WT
Ascl4	achaete-scute family bHLH transcription factor 4	5.2538	0.146845	9.40729	35.7778	4.92379	5.58381	2.25724e-11	6.19191e-11	0.306767	0.279808	0.279808	5XFAD versus WT
Asgr1	asialoglycoprotein receptor 1	5.05113	0.0542737	9.23982	93.0676	4.92883	5.17342	4.73549e-15	1.25484e-13	0.37744	0.0770495	0.0770495	5XFAD versus WT
Ash1l	ASH1 like histone lysine methyltransferase	6.94199	0.0917363	9.50842	75.6734	6.73615	7.14783	1.52306e-14	2.4919e-13	0.275242	0.217384	0.217384	5XFAD versus WT
Asic2	acid-sensing (proton-gated) ion channel 2	6.96949	0.185084	7.77847	37.6558	6.54056	7.39842	4.38139e-10	7.5162e-10	0.591716	0.503099	0.503099	5XFAD versus WT
Asic3	acid-sensing (proton-gated) ion channel 3	5.34502	0.104578	9.58457	51.1101	5.11062	5.57941	5.26681e-13	2.8504e-12	0.0849761	0.0810424	0.0810424	5XFAD versus WT
Asic4	acid-sensing (proton-gated) ion channel family member 4	5.552	0.243962	9.65461	22.7576	5.00577	6.09823	1.03281e-09	1.58199e-09	0.0155556	0.0123753	0.0123753	5XFAD versus WT
Asna1	guided entry of tail-anchored proteins factor 3, ATPase	6.68906	0.334282	9.19297	20.0102	5.93527	7.44284	6.81226e-09	8.80005e-09	0.379575	0.344131	0.344131	5XFAD versus WT
Asns	asparagine synthetase	7.33566	0.123062	9.01307	59.6093	7.05733	7.61398	5.12985e-13	2.79769e-12	0.419421	0.412133	0.412133	5XFAD versus WT
Asnsd1	asparagine synthetase domain containing 1	6.123	0.279366	9.6772	21.9175	5.49771	6.7483	1.42591e-09	2.09847e-09	0.0952203	0.0811624	0.0811624	5XFAD versus WT
Aspa	aspartoacylase	5.67963	0.17465	8.87285	32.52	5.28368	6.07558	1.54881e-10	3.0832e-10	0.459478	0.232431	0.232431	5XFAD versus WT
Asph	aspartate-beta-hydroxylase	7.24601	0.183134	7.87305	39.5667	6.82252	7.66951	2.42237e-10	4.4952e-10	0.572119	0.495638	0.495638	5XFAD versus WT
Asphd1	aspartate beta-hydroxylase domain containing 1	6.26549	0.198578	9.4646	31.5517	5.81962	6.71137	6.54999e-11	1.50192e-10	0.055164	0.0502662	0.0502662	5XFAD versus WT
Aspm	abnormal spindle microtubule assembly	5.40382	0.0683404	9.26048	79.0722	5.24989	5.55776	2.01066e-14	2.60898e-13	0.289546	0.253087	0.253087	5XFAD versus WT
Aspn	asporin	5.49998	0.149334	8.23305	36.8299	5.1573	5.84265	1.97497e-10	3.78488e-10	0.551276	0.533936	0.533936	5XFAD versus WT
Asprv1	aspartic peptidase, retroviral-like 1	5.47992	0.192376	9.30746	28.4855	5.04691	5.91292	2.26306e-10	4.24584e-10	0.327574	0.318698	0.318698	5XFAD versus WT
Aspscr1	alveolar soft part sarcoma chromosome region, candidate 1 (human)	6.1015	0.345525	9.55628	17.6586	5.32675	6.87625	1.29095e-08	1.60193e-08	0.2264	0.210716	0.210716	5XFAD versus WT
Asrgl1	asparaginase like 1	6.41925	0.219737	9.18079	29.2133	5.92366	6.91484	2.25987e-10	4.24158e-10	0.391341	0.271285	0.271285	5XFAD versus WT
Ass1	argininosuccinate synthetase 1	5.62138	0.149898	9.06642	37.5013	5.28266	5.96009	2.94475e-11	7.77628e-11	0.416671	0.287114	0.287114	5XFAD versus WT
Aste1	asteroid homolog 1	5.76494	0.233031	7.81294	24.7389	5.22532	6.30456	1.05607e-08	1.32604e-08	0.596997	0.473925	0.473925	5XFAD versus WT
Astn1	astrotactin 1	7.7435	0.259697	9.39905	29.8174	7.1598	8.3272	1.25518e-10	2.58485e-10	0.246095	0.218435	0.218435	5XFAD versus WT
Asxl1	ASXL transcriptional regulator 1	6.44169	0.225213	6.99804	28.6027	5.90912	6.97426	1.64846e-08	2.02209e-08	0.666072	0.529031	0.529031	5XFAD versus WT
Atad3aos	ATPase family, AAA domain containing 3A, opposite strand	5.34622	0.279505	9.45248	19.1275	4.71852	5.97392	7.09139e-09	9.14008e-09	0.0841404	0.0722862	0.0722862	5XFAD versus WT
Atcay	ataxia, cerebellar, Cayman type	6.99711	0.254495	9.20173	27.4941	6.42332	7.5709	3.77871e-10	6.59838e-10	0.38765	0.354614	0.354614	5XFAD versus WT
Ate1	arginyltransferase 1	6.76706	0.249613	9.56721	27.1102	6.20746	7.32666	2.27133e-10	4.25615e-10	0.230603	0.204785	0.204785	5XFAD versus WT
Atf1	activating transcription factor 1	6.05502	0.170299	8.75532	35.5552	5.66813	6.44191	8.97057e-11	1.94768e-10	0.479409	0.406481	0.406481	5XFAD versus WT
Atf2	activating transcription factor 2	7.11342	0.290038	9.59672	24.5258	6.46347	7.76336	5.57437e-10	9.25171e-10	0.215197	0.164217	0.164217	5XFAD versus WT
Atf4	activating transcription factor 4	8.01707	0.173061	9.32417	46.3252	7.62764	8.40649	2.42971e-12	9.85497e-12	0.337266	0.255472	0.255472	5XFAD versus WT
Atf6b	activating transcription factor 6 beta	6.64672	0.278533	8.65484	23.8633	6.01278	7.28066	3.3649e-09	4.58103e-09	0.45726	0.445558	0.445558	5XFAD versus WT
Atf7ip	activating transcription factor 7 interacting protein	6.42821	0.154039	8.7222	41.731	6.07805	6.77837	2.39232e-11	6.51002e-11	0.446893	0.381466	0.381466	5XFAD versus WT
Atg4b	autophagy related 4B, cysteine peptidase	6.58351	0.143441	9.47394	45.897	6.26148	6.90554	1.88782e-12	7.9736e-12	0.173878	0.152714	0.152714	5XFAD versus WT
Atg9b	autophagy related 9B	5.46912	0.145291	8.43151	37.6424	5.13703	5.8012	1.08234e-10	2.28155e-10	0.520469	0.411403	0.411403	5XFAD versus WT
Atic	5-aminoimidazole-4-carboxamide ribonucleotide formyltransferase/IMP cyclohydrolase	5.93639	0.178499	9.63973	33.2572	5.53665	6.33614	2.84807e-11	7.56878e-11	0.11001	0.0919207	0.0919207	5XFAD versus WT
Atl1	atlastin GTPase 1	7.5105	0.113672	9.60338	66.0719	7.2558	7.76521	4.3077e-14	4.11312e-13	0.204421	0.19112	0.19112	5XFAD versus WT
Atl2	atlastin GTPase 2	6.69738	0.120601	9.08726	55.5333	6.42496	6.96979	8.07357e-13	3.96351e-12	0.41607	0.331289	0.331289	5XFAD versus WT
Atmin	ATM interactor	6.79574	0.218408	9.42293	31.1149	6.30503	7.28646	8.07181e-11	1.78114e-10	0.170302	0.138129	0.138129	5XFAD versus WT
Atn1	atrophin 1	6.8164	0.288916	9.47603	23.593	6.1678	7.46501	9.75457e-10	1.5029e-09	0.291724	0.278644	0.278644	5XFAD versus WT
Atoh7	atonal bHLH transcription factor 7	5.5395	0.238485	9.19661	23.2279	5.00176	6.07724	1.76194e-09	2.53776e-09	0.342825	0.33526	0.33526	5XFAD versus WT
Atox1	antioxidant 1 copper chaperone	7.39992	0.259599	8.0539	28.5052	6.80198	7.99786	2.24172e-09	3.15178e-09	0.570859	0.526089	0.526089	5XFAD versus WT
Atp10b	ATPase, class V, type 10B	5.32596	0.0747037	4.4632	71.2944	5.12677	5.52515	5.38837e-08	6.28119e-08	0.83566	0.676357	0.676357	5XFAD versus WT
Atp11a	ATPase, class VI, type 11A	6.62017	0.146693	9.66611	45.1295	6.29178	6.94856	1.44078e-12	6.32662e-12	0.0467784	0.0242203	0.0242203	5XFAD versus WT
Atp13a2	ATPase type 13A2	7.06952	0.163215	9.49341	43.3141	6.70321	7.43584	3.12357e-12	1.21752e-11	0.282874	0.177903	0.177903	5XFAD versus WT
Atp13a3	ATPase type 13A3	6.55246	0.180773	9.55377	36.2468	6.14711	6.95782	1.48612e-11	4.35465e-11	0.220808	0.204009	0.204009	5XFAD versus WT
Atp1a1	ATPase, Na+/K+ transporting, alpha 1 polypeptide	7.79872	0.608613	9.17908	12.8139	6.42603	9.17142	3.64148e-07	4.00519e-07	0.361864	0.300506	0.300506	5XFAD versus WT
Atp1a2	ATPase, Na+/K+ transporting, alpha 2 polypeptide	7.68156	0.511647	2.28861	15.0134	5.72588	9.63723	0.00246091	0.00246171	0.977531	0.874921	0.874921	5XFAD versus WT
Atp1a3	ATPase, Na+/K+ transporting, alpha 3 polypeptide	8.86839	0.265623	3.28087	33.3871	8.06256	9.67422	2.86684e-05	2.9496e-05	0.909302	0.743108	0.743108	5XFAD versus WT
Atp1b1	ATPase, Na+/K+ transporting, beta 1 polypeptide	11.1405	0.156838	4.77875	71.0314	10.7316	11.5493	2.06252e-08	2.50593e-08	0.816308	0.627305	0.627305	5XFAD versus WT
Atp1b2	ATPase, Na+/K+ transporting, beta 2 polypeptide	6.99277	0.203982	3.84419	34.2814	6.41726	7.56829	6.34345e-06	6.64404e-06	0.873706	0.658822	0.658822	5XFAD versus WT
Atp1b3	ATPase, Na+/K+ transporting, beta 3 polypeptide	6.82442	0.159935	5.81344	42.6699	6.43001	7.21884	1.74986e-08	2.14019e-08	0.751205	0.648616	0.648616	5XFAD versus WT
Atp2a1	ATPase, Ca++ transporting, cardiac muscle, fast twitch 1	5.35042	0.140097	8.15578	38.1909	5.02843	5.67241	1.73285e-10	3.38291e-10	0.544978	0.525731	0.525731	5XFAD versus WT
Atp2a2	ATPase, Ca++ transporting, cardiac muscle, slow twitch 2	9.27514	0.174097	7.07699	53.2757	8.86437	9.68591	1.76551e-10	3.43938e-10	0.655626	0.536512	0.536512	5XFAD versus WT
Atp2b1	ATPase, Ca++ transporting, plasma membrane 1	9.36622	0.177652	9.51228	52.7222	8.96761	9.76482	4.65299e-13	2.59194e-12	0.0352408	0.0302534	0.0302534	5XFAD versus WT
Atp2b2	ATPase, Ca++ transporting, plasma membrane 2	8.1699	0.194706	9.29943	41.9602	7.73159	8.6082	6.42605e-12	2.18357e-11	0.27352	0.129211	0.129211	5XFAD versus WT
Atp2c1	ATPase, Ca++-sequestering	7.91763	0.13838	8.80853	57.2167	7.60355	8.2317	1.23862e-12	5.56927e-12	0.429549	0.248555	0.248555	5XFAD versus WT
Atp2c2	ATPase, Ca++ transporting, type 2C, member 2	5.23942	0.177534	9.67677	29.5122	4.84205	5.63678	8.33919e-11	1.83092e-10	0.0947966	0.0827662	0.0827662	5XFAD versus WT
Atp4a	ATPase, H+/K+ exchanging, gastric, alpha polypeptide	5.3655	0.114018	3.49339	47.0585	5.02998	5.70102	5.06245e-06	5.32113e-06	0.895355	0.79344	0.79344	5XFAD versus WT
Atp5a1	ATP synthase, H+ transporting, mitochondrial F1 complex, alpha subunit 1	9.68249	0.135553	7.4606	71.4297	9.36593	9.99906	7.47454e-12	2.47021e-11	0.611124	0.59265	0.59265	5XFAD versus WT
Atp5b	ATP synthase, H+ transporting mitochondrial F1 complex, beta subunit	9.99297	0.151711	7.05812	65.8686	9.63483	10.3511	4.15593e-11	1.03141e-10	0.64965	0.627052	0.627052	5XFAD versus WT
Atp5c1	ATP synthase, H+ transporting, mitochondrial F1 complex, gamma polypeptide 1	8.19643	0.146676	9.38076	55.8811	7.86667	8.52619	3.69987e-13	2.16139e-12	0.329453	0.227311	0.227311	5XFAD versus WT
Atp5d	ATP synthase, H+ transporting, mitochondrial F1 complex, delta subunit	8.86464	0.25388	8.63185	34.9166	8.28657	9.44271	1.34986e-10	2.74723e-10	0.497904	0.373254	0.373254	5XFAD versus WT
Atp5e	ATP synthase, H+ transporting, mitochondrial F1 complex, epsilon subunit	8.96301	0.19975	6.64591	44.8712	8.48553	9.44049	1.67752e-09	2.42643e-09	0.691707	0.489141	0.489141	5XFAD versus WT
Atp5f1	ATP synthase peripheral stalk-membrane subunit b	8.91146	0.13712	5.34367	64.9903	8.56569	9.25723	5.94225e-09	7.74802e-09	0.781344	0.703298	0.703298	5XFAD versus WT
Atp5g1	ATP synthase, H+ transporting, mitochondrial F0 complex, subunit C1 (subunit 9)	8.5963	0.189295	3.5563	45.4122	8.04384	9.14877	4.8033e-06	5.05163e-06	0.890144	0.679857	0.679857	5XFAD versus WT
Atp5g2	ATP synthase, H+ transporting, mitochondrial F0 complex, subunit C2 (subunit 9)	7.50022	0.177	6.87734	42.3741	7.08016	7.92027	1.41878e-09	2.08931e-09	0.665427	0.316453	0.316453	5XFAD versus WT
Atp5g3	ATP synthase, H+ transporting, mitochondrial F0 complex, subunit C3 (subunit 9)	9.18637	0.180884	4.97767	50.7859	8.72076	9.65197	5.9446e-08	6.89985e-08	0.793172	0.708167	0.708167	5XFAD versus WT
Atp5h	ATP synthase, H+ transporting, mitochondrial F0 complex, subunit D	8.59321	0.202061	3.83241	42.5279	8.02239	9.16403	2.86427e-06	3.03841e-06	0.87421	0.637193	0.637193	5XFAD versus WT
Atp5j	ATP synthase, H+ transporting, mitochondrial F0 complex, subunit F	9.03854	0.0993309	8.37919	90.9943	8.81128	9.26581	7.562e-14	6.13703e-13	0.53215	0.274874	0.274874	5XFAD versus WT
Atp5j2	ATP synthase, H+ transporting, mitochondrial F0 complex, subunit F2	8.68327	0.235478	6.46022	36.8751	8.11688	9.24966	9.33163e-09	1.18058e-08	0.706384	0.513568	0.513568	5XFAD versus WT
Atp5l	ATP synthase, H+ transporting, mitochondrial F0 complex, subunit G	9.06295	0.147615	4.90449	61.396	8.68126	9.44464	2.86458e-08	3.42431e-08	0.808597	0.519735	0.519735	5XFAD versus WT
Atp5md	ATP synthase membrane subunit DAPIT	9.76688	0.224455	9.59246	43.5138	9.26387	10.2699	2.40519e-12	9.78573e-12	0.217783	0.128679	0.128679	5XFAD versus WT
Atp5mpl	ATP synthase membrane subunit 6.8PL	8.75181	0.193813	8.53603	45.1558	8.30972	9.19391	1.84729e-11	5.2072e-11	0.511232	0.331608	0.331608	5XFAD versus WT
Atp5o	ATP synthase, H+ transporting, mitochondrial F1 complex, O subunit	8.56054	0.220838	4.33147	38.7639	7.96546	9.15561	1.13512e-06	1.22118e-06	0.842225	0.83109	0.83109	5XFAD versus WT
Atp6ap1	ATPase, H+ transporting, lysosomal accessory protein 1	8.18489	0.265708	7.66823	30.8041	7.56752	8.80226	2.5733e-09	3.58019e-09	0.603382	0.588565	0.588565	5XFAD versus WT
Atp6ap1l	ATPase, H+ transporting, lysosomal accessory protein 1-like	5.50633	0.191006	6.02957	28.8281	5.03951	5.97315	1.08621e-07	1.23381e-07	0.736244	0.662564	0.662564	5XFAD versus WT
Atp6ap2	ATPase, H+ transporting, lysosomal accessory protein 2	8.63693	0.250502	9.44723	34.4785	8.07432	9.19954	2.94706e-11	7.78014e-11	0.147734	0.129088	0.129088	5XFAD versus WT
Atp6v0a1	ATPase, H+ transporting, lysosomal V0 subunit A1	8.31769	0.137822	9.60008	60.351	8.00886	8.62651	1.03452e-13	7.95355e-13	0.172544	0.0654246	0.0654246	5XFAD versus WT
Atp6v0a4	ATPase, H+ transporting, lysosomal V0 subunit A4	5.37343	0.0969403	6.99674	55.4302	5.14418	5.60267	1.64501e-10	3.23825e-10	0.665548	0.504432	0.504432	5XFAD versus WT
Atp6v0b	ATPase, H+ transporting, lysosomal V0 subunit B	8.54388	0.219116	3.71325	38.9925	7.91653	9.17122	5.45295e-06	5.72177e-06	0.880733	0.772203	0.772203	5XFAD versus WT
Atp6v0c	ATPase, H+ transporting, lysosomal V0 subunit C	10.0821	0.247736	3.10039	40.6968	9.3079	10.8562	2.46759e-05	2.54224e-05	0.921076	0.867867	0.867867	5XFAD versus WT
Atp6v0d1	ATPase, H+ transporting, lysosomal V0 subunit D1	8.54433	0.165024	6.88621	51.7763	8.1528	8.93586	3.5093e-10	6.18042e-10	0.676146	0.662416	0.662416	5XFAD versus WT
Atp6v0e2	ATPase, H+ transporting, lysosomal V0 subunit E2	8.46467	0.177242	8.40741	47.7577	8.05937	8.86996	1.5533e-11	4.51981e-11	0.529929	0.492361	0.492361	5XFAD versus WT
Atp6v1a	ATPase, H+ transporting, lysosomal V1 subunit A	9.04686	0.182068	4.69792	49.6895	8.56964	9.52407	1.415e-07	1.59565e-07	0.813125	0.724121	0.724121	5XFAD versus WT
Atp6v1b2	ATPase, H+ transporting, lysosomal V1 subunit B2	9.21286	0.28338	8.49837	32.5106	8.56599	9.85972	3.23831e-10	5.76724e-10	0.497448	0.450142	0.450142	5XFAD versus WT
Atp6v1c1	ATPase, H+ transporting, lysosomal V1 subunit C1	8.55334	0.197914	9.35981	43.2174	8.10824	8.99844	4.28002e-12	1.5698e-11	0.311669	0.27162	0.27162	5XFAD versus WT
Atp6v1d	ATPase, H+ transporting, lysosomal V1 subunit D	8.47833	0.320821	7.41555	26.427	7.72824	9.22841	1.31251e-08	1.62737e-08	0.63361	0.568436	0.568436	5XFAD versus WT
Atp6v1e1	ATPase, H+ transporting, lysosomal V1 subunit E1	8.97461	0.154685	2.65233	58.0185	8.44373	9.50548	3.41915e-05	3.51157e-05	0.950854	0.925979	0.925979	5XFAD versus WT
Atp6v1e2	ATPase, H+ transporting, lysosomal V1 subunit E2	5.23692	0.0900461	9.59768	58.1582	5.03514	5.4387	1.48339e-13	1.07739e-12	0.216011	0.177316	0.177316	5XFAD versus WT
Atp6v1f	ATPase, H+ transporting, lysosomal V1 subunit F	7.74085	0.24408	2.82247	31.7145	6.9357	8.54601	0.000108692	0.000110226	0.938926	0.700474	0.700474	5XFAD versus WT
Atp6v1g2	ATPase, H+ transporting, lysosomal V1 subunit G2	9.12574	0.208618	7.35536	43.7437	8.63723	9.61426	3.68144e-10	6.44532e-10	0.638682	0.566583	0.566583	5XFAD versus WT
Atp6v1h	ATPase, H+ transporting, lysosomal V1 subunit H	7.80533	0.16448	8.99993	47.4545	7.43325	8.17741	4.10548e-12	1.52156e-11	0.398961	0.319414	0.319414	5XFAD versus WT
Atp7a	ATPase, Cu++ transporting, alpha polypeptide	5.32525	0.0988782	9.54335	53.8566	5.10349	5.547	3.52787e-13	2.07409e-12	0.175604	0.144485	0.144485	5XFAD versus WT
Atp8a1	ATPase, aminophospholipid transporter (APLT), class I, type 8A, member 1	7.70274	0.217333	8.77833	35.4421	7.2092	8.19628	8.79922e-11	1.91818e-10	0.444279	0.389158	0.389158	5XFAD versus WT
Atp8b1	ATPase, class I, type 8B, member 1	5.45584	0.0993563	9.46955	54.9119	5.23277	5.67892	3.50981e-13	2.07009e-12	0.232314	0.21341	0.21341	5XFAD versus WT
Atp8b3	ATPase, class I, type 8B, member 3	5.38408	0.0510074	9.26048	105.555	5.26918	5.49897	1.38918e-15	8.76662e-14	0.289546	0.253087	0.253087	5XFAD versus WT
Atp8b4	ATPase, class I, type 8B, member 4	5.32596	0.0525772	9.11492	101.298	5.20725	5.44467	3.17486e-15	8.76662e-14	0.409696	0.341003	0.341003	5XFAD versus WT
Atp8b5	ATPase, class I, type 8B, member 5	5.4454	0.0663886	9.26048	82.0232	5.29586	5.59494	1.43275e-14	2.41285e-13	0.289546	0.241483	0.241483	5XFAD versus WT
Atp9a	ATPase, class II, type 9A	7.82675	0.312575	9.30799	25.0396	7.12321	8.5303	7.40216e-10	1.18144e-09	0.309789	0.30445	0.30445	5XFAD versus WT
Atpaf2	ATP synthase mitochondrial F1 complex assembly factor 2	6.31882	0.271465	5.50791	23.2767	5.63991	6.99773	1.03065e-06	1.11009e-06	0.770791	0.633193	0.633193	5XFAD versus WT
Atpif1	ATPase inhibitory factor 1	8.55857	0.230631	3.66602	37.1094	7.89456	9.22258	7.40016e-06	7.72794e-06	0.884103	0.638637	0.638637	5XFAD versus WT
Atpsckmt	ATP synthase C subunit lysine N-methyltransferase	5.70233	0.216416	9.2414	26.3489	5.2147	6.18995	5.19653e-10	8.7019e-10	0.368865	0.340732	0.340732	5XFAD versus WT
Atraid	all-trans retinoic acid induced differentiation factor	6.59135	0.146369	8.74746	45.0323	6.25878	6.92392	1.16573e-11	3.56464e-11	0.463126	0.259459	0.259459	5XFAD versus WT
Atrip	ATR interacting protein	5.82284	0.292639	9.67648	19.8977	5.16783	6.47784	3.57094e-09	4.83789e-09	0.0422418	0.0347203	0.0347203	5XFAD versus WT
Atrn	attractin	7.40405	0.180973	8.02104	40.9123	6.98691	7.82118	1.33818e-10	2.72708e-10	0.547388	0.467762	0.467762	5XFAD versus WT
Atrnl1	attractin like 1	7.09355	0.149508	9.43255	47.4458	6.75769	7.42941	1.51747e-12	6.60501e-12	0.0251526	0.0173852	0.0173852	5XFAD versus WT
Atxn1	ataxin 1	6.97893	0.199197	9.4285	35.0353	6.53141	7.42644	2.63223e-11	7.07287e-11	0.273345	0.252219	0.252219	5XFAD versus WT
Atxn10	ataxin 10	8.63771	0.223605	9.15258	38.6293	8.13316	9.14226	1.88011e-11	5.28836e-11	0.360781	0.326882	0.326882	5XFAD versus WT
Atxn2	ataxin 2	6.94885	0.138191	8.53158	50.2843	6.6336	7.26409	7.47741e-12	2.47021e-11	0.50671	0.385565	0.385565	5XFAD versus WT
Atxn2l	ataxin 2-like	7.04454	0.260216	9.15346	27.0719	6.45739	7.63168	4.73443e-10	8.03489e-10	0.332331	0.30614	0.30614	5XFAD versus WT
Atxn7	ataxin 7	6.36534	0.1362	6.99739	46.7352	6.04325	6.68742	5.40401e-10	9.00762e-10	0.665973	0.50453	0.50453	5XFAD versus WT
Atxn7l2	ataxin 7-like 2	5.95794	0.142726	8.26882	41.7441	5.63067	6.28522	6.53327e-11	1.49889e-10	0.54028	0.335343	0.335343	5XFAD versus WT
AU022754	expressed sequence AU022754	5.81389	0.109911	8.6127	52.8965	5.56354	6.06424	3.98347e-12	1.48532e-11	0.500602	0.258545	0.258545	5XFAD versus WT
AU022793	expressed sequence AU022793	5.32596	0.0525772	9.11492	101.298	5.20725	5.44467	3.17486e-15	8.76662e-14	0.409696	0.341003	0.341003	5XFAD versus WT
AU040972	expressed sequence AU040972	5.1508	0.081189	2.98483	63.4421	4.89167	5.40992	9.06392e-06	9.43538e-06	0.928735	0.5448	0.5448	5XFAD versus WT
AU041133	expressed sequence AU041133	5.72489	0.189808	8.49494	30.1614	5.29159	6.15819	6.1351e-10	1.00235e-09	0.513702	0.491071	0.491071	5XFAD versus WT
Aunip	aurora kinase A and ninein interacting protein	5.38092	0.0733924	9.19911	73.3172	5.21544	5.5464	4.78345e-14	4.40278e-13	0.363564	0.331509	0.331509	5XFAD versus WT
Aup1	ancient ubiquitous protein 1	6.95282	0.18556	9.38423	37.4694	6.53566	7.36998	1.53699e-11	4.48228e-11	0.297275	0.248785	0.248785	5XFAD versus WT
Aurkaip1	aurora kinase A interacting protein 1	7.23306	0.20747	6.61094	34.8632	6.73656	7.72957	9.62552e-09	1.21525e-08	0.696211	0.614119	0.614119	5XFAD versus WT
Auts2	autism susceptibility candidate 2	7.05722	0.283524	9.46674	24.8911	6.42063	7.69381	6.00724e-10	9.84258e-10	0.291063	0.244283	0.244283	5XFAD versus WT
AV039307	expressed sequence AV039307	5.32964	0.116055	9.58316	45.9234	5.06952	5.58976	1.4679e-12	6.42424e-12	0.142527	0.135277	0.135277	5XFAD versus WT
AV099323	expressed sequence AV099323	5.40768	0.138241	9.66762	39.1176	5.09821	5.71714	5.68041e-12	1.97398e-11	0.00404649	0.00354895	0.00354895	5XFAD versus WT
AV356131	expressed sequence AV356131	5.82946	0.244995	7.31254	23.7943	5.25512	6.4038	3.39365e-08	4.02537e-08	0.642428	0.592395	0.592395	5XFAD versus WT
Avp	arginine vasopressin	5.50525	0.177882	5.46043	30.9489	5.05935	5.95115	2.40398e-07	2.66868e-07	0.765783	0.599036	0.599036	5XFAD versus WT
Avpr1b	arginine vasopressin receptor 1B	5.40854	0.0948517	6.72759	57.0211	5.1824	5.63469	2.75496e-10	5.01422e-10	0.686143	0.411772	0.411772	5XFAD versus WT
AW047730	expressed sequence AW047730	6.31627	0.300059	7.76773	21.0501	5.62071	7.01182	3.94132e-08	4.648e-08	0.601193	0.548637	0.548637	5XFAD versus WT
AW112010	expressed sequence AW112010	5.46031	0.304018	8.6444	17.9605	4.76824	6.15238	3.81928e-08	4.51102e-08	0.496543	0.307506	0.307506	5XFAD versus WT
AW549877	RAB7A interacting MON1-CCZ1 complex subunit 1	6.63797	0.135645	9.66312	48.9362	6.3343	6.94164	6.65256e-13	3.37373e-12	0.0364499	0.0351949	0.0351949	5XFAD versus WT
Axin2	axin 2	5.86385	0.181209	9.38536	32.3596	5.45648	6.27123	6.01245e-11	1.40103e-10	0.0117897	0.0108653	0.0108653	5XFAD versus WT
Axl	AXL receptor tyrosine kinase	5.89185	0.26967	4.06292	21.8484	5.14767	6.63602	2.28919e-05	2.36136e-05	0.860017	0.640736	0.640736	5XFAD versus WT
AY036118	cDNA sequence AY036118	5.37	0.382117	5.48003	14.0533	4.41306	6.32693	1.6559e-05	1.71444e-05	0.772674	0.460581	0.460581	5XFAD versus WT
Azi2	5-azacytidine induced gene 2	6.96297	0.226619	9.60252	30.7254	6.45519	7.47076	6.50325e-11	1.49419e-10	0.20999	0.180206	0.180206	5XFAD versus WT
Azin1	antizyme inhibitor 1	7.49126	0.121729	9.32121	61.5407	7.21733	7.76519	1.74666e-13	1.20562e-12	0.342695	0.332832	0.332832	5XFAD versus WT
B020010K11Rik	RIKEN cDNA B020010K11 gene	5.24022	0.112121	9.55217	46.7373	4.98881	5.49164	1.33173e-12	5.9299e-12	0.184617	0.140119	0.140119	5XFAD versus WT
B130024G19Rik	RIKEN cDNA B130024G19 gene	5.46121	0.125223	9.3707	43.6117	5.17963	5.74279	3.83907e-12	1.44024e-11	0.311682	0.291487	0.291487	5XFAD versus WT
B130034C11Rik	RIKEN cDNA B130034C11 gene	5.15995	0.245749	9.59221	20.9968	4.60921	5.71068	2.43062e-09	3.3955e-09	0.0636186	0.0528432	0.0528432	5XFAD versus WT
B230110G15Rik	RIKEN cDNA B230110G15 gene	5.33851	0.149512	8.88811	35.7062	4.99964	5.67738	6.58836e-11	1.50771e-10	0.451215	0.250239	0.250239	5XFAD versus WT
B230112J18Rik	RIKEN cDNA B230112J18 gene	5.23984	0.0891519	9.58544	58.7743	5.04002	5.43965	1.38265e-13	1.01953e-12	0.225919	0.18598	0.18598	5XFAD versus WT
B230118H07Rik	intraflagellar transport associated protein	6.65226	0.137978	9.54114	48.2125	6.34281	6.96171	1.0163e-12	4.7605e-12	0.00424177	0.00386948	0.00386948	5XFAD versus WT
B230206H07Rik	RIKEN cDNA B230206H07 gene	5.32596	0.0525772	9.11492	101.298	5.20725	5.44467	3.17486e-15	8.76662e-14	0.409696	0.341003	0.341003	5XFAD versus WT
B230209E15Rik	RIKEN cDNA B230209E15 gene	5.49652	0.18683	9.59508	29.4199	5.07784	5.9152	9.96136e-11	2.12687e-10	0.0628907	0.0589276	0.0589276	5XFAD versus WT
B230217C12Rik	RIKEN cDNA B230217C12 gene	6.67189	0.191743	9.44067	34.796	6.2412	7.10257	2.73968e-11	7.3167e-11	0.185904	0.157689	0.157689	5XFAD versus WT
B230217O12Rik	RIKEN cDNA B230217O12 gene	5.72666	0.246571	9.43462	23.2252	5.17277	6.28055	1.20624e-09	1.80601e-09	0.310411	0.262171	0.262171	5XFAD versus WT
B230303O12Rik	RIKEN cDNA B230303O12 gene	5.1508	0.0526046	9.11715	97.9153	5.03203	5.26957	4.29648e-15	1.14274e-13	0.409166	0.1529	0.1529	5XFAD versus WT
B230307C23Rik	RIKEN cDNA B230307C23 gene	5.5104	0.230079	7.33401	23.9501	4.97134	6.04947	3.11749e-08	3.71312e-08	0.637809	0.553575	0.553575	5XFAD versus WT
B230312C02Rik	RIKEN cDNA B230312C02 gene	5.75774	0.249908	5.39788	23.0395	5.12932	6.38617	1.34071e-06	1.43865e-06	0.777838	0.351317	0.351317	5XFAD versus WT
B230317F23Rik	RIKEN cDNA B230317F23 gene	5.46609	0.243885	9.54248	22.4126	4.91913	6.01305	1.42e-09	2.09044e-09	0.0589768	0.0585967	0.0585967	5XFAD versus WT
B230323A14Rik	RIKEN cDNA B230323A14 gene	5.43522	0.0900188	3.53027	60.3787	5.17161	5.69883	1.89235e-06	2.02046e-06	0.888648	0.747258	0.747258	5XFAD versus WT
B230334C09Rik	RIKEN cDNA B230334C09 gene	6.95461	0.157955	9.66341	44.0291	6.601	7.30823	1.83803e-12	7.78118e-12	0.0876878	0.0665917	0.0665917	5XFAD versus WT
B230354K17Rik	RIKEN cDNA B230354K17 gene	6.02833	0.236326	9.67004	25.5085	5.49931	6.55734	3.4006e-10	6.01318e-10	0.0220915	0.0185406	0.0185406	5XFAD versus WT
B2m	beta-2 microglobulin	7.701	0.318779	5.65454	24.1578	6.90928	8.49272	6.35353e-07	6.91943e-07	0.761285	0.20292	0.20292	5XFAD versus WT
B3galt2	UDP-Gal:betaGlcNAc beta 1,3-galactosyltransferase, polypeptide 2	6.16307	0.27084	7.71345	22.7554	5.53445	6.79169	2.37754e-08	2.86446e-08	0.595505	0.490016	0.490016	5XFAD versus WT
B3galt5	UDP-Gal:betaGlcNAc beta 1,3-galactosyltransferase, polypeptide 5	6.63012	0.143862	5.55187	46.0867	6.2711	6.98914	2.17819e-08	2.6374e-08	0.76712	0.61649	0.61649	5XFAD versus WT
B3galt6	UDP-Gal:betaGal beta 1,3-galactosyltransferase, polypeptide 6	6.44466	0.130607	9.67909	49.3437	6.15233	6.73698	5.91892e-13	3.10465e-12	0.065841	0.036001	0.036001	5XFAD versus WT
B3gat1	beta-1,3-glucuronyltransferase 1 (glucuronosyltransferase P)	7.23479	0.215152	6.79052	33.6264	6.72284	7.74674	8.31387e-09	1.0591e-08	0.680348	0.585039	0.585039	5XFAD versus WT
B3gat2	beta-1,3-glucuronyltransferase 2 (glucuronosyltransferase S)	6.17299	0.207752	6.73194	29.7133	5.67774	6.66823	2.15597e-08	2.61222e-08	0.667193	0.607297	0.607297	5XFAD versus WT
B3gat3	beta-1,3-glucuronyltransferase 3 (glucuronosyltransferase I)	7.34246	0.224753	7.31538	32.669	6.81561	7.8693	3.38822e-09	4.61004e-09	0.636836	0.605667	0.605667	5XFAD versus WT
B3glct	beta-3-glucosyltransferase	5.86532	0.211416	9.66398	27.7431	5.39203	6.33861	1.54117e-10	3.07049e-10	0.0487511	0.0460172	0.0460172	5XFAD versus WT
B3gnt5	UDP-GlcNAc:betaGal beta-1,3-N-acetylglucosaminyltransferase 5	5.4046	0.138369	9.52724	39.0593	5.09421	5.71499	7.72686e-12	2.54107e-11	0.0940936	0.0890343	0.0890343	5XFAD versus WT
B3gnt6	beta-1,4-glucuronyltransferase 1	5.4283	0.0762254	9.3927	71.2138	5.25696	5.59964	3.70299e-14	3.8398e-13	0.0517748	0.0420863	0.0420863	5XFAD versus WT
B3gnt7	UDP-GlcNAc:betaGal beta-1,3-N-acetylglucosaminyltransferase 7	5.38408	0.0510074	9.26048	105.555	5.26918	5.49897	1.38918e-15	8.76662e-14	0.289546	0.253087	0.253087	5XFAD versus WT
B430305J03Rik	RIKEN cDNA B430305J03 gene	5.32596	0.0659743	9.63298	80.7278	5.1782	5.47372	5.80691e-15	1.42386e-13	0.181461	0.15974	0.15974	5XFAD versus WT
B4galnt1	beta-1,4-N-acetyl-galactosaminyl transferase 1	7.29776	0.20903	9.37324	34.9124	6.82775	7.76776	3.03649e-11	7.95457e-11	0.320836	0.292632	0.292632	5XFAD versus WT
B4galnt4	beta-1,4-N-acetyl-galactosaminyl transferase 4	6.84591	0.149165	9.67179	45.8947	6.51201	7.1798	1.20994e-12	5.45899e-12	0.100415	0.0835353	0.0835353	5XFAD versus WT
B4galt3	UDP-Gal:betaGlcNAc beta 1,4-galactosyltransferase, polypeptide 3	6.80542	0.156415	4.02418	43.5088	6.37217	7.23867	1.56338e-06	1.67505e-06	0.862347	0.691238	0.691238	5XFAD versus WT
B4galt6	UDP-Gal:betaGlcNAc beta 1,4-galactosyltransferase, polypeptide 6	7.40331	0.188652	9.4192	39.2433	6.97943	7.82719	9.2739e-12	2.95883e-11	0.0610081	0.0568152	0.0568152	5XFAD versus WT
B4galt7	xylosylprotein beta1,4-galactosyltransferase, polypeptide 7 (galactosyltransferase I)	6.22019	0.0732923	9.04707	84.8683	6.05452	6.38586	1.93541e-14	2.60898e-13	0.421698	0.343306	0.343306	5XFAD versus WT
B4gat1	beta-1,4-glucuronyltransferase 1	7.62305	0.161962	6.60587	47.0669	7.23539	8.01071	1.34977e-09	1.99729e-09	0.6894	0.592817	0.592817	5XFAD versus WT
B530045E10Rik	RIKEN cDNA B530045E10 gene	5.23984	0.216218	9.67135	24.2341	4.75585	5.72383	5.53151e-10	9.1892e-10	0.118506	0.105022	0.105022	5XFAD versus WT
B830017H08Rik	RIKEN cDNA B830017H08 gene	5.7131	0.201438	8.88238	28.3616	5.25649	6.1697	5.07143e-10	8.52502e-10	0.45286	0.388936	0.388936	5XFAD versus WT
B830042I05Rik	RIKEN cDNA B830042I05 gene	5.72491	0.0836355	8.04579	68.4506	5.53223	5.91758	2.03679e-12	8.45901e-12	0.539585	0.222187	0.222187	5XFAD versus WT
B930018H19Rik	RIKEN cDNA B930018H19 gene	5.43483	0.176391	9.508	30.8112	5.03903	5.83063	7.54912e-11	1.68686e-10	0.155871	0.14295	0.14295	5XFAD versus WT
B930025P03Rik	RIKEN cDNA B930025P03 gene	5.26552	0.166238	6.13717	31.6747	4.86095	5.6701	4.90946e-08	5.75063e-08	0.728525	0.654007	0.654007	5XFAD versus WT
B930036N10Rik	RIKEN cDNA B930036N10 gene	5.32596	0.149848	5.07573	35.5425	4.94249	5.70944	2.77601e-07	3.07128e-07	0.798073	0.427291	0.427291	5XFAD versus WT
B930059L03Rik	RIKEN cDNA 9430024F10 gene	5.62958	0.214968	6.41601	26.1879	5.11173	6.14743	9.14479e-08	1.04702e-07	0.706469	0.572459	0.572459	5XFAD versus WT
B930095G15Rik	RIKEN cDNA B930095G15 gene	5.87584	0.287095	8.56226	20.4665	5.22129	6.53039	1.43205e-08	1.76748e-08	0.505739	0.367314	0.367314	5XFAD versus WT
B9d1	B9 protein domain 1	5.9304	0.294946	6.04764	20.1068	5.21007	6.65073	9.06622e-07	9.79369e-07	0.733024	0.637999	0.637999	5XFAD versus WT
B9d1os	B9 protein domain 1, opposite strand	5.41858	0.0995273	3.49046	54.4431	5.12559	5.71157	3.07097e-06	3.25355e-06	0.893281	0.837005	0.837005	5XFAD versus WT
B9d2	B9 protein domain 2	6.26052	0.104906	9.5499	59.6772	6.02527	6.49577	1.3067e-13	9.73669e-13	0.0852808	0.0602325	0.0602325	5XFAD versus WT
Baalc	brain and acute leukemia, cytoplasmic	6.53379	0.308598	9.50789	21.1725	5.84133	7.22624	2.5491e-09	3.54837e-09	0.245615	0.173109	0.173109	5XFAD versus WT
Baat	bile acid-Coenzyme A: amino acid N-acyltransferase	5.23984	0.071455	9.67577	73.3306	5.0799	5.39977	1.30318e-14	2.41285e-13	0.104693	0.0827102	0.0827102	5XFAD versus WT
Babam1	BRISC and BRCA1 A complex member 1	6.8675	0.121743	8.99348	56.4097	6.59206	7.14293	8.84541e-13	4.265e-12	0.381853	0.352206	0.352206	5XFAD versus WT
Bace1	beta-site APP cleaving enzyme 1	6.71079	0.195483	9.18583	34.3293	6.26993	7.15164	5.14807e-11	1.23137e-10	0.392079	0.366547	0.366547	5XFAD versus WT
Bach2	BTB and CNC homology, basic leucine zipper transcription factor 2	5.82744	0.179055	6.78052	32.5456	5.40125	6.25364	1.05862e-08	1.32869e-08	0.683673	0.66974	0.66974	5XFAD versus WT
Bag1	BCL2-associated athanogene 1	6.78165	0.17088	6.16045	39.6867	6.36615	7.19716	1.17169e-08	1.46183e-08	0.71354	0.68664	0.68664	5XFAD versus WT
Bag4	BCL2-associated athanogene 4	7.2876	0.185591	7.89359	39.2671	6.85863	7.71658	2.45733e-10	4.5463e-10	0.588536	0.476789	0.476789	5XFAD versus WT
Bag6	BCL2-associated athanogene 6	7.33546	0.148994	9.40372	49.2333	7.0006	7.67031	1.14642e-12	5.22626e-12	0.316744	0.30722	0.30722	5XFAD versus WT
Bahd1	bromo adjacent homology domain containing 1	6.62361	0.12004	9.61564	55.1785	6.35469	6.89253	2.34912e-13	1.52114e-12	0.199543	0.179387	0.179387	5XFAD versus WT
Baiap2	brain-specific angiogenesis inhibitor 1-associated protein 2	8.23015	0.334384	5.69376	24.6129	7.40116	9.05915	5.30626e-07	5.7981e-07	0.750446	0.60387	0.60387	5XFAD versus WT
Baiap3	BAI1-associated protein 3	5.12541	0.138119	7.04398	37.1088	4.79923	5.4516	2.43429e-09	3.39913e-09	0.661438	0.373778	0.373778	5XFAD versus WT
Banf1	BAF nuclear assembly factor 1	7.35778	0.272869	7.00631	26.9645	6.71266	8.00289	2.44388e-08	2.94014e-08	0.667101	0.513137	0.513137	5XFAD versus WT
Banf2os	barrier to autointegration factor 2, opposite strand	5.46428	0.105349	9.20163	51.8684	5.22676	5.7018	1.13942e-12	5.20902e-12	0.36182	0.312934	0.312934	5XFAD versus WT
Bank1	B cell scaffold protein with ankyrin repeats 1	5.64631	0.214295	9.6457	26.3483	5.16644	6.12618	2.60169e-10	4.77297e-10	0.0179983	0.0173335	0.0173335	5XFAD versus WT
Banp	BTG3 associated nuclear protein	6.91096	0.182522	9.65194	37.8638	6.50228	7.31964	8.0232e-12	2.62165e-11	0.0845667	0.0587119	0.0587119	5XFAD versus WT
Bard1	BRCA1 associated RING domain 1	5.32596	0.0652194	9.11492	81.6623	5.17871	5.47322	2.25856e-14	2.60898e-13	0.409696	0.341003	0.341003	5XFAD versus WT
Basp1	brain abundant, membrane attached signal protein 1	8.76547	0.132222	6.98631	66.2934	8.45269	9.07825	4.85205e-11	1.17191e-10	0.647768	0.328725	0.328725	5XFAD versus WT
Batf	basic leucine zipper transcription factor, ATF-like	5.32596	0.0782448	9.58563	68.0679	5.15059	5.50133	3.394e-14	3.57069e-13	0.225768	0.203254	0.203254	5XFAD versus WT
Batf2	basic leucine zipper transcription factor, ATF-like 2	5.32596	0.0525772	9.11492	101.298	5.20725	5.44467	3.17486e-15	8.76662e-14	0.409696	0.341003	0.341003	5XFAD versus WT
Bax	BCL2-associated X protein	6.85655	0.270014	5.41595	25.3933	6.17819	7.53492	7.68313e-07	8.33193e-07	0.774184	0.69783	0.69783	5XFAD versus WT
BB123696	expressed sequence BB123696	5.4487	0.0848486	9.21942	64.2167	5.25745	5.63995	1.53212e-13	1.07774e-12	0.348319	0.301264	0.301264	5XFAD versus WT
BB218582	expressed sequence BB218582	5.69022	0.252026	9.21201	22.5779	5.12209	6.25835	2.22351e-09	3.12856e-09	0.385082	0.3762	0.3762	5XFAD versus WT
BB557941	expressed sequence BB557941	5.48471	0.0961806	9.64026	57.0251	5.26932	5.7001	1.61247e-13	1.12238e-12	0.166987	0.0675714	0.0675714	5XFAD versus WT
Bbc3	BCL2 binding component 3	5.87466	0.20471	5.00187	28.6974	5.34849	6.40082	9.58761e-07	1.03399e-06	0.791381	0.640601	0.640601	5XFAD versus WT
Bbip1	BBSome interacting protein 1	6.83647	0.224327	8.34925	30.4754	6.32291	7.35003	7.43277e-10	1.18592e-09	0.502892	0.445001	0.445001	5XFAD versus WT
Bbs10	Bardet-Biedl syndrome 10 (human)	5.5986	0.17864	9.63167	31.3402	5.1985	5.99871	5.09996e-11	1.22313e-10	0.0272364	0.01773	0.01773	5XFAD versus WT
Bbs4	Bardet-Biedl syndrome 4 (human)	6.598	0.190562	9.25783	34.6239	6.16874	7.02726	4.1256e-11	1.02499e-10	0.359194	0.300608	0.300608	5XFAD versus WT
Bbs9	Bardet-Biedl syndrome 9 (human)	5.84686	0.280509	9.5303	20.8438	5.21764	6.47607	2.85332e-09	3.93879e-09	0.216176	0.188325	0.188325	5XFAD versus WT
BC003965	cDNA sequence BC003965	6.93053	0.15725	9.31343	44.0734	6.57662	7.28444	3.95256e-12	1.47559e-11	0.352136	0.314713	0.314713	5XFAD versus WT
BC004004	cDNA sequence BC004004	6.41316	0.250018	9.67464	25.6508	5.85354	6.97278	3.20006e-10	5.70907e-10	0.0639371	0.0557004	0.0557004	5XFAD versus WT
BC005537	cDNA sequence BC005537	8.017	0.156365	8.25825	51.2712	7.65837	8.37562	1.23223e-11	3.73693e-11	0.544617	0.417924	0.417924	5XFAD versus WT
BC016579	cDNA sequence, BC016579	5.44038	0.114411	9.54587	47.5511	5.1838	5.69696	1.14642e-12	5.22626e-12	0.20928	0.194407	0.194407	5XFAD versus WT
BC024063	cDNA sequence BC024063	5.77133	0.14211	9.46767	40.6118	5.45226	6.0904	6.06481e-12	2.08237e-11	0.272037	0.173516	0.173516	5XFAD versus WT
BC024139	cDNA sequence BC024139	5.46383	0.0991157	9.21191	55.1258	5.2404	5.68726	6.35375e-13	3.26566e-12	0.354296	0.30651	0.30651	5XFAD versus WT
BC024386	cDNA sequence BC023486	5.40382	0.0683404	9.26048	79.0722	5.24989	5.55776	2.01066e-14	2.60898e-13	0.289546	0.253087	0.253087	5XFAD versus WT
BC024978	cDNA sequence BC024978	5.7578	0.17809	9.33532	32.3308	5.35713	6.15848	6.6729e-11	1.52214e-10	0.338396	0.299625	0.299625	5XFAD versus WT
BC025920	zinc finger protein pseudogene	5.46256	0.178755	9.47132	30.5589	5.06123	5.86388	8.73136e-11	1.90519e-10	0.288355	0.21449	0.21449	5XFAD versus WT
BC028471	cDNA sequence BC028471	5.38408	0.0510074	9.26048	105.555	5.26918	5.49897	1.38918e-15	8.76662e-14	0.289546	0.253087	0.253087	5XFAD versus WT
BC030343	cDNA sequence BC030343	5.83981	0.250478	9.66606	23.3147	5.27909	6.40054	8.06169e-10	1.27257e-09	0.103776	0.0953628	0.0953628	5XFAD versus WT
BC030867	NA	5.8028	0.111513	6.74622	52.0368	5.53709	6.06851	4.8535e-10	8.21878e-10	0.686258	0.433759	0.433759	5XFAD versus WT
BC031181	cDNA sequence BC031181	7.61661	0.149942	5.08457	50.7971	7.23309	8.00012	4.44392e-08	5.22263e-08	0.797473	0.755948	0.755948	5XFAD versus WT
BC034090	cDNA sequence BC034090	5.49761	0.161085	9.11877	34.1287	5.13394	5.86129	6.20273e-11	1.43627e-10	0.371462	0.22991	0.22991	5XFAD versus WT
BC035947	cDNA sequence BC035947	5.3218	0.114133	9.52334	46.6281	5.06576	5.57784	1.45375e-12	6.37141e-12	0.225007	0.19101	0.19101	5XFAD versus WT
BC037039	cDNA sequence BC037039	5.25613	0.169928	9.48349	30.9316	4.8747	5.63757	7.61734e-11	1.69756e-10	0.233654	0.197121	0.197121	5XFAD versus WT
BC039966	cDNA sequence BC039966	5.23984	0.0825928	9.64039	63.4419	5.05487	5.4248	5.78084e-14	5.04261e-13	0.172489	0.109138	0.109138	5XFAD versus WT
BC043934	cDNA sequence BC043934	5.45978	0.0743802	9.26048	73.4037	5.29224	5.62732	4.00012e-14	3.84577e-13	0.289546	0.241483	0.241483	5XFAD versus WT
BC049352	cDNA sequence BC049352	5.41948	0.0792523	9.43379	68.3826	5.24145	5.59751	4.85677e-14	4.46133e-13	0.13277	0.0633082	0.0633082	5XFAD versus WT
BC049715	cDNA sequence BC049715	5.3842	0.0510978	9.26654	105.371	5.26911	5.49929	1.38559e-15	8.76662e-14	0.286786	0.128042	0.128042	5XFAD versus WT
BC051142	cDNA sequence BC051142	5.34461	0.116257	3.98602	45.9723	5.02138	5.66784	1.3915e-06	1.49211e-06	0.863376	0.652722	0.652722	5XFAD versus WT
BC051226	cDNA sequence BC051226	5.4625	0.33329	7.90634	16.3896	4.69234	6.23265	2.19548e-07	2.44223e-07	0.571835	0.45154	0.45154	5XFAD versus WT
BC055324	cDNA sequence BC055324	5.68997	0.100068	3.38675	56.8609	5.39113	5.98882	3.6207e-06	3.82758e-06	0.897624	0.63113	0.63113	5XFAD versus WT
BC055402	cDNA sequence BC055402	5.30193	0.0961449	9.55943	55.1452	5.08636	5.5175	2.70893e-13	1.70374e-12	0.206864	0.178632	0.178632	5XFAD versus WT
BC067074	NA	5.4582	0.0755032	9.30837	72.2911	5.28826	5.62815	4.04439e-14	3.88186e-13	0.266004	0.13531	0.13531	5XFAD versus WT
Bc1	brain cytoplasmic RNA 1, pseudogene 1	7.43574	1.44334	2.53565	5.15177	2.32783	12.5437	0.0211737	0.0211737	0.959364	0.657621	0.657621	5XFAD versus WT
Bcan	brevican	6.86709	0.410215	4.58609	16.7402	5.78332	7.95086	2.74439e-05	2.82456e-05	0.828058	0.785719	0.785719	5XFAD versus WT
Bcar1	breast cancer anti-estrogen resistance 1	6.70801	0.125603	8.4525	53.4066	6.42105	6.99498	5.44366e-12	1.90975e-11	0.506688	0.460714	0.460714	5XFAD versus WT
Bcas1	brain enriched myelin associated protein 1	6.29876	0.299436	3.27818	21.0354	5.38998	7.20755	0.000130469	0.000131996	0.909062	0.732646	0.732646	5XFAD versus WT
Bcas2	BCAS2 pre-mRNA processing factor	7.25731	0.279995	9.61582	25.9195	6.63005	7.88457	3.19882e-10	5.70796e-10	0.177519	0.15715	0.15715	5XFAD versus WT
Bcas3	BCAS3 microtubule associated cell migration factor	6.49797	0.28751	9.64759	22.6008	5.85417	7.14177	1.11495e-09	1.68817e-09	0.149916	0.145159	0.145159	5XFAD versus WT
Bcat1	branched chain aminotransferase 1, cytosolic	7.03913	0.206116	9.19089	34.1513	6.57433	7.50392	5.34415e-11	1.26975e-10	0.321036	0.253213	0.253213	5XFAD versus WT
Bcat2	branched chain aminotransferase 2, mitochondrial	5.76871	0.187905	2.09059	30.7001	4.99288	6.54454	0.000825104	0.000825912	0.9928	0.77683	0.77683	5XFAD versus WT
Bche	butyrylcholinesterase	5.47145	0.136109	7.80913	40.1992	5.15624	5.78666	2.46667e-10	4.56084e-10	0.595013	0.51417	0.51417	5XFAD versus WT
Bckdha	branched chain ketoacid dehydrogenase E1, alpha polypeptide	6.15164	0.145951	6.56553	42.1486	5.80183	6.50144	3.07274e-09	4.21699e-09	0.680525	0.523451	0.523451	5XFAD versus WT
Bckdhb	branched chain ketoacid dehydrogenase E1, beta polypeptide	6.52399	0.167706	9.59464	38.9014	6.14816	6.89981	6.97536e-12	2.33911e-11	0.202787	0.174416	0.174416	5XFAD versus WT
Bcl11b	B cell leukemia/lymphoma 11B	7.17169	0.189584	9.63119	37.8286	6.74707	7.59631	8.44774e-12	2.73222e-11	0.119326	0.063675	0.063675	5XFAD versus WT
Bcl2a1a	B cell leukemia/lymphoma 2 related protein A1a	5.32596	0.0525772	9.11492	101.298	5.20725	5.44467	3.17486e-15	8.76662e-14	0.409696	0.341003	0.341003	5XFAD versus WT
Bcl2a1b	B cell leukemia/lymphoma 2 related protein A1b	5.80624	0.203729	9.659	28.4999	5.35012	6.26235	1.20222e-10	2.4903e-10	0.143571	0.0739834	0.0739834	5XFAD versus WT
Bcl2a1d	B cell leukemia/lymphoma 2 related protein A1d	5.32596	0.190213	9.65646	28	4.90009	5.75184	1.42999e-10	2.88541e-10	0.149304	0.118761	0.118761	5XFAD versus WT
Bcl2l1	BCL2-like 1	7.11019	0.126154	9.14975	56.3611	6.82552	7.39486	6.04627e-13	3.14757e-12	0.385346	0.281632	0.281632	5XFAD versus WT
Bcl2l15	BCLl2-like 15	5.41223	0.179874	8.19343	30.089	4.99913	5.82532	1.11302e-09	1.68632e-09	0.555371	0.4805	0.4805	5XFAD versus WT
Bcl2l2	BCL2-like 2	6.65336	0.30717	8.99504	21.6602	5.95843	7.34828	4.52351e-09	6.00284e-09	0.430381	0.386469	0.386469	5XFAD versus WT
Bcl7b	B cell CLL/lymphoma 7B	7.00491	0.170226	9.64714	41.1506	6.62373	7.38608	3.64617e-12	1.3814e-11	0.124262	0.0965675	0.0965675	5XFAD versus WT
Bcl7c	B cell CLL/lymphoma 7C	5.93061	0.165738	9.6123	35.7832	5.5593	6.30193	1.49338e-11	4.37174e-11	0.103697	0.100967	0.100967	5XFAD versus WT
Bclaf1	BCL2-associated transcription factor 1	7.02282	0.210603	8.95022	33.3463	6.546	7.49964	1.06588e-10	2.25149e-10	0.430802	0.344642	0.344642	5XFAD versus WT
Bcor	BCL6 interacting corepressor	6.30899	0.142821	3.14695	44.174	5.86624	6.75174	1.67608e-05	1.73495e-05	0.915624	0.80478	0.80478	5XFAD versus WT
Bdh1	3-hydroxybutyrate dehydrogenase, type 1	6.26225	0.15599	9.45978	40.1453	5.91197	6.61253	6.87611e-12	2.31363e-11	0.294205	0.247755	0.247755	5XFAD versus WT
Bdnf	brain derived neurotrophic factor	7.36157	0.235617	8.35966	31.2439	6.82228	7.90087	5.9261e-10	9.74405e-10	0.515069	0.343425	0.343425	5XFAD versus WT
Bend7	BEN domain containing 7	5.3218	0.114133	9.52334	46.6281	5.06576	5.57784	1.45375e-12	6.37141e-12	0.225007	0.19101	0.19101	5XFAD versus WT
Best1	bestrophin 1	5.36194	0.151713	8.59526	35.3427	5.01626	5.70762	1.3112e-10	2.67982e-10	0.504501	0.445988	0.445988	5XFAD versus WT
Bet1l	Bet1 golgi vesicular membrane trafficking protein like	6.62905	0.260953	8.14471	25.4033	6.02915	7.22895	4.78845e-09	6.33083e-09	0.556894	0.503609	0.503609	5XFAD versus WT
Bex1	brain expressed X-linked 2	6.93485	0.227417	7.92801	30.4939	6.40959	7.4601	1.67106e-09	2.41784e-09	0.5737	0.391469	0.391469	5XFAD versus WT
Bex2	brain expressed X-linked 2	9.19457	0.331851	3.07089	27.7069	8.15213	10.237	8.69984e-05	8.83435e-05	0.922866	0.663437	0.663437	5XFAD versus WT
Bex3	brain expressed X-linked 3	8.25187	0.261051	5.60446	31.6102	7.60201	8.90173	1.56433e-07	1.75779e-07	0.764793	0.690051	0.690051	5XFAD versus WT
Bex4	brain expressed X-linked 1	6.5048	0.391374	9.47527	16.6204	5.62618	7.38343	2.50999e-08	3.01454e-08	0.27447	0.245497	0.245497	5XFAD versus WT
Bgn	biglycan	5.80967	0.284905	8.80022	20.3916	5.16294	6.45641	1.0315e-08	1.29696e-08	0.471835	0.400539	0.400539	5XFAD versus WT
Bhlha9	basic helix-loop-helix family, member a9	5.7428	0.252862	8.31503	22.7112	5.16352	6.32208	8.91389e-09	1.13084e-08	0.541564	0.492826	0.492826	5XFAD versus WT
Bhlhe22	basic helix-loop-helix family, member e22	8.0306	0.304292	9.64268	26.3911	7.34918	8.71203	2.57495e-10	4.72777e-10	0.00543822	0.00367973	0.00367973	5XFAD versus WT
Bhlhe40	basic helix-loop-helix family, member e40	7.17863	0.268412	5.64832	26.7449	6.51181	7.84545	3.63497e-07	3.99899e-07	0.74905	0.746329	0.746329	5XFAD versus WT
Bhlhe41	basic helix-loop-helix family, member e41	6.40332	0.17296	8.6517	37.0219	6.00964	6.797	7.83584e-11	1.73741e-10	0.488587	0.462494	0.462494	5XFAD versus WT
Bicd1	BICD cargo adaptor 1	6.30683	0.192041	9.67925	32.841	5.87701	6.73666	2.97833e-11	7.83794e-11	0.0553445	0.0523359	0.0523359	5XFAD versus WT
Bik	BCL2-interacting killer	5.32596	0.191864	8.32234	27.759	4.88649	5.76544	1.69071e-09	2.44281e-09	0.541097	0.454974	0.454974	5XFAD versus WT
Bin1	bridging integrator 1	8.74591	0.329603	9.63951	26.5347	8.00777	9.48405	2.45858e-10	4.5477e-10	0.165339	0.0983666	0.0983666	5XFAD versus WT
Bin3	bridging integrator 3	5.93389	0.290438	9.6763	20.4308	5.2838	6.58397	2.78064e-09	3.84481e-09	0.100834	0.0914148	0.0914148	5XFAD versus WT
Birc3	baculoviral IAP repeat-containing 3	5.48143	0.11389	6.90494	48.1293	5.21137	5.75149	5.53312e-10	9.19021e-10	0.672725	0.655527	0.655527	5XFAD versus WT
Bivm	basic, immunoglobulin-like variable motif containing	6.19564	0.135065	7.81583	45.8716	5.8829	6.50839	8.69511e-11	1.89819e-10	0.596673	0.359353	0.359353	5XFAD versus WT
Blmh	bleomycin hydrolase	6.70667	0.254866	9.62239	26.3145	6.13576	7.27758	2.74015e-10	4.98826e-10	0.157541	0.131102	0.131102	5XFAD versus WT
Bloc1s1	biogenesis of lysosomal organelles complex-1, subunit 1	6.18319	0.0986258	5.8691	62.6934	5.94055	6.42583	1.60295e-09	2.33103e-09	0.743564	0.190865	0.190865	5XFAD versus WT
Bloc1s2	biogenesis of lysosomal organelles complex-1, subunit 2	7.18375	0.215898	8.52499	33.2738	6.69118	7.67633	2.52467e-10	4.6531e-10	0.513594	0.440082	0.440082	5XFAD versus WT
Bloc1s4	biogenesis of lysosomal organelles complex-1, subunit 4, cappuccino	6.79735	0.161107	7.61026	42.1917	6.4225	7.1722	2.66769e-10	4.86889e-10	0.598384	0.402682	0.402682	5XFAD versus WT
Bloc1s5	biogenesis of lysosomal organelles complex-1, subunit 5, muted	5.77345	0.177758	9.6783	32.4792	5.37559	6.17131	3.31856e-11	8.53304e-11	0.0618159	0.0417628	0.0417628	5XFAD versus WT
Blvra	biliverdin reductase A	6.1713	0.149	9.4892	41.4181	5.83687	6.50573	4.81114e-12	1.72193e-11	0.282976	0.247813	0.247813	5XFAD versus WT
Bmerb1	bMERB domain containing 1	7.68944	0.207293	6.82006	37.0945	7.19664	8.18225	4.01002e-09	5.37337e-09	0.681417	0.562551	0.562551	5XFAD versus WT
Bmp2	bone morphogenetic protein 2	5.33604	0.187567	9.43447	28.4487	4.91469	5.75738	1.82428e-10	3.53887e-10	0.119498	0.0994842	0.0994842	5XFAD versus WT
Bmp3	bone morphogenetic protein 3	5.32844	0.207098	9.52226	25.7291	4.86384	5.79304	4.01514e-10	6.96457e-10	0.184842	0.159423	0.159423	5XFAD versus WT
Bmp5	bone morphogenetic protein 5	5.114	0.0912218	9.68054	56.0611	4.90983	5.31816	1.72151e-13	1.19107e-12	0.0777911	0.0407351	0.0407351	5XFAD versus WT
Bmp6	bone morphogenetic protein 6	5.10543	0.335598	9.66871	15.2129	4.35419	5.85668	4.49373e-08	5.27915e-08	0.020527	0.0146607	0.0146607	5XFAD versus WT
Bmp8b	bone morphogenetic protein 8b	5.40052	0.086389	9.22146	62.514	5.20581	5.59524	1.9516e-13	1.30156e-12	0.346618	0.317916	0.317916	5XFAD versus WT
Bmpr1b	bone morphogenetic protein receptor, type 1B	5.64368	0.235704	8.34141	23.9439	5.10399	6.18337	5.52694e-09	7.24244e-09	0.538726	0.456529	0.456529	5XFAD versus WT
Bmpr2	bone morphogenetic protein receptor, type II (serine/threonine kinase)	7.28666	0.0996872	9.65347	73.0952	7.06345	7.50986	1.42797e-14	2.41285e-13	0.0317415	0.0286409	0.0286409	5XFAD versus WT
Bmt2	base methyltransferase of 25S rRNA 2	6.50997	0.196544	7.6958	33.1221	6.0536	6.96634	1.39944e-09	2.06381e-09	0.601884	0.447445	0.447445	5XFAD versus WT
Bmx	BMX non-receptor tyrosine kinase	5.23692	0.113681	9.61707	46.0669	4.98225	5.49159	1.32003e-12	5.88634e-12	0.198382	0.18038	0.18038	5XFAD versus WT
Bmyc	brain expressed myelocytomatosis oncogene	7.50321	0.178816	6.77161	41.9604	7.07746	7.92895	1.94509e-09	2.77417e-09	0.668981	0.251373	0.251373	5XFAD versus WT
Bnip1	BCL2/adenovirus E1B interacting protein 1	6.09556	0.292353	7.18468	20.85	5.40784	6.78328	1.08401e-07	1.23146e-07	0.651817	0.51966	0.51966	5XFAD versus WT
Bnip3	BCL2/adenovirus E1B interacting protein 3	7.51298	0.19219	9.56748	39.0913	7.08211	7.94384	7.04776e-12	2.35995e-11	0.107585	0.103568	0.103568	5XFAD versus WT
Bod1	biorientation of chromosomes in cell division 1	7.37566	0.178051	7.85161	41.4245	6.96372	7.7876	1.77435e-10	3.45368e-10	0.587799	0.519573	0.519573	5XFAD versus WT
Bod1l	biorientation of chromosomes in cell division 1-like	6.73149	0.161456	9.64307	41.6925	6.36994	7.09305	3.2441e-12	1.25593e-11	0.108416	0.0954798	0.0954798	5XFAD versus WT
Bok	BCL2-related ovarian killer	8.58781	0.361439	6.69754	23.76	7.72525	9.45036	1.02014e-07	1.16207e-07	0.670786	0.380989	0.380989	5XFAD versus WT
Bola1	bolA-like 1 (E. coli)	6.29281	0.171569	8.06588	36.678	5.89773	6.68789	2.91015e-10	5.25611e-10	0.560738	0.543923	0.543923	5XFAD versus WT
Bola2	bolA-like 2 (E. coli)	6.99603	0.17606	9.59757	39.7365	6.6015	7.39056	5.66076e-12	1.96938e-11	0.211769	0.110388	0.110388	5XFAD versus WT
Bola3	bolA-like 3 (E. coli)	7.02833	0.359581	9.35689	19.5459	6.2196	7.83705	6.65379e-09	8.61349e-09	0.271582	0.19699	0.19699	5XFAD versus WT
Bop1	block of proliferation 1	6.77445	0.176333	8.94289	38.4186	6.37517	7.17373	3.07272e-11	8.03346e-11	0.446442	0.399479	0.399479	5XFAD versus WT
Bora	bora, aurora kinase A activator	5.6287	0.18676	9.51033	30.1387	5.20965	6.04775	9.2539e-11	1.99929e-10	0.274023	0.258294	0.258294	5XFAD versus WT
Borcs5	BLOC-1 related complex subunit 5	6.76902	0.212006	8.62431	31.9284	6.28623	7.25182	2.94932e-10	5.31849e-10	0.499544	0.453127	0.453127	5XFAD versus WT
Borcs7	BLOC-1 related complex subunit 7	6.25687	0.125256	8.18991	49.9528	5.9692	6.54455	1.80135e-11	5.10272e-11	0.547493	0.345014	0.345014	5XFAD versus WT
Borcs8	BLOC-1 related complex subunit 8	6.80539	0.283021	9.54235	24.0456	6.17066	7.44012	7.33764e-10	1.17236e-09	0.19699	0.195875	0.195875	5XFAD versus WT
Bphl	biphenyl hydrolase-like (serine hydrolase, breast epithelial mucin-associated antigen)	6.56953	0.132714	9.62939	49.5015	6.27227	6.86678	6.44132e-13	3.29593e-12	0.105711	0.0853742	0.0853742	5XFAD versus WT
Bpifb3	BPI fold containing family B, member 3	5.39983	0.0946487	9.20531	57.0513	5.18645	5.61322	4.71167e-13	2.60359e-12	0.359204	0.328252	0.328252	5XFAD versus WT
Bpifb5	BPI fold containing family B, member 5	5.32596	0.0782448	9.58563	68.0679	5.15059	5.50133	3.394e-14	3.57069e-13	0.225768	0.203254	0.203254	5XFAD versus WT
Bpifb6	BPI fold containing family B, member 6	5.32596	0.0525772	9.11492	101.298	5.20725	5.44467	3.17486e-15	8.76662e-14	0.409696	0.341003	0.341003	5XFAD versus WT
Bpifc	BPI fold containing family C	5.46307	0.0912548	9.22708	59.8662	5.25741	5.66873	2.86511e-13	1.76974e-12	0.341683	0.295306	0.295306	5XFAD versus WT
Bptf	bromodomain PHD finger transcription factor	7.01746	0.0848696	9.60176	82.6852	6.82729	7.20763	5.0382e-15	1.33121e-13	0.105324	0.0517728	0.0517728	5XFAD versus WT
Brap	BRCA1 associated protein	6.65758	0.170314	9.39195	39.09	6.27474	7.04041	1.01873e-11	3.19483e-11	0.327524	0.281111	0.281111	5XFAD versus WT
Brat1	BRCA1-associated ATM activator 1	5.69181	0.189556	9.63675	30.027	5.26729	6.11634	7.60184e-11	1.69579e-10	0.0868809	0.0705734	0.0705734	5XFAD versus WT
Brcc3	BRCA1/BRCA2-containing complex, subunit 3	6.58897	0.142698	9.63969	46.1741	6.2694	6.90854	1.2268e-12	5.5269e-12	0.171497	0.113691	0.113691	5XFAD versus WT
Brd2	bromodomain containing 2	6.646	0.177158	9.42976	37.5146	6.248	7.04399	1.38371e-11	4.11354e-11	0.0790619	0.0642515	0.0642515	5XFAD versus WT
Brd9	bromodomain containing 9	6.96432	0.197504	7.95232	35.2616	6.50839	7.42024	5.05872e-10	8.50831e-10	0.562543	0.487407	0.487407	5XFAD versus WT
Brdt	bromodomain, testis-specific	6.48254	0.239338	9.17889	27.0853	5.94272	7.02235	4.50751e-10	7.71099e-10	0.393898	0.321445	0.321445	5XFAD versus WT
Brf2	zinc finger protein 36, C3H type-like 2	6.10725	0.164905	8.5565	37.0348	5.73124	6.48326	9.53788e-11	2.051e-10	0.503475	0.458082	0.458082	5XFAD versus WT
Bri3	brain protein I3	7.40637	0.376519	5.1673	19.6707	6.44785	8.3649	4.6653e-06	4.90929e-06	0.787534	0.776216	0.776216	5XFAD versus WT
Bricd5	BRICHOS domain containing 5	5.65231	0.0768776	8.26936	73.5235	5.47603	5.82859	6.12265e-13	3.17111e-12	0.510731	0.265468	0.265468	5XFAD versus WT
Brinp1	bone morphogenic protein/retinoic acid inducible neural specific 1	8.18657	0.135551	9.43996	60.3947	7.8821	8.49104	1.53965e-13	1.07774e-12	0.119829	0.0497876	0.0497876	5XFAD versus WT
Brinp2	bone morphogenic protein/retinoic acid inducible neural-specific 2	7.00594	0.195514	8.33172	35.8334	6.55819	7.45369	2.01259e-10	3.85055e-10	0.537799	0.448802	0.448802	5XFAD versus WT
Brinp3	bone morphogenetic protein/retinoic acid inducible neural specific 3	5.88504	0.139409	3.6675	42.2142	5.48374	6.28634	4.59924e-06	4.84255e-06	0.88418	0.587543	0.587543	5XFAD versus WT
Brip1	BRCA1 interacting protein C-terminal helicase 1	5.32596	0.0811685	2.98214	65.6162	5.06677	5.58515	8.2699e-06	8.61955e-06	0.928915	0.625305	0.625305	5XFAD versus WT
Brip1os	BRCA1 interacting protein C-terminal helicase 1, opposite strand	5.71343	0.166516	6.81648	34.3117	5.31752	6.10934	6.86085e-09	8.86032e-09	0.681781	0.569818	0.569818	5XFAD versus WT
Brk1	BRICK1, SCAR/WAVE actin-nucleating complex subunit	8.27785	0.200311	8.47997	41.3249	7.82044	8.73525	4.44289e-11	1.08934e-10	0.51521	0.496408	0.496408	5XFAD versus WT
Brms1	breast cancer metastasis-suppressor 1	6.30432	0.158935	7.83176	39.666	5.93644	6.6722	2.60269e-10	4.77299e-10	0.586592	0.377358	0.377358	5XFAD versus WT
Brsk1	BR serine/threonine kinase 1	6.99747	0.289186	6.20689	24.1971	6.29554	7.69941	2.2252e-07	2.47438e-07	0.723699	0.581265	0.581265	5XFAD versus WT
Brwd3	bromodomain and WD repeat domain containing 3	5.91931	0.220312	8.76166	26.8678	5.41886	6.41977	1.01001e-09	1.55146e-09	0.478774	0.4079	0.4079	5XFAD versus WT
Bscl2	Berardinelli-Seip congenital lipodystrophy 2 (seipin)	6.83998	0.230818	9.40065	29.6337	6.32121	7.35875	1.32562e-10	2.70628e-10	0.32422	0.284751	0.284751	5XFAD versus WT
Bsn	bassoon	8.49014	0.209371	9.12914	40.5506	8.01752	8.96275	1.2711e-11	3.83581e-11	0.339364	0.243545	0.243545	5XFAD versus WT
Bsph1	binder of sperm protein homolog 1	5.32596	0.0652194	9.11492	81.6623	5.17871	5.47322	2.25856e-14	2.60898e-13	0.409696	0.341003	0.341003	5XFAD versus WT
Bspry	B-box and SPRY domain containing	5.35437	0.151521	5.52153	35.3375	4.97568	5.73305	1.01574e-07	1.1572e-07	0.760641	0.66342	0.66342	5XFAD versus WT
Bst2	bone marrow stromal cell antigen 2	5.73535	0.155176	6.3207	36.9603	5.36027	6.11043	1.26006e-08	1.56655e-08	0.699316	0.473558	0.473558	5XFAD versus WT
Bsx	brain specific homeobox	5.38408	0.0510074	9.26048	105.555	5.26918	5.49897	1.38918e-15	8.76662e-14	0.289546	0.253087	0.253087	5XFAD versus WT
Btbd1	BTB (POZ) domain containing 1	7.41644	0.157138	8.01112	47.1969	7.05417	7.77872	4.37348e-11	1.07582e-10	0.575052	0.470258	0.470258	5XFAD versus WT
Btbd17	BTB (POZ) domain containing 17	5.91379	0.210784	8.74021	28.0561	5.43479	6.39278	7.21531e-10	1.15543e-09	0.479529	0.460846	0.460846	5XFAD versus WT
Btbd19	BTB (POZ) domain containing 19	5.75201	0.276572	9.60782	20.7975	5.13234	6.37168	2.59825e-09	3.61272e-09	0.041682	0.0348696	0.0348696	5XFAD versus WT
Btbd2	BTB (POZ) domain containing 2	6.8916	0.176774	7.43067	38.9855	6.47846	7.30474	7.23623e-10	1.15777e-09	0.627249	0.441042	0.441042	5XFAD versus WT
Btbd3	BTB (POZ) domain containing 3	7.76203	0.323643	9.63214	23.9833	7.03715	8.4869	6.50542e-10	1.05331e-09	0.0719921	0.048376	0.048376	5XFAD versus WT
Btbd6	BTB (POZ) domain containing 6	6.7482	0.218189	9.63845	30.9282	6.25956	7.23684	5.71412e-11	1.34214e-10	0.0431799	0.0388075	0.0388075	5XFAD versus WT
Btbd8	BTB (POZ) domain containing 8	6.81655	0.128808	9.6476	52.9203	6.52813	7.10498	3.24889e-13	1.94237e-12	0.104655	0.0836911	0.0836911	5XFAD versus WT
Btc	betacellulin, epidermal growth factor family member	5.32596	0.0782448	9.58563	68.0679	5.15059	5.50133	3.394e-14	3.57069e-13	0.225768	0.203254	0.203254	5XFAD versus WT
Btf3	basic transcription factor 3	7.66321	0.270345	5.56301	28.346	6.9889	8.33753	3.1296e-07	3.45459e-07	0.764321	0.536294	0.536294	5XFAD versus WT
Btf3l4	basic transcription factor 3-like 4	6.36156	0.175045	9.21561	36.3424	5.96699	6.75613	2.88019e-11	7.64311e-11	0.333441	0.252396	0.252396	5XFAD versus WT
Btg2	BTG anti-proliferation factor 2	6.11991	0.171636	8.33948	35.6563	5.72691	6.51292	2.06343e-10	3.92903e-10	0.538477	0.401141	0.401141	5XFAD versus WT
Btg3	BTG anti-proliferation factor 3	6.5258	0.224344	9.45064	29.0883	6.02196	7.02964	1.43956e-10	2.90153e-10	0.264503	0.258407	0.258407	5XFAD versus WT
Btla	B and T lymphocyte associated	5.48945	0.166341	9.54199	33.0013	5.11639	5.86251	3.70082e-11	9.34892e-11	0.0725446	0.0690525	0.0690525	5XFAD versus WT
Btnl9	butyrophilin-like 9	5.32596	0.0525772	9.11492	101.298	5.20725	5.44467	3.17486e-15	8.76662e-14	0.409696	0.341003	0.341003	5XFAD versus WT
Bub3	BUB3 mitotic checkpoint protein	6.90593	0.11657	9.42904	59.2429	6.64405	7.16781	1.89707e-13	1.28262e-12	0.277575	0.247967	0.247967	5XFAD versus WT
Bud23	BUD23, rRNA methyltransferase and ribosome maturation factor	6.44278	0.157552	9.35632	40.8931	6.08844	6.79713	7.21667e-12	2.40077e-11	0.255443	0.245245	0.245245	5XFAD versus WT
Bves	blood vessel epicardial substance	5.77901	0.238828	9.4946	24.1974	5.243	6.31501	7.4739e-10	1.19144e-09	0.278705	0.274299	0.274299	5XFAD versus WT
Bvht	braveheart long non-coding RNA	5.68968	0.181366	3.53537	31.3713	5.15893	6.22044	1.87845e-05	1.94181e-05	0.890524	0.842914	0.842914	5XFAD versus WT
Bysl	bystin-like	6.37629	0.194494	9.41756	32.7839	5.93927	6.81332	5.00512e-11	1.20477e-10	0.298926	0.241646	0.241646	5XFAD versus WT
Bzw2	basic leucine zipper and W2 domains 2	6.58307	0.263676	9.6645	24.9665	5.99278	7.17335	4.21187e-10	7.26344e-10	0.0582345	0.0550736	0.0550736	5XFAD versus WT
C030004G16Rik	RIKEN cDNA C030004G16 gene	5.68438	0.105505	9.63358	53.8779	5.44808	5.92068	2.82798e-13	1.76293e-12	0.0938552	0.0402021	0.0402021	5XFAD versus WT
C030005K06Rik	RIKEN cDNA C030005K06 gene	5.20754	0.0869836	9.35017	59.8681	5.01189	5.40319	2.09749e-13	1.38353e-12	0.320763	0.182196	0.182196	5XFAD versus WT
C030006K11Rik	RIKEN cDNA C030006K11 gene	5.46043	0.211881	9.04809	25.7712	4.98151	5.93935	8.85e-10	1.38136e-09	0.38381	0.327881	0.327881	5XFAD versus WT
C030017D09Rik	RIKEN cDNA C030017D09 gene	5.32596	0.0782448	9.58563	68.0679	5.15059	5.50133	3.394e-14	3.57069e-13	0.225768	0.203254	0.203254	5XFAD versus WT
C030029H02Rik	RIKEN cDNA C030029H02 gene	5.46575	0.288564	9.66846	18.9412	4.81979	6.11171	5.75269e-09	7.51897e-09	0.0496647	0.0495241	0.0495241	5XFAD versus WT
C030034I22Rik	RIKEN cDNA C030034I22 gene	5.85683	0.239473	9.62763	24.4572	5.32044	6.39322	5.44285e-10	9.05775e-10	0.00769413	0.00594077	0.00594077	5XFAD versus WT
C130013H08Rik	RIKEN cDNA C130013H08 gene	5.14735	0.125768	9.43778	40.9273	4.86485	5.42986	6.01162e-12	2.0695e-11	0.264515	0.0967378	0.0967378	5XFAD versus WT
C130036L24Rik	RIKEN cDNA C130036L24 gene	6.19802	0.314216	9.68073	19.7253	5.49476	6.90128	3.85408e-09	5.18103e-09	0.0745149	0.0650363	0.0650363	5XFAD versus WT
C130050O18Rik	RIKEN cDNA C130050O18 gene	5.40382	0.0683404	9.26048	79.0722	5.24989	5.55776	2.01066e-14	2.60898e-13	0.289546	0.253087	0.253087	5XFAD versus WT
C130060C02Rik	RIKEN cDNA C130060C02 gene	5.46307	0.0912548	9.22708	59.8662	5.25741	5.66873	2.86511e-13	1.76974e-12	0.341683	0.295306	0.295306	5XFAD versus WT
C1galt1c1	C1GALT1-specific chaperone 1	6.64163	0.110086	8.51411	60.3312	6.39042	6.89285	1.66022e-12	7.15021e-12	0.479973	0.299901	0.299901	5XFAD versus WT
C1qa	complement component 1, q subcomponent, alpha polypeptide	6.54974	0.298636	8.59682	21.9322	5.86932	7.23016	7.57436e-09	9.70589e-09	0.497986	0.156963	0.156963	5XFAD versus WT
C1qb	complement component 1, q subcomponent, beta polypeptide	6.95308	0.425021	7.82676	16.3594	5.96919	7.93697	2.47948e-07	2.75049e-07	0.595636	0.26137	0.26137	5XFAD versus WT
C1qbp	complement component 1, q subcomponent binding protein	7.27291	0.160092	9.47017	45.4297	6.91348	7.63234	2.09687e-12	8.67329e-12	0.214171	0.187061	0.187061	5XFAD versus WT
C1qc	complement component 1, q subcomponent, C chain	6.79685	0.369434	7.30063	18.398	5.93051	7.66318	2.20368e-07	2.45105e-07	0.642006	0.335632	0.335632	5XFAD versus WT
C1ql2	complement component 1, q subcomponent-like 2	6.46806	0.484153	5.24454	13.3595	5.24075	7.69536	2.99277e-05	3.07848e-05	0.783042	0.418523	0.418523	5XFAD versus WT
C1ql3	C1q-like 3	6.06944	0.322181	9.42405	18.8386	5.34559	6.7933	8.48961e-09	1.08029e-08	0.314209	0.271558	0.271558	5XFAD versus WT
C1qtnf12	C1q and tumor necrosis factor related 12	5.91891	0.151895	8.72066	38.9672	5.57361	6.2642	4.35077e-11	1.07195e-10	0.485163	0.42867	0.42867	5XFAD versus WT
C1qtnf4	C1q and tumor necrosis factor related protein 4	8.35774	0.38802	9.37855	21.5394	7.48534	9.23013	2.64209e-09	3.66979e-09	0.228646	0.0589007	0.0589007	5XFAD versus WT
C1rl	complement component 1, r subcomponent-like	5.37133	0.115911	7.17087	46.3402	5.09857	5.6441	3.76412e-10	6.5763e-10	0.651764	0.613967	0.613967	5XFAD versus WT
C1s1	complement component 1, s subcomponent 1	5.26802	0.264201	9.53718	19.9394	4.67545	5.86059	4.2744e-09	5.70189e-09	0.252752	0.218736	0.218736	5XFAD versus WT
C230012O17Rik	RIKEN cDNA C230012O17 gene	5.61076	0.197776	9.24425	28.3692	5.16515	6.05636	2.63199e-10	4.81999e-10	0.371801	0.332801	0.332801	5XFAD versus WT
C230013L11Rik	RIKEN cDNA C230013L11 gene	5.20361	0.091464	2.56253	56.8924	4.88229	5.52492	4.80905e-05	4.92255e-05	0.956787	0.691541	0.691541	5XFAD versus WT
C230035I16Rik	RIKEN cDNA C230035I16 gene	5.28675	0.115995	9.27748	45.5776	5.02554	5.54796	3.14043e-12	1.22202e-11	0.323826	0.262889	0.262889	5XFAD versus WT
C230037L18Rik	RIKEN cDNA C230037L18 gene	5.54409	0.171873	9.3204	32.2568	5.15731	5.93086	7.01364e-11	1.58453e-10	0.338014	0.204733	0.204733	5XFAD versus WT
C230057M02Rik	RIKEN cDNA C230057M02 gene	5.84119	0.255263	9.60641	22.883	5.26925	6.41313	1.05711e-09	1.61357e-09	0.112254	0.101354	0.101354	5XFAD versus WT
C2cd2l	C2 calcium-dependent domain containing 2-like	7.12268	0.310246	5.39615	22.9582	6.34247	7.9029	1.37074e-06	1.47019e-06	0.778038	0.602819	0.602819	5XFAD versus WT
C2cd4b	C2 calcium-dependent domain containing 4B	5.80104	0.169004	9.54394	34.3248	5.42202	6.18005	2.54056e-11	6.85861e-11	0.242879	0.192542	0.192542	5XFAD versus WT
C2cd5	C2 calcium-dependent domain containing 5	6.98932	0.159677	9.24801	43.7716	6.62957	7.34906	4.87117e-12	1.74011e-11	0.355605	0.212698	0.212698	5XFAD versus WT
C330008A17Rik	RIKEN cDNA C330008A17 gene	5.45978	0.0743802	9.26048	73.4037	5.29224	5.62732	4.00012e-14	3.84577e-13	0.289546	0.241483	0.241483	5XFAD versus WT
C330011M18Rik	RIKEN cDNA C330011M18 gene	5.32596	0.0525772	9.11492	101.298	5.20725	5.44467	3.17486e-15	8.76662e-14	0.409696	0.341003	0.341003	5XFAD versus WT
C330013E15Rik	RIKEN cDNA C330013E15 gene	5.30814	0.211996	8.6874	25.0389	4.82593	5.79035	2.1107e-09	2.98445e-09	0.487515	0.458705	0.458705	5XFAD versus WT
C330018A13Rik	RIKEN cDNA C330018A13 gene	5.35187	0.127416	4.29765	42.0031	5.00756	5.69617	8.76549e-07	9.47328e-07	0.841856	0.814163	0.814163	5XFAD versus WT
C330018D20Rik	RIKEN cDNA C330018D20 gene	6.06442	0.25557	9.17551	23.7289	5.48796	6.64088	1.50286e-09	2.19835e-09	0.38405	0.334222	0.334222	5XFAD versus WT
C430014B12Rik	RIKEN cDNA C430014B12 gene	5.43522	0.0900188	3.53027	60.3787	5.17161	5.69883	1.89235e-06	2.02046e-06	0.888648	0.747258	0.747258	5XFAD versus WT
C4a	complement component 4A (Rodgers blood group)	5.52856	0.149637	6.1505	36.9465	5.16457	5.89255	1.85943e-08	2.26998e-08	0.723502	0.677545	0.677545	5XFAD versus WT
C4b	complement component 4B (Chido blood group)	6.73161	0.317337	7.82386	21.2128	5.99695	7.46626	3.39597e-08	4.02759e-08	0.595884	0.168987	0.168987	5XFAD versus WT
C4bp	complement component 4 binding protein	5.74951	0.208891	9.47693	27.5241	5.28057	6.21846	2.30497e-10	4.31203e-10	0.288505	0.250394	0.250394	5XFAD versus WT
C530005A16Rik	RIKEN cDNA C530005A16 gene	5.19804	0.244411	9.5051	21.2676	4.64959	5.74649	2.45505e-09	3.42604e-09	0.0746081	0.0614618	0.0614618	5XFAD versus WT
C530008M17Rik	capping protein inhibiting regulator of actin	6.73068	0.228987	9.17329	29.3933	6.21416	7.24719	2.1667e-10	4.09177e-10	0.391648	0.26724	0.26724	5XFAD versus WT
C630031E19Rik	RIKEN cDNA C630031E19 gene	5.38252	0.139811	9.64938	38.4985	5.06946	5.69558	6.87672e-12	2.31363e-11	0.0891692	0.0448521	0.0448521	5XFAD versus WT
C630043F03Rik	RIKEN cDNA C630043F03 gene	5.68376	0.254568	9.47833	22.3271	5.11229	6.25524	1.62541e-09	2.3581e-09	0.288148	0.25596	0.25596	5XFAD versus WT
C730034F03Rik	RIKEN cDNA C730034F03 gene	6.00941	0.206018	7.987	29.1694	5.5342	6.48463	2.11789e-09	2.99416e-09	0.578716	0.552696	0.552696	5XFAD versus WT
C87499	PRAME like 32	5.32596	0.0525772	9.11492	101.298	5.20725	5.44467	3.17486e-15	8.76662e-14	0.409696	0.341003	0.341003	5XFAD versus WT
C8g	complement component 8, gamma polypeptide	5.19602	0.120169	9.38706	43.2391	4.92588	5.46617	4.01176e-12	1.49284e-11	0.278327	0.169032	0.169032	5XFAD versus WT
C920021L13Rik	RIKEN cDNA C920021L13 gene	5.67193	0.193848	9.57459	29.2597	5.2374	6.10647	1.08871e-10	2.29236e-10	0.148693	0.142257	0.142257	5XFAD versus WT
CAAA01077340.1	NA	5.38047	0.0829378	9.18164	64.8736	5.19342	5.56752	1.54013e-13	1.07774e-12	0.374864	0.339022	0.339022	5XFAD versus WT
Cab39	calcium binding protein 39	7.54765	0.170787	6.45976	44.1934	7.13685	7.95844	2.91267e-09	4.01649e-09	0.693681	0.584842	0.584842	5XFAD versus WT
Cabcoco1	ciliary associated calcium binding coiled-coil 1	5.62822	0.179922	9.58737	31.2815	5.22498	6.03146	5.64046e-11	1.32814e-10	0.184031	0.135068	0.135068	5XFAD versus WT
Cabin1	calcineurin binding protein 1	6.49111	0.1025	5.99744	63.328	6.24027	6.74194	1.04996e-09	1.60399e-09	0.735332	0.436312	0.436312	5XFAD versus WT
Cabp1	calcium binding protein 1	7.4644	0.33601	9.6694	22.2148	6.71224	8.21656	1.26958e-09	1.88989e-09	0.115112	0.0871673	0.0871673	5XFAD versus WT
Cabp5	calcium binding protein 5	5.38408	0.0510074	9.26048	105.555	5.26918	5.49897	1.38918e-15	8.76662e-14	0.289546	0.253087	0.253087	5XFAD versus WT
Cabp7	calcium binding protein 7	7.97699	0.323987	2.97808	24.6213	6.94161	9.01236	0.000154477	0.000155952	0.927801	0.783784	0.783784	5XFAD versus WT
Cachd1	cache domain containing 1	7.28359	0.30284	8.13099	24.051	6.58719	7.97999	7.61278e-09	9.74923e-09	0.529348	0.375277	0.375277	5XFAD versus WT
Cacna1a	calcium channel, voltage-dependent, P/Q type, alpha 1A subunit	7.28461	0.258219	8.19474	28.211	6.69161	7.87761	1.87413e-09	2.68087e-09	0.545034	0.464215	0.464215	5XFAD versus WT
Cacna1b	calcium channel, voltage-dependent, N type, alpha 1B subunit	6.77904	0.12403	9.29725	54.6566	6.49983	7.05826	5.57968e-13	2.96219e-12	0.287488	0.241898	0.241898	5XFAD versus WT
Cacna1c	calcium channel, voltage-dependent, L type, alpha 1C subunit	6.92601	0.235429	9.67088	29.4187	6.39902	7.45301	8.68848e-11	1.89764e-10	0.119756	0.0867573	0.0867573	5XFAD versus WT
Cacna1e	calcium channel, voltage-dependent, R type, alpha 1E subunit	7.52892	0.235372	7.97856	31.9873	6.9859	8.07194	1.03698e-09	1.58732e-09	0.577712	0.369935	0.369935	5XFAD versus WT
Cacna1g	calcium channel, voltage-dependent, T type, alpha 1G subunit	6.17008	0.202637	9.37808	30.449	5.71449	6.62568	1.07363e-10	2.26578e-10	0.290627	0.266499	0.266499	5XFAD versus WT
Cacna1h	calcium channel, voltage-dependent, T type, alpha 1H subunit	6.85516	0.227677	9.07568	30.1092	6.34078	7.36955	2.08785e-10	3.97059e-10	0.387701	0.172375	0.172375	5XFAD versus WT
Cacna1i	calcium channel, voltage-dependent, alpha 1I subunit	6.06219	0.194303	7.56381	31.1997	5.60959	6.51479	2.87548e-09	3.96819e-09	0.603677	0.420603	0.420603	5XFAD versus WT
Cacna1s	calcium channel, voltage-dependent, L type, alpha 1S subunit	5.54838	0.126182	9.45059	43.9713	5.26499	5.83176	2.97862e-12	1.16945e-11	0.254771	0.221478	0.221478	5XFAD versus WT
Cacna2d3	calcium channel, voltage-dependent, alpha2/delta subunit 3	7.26751	0.187894	9.55248	38.6788	6.84619	7.68884	8.04334e-12	2.62544e-11	0.135323	0.0979591	0.0979591	5XFAD versus WT
Cacnb2	calcium channel, voltage-dependent, beta 2 subunit	6.44978	0.164691	8.3159	39.163	6.0725	6.82706	9.97427e-11	2.12856e-10	0.537882	0.527032	0.527032	5XFAD versus WT
Cacnb4	calcium channel, voltage-dependent, beta 4 subunit	7.01189	0.226722	8.20194	30.9272	6.4913	7.53248	8.75618e-10	1.36857e-09	0.544175	0.520337	0.520337	5XFAD versus WT
Cacng4	calcium channel, voltage-dependent, gamma subunit 4	6.12321	0.215103	5.33851	28.4664	5.58065	6.66577	4.88802e-07	5.34936e-07	0.775734	0.727544	0.727544	5XFAD versus WT
Cacng6	calcium channel, voltage-dependent, gamma subunit 6	5.26742	0.183169	9.4138	28.7571	4.85582	5.67901	1.71203e-10	3.3501e-10	0.184264	0.149228	0.149228	5XFAD versus WT
Cacng7	calcium channel, voltage-dependent, gamma subunit 7	5.87079	0.200371	8.42579	29.2997	5.41277	6.32881	8.91539e-10	1.39038e-09	0.527707	0.445708	0.445708	5XFAD versus WT
Cactin	cactin, spliceosome C complex subunit	6.02675	0.21441	7.33983	28.1086	5.52447	6.52903	9.63724e-09	1.2164e-08	0.627515	0.55975	0.55975	5XFAD versus WT
Cadm2	cell adhesion molecule 2	8.4436	0.169089	5.99131	49.9358	8.02971	8.85749	4.42469e-09	5.88359e-09	0.723568	0.266677	0.266677	5XFAD versus WT
Cadm3	cell adhesion molecule 3	7.28133	0.208794	6.33652	34.8732	6.77694	7.78573	1.75427e-08	2.14502e-08	0.711388	0.677023	0.677023	5XFAD versus WT
Cadm4	cell adhesion molecule 4	5.94711	0.231972	9.44893	25.6372	5.42613	6.4681	4.69778e-10	7.98302e-10	0.122857	0.0747833	0.0747833	5XFAD versus WT
Cadps	Ca2+-dependent secretion activator	8.06522	0.248922	8.97335	32.4006	7.50186	8.62857	1.31583e-10	2.68748e-10	0.387798	0.351024	0.351024	5XFAD versus WT
Calb1	calbindin 1	7.99073	0.313556	9.58392	25.4842	7.28795	8.69351	3.96216e-10	6.88176e-10	0.108441	0.0813265	0.0813265	5XFAD versus WT
Calcb	calcitonin-related polypeptide, beta	5.40253	0.0888619	9.32228	60.797	5.20257	5.6025	1.95047e-13	1.30156e-12	0.311291	0.235846	0.235846	5XFAD versus WT
Calcoco1	calcium binding and coiled coil domain 1	6.05001	0.277268	7.04989	21.8201	5.39532	6.70471	9.85119e-08	1.1244e-07	0.649438	0.573284	0.573284	5XFAD versus WT
Cald1	caldesmon 1	6.1431	0.188022	9.0773	32.6723	5.71832	6.56789	9.97725e-11	2.12856e-10	0.411149	0.333165	0.333165	5XFAD versus WT
Calhm2	calcium homeostasis modulator family member 2	5.75269	0.200367	9.50238	28.7107	5.30305	6.20232	1.48255e-10	2.97448e-10	0.258462	0.228362	0.228362	5XFAD versus WT
Calhm5	calcium homeostasis modulator family member 5	5.88133	0.140374	8.99193	41.8976	5.56374	6.19892	1.27576e-11	3.84358e-11	0.410834	0.375277	0.375277	5XFAD versus WT
Calm1	calmodulin 1	10.7989	0.131249	3.72331	82.278	10.4235	11.1742	3.30334e-07	3.64155e-07	0.880963	0.824048	0.824048	5XFAD versus WT
Calm2	calmodulin 2	11.2298	0.191052	5.58018	58.7785	10.7536	11.7059	5.22667e-09	6.87542e-09	0.764697	0.665983	0.665983	5XFAD versus WT
Calml4	calmodulin-like 4	5.28752	0.220234	9.6228	24.0087	4.79419	5.78085	6.53816e-10	1.05786e-09	0.19106	0.164875	0.164875	5XFAD versus WT
Calr	calreticulin	8.94033	0.124452	7.26645	71.8378	8.64822	9.23243	1.2436e-11	3.76521e-11	0.632836	0.240265	0.240265	5XFAD versus WT
Calu	calumenin	6.75944	0.15919	7.05062	42.4614	6.38356	7.13532	9.31243e-10	1.44373e-09	0.662412	0.499698	0.499698	5XFAD versus WT
Caly	calcyon neuron-specific vesicular protein	7.71927	0.361019	3.6424	21.3819	6.67689	8.76164	5.81372e-05	5.93111e-05	0.884896	0.532241	0.532241	5XFAD versus WT
Camk1	calcium/calmodulin-dependent protein kinase I	6.6813	0.153945	3.05313	43.4005	6.19617	7.16644	2.31327e-05	2.38566e-05	0.921696	0.69846	0.69846	5XFAD versus WT
Camk1d	calcium/calmodulin-dependent protein kinase ID	8.02848	0.277427	5.54591	28.9391	7.33594	8.72102	2.89279e-07	3.19779e-07	0.76147	0.555786	0.555786	5XFAD versus WT
Camk1g	calcium/calmodulin-dependent protein kinase I gamma	6.26801	0.240485	9.60524	26.064	5.72918	6.80685	3.08915e-10	5.54023e-10	0.071352	0.0693448	0.0693448	5XFAD versus WT
Camk2a	calcium/calmodulin-dependent protein kinase II alpha	8.17246	0.600027	3.76638	13.6201	6.46496	9.87996	0.000242487	0.000244027	0.878243	0.675043	0.675043	5XFAD versus WT
Camk2b	calcium/calmodulin-dependent protein kinase II, beta	9.26955	0.211454	6.66671	43.8372	8.76443	9.77467	1.8622e-09	2.66671e-09	0.691971	0.434416	0.434416	5XFAD versus WT
Camk2d	calcium/calmodulin-dependent protein kinase II, delta	6.14108	0.253055	9.66976	24.2678	5.57462	6.70754	5.4728e-10	9.09825e-10	0.0755586	0.0697246	0.0697246	5XFAD versus WT
Camk2n1	calcium/calmodulin-dependent protein kinase II inhibitor 1	9.58712	0.259193	4.25912	36.9884	8.88442	10.2898	1.66414e-06	1.78031e-06	0.845114	0.805198	0.805198	5XFAD versus WT
Camk2n2	calcium/calmodulin-dependent protein kinase II inhibitor 2	6.70171	0.296623	6.97799	22.5934	5.99986	7.40356	8.74971e-08	1.00404e-07	0.668068	0.524141	0.524141	5XFAD versus WT
Camkk1	calcium/calmodulin-dependent protein kinase kinase 1, alpha	8.21727	0.192807	9.14971	42.6191	7.7822	8.65235	7.73034e-12	2.54131e-11	0.395522	0.12959	0.12959	5XFAD versus WT
Camkk2	calcium/calmodulin-dependent protein kinase kinase 2, beta	7.58498	0.356291	6.69291	21.2887	6.73458	8.43537	2.12722e-07	2.3683e-07	0.680856	0.598974	0.598974	5XFAD versus WT
Camkmt	calmodulin-lysine N-methyltransferase	6.03686	0.15921	9.4208	37.9176	5.67914	6.39458	1.27526e-11	3.84333e-11	0.286723	0.250369	0.250369	5XFAD versus WT
Camkv	CaM kinase-like vesicle-associated	8.77659	0.206118	8.30774	42.5805	8.30433	9.24885	5.08245e-11	1.22019e-10	0.531214	0.50513	0.50513	5XFAD versus WT
Caml	calcium modulating ligand	6.7675	0.164272	9.67473	41.1968	6.3998	7.13519	3.40034e-12	1.30875e-11	0.0656415	0.05999	0.05999	5XFAD versus WT
Camsap3	calmodulin regulated spectrin-associated protein family, member 3	6.24064	0.131539	4.9849	47.4434	5.9022	6.57908	8.17936e-08	9.3988e-08	0.802357	0.662423	0.662423	5XFAD versus WT
Camta1	calmodulin binding transcription activator 1	8.36147	0.131207	4.46416	63.7272	8.01164	8.7113	8.86167e-08	1.01613e-07	0.827912	0.407817	0.407817	5XFAD versus WT
Cand2	cullin-associated and neddylation-dissociated 2 (putative)	5.56654	0.23836	9.54142	23.3535	5.03196	6.10112	9.66904e-10	1.49173e-09	0.205469	0.195531	0.195531	5XFAD versus WT
Cant1	calcium activated nucleotidase 1	6.69856	0.283806	9.67837	23.6026	6.06334	7.33378	7.03416e-10	1.12996e-09	0.0933992	0.0883466	0.0883466	5XFAD versus WT
Canx	calnexin	8.64649	0.157877	4.18342	54.7671	8.21563	9.07735	3.90394e-07	4.28669e-07	0.844935	0.674179	0.674179	5XFAD versus WT
Cap2	CAP, adenylate cyclase-associated protein, 2 (yeast)	8.05348	0.19966	9.65756	40.336	7.60646	8.5005	4.32089e-12	1.58163e-11	0.00492682	0.00389781	0.00389781	5XFAD versus WT
Capg	capping protein (actin filament), gelsolin-like	5.54265	0.156262	5.33517	35.4703	5.14844	5.93686	1.5305e-07	1.7223e-07	0.781923	0.636083	0.636083	5XFAD versus WT
Capn11	calpain 11	5.33756	0.165473	9.46234	32.2565	4.966	5.70911	5.34663e-11	1.26999e-10	0.282047	0.256165	0.256165	5XFAD versus WT
Capn12	calpain 12	5.38944	0.105483	6.91615	51.0929	5.13939	5.63948	3.56347e-10	6.26504e-10	0.668971	0.629241	0.629241	5XFAD versus WT
Capn2	calpain 2	6.45638	0.144371	8.73056	44.7209	6.12825	6.78452	1.28691e-11	3.87337e-11	0.476399	0.330128	0.330128	5XFAD versus WT
Capn3	calpain 3	5.95755	0.268961	8.62092	22.1503	5.34501	6.57008	6.70384e-09	8.673e-09	0.499692	0.481164	0.481164	5XFAD versus WT
Capn9	calpain 9	5.29878	0.11461	6.47274	46.233	5.02323	5.57433	2.10922e-09	2.98282e-09	0.703579	0.672877	0.672877	5XFAD versus WT
Capns2	calpain, small subunit 2	5.38408	0.0510074	9.26048	105.555	5.26918	5.49897	1.38918e-15	8.76662e-14	0.289546	0.253087	0.253087	5XFAD versus WT
Caprin1	cell cycle associated protein 1	7.82574	0.152519	8.58716	51.3098	7.47817	8.17331	5.50414e-12	1.92802e-11	0.4857	0.373049	0.373049	5XFAD versus WT
Caps2	Ca2+-dependent activator protein for secretion 2	5.39365	0.104108	9.64181	51.808	5.1605	5.62679	4.04024e-13	2.30746e-12	0.0815365	0.0493246	0.0493246	5XFAD versus WT
Capsl	calcyphosine-like	5.49586	0.257956	9.37722	21.3054	4.91588	6.07583	2.92757e-09	4.03462e-09	0.313896	0.298919	0.298919	5XFAD versus WT
Capza1	capping protein (actin filament) muscle Z-line, alpha 1	6.4935	0.187802	9.62848	34.5762	6.07285	6.91415	2.00708e-11	5.59077e-11	0.092923	0.0803503	0.0803503	5XFAD versus WT
Capza2	capping protein (actin filament) muscle Z-line, alpha 2	8.6173	0.214029	7.98085	40.2622	8.12354	9.11106	1.66264e-10	3.26806e-10	0.57962	0.539249	0.539249	5XFAD versus WT
Capzb	capping protein (actin filament) muscle Z-line, beta	8.0554	0.298849	5.2844	26.9548	7.29946	8.81135	7.29604e-07	7.92242e-07	0.784969	0.652843	0.652843	5XFAD versus WT
Car1	carbonic anhydrase 1	5.38408	0.0510074	9.26048	105.555	5.26918	5.49897	1.38918e-15	8.76662e-14	0.289546	0.253087	0.253087	5XFAD versus WT
Car10	carbonic anhydrase 10	6.07838	0.185297	6.39864	32.8035	5.63173	6.52502	2.25862e-08	2.73119e-08	0.706384	0.457699	0.457699	5XFAD versus WT
Car11	carbonic anhydrase 11	7.07031	0.26876	9.46009	26.3071	6.46681	7.67381	3.6231e-10	6.35772e-10	0.0591771	0.0544314	0.0544314	5XFAD versus WT
Car13	carbonic anhydrase 13	5.32596	0.0782448	9.58563	68.0679	5.15059	5.50133	3.394e-14	3.57069e-13	0.225768	0.203254	0.203254	5XFAD versus WT
Car14	carbonic anhydrase 14	5.82382	0.239894	9.4676	24.2767	5.2852	6.36244	7.57481e-10	1.20461e-09	0.292431	0.223635	0.223635	5XFAD versus WT
Car2	carbonic anhydrase 2	7.09911	0.377155	2.64608	18.8228	5.8027	8.39553	0.000681258	0.000682446	0.951857	0.787533	0.787533	5XFAD versus WT
Car3	carbonic anhydrase 3	5.23692	0.220011	9.66989	23.803	4.74443	5.72942	6.57815e-10	1.06358e-09	0.122327	0.108407	0.108407	5XFAD versus WT
Car4	carbonic anhydrase 4	6.37138	0.276266	7.05184	23.0625	5.71909	7.02367	6.67653e-08	7.72015e-08	0.654988	0.605437	0.605437	5XFAD versus WT
Car5a	carbonic anhydrase 5a, mitochondrial	5.38775	0.0833414	9.5341	64.6467	5.20081	5.57468	6.35279e-14	5.41873e-13	0.212917	0.207225	0.207225	5XFAD versus WT
Car7	carbonic anhydrase 7	6.28626	0.143727	8.56602	43.7376	5.9586	6.61393	2.26407e-11	6.2088e-11	0.466235	0.361555	0.361555	5XFAD versus WT
Car9	carbonic anhydrase 9	5.32596	0.0678031	9.65302	78.5504	5.17415	5.47778	7.14443e-15	1.62607e-13	0.154842	0.134041	0.134041	5XFAD versus WT
Card14	caspase recruitment domain family, member 14	5.62544	0.150847	6.07823	37.2924	5.25748	5.9934	2.07273e-08	2.517e-08	0.722953	0.577532	0.577532	5XFAD versus WT
Card19	caspase recruitment domain family, member 19	5.6604	0.196986	7.7576	28.735	5.20367	6.11713	3.68364e-09	4.97592e-09	0.60228	0.468882	0.468882	5XFAD versus WT
Carf	calcium response factor	5.95474	0.234887	9.66705	25.3515	5.42892	6.48055	3.62485e-10	6.35958e-10	0.128163	0.108019	0.108019	5XFAD versus WT
Carhsp1	calcium regulated heat stable protein 1	6.19286	0.254924	5.08901	24.293	5.54099	6.84473	1.84748e-06	1.97351e-06	0.795296	0.626677	0.626677	5XFAD versus WT
Carlr	cardiac and apoptosis-related long non-coding RNA	5.5699	0.131519	9.3002	42.3506	5.27384	5.86596	5.88824e-12	2.03465e-11	0.35344	0.310342	0.310342	5XFAD versus WT
Carmil1	capping protein regulator and myosin 1 linker 1	6.12798	0.233639	9.64723	26.2284	5.60481	6.65116	2.71016e-10	4.9366e-10	0.01843	0.0164404	0.0164404	5XFAD versus WT
Carmil2	capping protein regulator and myosin 1 linker 2	6.6425	0.37116	9.44521	17.8966	5.80887	7.47613	1.32225e-08	1.63811e-08	0.178581	0.170772	0.170772	5XFAD versus WT
Carnmt1	carnosine N-methyltransferase 1	6.33477	0.117541	9.48876	53.8939	6.07094	6.59859	3.99821e-13	2.29056e-12	0.261435	0.200097	0.200097	5XFAD versus WT
Carns1	carnosine synthase 1	5.59074	0.159957	8.55543	34.9514	5.226	5.95547	1.56414e-10	3.10968e-10	0.498774	0.356282	0.356282	5XFAD versus WT
Casc1	cancer susceptibility candidate 1	5.46315	0.0765072	9.37079	71.4071	5.29112	5.63519	3.83012e-14	3.84577e-13	0.03483	0.00985321	0.00985321	5XFAD versus WT
Caskin1	CASK interacting protein 1	6.74865	0.167654	8.50708	40.2534	6.36601	7.13128	5.2268e-11	1.24577e-10	0.475704	0.423458	0.423458	5XFAD versus WT
Caskin2	CASK-interacting protein 2	5.52815	0.226952	9.51064	24.3583	5.01892	6.03738	6.84314e-10	1.10275e-09	0.27095	0.214499	0.214499	5XFAD versus WT
Casp1	caspase 1	5.47511	0.244007	9.52023	22.4383	4.92769	6.02253	1.45412e-09	2.13521e-09	0.253127	0.245523	0.245523	5XFAD versus WT
Casp12	caspase 12	5.23692	0.0900461	9.59768	58.1582	5.03514	5.4387	1.48339e-13	1.07739e-12	0.216011	0.177316	0.177316	5XFAD versus WT
Casp2	caspase 2	5.87452	0.266084	8.56514	22.0777	5.26791	6.48114	7.5324e-09	9.6584e-09	0.486666	0.409826	0.409826	5XFAD versus WT
Casp3	caspase 3	5.57704	0.0971859	9.58862	57.3853	5.35923	5.79485	1.72423e-13	1.19205e-12	0.192586	0.110249	0.110249	5XFAD versus WT
Casp8	caspase 8	5.2873	0.261704	7.02445	20.2034	4.6689	5.90569	1.75264e-07	1.96172e-07	0.665098	0.48961	0.48961	5XFAD versus WT
Casp9	caspase 9	6.10084	0.132073	9.58954	46.1928	5.80484	6.39683	1.36835e-12	6.0636e-12	0.0727666	0.06305	0.06305	5XFAD versus WT
Casq1	calsequestrin 1	5.28238	0.216262	9.66135	24.4258	4.79822	5.76655	5.21547e-10	8.7274e-10	0.0878725	0.0793596	0.0793596	5XFAD versus WT
Cass4	Cas scaffolding protein family member 4	5.44282	0.102562	9.48121	53.0684	5.21259	5.67305	4.71153e-13	2.60359e-12	0.246935	0.230307	0.230307	5XFAD versus WT
Cast	calpastatin	5.86947	0.224216	7.67376	26.1778	5.34857	6.39036	8.77972e-09	1.11459e-08	0.598797	0.516501	0.516501	5XFAD versus WT
Cat	catalase	6.68294	0.270574	9.63716	24.6991	6.07697	7.28891	4.8807e-10	8.26026e-10	0.0318385	0.0283349	0.0283349	5XFAD versus WT
Catsper2	cation channel, sperm associated 2	5.80973	0.188175	9.11731	30.8742	5.38488	6.23458	1.54017e-10	3.06999e-10	0.408483	0.31172	0.31172	5XFAD versus WT
Catsperd	cation channel sperm associated auxiliary subunit delta	5.60315	0.0948017	9.59313	59.1039	5.3907	5.8156	1.28566e-13	9.58774e-13	0.12223	0.0459366	0.0459366	5XFAD versus WT
Catspere2	cation channel sperm associated auxiliary subunit epsilon 2	5.53489	0.119702	7.90246	46.2388	5.25826	5.81152	6.65708e-11	1.51966e-10	0.579481	0.520596	0.520596	5XFAD versus WT
Catsperg1	cation channel sperm associated auxiliary subunit gamma 1	5.48392	0.123463	9.63839	44.4174	5.20742	5.76041	1.78535e-12	7.58609e-12	0.0128055	0.00958768	0.00958768	5XFAD versus WT
Catsperz	potassium channel, subfamily K, member 4	6.25614	0.15264	8.13466	40.9862	5.90516	6.60712	1.02367e-10	2.17526e-10	0.528514	0.370767	0.370767	5XFAD versus WT
Cav2	caveolin 2	5.71991	0.254913	8.30476	22.4386	5.13581	6.30401	1.00066e-08	1.26042e-08	0.542403	0.391446	0.391446	5XFAD versus WT
Cavin1	caveolae associated 1	5.5326	0.159829	5.8819	34.6157	5.1396	5.92559	5.04205e-08	5.89693e-08	0.746425	0.588883	0.588883	5XFAD versus WT
Cavin2	caveolae associated 2	5.64843	0.144398	9.3671	39.117	5.32371	5.97314	1.06648e-11	3.31071e-11	0.332871	0.300126	0.300126	5XFAD versus WT
Cavin3	caveolae associated 3	6.085	0.244702	8.61113	24.8669	5.52761	6.64239	2.54965e-09	3.54837e-09	0.487814	0.456008	0.456008	5XFAD versus WT
Cavin4	caveolae associated 4	5.41948	0.0792523	9.43379	68.3826	5.24145	5.59751	4.85677e-14	4.46133e-13	0.13277	0.0633082	0.0633082	5XFAD versus WT
Cbfa2t3	CBFA2/RUNX1 translocation partner 3	6.28335	0.167164	9.47486	37.5878	5.90806	6.65863	1.23811e-11	3.75104e-11	0.279958	0.270268	0.270268	5XFAD versus WT
Cbl	Casitas B-lineage lymphoma	6.88003	0.152802	4.9989	45.0257	6.48722	7.27285	1.02316e-07	1.16508e-07	0.798904	0.629457	0.629457	5XFAD versus WT
Cblb	Casitas B-lineage lymphoma b	6.60732	0.206179	9.37345	32.0465	6.14373	7.07091	6.73322e-11	1.53399e-10	0.330869	0.172384	0.172384	5XFAD versus WT
Cbll1	Casitas B-lineage lymphoma-like 1	6.05404	0.197916	9.6789	30.5889	5.61106	6.49702	5.89226e-11	1.37896e-10	0.089872	0.0820228	0.0820228	5XFAD versus WT
Cbln1	cerebellin 1 precursor protein	5.60504	0.245903	9.61356	22.7937	5.05413	6.15595	1.0847e-09	1.64917e-09	0.178017	0.172049	0.172049	5XFAD versus WT
Cbln4	cerebellin 4 precursor protein	5.84452	0.215702	7.23405	27.0953	5.33779	6.35124	1.53579e-08	1.88942e-08	0.642649	0.525951	0.525951	5XFAD versus WT
Cbr1	carbonyl reductase 1	6.85526	0.263298	9.5144	26.0362	6.26452	7.44601	3.63958e-10	6.38054e-10	0.261255	0.232419	0.232419	5XFAD versus WT
Cbr2	carbonyl reductase 2	5.23984	0.0930969	7.3148	56.2837	5.0216	5.45807	6.43873e-11	1.48232e-10	0.642238	0.545859	0.545859	5XFAD versus WT
Cbr3	carbonyl reductase 3	5.90029	0.148071	9.52248	39.8477	5.56811	6.23247	6.4588e-12	2.19308e-11	0.176845	0.152314	0.152314	5XFAD versus WT
Cbs	cystathionine beta-synthase	5.69862	0.232448	9.49698	24.5157	5.17695	6.22029	6.58791e-10	1.06479e-09	0.275397	0.21757	0.21757	5XFAD versus WT
Cbx1	chromobox 1	6.31153	0.201019	9.67922	31.3977	5.86161	6.76145	4.58476e-11	1.11792e-10	0.0423349	0.0397674	0.0397674	5XFAD versus WT
Cbx2	chromobox 2	5.5908	0.113402	4.94965	49.3006	5.2984	5.88321	7.42864e-08	8.55647e-08	0.805604	0.588073	0.588073	5XFAD versus WT
Cbx3	chromobox 3	7.21848	0.238956	9.62156	30.2083	6.68319	7.75376	7.38025e-11	1.65395e-10	0.181966	0.138201	0.138201	5XFAD versus WT
Cbx6	chromobox 6	7.2483	0.200857	9.60741	36.0869	6.79827	7.69832	1.39122e-11	4.1332e-11	0.0558809	0.0388653	0.0388653	5XFAD versus WT
Cbx7	chromobox 7	6.31433	0.170857	9.59907	36.9568	5.93147	6.69719	1.12728e-11	3.46782e-11	0.0370586	0.0330641	0.0330641	5XFAD versus WT
Cbx8	chromobox 8	5.78936	0.158268	9.44724	36.5795	5.4339	6.14482	1.69175e-11	4.84297e-11	0.139842	0.123511	0.123511	5XFAD versus WT
Cby1	chibby family member 1, beta catenin antagonist	6.14185	0.244614	9.04805	25.1083	5.58894	6.69476	1.11708e-09	1.69106e-09	0.381421	0.315817	0.315817	5XFAD versus WT
Cby3	chibby family member 3	5.3585	0.124634	9.45848	42.9937	5.07862	5.63837	3.61718e-12	1.37324e-11	0.276375	0.25448	0.25448	5XFAD versus WT
Cc2d1a	coiled-coil and C2 domain containing 1A	6.47361	0.177369	8.4743	36.4979	6.06855	6.87867	1.28215e-10	2.63332e-10	0.502159	0.446799	0.446799	5XFAD versus WT
Cc2d2a	coiled-coil and C2 domain containing 2A	5.97855	0.171777	8.06842	34.8042	5.58301	6.37408	4.40849e-10	7.56128e-10	0.56601	0.526953	0.526953	5XFAD versus WT
Ccbe1	collagen and calcium binding EGF domains 1	6.27235	0.308566	8.74185	20.3274	5.57117	6.97353	1.15695e-08	1.44423e-08	0.471963	0.385329	0.385329	5XFAD versus WT
Ccdc102a	coiled-coil domain containing 102A	5.38788	0.112131	7.53454	48.0501	5.1265	5.64926	1.19561e-10	2.47771e-10	0.616558	0.607914	0.607914	5XFAD versus WT
Ccdc103	coiled-coil domain containing 103	5.30054	0.197623	9.45618	26.8215	4.85675	5.74432	3.0439e-10	5.46867e-10	0.282086	0.24133	0.24133	5XFAD versus WT
Ccdc106	coiled-coil domain containing 106	6.63144	0.23325	8.72668	28.4307	6.10126	7.16162	6.59416e-10	1.06561e-09	0.484412	0.465451	0.465451	5XFAD versus WT
Ccdc107	coiled-coil domain containing 107	6.68186	0.315752	9.53836	21.1617	5.97368	7.39004	2.44718e-09	3.41558e-09	0.249154	0.214402	0.214402	5XFAD versus WT
Ccdc115	coiled-coil domain containing 115	6.52268	0.201048	9.48146	32.4434	6.07138	6.97399	4.88244e-11	1.17863e-10	0.0431018	0.0375115	0.0375115	5XFAD versus WT
Ccdc116	coiled-coil domain containing 116	5.49999	0.129017	9.67815	42.6299	5.21122	5.78876	2.42851e-12	9.85442e-12	0.0736442	0.0673698	0.0673698	5XFAD versus WT
Ccdc117	coiled-coil domain containing 117	6.1823	0.249927	9.58562	24.7364	5.62214	6.74245	5.23583e-10	8.75495e-10	0.134734	0.111032	0.111032	5XFAD versus WT
Ccdc124	coiled-coil domain containing 124	7.19217	0.204602	7.43578	35.1519	6.71405	7.67028	1.53891e-09	2.24679e-09	0.631787	0.542002	0.542002	5XFAD versus WT
Ccdc125	coiled-coil domain containing 125	5.38047	0.0829378	9.18164	64.8736	5.19342	5.56752	1.54013e-13	1.07774e-12	0.374864	0.339022	0.339022	5XFAD versus WT
Ccdc126	coiled-coil domain containing 126	6.26332	0.294758	9.56628	21.249	5.6025	6.92414	2.25833e-09	3.17222e-09	0.0174055	0.014268	0.014268	5XFAD versus WT
Ccdc127	coiled-coil domain containing 127	6.8632	0.139951	9.64692	49.0399	6.54982	7.17659	6.76728e-13	3.41896e-12	0.115782	0.105344	0.105344	5XFAD versus WT
Ccdc13	coiled-coil domain containing 13	5.41659	0.200657	7.75905	26.9943	4.95136	5.88182	5.93995e-09	7.74612e-09	0.601167	0.412304	0.412304	5XFAD versus WT
Ccdc138	coiled-coil domain containing 138	5.61152	0.176679	9.16559	31.761	5.21294	6.0101	1.08713e-10	2.29059e-10	0.396412	0.350057	0.350057	5XFAD versus WT
Ccdc141	coiled-coil domain containing 141	5.75107	0.178396	7.43537	32.2377	5.33419	6.16795	2.92029e-09	4.0264e-09	0.631599	0.593363	0.593363	5XFAD versus WT
Ccdc142os	coiled-coil domain containing 142, opposite strand	5.45519	0.152911	7.12185	35.6756	5.09486	5.81552	2.71039e-09	3.75615e-09	0.652257	0.629031	0.629031	5XFAD versus WT
Ccdc146	coiled-coil domain containing 146	5.32596	0.07661	9.55622	69.5204	5.15418	5.49774	2.99912e-14	3.34266e-13	0.246822	0.223985	0.223985	5XFAD versus WT
Ccdc149	coiled-coil domain containing 149	6.62094	0.163019	9.63644	40.6144	6.25585	6.98604	4.23023e-12	1.55712e-11	0.116443	0.0935494	0.0935494	5XFAD versus WT
Ccdc152	coiled-coil domain containing 152	5.48562	0.151107	3.31747	36.3029	5.02975	5.9415	1.97977e-05	2.04516e-05	0.904959	0.899072	0.899072	5XFAD versus WT
Ccdc162	coiled-coil domain containing 162	5.63581	0.0952536	2.09053	59.1664	5.24252	6.02911	0.000209638	0.0002112	0.992661	0.759984	0.759984	5XFAD versus WT
Ccdc163	coiled-coil domain containing 163	5.83335	0.216084	6.30238	26.9957	5.3107	6.356	9.40788e-08	1.0754e-07	0.717076	0.571356	0.571356	5XFAD versus WT
Ccdc17	coiled-coil domain containing 17	5.32596	0.0652194	9.11492	81.6623	5.17871	5.47322	2.25856e-14	2.60898e-13	0.409696	0.341003	0.341003	5XFAD versus WT
Ccdc175	coiled-coil domain containing 175	5.32596	0.0652194	9.11492	81.6623	5.17871	5.47322	2.25856e-14	2.60898e-13	0.409696	0.341003	0.341003	5XFAD versus WT
Ccdc189	coiled-coil domain containing 189	5.5883	0.184507	9.63953	30.2878	5.1751	6.0015	6.96408e-11	1.57605e-10	0.173468	0.121409	0.121409	5XFAD versus WT
Ccdc191	coiled-coil domain containing 191	5.76935	0.235529	9.62019	24.4952	5.24173	6.29696	5.4286e-10	9.04111e-10	0.179205	0.154792	0.154792	5XFAD versus WT
Ccdc22	coiled-coil domain containing 22	6.22947	0.334064	9.67876	18.6476	5.48177	6.97717	6.57317e-09	8.51871e-09	0.0393985	0.0336026	0.0336026	5XFAD versus WT
Ccdc28a	coiled-coil domain containing 28A	6.74244	0.26103	9.42564	25.8302	6.15599	7.32889	4.55652e-10	7.77458e-10	0.311978	0.283662	0.283662	5XFAD versus WT
Ccdc3	coiled-coil domain containing 3	6.37751	0.376263	9.41111	16.9496	5.53197	7.22304	2.27646e-08	2.75132e-08	0.256872	0.224594	0.224594	5XFAD versus WT
Ccdc30	coiled-coil domain containing 30	5.9665	0.213755	9.0722	27.9127	5.48354	6.44946	4.15013e-10	7.16763e-10	0.413425	0.267831	0.267831	5XFAD versus WT
Ccdc32	coiled-coil domain containing 32	7.1626	0.0845207	9.41856	84.7438	6.97269	7.35252	6.72602e-15	1.62607e-13	0.069133	0.0566062	0.0566062	5XFAD versus WT
Ccdc33	coiled-coil domain containing 33	5.32596	0.101982	9.44266	52.2244	5.0969	5.55502	6.01034e-13	3.13828e-12	0.307017	0.281649	0.281649	5XFAD versus WT
Ccdc36	interactor of HORMAD1 1	5.17897	0.508926	4.45667	10.1763	3.82127	6.53666	0.000298196	0.000299728	0.835945	0.653652	0.653652	5XFAD versus WT
Ccdc38	coiled-coil domain containing 38	5.23692	0.1169	9.45648	44.7984	4.97441	5.49944	2.4669e-12	9.97062e-12	0.300876	0.252218	0.252218	5XFAD versus WT
Ccdc39	coiled-coil domain containing 39	5.57799	0.19736	9.59239	28.2631	5.1357	6.02028	1.4649e-10	2.94485e-10	0.13538	0.0857009	0.0857009	5XFAD versus WT
Ccdc40	coiled-coil domain containing 40	5.53988	0.112729	9.54932	49.1434	5.28709	5.79268	8.31414e-13	4.05133e-12	0.136398	0.0902354	0.0902354	5XFAD versus WT
Ccdc43	coiled-coil domain containing 43	6.63513	0.295078	9.55891	22.486	5.97352	7.29674	1.34243e-09	1.98771e-09	0.244785	0.224836	0.224836	5XFAD versus WT
Ccdc50	coiled-coil domain containing 50	6.37747	0.22748	9.40427	28.0353	5.86623	6.88872	2.20644e-10	4.15656e-10	0.306321	0.248032	0.248032	5XFAD versus WT
Ccdc51	coiled-coil domain containing 51	5.73921	0.163075	9.34591	35.1938	5.37238	6.10604	2.97624e-11	7.83692e-11	0.313553	0.301709	0.301709	5XFAD versus WT
Ccdc57	coiled-coil domain containing 57	5.31772	0.340474	8.27129	15.6186	4.53705	6.0984	1.98512e-07	2.21277e-07	0.511452	0.468225	0.468225	5XFAD versus WT
Ccdc62	coiled-coil domain containing 62	5.60144	0.181244	5.4073	30.9056	5.1459	6.05698	2.71889e-07	3.0099e-07	0.776992	0.633459	0.633459	5XFAD versus WT
Ccdc63	coiled-coil domain containing 63	5.60919	0.146168	9.04171	38.3748	5.27876	5.93961	2.52046e-11	6.81837e-11	0.382342	0.318759	0.318759	5XFAD versus WT
Ccdc65	coiled-coil domain containing 65	5.51742	0.228926	9.51766	24.1013	5.00381	6.03102	7.47279e-10	1.19144e-09	0.268441	0.264065	0.264065	5XFAD versus WT
Ccdc66	coiled-coil domain containing 66	5.89826	0.0663335	8.91361	88.9182	5.74798	6.04854	1.88119e-14	2.60898e-13	0.398816	0.217469	0.217469	5XFAD versus WT
Ccdc71	coiled-coil domain containing 71	6.21952	0.15047	9.63388	41.3341	5.88252	6.55653	3.59441e-12	1.36799e-11	0.0777508	0.0383039	0.0383039	5XFAD versus WT
Ccdc74a	coiled-coil domain containing 74A	6.03878	0.131581	6.59543	45.894	5.72373	6.35383	1.63529e-09	2.37056e-09	0.678072	0.541002	0.541002	5XFAD versus WT
Ccdc82	coiled-coil domain containing 82	5.70513	0.197358	6.11831	28.9075	5.22447	6.18579	8.91174e-08	1.02174e-07	0.725625	0.611557	0.611557	5XFAD versus WT
Ccdc85b	coiled-coil domain containing 85B	8.43543	0.371776	9.55077	22.6896	7.60175	9.26911	1.24918e-09	1.86162e-09	0.0384791	0.0160547	0.0160547	5XFAD versus WT
Ccdc85c	coiled-coil domain containing 85C	6.12601	0.153916	8.7377	39.8011	5.77623	6.47579	3.4898e-11	8.89376e-11	0.470917	0.322945	0.322945	5XFAD versus WT
Ccdc92	coiled-coil domain containing 92	7.02032	0.247686	8.0692	28.3436	6.45	7.59063	2.27967e-09	3.19975e-09	0.570409	0.521004	0.521004	5XFAD versus WT
Ccdc96	coiled-coil domain containing 96	5.3999	0.193908	9.67854	27.8477	4.96589	5.8339	1.44928e-10	2.91665e-10	0.0676824	0.0645614	0.0645614	5XFAD versus WT
Ccer2	coiled-coil glutamate-rich protein 2	5.30864	0.0962508	9.60992	55.1543	5.093	5.52429	2.39211e-13	1.5403e-12	0.0448879	0.0410421	0.0410421	5XFAD versus WT
Cckbr	cholecystokinin B receptor	5.86931	0.317776	9.40284	18.4699	5.15512	6.5835	1.04822e-08	1.31726e-08	0.216424	0.200013	0.200013	5XFAD versus WT
Ccl11	chemokine (C-C motif) ligand 11	5.38047	0.0829378	9.18164	64.8736	5.19342	5.56752	1.54013e-13	1.07774e-12	0.374864	0.339022	0.339022	5XFAD versus WT
Ccl12	chemokine (C-C motif) ligand 12	5.45937	0.117555	9.20088	46.4409	5.19432	5.72441	3.14481e-12	1.22301e-11	0.314418	0.0581613	0.0581613	5XFAD versus WT
Ccl19	chemokine (C-C motif) ligand 19	5.11248	0.112985	6.13782	45.2493	4.83751	5.38744	5.53755e-09	7.25531e-09	0.726724	0.436682	0.436682	5XFAD versus WT
Ccl2	chemokine (C-C motif) ligand 2	5.38047	0.0829378	9.18164	64.8736	5.19342	5.56752	1.54013e-13	1.07774e-12	0.374864	0.339022	0.339022	5XFAD versus WT
Ccl24	chemokine (C-C motif) ligand 24	5.53725	0.0909267	4.48295	60.898	5.29517	5.77933	1.02639e-07	1.16817e-07	0.825264	0.683858	0.683858	5XFAD versus WT
Ccl27a	chemokine (C-C motif) ligand 27A	6.96563	0.186085	8.66207	37.4324	6.54216	7.3891	6.97278e-11	1.57763e-10	0.452878	0.384998	0.384998	5XFAD versus WT
Ccm2	cerebral cavernous malformation 2	6.62645	0.21765	9.64714	30.4454	6.13908	7.11382	6.53511e-11	1.49889e-10	0.160485	0.14035	0.14035	5XFAD versus WT
Ccm2l	cerebral cavernous malformation 2-like	5.63552	0.280622	9.62786	20.0822	5.00696	6.26407	3.50906e-09	4.76318e-09	0.171743	0.167436	0.167436	5XFAD versus WT
Ccn2	cellular communication network factor 2	5.85353	0.275084	4.752	21.2791	5.13516	6.5719	6.75242e-06	7.06274e-06	0.813808	0.685978	0.685978	5XFAD versus WT
Ccn3	cellular communication network factor 3	6.26009	0.329508	9.10872	18.9983	5.51605	7.00413	1.22379e-08	1.52393e-08	0.376572	0.129234	0.129234	5XFAD versus WT
Ccna1	cyclin A1	5.61326	0.149588	8.75237	37.5249	5.2734	5.95311	5.64556e-11	1.329e-10	0.46035	0.392785	0.392785	5XFAD versus WT
Ccna2	cyclin A2	5.73469	0.0863697	9.66693	66.3971	5.54135	5.92804	3.4806e-14	3.64927e-13	0.129313	0.0485273	0.0485273	5XFAD versus WT
Ccnb1ip1	cyclin B1 interacting protein 1	5.37765	0.234743	8.91717	22.9087	4.84587	5.90943	3.12136e-09	4.27861e-09	0.449837	0.383022	0.383022	5XFAD versus WT
Ccnc	cyclin C	6.61021	0.184819	9.57764	35.7659	6.19593	7.02449	1.60813e-11	4.63972e-11	0.215793	0.191445	0.191445	5XFAD versus WT
Ccnd1	cyclin D1	6.09941	0.25358	8.95753	24.0532	5.52536	6.67346	1.90248e-09	2.71762e-09	0.415991	0.368724	0.368724	5XFAD versus WT
Ccnd2	cyclin D2	7.42517	0.259598	4.19601	28.6026	6.7175	8.13285	5.7094e-06	5.9854e-06	0.848909	0.586855	0.586855	5XFAD versus WT
Ccndbp1	cyclin D-type binding-protein 1	6.56728	0.134936	9.37066	48.6697	6.26387	6.8707	1.37881e-12	6.10112e-12	0.289057	0.176704	0.176704	5XFAD versus WT
Ccne2	cyclin E2	5.80512	0.234864	9.6507	24.7169	5.27923	6.33101	4.74107e-10	8.0432e-10	0.15679	0.145892	0.145892	5XFAD versus WT
Ccng1	cyclin G1	6.69311	0.186024	9.3016	35.9798	6.27436	7.11185	2.65187e-11	7.11317e-11	0.355781	0.232065	0.232065	5XFAD versus WT
Ccnjl	cyclin J-like	5.94753	0.257092	9.66605	23.1339	5.372	6.52306	8.68138e-10	1.3585e-09	0.0924174	0.0830501	0.0830501	5XFAD versus WT
Ccno	cyclin O	5.40306	0.221498	7.25236	24.3932	4.88297	5.92315	3.15528e-08	3.75571e-08	0.642661	0.477386	0.477386	5XFAD versus WT
Ccnyl1	cyclin Y-like 1	5.88587	0.158878	9.65245	37.0466	5.53013	6.24161	9.88056e-12	3.11456e-11	0.0905496	0.0703632	0.0703632	5XFAD versus WT
Ccpg1	cell cycle progression 1	7.35281	0.213697	8.0957	34.4077	6.86104	7.84458	4.56896e-10	7.79087e-10	0.564089	0.422908	0.422908	5XFAD versus WT
Ccpg1os	piercer of microtubule wall 2	5.57563	0.142741	8.84343	39.0612	5.25185	5.8994	3.27721e-11	8.45746e-11	0.415174	0.252055	0.252055	5XFAD versus WT
Ccr1	chemokine (C-C motif) receptor 1	5.32596	0.0652194	9.11492	81.6623	5.17871	5.47322	2.25856e-14	2.60898e-13	0.409696	0.341003	0.341003	5XFAD versus WT
Ccr5	chemokine (C-C motif) receptor 5	5.75452	0.280799	7.23829	20.4934	5.09495	6.4141	1.12337e-07	1.27508e-07	0.648206	0.518326	0.518326	5XFAD versus WT
Ccr7	chemokine (C-C motif) receptor 7	5.32596	0.0652194	9.11492	81.6623	5.17871	5.47322	2.25856e-14	2.60898e-13	0.409696	0.341003	0.341003	5XFAD versus WT
Ccrl2	chemokine (C-C motif) receptor-like 2	5.56403	0.125141	9.08176	44.4622	5.28133	5.84673	6.12316e-12	2.10006e-11	0.411881	0.336079	0.336079	5XFAD versus WT
Ccsap	centriole, cilia and spindle associated protein	6.49028	0.403367	9.4039	16.0903	5.58374	7.39682	3.69256e-08	4.36598e-08	0.316497	0.264889	0.264889	5XFAD versus WT
Cct2	chaperonin containing Tcp1, subunit 2 (beta)	7.47043	0.135312	8.7416	55.209	7.16295	7.77791	2.0016e-12	8.34679e-12	0.479733	0.416728	0.416728	5XFAD versus WT
Cct3	chaperonin containing Tcp1, subunit 3 (gamma)	7.6194	0.17198	7.78271	44.3039	7.22088	8.01793	1.23135e-10	2.54148e-10	0.592525	0.509338	0.509338	5XFAD versus WT
Cct5	chaperonin containing Tcp1, subunit 5 (epsilon)	7.96383	0.232805	6.11908	34.2082	7.39685	8.53081	3.19363e-08	3.79889e-08	0.730968	0.580839	0.580839	5XFAD versus WT
Cct6a	chaperonin containing Tcp1, subunit 6a (zeta)	8.04058	0.121431	8.57265	66.215	7.76378	8.31738	6.43669e-13	3.29593e-12	0.49477	0.341142	0.341142	5XFAD versus WT
Cct7	chaperonin containing Tcp1, subunit 7 (eta)	8.01082	0.168224	8.85723	47.6201	7.62934	8.39231	5.54496e-12	1.94084e-11	0.448852	0.329074	0.329074	5XFAD versus WT
Cct8	chaperonin containing Tcp1, subunit 8 (theta)	7.70725	0.188102	8.33102	40.9737	7.27647	8.13803	6.63533e-11	1.51582e-10	0.516926	0.441554	0.441554	5XFAD versus WT
Cct8l1	chaperonin containing TCP1, subunit 8 (theta)-like 1	5.43285	0.110126	9.24107	49.3328	5.18472	5.68099	1.64509e-12	7.09312e-12	0.327381	0.299876	0.299876	5XFAD versus WT
Ccz1	CCZ1 vacuolar protein trafficking and biogenesis associated	6.40354	0.171526	9.64434	37.3329	6.01944	6.78764	9.33059e-12	2.97279e-11	0.0158039	0.0115214	0.0115214	5XFAD versus WT
Cd101	CD101 antigen	5.44974	0.0998383	9.19239	54.5857	5.22461	5.67488	7.2952e-13	3.6476e-12	0.368073	0.318097	0.318097	5XFAD versus WT
Cd109	CD109 antigen	5.88356	0.213986	9.0509	27.4951	5.3999	6.36721	4.93467e-10	8.3378e-10	0.400871	0.377162	0.377162	5XFAD versus WT
Cd151	CD151 antigen	5.70612	0.246208	9.63247	23.176	5.15468	6.25755	8.99607e-10	1.40193e-09	0.181578	0.146024	0.146024	5XFAD versus WT
Cd164	CD164 antigen	6.34412	0.166668	8.30537	38.0645	5.96223	6.72601	1.29097e-10	2.64612e-10	0.526874	0.334802	0.334802	5XFAD versus WT
Cd180	CD180 antigen	5.3183	0.113272	9.51082	46.9515	5.06414	5.57245	1.40082e-12	6.18364e-12	0.233895	0.172726	0.172726	5XFAD versus WT
Cd200r1	CD200 receptor 1	5.32596	0.0820981	2.34774	64.8731	5.01841	5.63351	7.11488e-05	7.2481e-05	0.973303	0.643862	0.643862	5XFAD versus WT
Cd200r2	Cd200 receptor 2	5.32596	0.0652194	9.11492	81.6623	5.17871	5.47322	2.25856e-14	2.60898e-13	0.409696	0.341003	0.341003	5XFAD versus WT
Cd200r4	CD200 receptor 4	5.5905	0.091532	9.60246	61.077	5.38541	5.7956	9.17051e-14	7.2318e-13	0.120174	0.0826018	0.0826018	5XFAD versus WT
Cd209a	CD209a antigen	5.26854	0.101348	9.45672	51.9847	5.04095	5.49613	6.06964e-13	3.14779e-12	0.261242	0.215393	0.215393	5XFAD versus WT
Cd209g	CD209g antigen	5.32596	0.0525772	9.11492	101.298	5.20725	5.44467	3.17486e-15	8.76662e-14	0.409696	0.341003	0.341003	5XFAD versus WT
Cd276	CD276 antigen	5.65583	0.141623	6.37853	39.9358	5.31422	5.99745	6.75908e-09	8.73748e-09	0.711634	0.626475	0.626475	5XFAD versus WT
Cd28	CD28 antigen	5.32596	0.0525772	9.11492	101.298	5.20725	5.44467	3.17486e-15	8.76662e-14	0.409696	0.341003	0.341003	5XFAD versus WT
Cd2ap	CD2-associated protein	5.96644	0.198841	9.57647	30.0061	5.52072	6.41215	8.54481e-11	1.8707e-10	0.225516	0.209109	0.209109	5XFAD versus WT
Cd300c2	CD300C molecule 2	5.69843	0.326896	8.83864	17.4319	4.95688	6.43998	3.77659e-08	4.46175e-08	0.464731	0.357409	0.357409	5XFAD versus WT
Cd300e	CD300E molecule	5.38408	0.0510074	9.26048	105.555	5.26918	5.49897	1.38918e-15	8.76662e-14	0.289546	0.253087	0.253087	5XFAD versus WT
Cd300ld	CD300 molecule like family member d	5.4089	0.0962046	9.50755	56.2229	5.19303	5.62477	2.55847e-13	1.62579e-12	0.210604	0.204211	0.204211	5XFAD versus WT
Cd302	CD302 antigen	6.16557	0.175136	6.91907	35.2044	5.75046	6.58069	4.61332e-09	6.11232e-09	0.656002	0.528022	0.528022	5XFAD versus WT
Cd33	CD33 antigen	5.45026	0.197287	9.0873	27.626	5.00462	5.8959	4.43256e-10	7.59832e-10	0.405004	0.261523	0.261523	5XFAD versus WT
Cd34	CD34 antigen	6.01586	0.26143	7.96574	23.0114	5.41255	6.61917	1.42916e-08	1.76438e-08	0.556702	0.483205	0.483205	5XFAD versus WT
Cd36	CD36 molecule	5.28693	0.116536	8.6022	45.3674	5.02144	5.55243	1.52471e-11	4.45301e-11	0.498509	0.471545	0.471545	5XFAD versus WT
Cd37	CD37 antigen	5.40077	0.230577	8.92073	23.4229	4.87847	5.92308	2.55355e-09	3.55325e-09	0.44555	0.258726	0.258726	5XFAD versus WT
Cd38	CD38 antigen	6.07752	0.196982	4.37941	30.8532	5.5488	6.60624	2.72408e-06	2.89204e-06	0.835564	0.760452	0.760452	5XFAD versus WT
Cd3eap	CD3E antigen, epsilon polypeptide associated protein	6.1873	0.125998	8.31682	49.1062	5.89866	6.47594	1.52758e-11	4.45765e-11	0.537254	0.518398	0.518398	5XFAD versus WT
Cd46	CD46 antigen, complement regulatory protein	5.83688	0.212404	9.32172	27.4801	5.3589	6.31485	3.07244e-10	5.51456e-10	0.352246	0.258938	0.258938	5XFAD versus WT
Cd5	CD5 antigen	5.40382	0.0683404	9.26048	79.0722	5.24989	5.55776	2.01066e-14	2.60898e-13	0.289546	0.253087	0.253087	5XFAD versus WT
Cd52	CD52 antigen	5.82754	0.27046	9.46375	21.5468	5.22026	6.43482	2.31427e-09	3.24485e-09	0.294488	0.13613	0.13613	5XFAD versus WT
Cd53	CD53 antigen	5.78198	0.238602	5.85341	24.2328	5.19458	6.36938	4.27831e-07	4.69328e-07	0.748807	0.460366	0.460366	5XFAD versus WT
Cd55	CD55 molecule, decay accelerating factor for complement	5.54611	0.255064	9.65468	21.744	4.97502	6.1172	1.59105e-09	2.3163e-09	0.15188	0.133282	0.133282	5XFAD versus WT
Cd59b	CD59b antigen	5.4472	0.24346	9.67205	22.3741	4.90224	5.99217	1.18142e-09	1.77502e-09	0.0290204	0.0271582	0.0271582	5XFAD versus WT
Cd63	CD63 antigen	6.1317	0.2183	4.31695	28.0883	5.54275	6.72064	4.70877e-06	4.95447e-06	0.844556	0.376405	0.376405	5XFAD versus WT
Cd68	CD68 antigen	5.79152	0.252078	9.67862	22.9751	5.22732	6.35572	9.08806e-10	1.41395e-09	0.0559092	0.0355272	0.0355272	5XFAD versus WT
Cd74	CD74 antigen (invariant polypeptide of major histocompatibility complex, class II antigen-associated)	6.3772	0.208948	9.43362	30.5205	5.90782	6.84658	9.47493e-11	2.03937e-10	0.120449	0.0114122	0.0114122	5XFAD versus WT
Cd81	CD81 antigen	7.88378	0.215576	7.97214	36.5707	7.38636	8.3812	3.6352e-10	6.37407e-10	0.580785	0.353987	0.353987	5XFAD versus WT
Cd82	CD82 antigen	5.66672	0.24754	9.52633	22.8921	5.11142	6.22201	1.19407e-09	1.79023e-09	0.119682	0.0902433	0.0902433	5XFAD versus WT
Cd83	CD83 antigen	6.25404	0.185798	8.21388	33.6604	5.82752	6.68056	4.28822e-10	7.37702e-10	0.537389	0.528004	0.528004	5XFAD versus WT
Cd86	CD86 antigen	5.73257	0.295538	9.66936	19.3971	5.07101	6.39413	4.58991e-09	6.08393e-09	0.0741346	0.0613604	0.0613604	5XFAD versus WT
Cd8a	CD8 antigen, alpha chain	5.32596	0.26511	9.6604	20.0896	4.73243	5.91949	3.33693e-09	4.54833e-09	0.142445	0.123999	0.123999	5XFAD versus WT
Cd8b1	CD8 antigen, beta chain 1	5.32596	0.0782448	9.58563	68.0679	5.15059	5.50133	3.394e-14	3.57069e-13	0.225768	0.203254	0.203254	5XFAD versus WT
Cd9	CD9 antigen	6.49329	0.28523	5.24784	22.7651	5.77038	7.2162	1.89637e-06	2.02452e-06	0.787314	0.546252	0.546252	5XFAD versus WT
Cd93	CD93 antigen	5.65091	0.273352	9.67154	20.6726	5.03903	6.26279	2.50459e-09	3.49041e-09	0.117972	0.112635	0.112635	5XFAD versus WT
Cd99l2	CD99 antigen-like 2	6.71367	0.164471	9.61307	40.8197	6.3452	7.08214	4.2366e-12	1.55844e-11	0.202096	0.179223	0.179223	5XFAD versus WT
Cdadc1	cytidine and dCMP deaminase domain containing 1	6.62209	0.133796	6.01747	49.494	6.29493	6.94924	4.36111e-09	5.80629e-09	0.73721	0.568564	0.568564	5XFAD versus WT
Cdan1	congenital dyserythropoietic anemia, type I (human)	6.12143	0.168597	9.19696	36.308	5.74128	6.50158	3.0179e-11	7.91488e-11	0.385954	0.363994	0.363994	5XFAD versus WT
Cdc123	cell division cycle 123	6.57	0.211162	7.05268	31.1135	6.07144	7.06857	8.21913e-09	1.04834e-08	0.656814	0.525569	0.525569	5XFAD versus WT
Cdc23	CDC23 cell division cycle 23	6.35798	0.177822	9.17863	35.7548	5.95691	6.75905	3.60394e-11	9.13758e-11	0.392954	0.29896	0.29896	5XFAD versus WT
Cdc25b	cell division cycle 25B	5.913	0.192049	9.15726	30.789	5.47969	6.34631	1.46474e-10	2.94485e-10	0.357311	0.341808	0.341808	5XFAD versus WT
Cdc27	cell division cycle 27	6.46375	0.263693	9.45977	24.5124	5.87162	7.05587	7.01118e-10	1.12667e-09	0.256478	0.232576	0.232576	5XFAD versus WT
Cdc34	cell division cycle 34	6.52786	0.172118	8.98993	37.9267	6.13844	6.91729	3.12209e-11	8.13709e-11	0.428009	0.393361	0.393361	5XFAD versus WT
Cdc37	cell division cycle 37	7.06177	0.250482	9.67253	28.1927	6.50109	7.62245	1.30188e-10	2.66462e-10	0.0807867	0.0628202	0.0628202	5XFAD versus WT
Cdc37l1	cell division cycle 37-like 1	6.61291	0.14769	9.43006	44.7757	6.28112	6.9447	2.62944e-12	1.05395e-11	0.290535	0.166112	0.166112	5XFAD versus WT
Cdc40	cell division cycle 40	6.77239	0.185344	9.62899	36.5396	6.35725	7.18753	1.1824e-11	3.60963e-11	0.185095	0.142345	0.142345	5XFAD versus WT
Cdc42	cell division cycle 42	8.61283	0.183123	7.74865	47.0331	8.18816	9.03751	8.40147e-11	1.84283e-10	0.598016	0.595422	0.595422	5XFAD versus WT
Cdc42bpa	CDC42 binding protein kinase alpha	7.46532	0.291809	7.57088	25.5829	6.78571	8.14493	1.25798e-08	1.5642e-08	0.619816	0.617423	0.617423	5XFAD versus WT
Cdc42bpg	CDC42 binding protein kinase gamma (DMPK-like)	5.21735	0.1422	7.16693	36.6903	4.88268	5.55202	2.01298e-09	2.86035e-09	0.651079	0.548468	0.548468	5XFAD versus WT
Cdc42ep3	CDC42 effector protein (Rho GTPase binding) 3	5.76499	0.289398	9.63132	19.9206	5.11681	6.41317	3.76782e-09	5.08068e-09	0.166491	0.165107	0.165107	5XFAD versus WT
Cdc42ep5	CDC42 effector protein (Rho GTPase binding) 5	5.21698	0.113012	9.62807	46.1633	4.96385	5.47011	1.26218e-12	5.65789e-12	0.1323	0.0998604	0.0998604	5XFAD versus WT
Cdc42se2	CDC42 small effector 2	7.25947	0.169082	7.65862	42.9345	6.86652	7.65242	2.09018e-10	3.9742e-10	0.601508	0.452573	0.452573	5XFAD versus WT
Cdc5l	cell division cycle 5-like (S. pombe)	6.54446	0.183962	9.64099	35.575	6.13249	6.95643	1.49106e-11	4.36634e-11	0.124273	0.107382	0.107382	5XFAD versus WT
Cdc73	cell division cycle 73, Paf1/RNA polymerase II complex component	6.6377	0.11684	9.54711	56.8104	6.37569	6.89972	2.10288e-13	1.3851e-12	0.0539644	0.0471906	0.0471906	5XFAD versus WT
Cdca2	cell division cycle associated 2	5.38047	0.0829378	9.18164	64.8736	5.19342	5.56752	1.54013e-13	1.07774e-12	0.374864	0.339022	0.339022	5XFAD versus WT
Cdca3	cell division cycle associated 3	5.38551	0.135195	3.65135	39.8352	4.99558	5.77543	5.93667e-06	6.22153e-06	0.881554	0.812577	0.812577	5XFAD versus WT
Cdca4	cell division cycle associated 4	5.66838	0.232472	9.68027	24.3831	5.14807	6.18869	5.1427e-10	8.62432e-10	0.060329	0.0514755	0.0514755	5XFAD versus WT
Cdcp1	CUB domain containing protein 1	5.40382	0.0683404	9.26048	79.0722	5.24989	5.55776	2.01066e-14	2.60898e-13	0.289546	0.253087	0.253087	5XFAD versus WT
Cdh12	cadherin 12	5.58578	0.211579	9.4123	26.4004	5.11034	6.06123	3.80448e-10	6.63925e-10	0.318637	0.256639	0.256639	5XFAD versus WT
Cdh13	cadherin 13	6.027	0.315643	8.96453	19.0944	5.31253	6.74146	1.43675e-08	1.7728e-08	0.437878	0.420675	0.420675	5XFAD versus WT
Cdh15	cadherin 15	5.60974	0.201053	7.76648	27.9019	5.14368	6.07581	4.54287e-09	6.02679e-09	0.600577	0.462187	0.462187	5XFAD versus WT
Cdh18	cadherin 18	5.1152	0.0787809	9.59411	64.9294	4.93865	5.29174	5.21542e-14	4.68143e-13	0.218987	0.107046	0.107046	5XFAD versus WT
Cdh2	cadherin 2	6.97867	0.211878	8.15183	32.9373	6.49166	7.46568	5.79889e-10	9.55912e-10	0.531297	0.507234	0.507234	5XFAD versus WT
Cdh20	cadherin 20	5.63808	0.246091	9.61579	22.9105	5.08677	6.18939	1.02994e-09	1.57864e-09	0.199615	0.18161	0.18161	5XFAD versus WT
Cdh23	cadherin 23 (otocadherin)	5.57312	0.16869	9.63339	33.0377	5.1953	5.95093	3.07152e-11	8.0326e-11	0.130857	0.100576	0.100576	5XFAD versus WT
Cdh4	cadherin 4	5.49516	0.0925544	9.13011	59.3722	5.28624	5.70408	3.9517e-13	2.26674e-12	0.406001	0.248628	0.248628	5XFAD versus WT
Cdh5	cadherin 5	5.46258	0.409173	9.64419	13.3503	4.54631	6.37885	1.54678e-07	1.73977e-07	0.153933	0.138852	0.138852	5XFAD versus WT
Cdh8	cadherin 8	6.40748	0.128512	9.5943	49.8589	6.11949	6.69547	6.52402e-13	3.3253e-12	0.0252612	0.0157971	0.0157971	5XFAD versus WT
Cdh9	cadherin 9	6.79342	0.413787	8.55748	16.4177	5.84994	7.7369	9.11548e-08	1.04406e-07	0.508618	0.411807	0.411807	5XFAD versus WT
Cdhr1	cadherin-related family member 1	5.69234	0.234155	9.16489	24.3101	5.16409	6.22059	1.2288e-09	1.83393e-09	0.39442	0.38096	0.38096	5XFAD versus WT
Cdhr2	cadherin-related family member 2	5.38285	0.0763232	9.33846	70.5271	5.21114	5.55456	4.6921e-14	4.40278e-13	0.317361	0.218204	0.218204	5XFAD versus WT
Cdip1	cell death inducing Trp53 target 1	8.22609	0.185098	6.94485	44.4418	7.7877	8.66449	8.70509e-10	1.36151e-09	0.669974	0.560227	0.560227	5XFAD versus WT
Cdipt	CDP-diacylglycerol--inositol 3-phosphatidyltransferase (phosphatidylinositol synthase)	7.50014	0.213627	6.1676	35.1086	6.98084	8.01944	2.44655e-08	2.94258e-08	0.727578	0.561305	0.561305	5XFAD versus WT
Cdiptos	CDIP transferase, opposite strand	5.32301	0.0995995	9.55074	53.4442	5.09967	5.54636	3.72873e-13	2.17411e-12	0.166321	0.143463	0.143463	5XFAD versus WT
Cdk1	cyclin-dependent kinase 1	5.32596	0.0820981	2.34774	64.8731	5.01841	5.63351	7.11488e-05	7.2481e-05	0.973303	0.643862	0.643862	5XFAD versus WT
Cdk12	cyclin-dependent kinase 12	5.74453	0.229012	9.59502	25.084	5.23133	6.25774	4.51793e-10	7.72307e-10	0.206448	0.188985	0.188985	5XFAD versus WT
Cdk14	cyclin-dependent kinase 14	7.66399	0.234128	4.53075	32.7342	7.04291	8.28508	1.4755e-06	1.58144e-06	0.822142	0.723013	0.723013	5XFAD versus WT
Cdk16	cyclin-dependent kinase 16	6.78383	0.278231	9.46945	24.382	6.15915	7.40851	7.25285e-10	1.15983e-09	0.263501	0.229025	0.229025	5XFAD versus WT
Cdk17	cyclin-dependent kinase 17	7.37657	0.245447	9.41242	30.0536	6.82502	7.92812	1.13791e-10	2.38014e-10	0.245113	0.232602	0.232602	5XFAD versus WT
Cdk18	cyclin-dependent kinase 18	5.67631	0.181665	9.61122	31.246	5.26931	6.08332	5.45313e-11	1.29131e-10	0.122126	0.0877507	0.0877507	5XFAD versus WT
Cdk19	cyclin-dependent kinase 19	6.47981	0.162264	9.05638	39.9338	6.11309	6.84653	1.70723e-11	4.87969e-11	0.422986	0.396138	0.396138	5XFAD versus WT
Cdk2ap2	CDK2-associated protein 2	6.91748	0.197265	9.56331	35.0669	6.47521	7.35975	1.99617e-11	5.56711e-11	0.0232153	0.0194422	0.0194422	5XFAD versus WT
Cdk4	cyclin-dependent kinase 4	6.45174	0.217609	9.46295	29.6484	5.96312	6.94036	1.17752e-10	2.44741e-10	0.0144455	0.0124747	0.0124747	5XFAD versus WT
Cdk5	cyclin-dependent kinase 5	6.88776	0.218987	7.05543	31.4528	6.37076	7.40476	7.57471e-09	9.70589e-09	0.658021	0.525652	0.525652	5XFAD versus WT
Cdk5r1	cyclin-dependent kinase 5, regulatory subunit 1 (p35)	8.0169	0.144427	9.24589	55.5083	7.6915	8.3423	5.48468e-13	2.92697e-12	0.375691	0.330659	0.330659	5XFAD versus WT
Cdk5r2	cyclin-dependent kinase 5, regulatory subunit 2 (p39)	7.09215	0.313208	4.40824	22.6435	6.2534	7.93089	9.89861e-06	1.02996e-05	0.838233	0.715442	0.715442	5XFAD versus WT
Cdk5rap1	CDK5 regulatory subunit associated protein 1	6.15743	0.282667	9.63614	21.7833	5.52437	6.79048	1.6086e-09	2.33704e-09	0.176607	0.155039	0.155039	5XFAD versus WT
Cdk7	cyclin-dependent kinase 7	6.06926	0.293845	9.6723	20.6546	5.41151	6.727	2.52251e-09	3.51485e-09	0.109853	0.107033	0.107033	5XFAD versus WT
Cdk8	cyclin-dependent kinase 8	6.3077	0.147965	6.25549	42.6296	5.94919	6.6662	6.00188e-09	7.81911e-09	0.710802	0.689643	0.689643	5XFAD versus WT
Cdkl1	cyclin-dependent kinase-like 1 (CDC2-related kinase)	5.48645	0.149811	3.85082	36.6226	5.06407	5.90882	4.84162e-06	5.09134e-06	0.872982	0.598382	0.598382	5XFAD versus WT
Cdkl2	cyclin-dependent kinase-like 2 (CDC2-related kinase)	6.61891	0.164659	9.668	40.1978	6.25031	6.9875	4.36823e-12	1.59579e-11	0.0282376	0.0147257	0.0147257	5XFAD versus WT
Cdkl3	cyclin-dependent kinase-like 3	5.919	0.287198	9.63099	20.6095	5.27575	6.56226	2.73576e-09	3.78788e-09	0.137806	0.120428	0.120428	5XFAD versus WT
Cdkl5	cyclin-dependent kinase-like 5	7.25334	0.139757	9.1191	51.8997	6.93781	7.56886	1.38096e-12	6.1077e-12	0.343201	0.266939	0.266939	5XFAD versus WT
Cdkn1a	cyclin-dependent kinase inhibitor 1A (P21)	5.98342	0.227296	9.47982	26.3243	5.47318	6.49365	3.48166e-10	6.13528e-10	0.275766	0.245015	0.245015	5XFAD versus WT
Cdkn1b	cyclin-dependent kinase inhibitor 1B	6.63682	0.161963	8.11886	40.9773	6.26428	7.00936	1.0622e-10	2.24579e-10	0.550208	0.491461	0.491461	5XFAD versus WT
Cdkn2aipnl	CDKN2A interacting protein N-terminal like	6.76921	0.151625	9.08385	44.6445	6.4267	7.11173	5.87309e-12	2.03019e-11	0.416677	0.290713	0.290713	5XFAD versus WT
Cdkn2c	cyclin dependent kinase inhibitor 2C	5.32018	0.164232	5.9972	32.3943	4.91828	5.72209	5.78926e-08	6.72634e-08	0.739175	0.584047	0.584047	5XFAD versus WT
Cdkn2d	cyclin dependent kinase inhibitor 2D	7.36007	0.276757	8.7393	26.594	6.73115	7.989	1.14809e-09	1.73036e-09	0.48097	0.396028	0.396028	5XFAD versus WT
Cds1	checkpoint kinase 2	6.49316	0.230107	8.76495	28.2181	5.97049	7.01584	6.56272e-10	1.06128e-09	0.451123	0.286256	0.286256	5XFAD versus WT
Cdsn	corneodesmosin	5.47056	0.107726	9.39252	50.7822	5.22842	5.71271	8.80554e-13	4.24896e-12	0.0516168	0.0419564	0.0419564	5XFAD versus WT
Cdt1	chromatin licensing and DNA replication factor 1	5.28183	0.119875	5.27773	44.0613	4.9785	5.58516	5.58634e-08	6.50454e-08	0.78457	0.718393	0.718393	5XFAD versus WT
Ceacam1	carcinoembryonic antigen-related cell adhesion molecule 1	5.40268	0.127579	9.17156	42.3477	5.1149	5.69046	7.80969e-12	2.56055e-11	0.380848	0.342356	0.342356	5XFAD versus WT
Ceacam15	carcinoembryonic antigen-related cell adhesion molecule 15	5.38408	0.0510074	9.26048	105.555	5.26918	5.49897	1.38918e-15	8.76662e-14	0.289546	0.253087	0.253087	5XFAD versus WT
Cebpa	CCAAT/enhancer binding protein (C/EBP), alpha	5.99425	0.277442	8.80639	21.6054	5.36452	6.62397	6.19801e-09	8.05522e-09	0.470692	0.390884	0.390884	5XFAD versus WT
Cebpb	CCAAT/enhancer binding protein (C/EBP), beta	6.38025	0.305637	9.63287	20.8752	5.69571	7.06479	2.41747e-09	3.38026e-09	0.147811	0.125253	0.125253	5XFAD versus WT
Cebpd	CCAAT/enhancer binding protein (C/EBP), delta	6.90651	0.330133	6.90418	20.9204	6.12366	7.68935	1.67926e-07	1.88279e-07	0.653958	0.499701	0.499701	5XFAD versus WT
Cebpz	CCAAT/enhancer binding protein zeta	6.43938	0.229487	2.89487	28.0599	5.69381	7.18495	0.000128412	0.000129938	0.934766	0.832082	0.832082	5XFAD versus WT
Cebpzos	CCAAT/enhancer binding protein (C/EBP), zeta, opposite strand	6.86674	0.249981	9.59644	27.4691	6.30656	7.42692	1.906e-10	3.67261e-10	0.207405	0.179363	0.179363	5XFAD versus WT
Cecr2	CECR2, histone acetyl-lysine reader	6.01428	0.214829	8.1569	27.9956	5.52054	6.50803	2.13896e-09	3.01884e-09	0.555116	0.387649	0.387649	5XFAD versus WT
Celf2	CUGBP, Elav-like family member 2	8.28606	0.16259	9.2807	50.9629	7.91995	8.65218	1.11001e-12	5.115e-12	0.33141	0.272949	0.272949	5XFAD versus WT
Celf3	CUGBP, Elav-like family member 3	6.62778	0.319901	8.42242	20.7182	5.89648	7.35908	1.60165e-08	1.96624e-08	0.490083	0.466183	0.466183	5XFAD versus WT
Celf5	CUGBP, Elav-like family member 5	7.41422	0.270715	8.0558	27.3875	6.7907	8.03774	3.07391e-09	4.21796e-09	0.567284	0.484268	0.484268	5XFAD versus WT
Celf6	CUGBP, Elav-like family member 6	6.18195	0.163338	9.65877	37.8477	5.81627	6.54764	7.94351e-12	2.59931e-11	0.126753	0.106723	0.106723	5XFAD versus WT
Celsr1	cadherin, EGF LAG seven-pass G-type receptor 1	5.4363	0.247794	9.67685	21.9388	4.88167	5.99093	1.41353e-09	2.08292e-09	0.0577523	0.0562114	0.0562114	5XFAD versus WT
Cemip2	cell migration inducing hyaluronidase 2	5.69588	0.184608	9.17323	30.854	5.27947	6.1123	1.39442e-10	2.82576e-10	0.395311	0.272835	0.272835	5XFAD versus WT
Cend1	cell cycle exit and neuronal differentiation 1	7.45175	0.341421	8.61244	21.8257	6.67407	8.22943	7.70052e-09	9.85473e-09	0.501953	0.484321	0.484321	5XFAD versus WT
Cenpb	centromere protein B	6.74643	0.294361	5.06275	22.9189	5.99256	7.50029	2.60693e-06	2.76862e-06	0.798203	0.619534	0.619534	5XFAD versus WT
Cenpe	centromere protein E	5.8683	0.0944974	4.12158	62.1001	5.60896	6.12764	2.78387e-07	3.0796e-07	0.855847	0.45116	0.45116	5XFAD versus WT
Cenpf	centromere protein F	6.00327	0.146483	9.24089	40.9828	5.67322	6.33333	9.06729e-12	2.90703e-11	0.300176	0.2114	0.2114	5XFAD versus WT
Cenpi	centromere protein I	5.32596	0.0743219	9.11492	71.6607	5.15816	5.49377	7.41793e-14	6.04144e-13	0.409696	0.341003	0.341003	5XFAD versus WT
Cenpj	centromere protein J	5.6057	0.169607	9.41768	33.0511	5.2246	5.9868	4.63848e-11	1.12882e-10	0.287407	0.220718	0.220718	5XFAD versus WT
Cenpm	centromere protein M	5.66345	0.185681	7.41131	30.5009	5.22928	6.09763	4.61103e-09	6.11017e-09	0.62593	0.557754	0.557754	5XFAD versus WT
Cenpu	centromere protein U	5.60779	0.122569	4.13542	45.7522	5.27184	5.94375	9.42889e-07	1.01723e-06	0.853847	0.63528	0.63528	5XFAD versus WT
Cenpw	centromere protein W	6.01659	0.341216	9.66814	17.6328	5.25277	6.78042	1.12946e-08	1.41222e-08	0.0152854	0.0146713	0.0146713	5XFAD versus WT
Cenpx	centromere protein X	6.15815	0.236108	9.11288	26.0819	5.62504	6.69126	7.1112e-10	1.1411e-09	0.344581	0.320984	0.320984	5XFAD versus WT
Cep104	centrosomal protein 104	6.38393	0.149087	9.47591	42.8202	6.04924	6.71863	3.61692e-12	1.37324e-11	0.291049	0.238728	0.238728	5XFAD versus WT
Cep120	centrosomal protein 120	6.72437	0.237479	8.82403	28.3157	6.18552	7.26323	5.71956e-10	9.44699e-10	0.436297	0.402538	0.402538	5XFAD versus WT
Cep126	centrosomal protein 126	6.01531	0.116971	9.67319	51.4258	5.75348	6.27714	4.02871e-13	2.3066e-12	0.113232	0.0715579	0.0715579	5XFAD versus WT
Cep128	centrosomal protein 128	5.35071	0.183729	9.61895	29.1228	4.93913	5.7623	1.0508e-10	2.22476e-10	0.113004	0.097325	0.097325	5XFAD versus WT
Cep162	centrosomal protein 162	5.58992	0.203501	8.08709	27.4687	5.12152	6.05831	2.83447e-09	3.91512e-09	0.547121	0.499697	0.499697	5XFAD versus WT
Cep170	centrosomal protein 170	6.82471	0.158259	9.63995	43.1236	6.47029	7.17912	2.36271e-12	9.62565e-12	0.116657	0.0900344	0.0900344	5XFAD versus WT
Cep170b	centrosomal protein 170B	7.2174	0.309286	7.28951	23.3357	6.49191	7.9429	4.06513e-08	4.7897e-08	0.633714	0.562523	0.562523	5XFAD versus WT
Cep19	centrosomal protein 19	7.27101	0.227205	7.27123	32.002	6.73779	7.80422	4.30793e-09	5.74328e-09	0.645716	0.526151	0.526151	5XFAD versus WT
Cep350	centrosomal protein 350	6.21952	0.138953	8.17709	44.7598	5.9003	6.53874	4.54584e-11	1.1102e-10	0.542699	0.443883	0.443883	5XFAD versus WT
Cep44	centrosomal protein 44	5.73709	0.16833	9.34107	34.0824	5.35841	6.11577	4.04696e-11	1.00818e-10	0.31083	0.276527	0.276527	5XFAD versus WT
Cep57	centrosomal protein 57	5.98166	0.13218	8.38103	45.254	5.67925	6.28408	2.59198e-11	6.97694e-11	0.503302	0.385685	0.385685	5XFAD versus WT
Cep72	centrosomal protein 72	5.51016	0.200721	9.44673	27.4518	5.05935	5.96097	2.4907e-10	4.59788e-10	0.0787253	0.0675055	0.0675055	5XFAD versus WT
Cep83	centrosomal protein 83	6.41999	0.128589	6.01068	49.9265	6.10548	6.7345	4.21261e-09	5.6268e-09	0.726258	0.700361	0.700361	5XFAD versus WT
Cep97	centrosomal protein 97	6.07087	0.173536	9.43089	34.9834	5.68102	6.46072	2.65633e-11	7.12305e-11	0.151632	0.140875	0.140875	5XFAD versus WT
Cercam	cerebral endothelial cell adhesion molecule	5.38961	0.318624	9.45256	16.9153	4.67406	6.10516	2.19853e-08	2.66134e-08	0.245302	0.220178	0.220178	5XFAD versus WT
Cerk	ceramide kinase	6.34955	0.269989	9.5344	23.5178	5.74397	6.95512	9.15487e-10	1.42242e-09	0.163212	0.144795	0.144795	5XFAD versus WT
Cers1	ceramide synthase 1	5.71995	0.399091	9.65986	14.3325	4.82646	6.61344	7.89822e-08	9.0837e-08	0.0799918	0.0558162	0.0558162	5XFAD versus WT
Cers4	ceramide synthase 4	6.46184	0.161233	9.56103	40.0776	6.10034	6.82334	5.63665e-12	1.96322e-11	0.236927	0.133652	0.133652	5XFAD versus WT
Cetn2	centrin 2	6.87927	0.159852	4.79859	43.0353	6.46312	7.29543	2.14164e-07	2.38406e-07	0.814842	0.700275	0.700275	5XFAD versus WT
Cfap100	cilia and flagella associated protein 100	5.93448	0.247607	9.52102	23.9674	5.37899	6.48997	7.83097e-10	1.24062e-09	0.264042	0.20713	0.20713	5XFAD versus WT
Cfap161	cilia and flagella associated protein 161	5.42514	0.0775653	9.34179	69.9428	5.25064	5.59963	5.02537e-14	4.55254e-13	0.0170307	0.0137426	0.0137426	5XFAD versus WT
Cfap20	cilia and flagella associated protein 20	7.12872	0.175109	9.46194	40.7101	6.73552	7.52191	6.00134e-12	2.06675e-11	0.137286	0.10288	0.10288	5XFAD versus WT
Cfap298	cilia and flagella associate protien 298	6.96644	0.187684	9.49388	37.1179	6.54521	7.38766	1.34062e-11	4.00617e-11	0.28219	0.212934	0.212934	5XFAD versus WT
Cfap299	cilia and flagella associated protein 299	5.17133	0.0769843	9.36434	67.1738	4.99821	5.34445	6.90059e-14	5.77878e-13	0.307144	0.10855	0.10855	5XFAD versus WT
Cfap300	cilia and flagella associated protein 300	5.28868	0.238183	8.60231	22.2043	4.74605	5.8313	6.76446e-09	8.74321e-09	0.471489	0.429686	0.429686	5XFAD versus WT
Cfap36	cilia and flagella associated protein 36	7.13856	0.266893	7.24777	26.7469	6.51181	7.76532	1.64246e-08	2.01527e-08	0.645294	0.579079	0.579079	5XFAD versus WT
Cfap410	cilia and flagella associated protein 410	6.29434	0.249581	9.23828	25.2196	5.73196	6.85672	7.79118e-10	1.23517e-09	0.372869	0.329945	0.329945	5XFAD versus WT
Cfap44	cilia and flagella associated protein 44	5.45179	0.112269	6.02351	48.5601	5.17734	5.72624	4.81445e-09	6.36139e-09	0.723168	0.605702	0.605702	5XFAD versus WT
Cfap45	cilia and flagella associated protein 45	5.65665	0.209441	9.5348	27.0084	5.18689	6.12642	2.48932e-10	4.59624e-10	0.249215	0.239204	0.239204	5XFAD versus WT
Cfap54	cilia and flagella associated protein 54	5.66922	0.139686	3.07283	40.5855	5.23058	6.10786	2.68661e-05	2.76572e-05	0.920418	0.765195	0.765195	5XFAD versus WT
Cfap57	cilia and flagella associated protein 57	5.35007	0.0872496	9.32619	61.3192	5.15375	5.5464	1.78342e-13	1.21651e-12	0.00882624	0.00713836	0.00713836	5XFAD versus WT
Cfap58	cilia and flagella associated protein 58	5.42406	0.0913977	5.10143	59.3456	5.19051	5.6576	1.92248e-08	2.34197e-08	0.787548	0.749183	0.749183	5XFAD versus WT
Cfap61	cilia and flagella associated protein 61	5.68489	0.116313	4.48729	48.8759	5.37532	5.99445	2.71494e-07	3.00588e-07	0.826273	0.595463	0.595463	5XFAD versus WT
Cfap65	cilia and flagella associated protein 65	5.47434	0.218322	9.58643	25.0747	4.98503	5.96365	4.59881e-10	7.83365e-10	0.00869348	0.00792637	0.00792637	5XFAD versus WT
Cfap74	cilia and flagella associated protein 74	5.33474	0.263518	9.43269	20.2443	4.74276	5.92671	4.31876e-09	5.75689e-09	0.225356	0.184159	0.184159	5XFAD versus WT
Cfb	complement factor B	5.32596	0.0652194	9.11492	81.6623	5.17871	5.47322	2.25856e-14	2.60898e-13	0.409696	0.341003	0.341003	5XFAD versus WT
Cfdp1	craniofacial development protein 1	6.95498	0.204782	9.47397	33.9629	6.49524	7.41472	3.22104e-11	8.33122e-11	0.26673	0.208527	0.208527	5XFAD versus WT
Cfh	complement component factor h	5.90602	0.219559	5.67464	26.8995	5.36122	6.45081	3.33765e-07	3.6785e-07	0.760351	0.448717	0.448717	5XFAD versus WT
Cfl1	cofilin 1, non-muscle	9.30201	0.268801	8.54274	34.6055	8.68894	9.91507	1.74666e-10	3.40698e-10	0.495666	0.444604	0.444604	5XFAD versus WT
Cfl2	cofilin 2, muscle	7.21952	0.151439	9.53344	47.6727	6.87984	7.5592	1.15122e-12	5.24293e-12	0.256677	0.160525	0.160525	5XFAD versus WT
Cgas	cyclic GMP-AMP synthase	5.38449	0.155894	8.77372	34.5394	5.03044	5.73854	1.11226e-10	2.33286e-10	0.476777	0.463723	0.463723	5XFAD versus WT
Cggbp1	CGG triplet repeat binding protein 1	6.68222	0.19119	9.54893	34.9507	6.25348	7.11096	2.11969e-11	5.87065e-11	0.231615	0.178822	0.178822	5XFAD versus WT
Cgn	cingulin	5.26705	0.125152	9.59478	42.0853	4.98659	5.54751	3.29128e-12	1.2721e-11	0.193006	0.1706	0.1706	5XFAD versus WT
Cgref1	cell growth regulator with EF hand domain 1	5.75972	0.28344	9.04592	20.3208	5.11903	6.40041	7.37026e-09	9.46635e-09	0.425055	0.396254	0.396254	5XFAD versus WT
Cgrrf1	cell growth regulator with ring finger domain 1	6.18693	0.183253	9.00607	33.7617	5.77242	6.60143	8.54796e-11	1.87095e-10	0.411041	0.394014	0.394014	5XFAD versus WT
Chac2	ChaC, cation transport regulator 2	6.14802	0.159391	9.52002	38.5718	5.79043	6.50561	8.83476e-12	2.83941e-11	0.229047	0.210741	0.210741	5XFAD versus WT
Champ1	chromosome alignment maintaining phosphoprotein 1	6.58963	0.223146	9.11011	29.5305	6.08577	7.09349	2.33308e-10	4.35675e-10	0.404709	0.342747	0.342747	5XFAD versus WT
Chchd1	coiled-coil-helix-coiled-coil-helix domain containing 1	7.24923	0.193646	9.65554	37.4354	6.81566	7.68279	8.88273e-12	2.85383e-11	0.109116	0.0972519	0.0972519	5XFAD versus WT
Chchd2	coiled-coil-helix-coiled-coil-helix domain containing 2	9.92719	0.172498	3.54206	57.5497	9.42282	10.4316	2.16236e-06	2.30339e-06	0.889533	0.330994	0.330994	5XFAD versus WT
Chchd3	coiled-coil-helix-coiled-coil-helix domain containing 3	6.87734	0.189912	9.63275	36.2133	6.45199	7.30268	1.27861e-11	3.85091e-11	0.0504452	0.0497966	0.0497966	5XFAD versus WT
Chchd4	coiled-coil-helix-coiled-coil-helix domain containing 4	6.95588	0.336944	9.02792	20.644	6.19402	7.71774	6.58254e-09	8.52965e-09	0.427932	0.404867	0.404867	5XFAD versus WT
Chchd5	coiled-coil-helix-coiled-coil-helix domain containing 5	6.16439	0.132616	9.3121	46.4831	5.86592	6.46286	2.41977e-12	9.83633e-12	0.349435	0.285048	0.285048	5XFAD versus WT
Chchd7	coiled-coil-helix-coiled-coil-helix domain containing 7	6.64493	0.234245	6.10157	28.3675	6.07406	7.2158	1.03384e-07	1.17636e-07	0.726753	0.512546	0.512546	5XFAD versus WT
Chd2	chromodomain helicase DNA binding protein 2	6.54569	0.198794	9.24112	32.9271	6.09777	6.99361	6.76293e-11	1.53962e-10	0.377	0.346815	0.346815	5XFAD versus WT
Chd4	chromodomain helicase DNA binding protein 4	6.59508	0.201498	6.74513	32.7303	6.11494	7.07522	1.09787e-08	1.37477e-08	0.681636	0.484342	0.484342	5XFAD versus WT
Chd7	chromodomain helicase DNA binding protein 3	5.98886	0.142061	5.32196	42.1571	5.63023	6.3475	6.31245e-08	7.3102e-08	0.76986	0.720988	0.720988	5XFAD versus WT
Chd8	chromodomain helicase DNA binding protein 8	6.35204	0.154377	8.80029	41.1462	6.0016	6.70248	2.27899e-11	6.24041e-11	0.435099	0.363672	0.363672	5XFAD versus WT
Chd9	chromodomain helicase DNA binding protein 9	6.60509	0.288548	9.19779	22.8908	5.95448	7.2557	2.00756e-09	2.85397e-09	0.385171	0.339873	0.339873	5XFAD versus WT
Chdh	choline dehydrogenase	5.41883	0.179088	9.681	30.258	5.01801	5.81965	6.51474e-11	1.49571e-10	0.0605519	0.0520793	0.0520793	5XFAD versus WT
Chek1	checkpoint kinase 1	5.49809	0.152662	6.63795	36.0148	5.13307	5.86311	7.32126e-09	9.40998e-09	0.693785	0.608144	0.608144	5XFAD versus WT
Chek2	checkpoint kinase 2	5.53411	0.245436	9.58036	22.5481	4.98398	6.08424	1.26521e-09	1.88459e-09	0.188469	0.179651	0.179651	5XFAD versus WT
Chga	chromogranin A	7.11326	0.256304	9.2359	27.7532	6.53571	7.69081	3.26537e-10	5.81093e-10	0.327392	0.323561	0.323561	5XFAD versus WT
Chgb	chromogranin B	10.2201	0.426196	4.35034	23.9798	9.07344	11.3668	8.67018e-06	9.03266e-06	0.835143	0.631572	0.631572	5XFAD versus WT
Chia1	chitinase, acidic 1	5.24135	0.150613	5.07355	34.8002	4.85587	5.62683	3.10451e-07	3.42771e-07	0.789228	0.580212	0.580212	5XFAD versus WT
Chic2	cysteine-rich hydrophobic domain 2	6.37562	0.15902	9.46139	40.0932	6.01855	6.73269	6.9369e-12	2.33046e-11	0.192472	0.170996	0.170996	5XFAD versus WT
Chil1	chitinase-like 1	5.72044	0.212051	8.82344	26.9767	5.23928	6.2016	8.7404e-10	1.36634e-09	0.4682	0.33566	0.33566	5XFAD versus WT
Chka	choline kinase alpha	7.10882	0.172726	9.42016	41.1567	6.72073	7.49691	5.92463e-12	2.04263e-11	0.22489	0.178471	0.178471	5XFAD versus WT
Chkb	choline kinase beta	6.43316	0.150647	8.02851	42.7036	6.08598	6.78034	9.34282e-11	2.01708e-10	0.570772	0.467297	0.467297	5XFAD versus WT
Chl1	cell adhesion molecule L1-like	7.25336	0.105407	4.92785	68.8131	6.9812	7.52551	1.52636e-08	1.87858e-08	0.806978	0.436484	0.436484	5XFAD versus WT
Chmp1b	charged multivesicular body protein 1B	6.27967	0.130086	9.46356	48.2731	5.98758	6.57177	1.20086e-12	5.42866e-12	0.0929584	0.0891103	0.0891103	5XFAD versus WT
Chmp4b	charged multivesicular body protein 4B	7.39122	0.214456	8.04138	34.4649	6.89712	7.88531	5.04216e-10	8.48541e-10	0.553564	0.52564	0.52564	5XFAD versus WT
Chmp5	charged multivesicular body protein 5	7.3396	0.0926928	9.39986	79.182	7.13126	7.54793	1.34226e-14	2.41285e-13	0.202673	0.1644	0.1644	5XFAD versus WT
Chmp6	charged multivesicular body protein 6	6.52997	0.149165	9.01164	43.7768	6.1926	6.86734	8.24211e-12	2.67865e-11	0.427624	0.371559	0.371559	5XFAD versus WT
Chn1	chimerin 1	10.1933	0.266342	4.448	38.2715	9.48231	10.9043	8.95469e-07	9.67549e-07	0.836566	0.598167	0.598167	5XFAD versus WT
Chn1os1	NA	5.23984	0.0815576	9.63002	64.2471	5.05716	5.42251	5.25929e-14	4.68143e-13	0.184822	0.150259	0.150259	5XFAD versus WT
Chn1os3	chimerin 1, opposite strand 3	5.07839	0.0867861	2.27492	58.5162	4.74506	5.41173	0.000115449	0.000116963	0.978724	0.662351	0.662351	5XFAD versus WT
Chn2	chimerin 2	6.19005	0.355111	8.98661	17.4313	5.38655	6.99355	3.09615e-08	3.68914e-08	0.424101	0.343457	0.343457	5XFAD versus WT
Chp1	calcineurin-like EF hand protein 1	7.46877	0.137417	9.57421	54.3511	7.16073	7.77681	3.00131e-13	1.82883e-12	0.138389	0.0975547	0.0975547	5XFAD versus WT
Chpf2	chondroitin polymerizing factor 2	6.46166	0.14818	8.07682	43.6067	6.12052	6.8028	7.07367e-11	1.59574e-10	0.566577	0.442226	0.442226	5XFAD versus WT
Chpt1	choline phosphotransferase 1	6.13298	0.214254	4.35067	28.6248	5.55655	6.7094	4.02687e-06	4.24817e-06	0.842371	0.573704	0.573704	5XFAD versus WT
Chrac1	chromatin accessibility complex 1	6.07833	0.191685	9.66952	31.71	5.64924	6.50741	4.24622e-11	1.05013e-10	0.123208	0.0911673	0.0911673	5XFAD versus WT
Chrd	chordin	6.73968	0.146091	5.161	46.1333	6.36763	7.11172	5.93686e-08	6.89174e-08	0.780991	0.57566	0.57566	5XFAD versus WT
Chrdl2	chordin-like 2	5.36899	0.134056	9.46638	40.0504	5.068	5.66998	6.93322e-12	2.33008e-11	0.294086	0.24301	0.24301	5XFAD versus WT
Chrm4	cholinergic receptor, muscarinic 4	5.32596	0.0659743	9.63298	80.7278	5.1782	5.47372	5.80691e-15	1.42386e-13	0.181461	0.15974	0.15974	5XFAD versus WT
Chrna1	cholinergic receptor, nicotinic, alpha polypeptide 1 (muscle)	5.48628	0.143448	6.07086	38.2459	5.13626	5.83629	1.80956e-08	2.21027e-08	0.733447	0.594766	0.594766	5XFAD versus WT
Chrna1os	cholinergic receptor, nicotinic, alpha polypeptide 1 (muscle), opposite strand	5.31347	0.226604	9.5233	23.4483	4.80512	5.82182	9.58073e-10	1.47884e-09	0.0656551	0.0498711	0.0498711	5XFAD versus WT
Chrna5	cholinergic receptor, nicotinic, alpha polypeptide 5	5.67926	0.287117	9.63168	19.7803	5.03619	6.32232	4.02523e-09	5.39297e-09	0.165134	0.162794	0.162794	5XFAD versus WT
Chrna6	cholinergic receptor, nicotinic, alpha polypeptide 6	5.23692	0.072497	9.67881	72.2364	5.07466	5.39919	1.49457e-14	2.45402e-13	0.0910918	0.0715773	0.0715773	5XFAD versus WT
Chrna7	cholinergic receptor, nicotinic, alpha polypeptide 7	5.41919	0.101085	3.68173	53.6104	5.1287	5.70968	1.83788e-06	1.96367e-06	0.880877	0.847857	0.847857	5XFAD versus WT
Chrnb1	cholinergic receptor, nicotinic, beta polypeptide 1 (muscle)	5.44218	0.0846961	9.40873	64.2554	5.25184	5.63251	9.31379e-14	7.30096e-13	0.0677564	0.0552606	0.0552606	5XFAD versus WT
Chrnb2	cholinergic receptor, nicotinic, beta polypeptide 2 (neuronal)	6.18084	0.182411	9.62064	33.8841	5.77222	6.58946	2.47241e-11	6.70416e-11	0.0542529	0.0419972	0.0419972	5XFAD versus WT
Chrnb3	cholinergic receptor, nicotinic, beta polypeptide 3	5.32596	0.0526746	9.12283	101.111	5.20705	5.44488	3.15153e-15	8.76662e-14	0.407816	0.236614	0.236614	5XFAD versus WT
Chrnb4	cholinergic receptor, nicotinic, beta polypeptide 4	5.4487	0.0848486	9.21942	64.2167	5.25745	5.63995	1.53212e-13	1.07774e-12	0.348319	0.301264	0.301264	5XFAD versus WT
Chst1	carbohydrate sulfotransferase 1	8.26522	0.195422	9.66771	42.2942	7.82776	8.70269	2.68051e-12	1.07116e-11	0.106452	0.097791	0.097791	5XFAD versus WT
Chst10	carbohydrate sulfotransferase 10	6.81297	0.1337	5.76543	50.9571	6.48256	7.14337	7.09345e-09	9.14146e-09	0.739428	0.645245	0.645245	5XFAD versus WT
Chst2	carbohydrate sulfotransferase 2	7.81682	0.349293	8.57571	22.3789	7.02066	8.61297	6.60593e-09	8.55393e-09	0.479378	0.404027	0.404027	5XFAD versus WT
Chst4	carbohydrate sulfotransferase 4	5.32596	0.0525772	9.11492	101.298	5.20725	5.44467	3.17486e-15	8.76662e-14	0.409696	0.341003	0.341003	5XFAD versus WT
Chst5	carbohydrate (N-acetylglucosamine 6-O) sulfotransferase 5	5.62344	0.105066	5.67003	53.523	5.36269	5.8842	6.91071e-09	8.9197e-09	0.755405	0.508314	0.508314	5XFAD versus WT
Chst7	carbohydrate (N-acetylglucosamino) sulfotransferase 7	5.81899	0.180208	7.96764	32.2903	5.40313	6.23484	9.83612e-10	1.51403e-09	0.580251	0.376309	0.376309	5XFAD versus WT
Chst8	carbohydrate sulfotransferase 8	5.99316	0.255228	7.15399	23.4816	5.39227	6.59406	4.92308e-08	5.76586e-08	0.652044	0.584482	0.584482	5XFAD versus WT
Chsy1	chondroitin sulfate synthase 1	6.22995	0.257966	9.64266	24.1502	5.65227	6.80764	5.98841e-10	9.81698e-10	0.0812199	0.0539112	0.0539112	5XFAD versus WT
Chsy3	chondroitin sulfate synthase 3	5.5646	0.233559	9.44243	23.8253	5.04001	6.0892	9.39811e-10	1.45579e-09	0.306981	0.261715	0.261715	5XFAD versus WT
Chtf8	CTF8, chromosome transmission fidelity factor 8	5.60847	0.313608	9.65047	17.8837	4.90627	6.31068	1.01238e-08	1.27414e-08	0.123784	0.120738	0.120738	5XFAD versus WT
Chtop	chromatin target of PRMT1	7.43147	0.189207	6.33007	39.277	6.97429	7.88866	8.40778e-09	1.07018e-08	0.716457	0.579092	0.579092	5XFAD versus WT
Ciao2b	cytosolic iron-sulfur assembly component 2B	6.52325	0.250115	9.30105	26.081	5.96023	7.08627	5.15118e-10	8.63382e-10	0.328823	0.286651	0.286651	5XFAD versus WT
Ciao3	cytosolic iron-sulfur assembly component 3	6.34346	0.0883014	9.59465	71.8388	6.14558	6.54134	1.97741e-14	2.60898e-13	0.118725	0.0978297	0.0978297	5XFAD versus WT
Cidea	cell death-inducing DNA fragmentation factor, alpha subunit-like effector A	6.16346	0.289351	5.40271	21.301	5.43602	6.89089	2.02173e-06	2.15609e-06	0.776662	0.637675	0.637675	5XFAD versus WT
Cideb	cell death-inducing DNA fragmentation factor, alpha subunit-like effector B	5.38008	0.180607	8.20815	29.7888	4.96543	5.79473	1.17408e-09	1.76544e-09	0.548057	0.431143	0.431143	5XFAD versus WT
Cilp2	cartilage intermediate layer protein 2	5.58366	0.0976445	9.66967	57.1836	5.36509	5.80224	1.46023e-13	1.06647e-12	0.0456196	0.0232565	0.0232565	5XFAD versus WT
Cipc	CLOCK interacting protein, circadian	6.77679	0.148421	9.47781	45.6592	6.4436	7.10998	1.96543e-12	8.2333e-12	0.277139	0.220308	0.220308	5XFAD versus WT
Cir1	corepressor interacting with RBPJ, 1	6.22494	0.147341	7.57241	42.2485	5.88181	6.56808	2.88035e-10	5.21457e-10	0.604715	0.499868	0.499868	5XFAD versus WT
Cisd1	CDGSH iron sulfur domain 1	8.1374	0.276512	5.03924	29.4288	7.42827	8.84654	7.79996e-07	8.45563e-07	0.798547	0.704113	0.704113	5XFAD versus WT
Cisd2	CDGSH iron sulfur domain 2	6.85956	0.105657	8.99709	64.923	6.62054	7.09859	2.48211e-13	1.59045e-12	0.380406	0.283123	0.283123	5XFAD versus WT
Cish	cytokine inducible SH2-containing protein	5.90348	0.197537	9.2241	29.8855	5.45827	6.34869	1.69615e-10	3.32328e-10	0.351477	0.271212	0.271212	5XFAD versus WT
Cited1	Cbp/p300-interacting transactivator with Glu/Asp-rich carboxy-terminal domain 1	5.74399	0.0995292	4.76366	57.7116	5.48428	6.00371	5.80437e-08	6.74304e-08	0.815654	0.471112	0.471112	5XFAD versus WT
Cited2	Cbp/p300-interacting transactivator, with Glu/Asp-rich carboxy-terminal domain, 2	6.47668	0.169834	9.01257	38.1352	6.09257	6.86079	2.83468e-11	7.53537e-11	0.380199	0.320993	0.320993	5XFAD versus WT
Cited4	Cbp/p300-interacting transactivator, with Glu/Asp-rich carboxy-terminal domain, 4	5.2681	0.205822	8.8582	25.5954	4.80136	5.73484	1.30221e-09	1.93438e-09	0.431521	0.365956	0.365956	5XFAD versus WT
Ciz1	CDKN1A interacting zinc finger protein 1	6.13713	0.223678	8.93861	27.4373	5.6306	6.64365	6.13919e-10	1.00274e-09	0.438561	0.391375	0.391375	5XFAD versus WT
Ckap4	cytoskeleton-associated protein 4	6.20179	0.400705	9.12104	15.4772	5.29716	7.10642	7.40853e-08	8.5354e-08	0.40758	0.369519	0.369519	5XFAD versus WT
Ckb	choline kinase beta	10.14	0.250727	2.96238	40.4423	9.33631	10.9437	3.69569e-05	3.79304e-05	0.929287	0.726821	0.726821	5XFAD versus WT
Cklf	CKLF-like MARVEL transmembrane domain containing 2A	5.59078	0.202337	8.58575	27.631	5.12967	6.05188	1.08811e-09	1.65375e-09	0.482134	0.474229	0.474229	5XFAD versus WT
Ckmt1	creatine kinase, mitochondrial 1, ubiquitous	7.38874	0.17707	9.50037	41.7279	6.99137	7.7861	4.37731e-12	1.59847e-11	0.234593	0.198096	0.198096	5XFAD versus WT
Ckmt2	creatine kinase, mitochondrial 2	5.32596	0.0652194	9.11492	81.6623	5.17871	5.47322	2.25856e-14	2.60898e-13	0.409696	0.341003	0.341003	5XFAD versus WT
Cks2	CDC28 protein kinase regulatory subunit 2	5.55682	0.253258	7.95971	21.9413	4.97229	6.14135	2.0978e-08	2.54576e-08	0.582045	0.525308	0.525308	5XFAD versus WT
Clasrp	CLK4-associating serine/arginine rich protein	6.45981	0.288057	9.43725	22.4254	5.81275	7.10686	1.66306e-09	2.40854e-09	0.066421	0.0601225	0.0601225	5XFAD versus WT
Clca3a1	chloride channel accessory 3A1	5.32596	0.0678031	9.65302	78.5504	5.17415	5.47778	7.14443e-15	1.62607e-13	0.154842	0.134041	0.134041	5XFAD versus WT
Clcc1	chloride channel CLIC-like 1	6.10364	0.131746	9.6689	46.3289	5.80872	6.39855	1.11229e-12	5.12145e-12	0.100779	0.0865778	0.0865778	5XFAD versus WT
Clcn1	chloride channel, voltage-sensitive 1	5.29523	0.196539	9.67274	26.9425	4.8553	5.73517	2.00803e-10	3.84344e-10	0.0439919	0.0399761	0.0399761	5XFAD versus WT
Clcn2	chloride channel, voltage-sensitive 2	6.25229	0.188139	9.63592	33.2324	5.83093	6.67365	2.88966e-11	7.6616e-11	0.0505783	0.0318821	0.0318821	5XFAD versus WT
Clcnka	chloride channel, voltage-sensitive Ka	5.32596	0.0652194	9.11492	81.6623	5.17871	5.47322	2.25856e-14	2.60898e-13	0.409696	0.341003	0.341003	5XFAD versus WT
Cldn10	claudin 10	6.06826	0.309079	7.9283	19.6333	5.35439	6.78212	5.253e-08	6.13428e-08	0.577071	0.440121	0.440121	5XFAD versus WT
Cldn11	claudin 11	7.05359	0.335741	2.85359	21.009	5.95342	8.15376	0.00032349	0.000324797	0.937198	0.554105	0.554105	5XFAD versus WT
Cldn12	claudin 12	6.18467	0.111636	6.83033	55.4003	5.91935	6.44998	2.55238e-10	4.69476e-10	0.679364	0.447003	0.447003	5XFAD versus WT
Cldn15	claudin 15	5.40052	0.086389	9.22146	62.514	5.20581	5.59524	1.9516e-13	1.30156e-12	0.346618	0.317916	0.317916	5XFAD versus WT
Cldn22	claudin 22	6.16343	0.258911	9.58784	23.8052	5.58316	6.7437	7.49612e-10	1.19416e-09	0.0207212	0.0166835	0.0166835	5XFAD versus WT
Cldn5	claudin 5	5.86903	0.290991	5.49719	20.1691	5.14091	6.59715	2.29388e-06	2.44123e-06	0.771715	0.556294	0.556294	5XFAD versus WT
Clec12a	C-type lectin domain family 12, member a	5.23984	0.0914329	9.68071	57.308	5.0352	5.44448	1.39156e-13	1.02159e-12	0.0756483	0.0650202	0.0650202	5XFAD versus WT
Clec2l	C-type lectin domain family 2, member L	6.772	0.159075	7.60225	42.5711	6.4018	7.1422	2.53906e-10	4.67401e-10	0.588898	0.53738	0.53738	5XFAD versus WT
Clec4a1	C-type lectin domain family 4, member a1	5.23984	0.104653	9.49772	50.0687	5.00497	5.4747	7.85548e-13	3.86884e-12	0.280917	0.234514	0.234514	5XFAD versus WT
Clec4a2	C-type lectin domain family 4, member a2	5.17231	0.142184	4.13822	36.3777	4.78269	5.56193	2.41194e-06	2.56509e-06	0.854837	0.63095	0.63095	5XFAD versus WT
Clec4d	C-type lectin domain family 4, member d	5.32596	0.0678031	9.65302	78.5504	5.17415	5.47778	7.14443e-15	1.62607e-13	0.154842	0.134041	0.134041	5XFAD versus WT
Clec5a	C-type lectin domain family 5, member a	5.38658	0.181955	9.51737	29.6039	4.97835	5.7948	1.08141e-10	2.28064e-10	0.162806	0.149857	0.149857	5XFAD versus WT
Clec9a	C-type lectin domain family 9, member a	5.32596	0.0525772	9.11492	101.298	5.20725	5.44467	3.17486e-15	8.76662e-14	0.409696	0.341003	0.341003	5XFAD versus WT
Clic4	chloride intracellular channel 4 (mitochondrial)	6.21911	0.273533	5.65283	22.7362	5.53971	6.89852	8.95378e-07	9.67549e-07	0.760784	0.663207	0.663207	5XFAD versus WT
Clic6	chloride intracellular channel 6	5.4175	0.277165	9.27044	19.5461	4.79329	6.04171	7.529e-09	9.65539e-09	0.316077	0.308388	0.308388	5XFAD versus WT
Clip2	CAP-GLY domain containing linker protein 2	6.27613	0.310792	9.63696	20.194	5.58009	6.97216	3.28673e-09	4.48324e-09	0.0272502	0.0231666	0.0231666	5XFAD versus WT
Clip3	CAP-GLY domain containing linker protein 3	8.0711	0.136989	8.2694	58.9177	7.75699	8.38522	3.80941e-12	1.43262e-11	0.547017	0.436862	0.436862	5XFAD versus WT
Clk1	CDC-like kinase 1	7.31472	0.129209	9.36935	56.6113	7.02417	7.60526	3.37039e-13	2.00328e-12	0.325386	0.226772	0.226772	5XFAD versus WT
Clk2	CDC-like kinase 2	6.57269	0.125909	9.46317	52.2019	6.28998	6.85541	5.74667e-13	3.03856e-12	0.0739789	0.0464509	0.0464509	5XFAD versus WT
Clk3	CDC-like kinase 3	6.74906	0.0956657	9.37435	70.5484	6.53396	6.96416	4.24818e-14	4.0605e-13	0.247324	0.163724	0.163724	5XFAD versus WT
Clmn	calmin	6.66112	0.316892	6.64159	21.0201	5.90351	7.41872	2.52164e-07	2.79659e-07	0.686604	0.593406	0.593406	5XFAD versus WT
Clmp	CXADR-like membrane protein	6.2395	0.134311	9.54742	46.4558	5.9383	6.5407	1.42579e-12	6.27279e-12	0.0352131	0.0110337	0.0110337	5XFAD versus WT
Cln5	ceroid-lipofuscinosis, neuronal 5	5.96815	0.12594	9.37605	47.389	5.68499	6.25132	1.74684e-12	7.4649e-12	0.317569	0.288202	0.288202	5XFAD versus WT
Clns1a	chloride channel, nucleotide-sensitive, 1A	7.13354	0.174802	4.55607	40.8093	6.6707	7.59637	5.10813e-07	5.58559e-07	0.828352	0.717082	0.717082	5XFAD versus WT
Clock	circadian locomotor output cycles kaput	6.72321	0.0945216	9.62696	71.1289	6.5115	6.93493	1.99406e-14	2.60898e-13	0.0305827	0.020701	0.020701	5XFAD versus WT
Clp1	CLP1, cleavage and polyadenylation factor I subunit	5.6468	0.268276	5.29065	21.0485	4.96842	6.32519	2.63771e-06	2.80099e-06	0.784199	0.66412	0.66412	5XFAD versus WT
Clpb	ClpB caseinolytic peptidase B	6.46496	0.161899	9.67322	39.9321	6.10257	6.82736	4.60484e-12	1.66699e-11	0.082224	0.0738523	0.0738523	5XFAD versus WT
Clptm1	cleft lip and palate associated transmembrane protein 1	6.96894	0.216072	9.4915	32.2529	6.48398	7.4539	5.06264e-11	1.21606e-10	0.280182	0.242216	0.242216	5XFAD versus WT
Clptm1l	CLPTM1-like	7.41047	0.13155	9.56001	56.3321	7.11552	7.70542	2.20809e-13	1.44405e-12	0.221048	0.163603	0.163603	5XFAD versus WT
Clspn	claspin	5.10794	0.0983255	5.66686	51.9493	4.86388	5.35201	8.25193e-09	1.05194e-08	0.746243	0.271343	0.271343	5XFAD versus WT
Clstn1	calsyntenin 1	8.95896	0.237127	8.68497	37.7813	8.41956	9.49835	6.13334e-11	1.42342e-10	0.470966	0.431718	0.431718	5XFAD versus WT
Clstn2	calsyntenin 2	7.73888	0.212457	9.46024	36.4257	7.26181	8.21595	1.71416e-11	4.8919e-11	0.0640797	0.0432221	0.0432221	5XFAD versus WT
Clstn3	calsyntenin 3	7.15968	0.320542	7.75306	22.3361	6.41639	7.90297	2.56484e-08	3.07801e-08	0.602837	0.538676	0.538676	5XFAD versus WT
Cltb	clathrin, light polypeptide (Lcb)	7.70461	0.139441	9.67919	55.2537	7.39252	8.01671	1.98683e-13	1.32096e-12	0.0723615	0.0539748	0.0539748	5XFAD versus WT
Cltc	clathrin, heavy polypeptide (Hc)	9.08358	0.222012	5.0797	40.9148	8.51556	9.65159	1.34823e-07	1.52353e-07	0.786805	0.555784	0.555784	5XFAD versus WT
Clu	clusterin	9.02108	0.453583	3.39758	19.8885	7.66859	10.3736	0.000123004	0.000124561	0.9011	0.679901	0.679901	5XFAD versus WT
Clvs1	clavesin 1	6.77481	0.117725	3.02865	57.5476	6.40216	7.14747	1.0564e-05	1.0982e-05	0.925807	0.74573	0.74573	5XFAD versus WT
Clvs2	clavesin 2	7.02531	0.36201	9.68084	19.4064	6.21508	7.83554	4.49621e-09	5.97264e-09	0.0718922	0.0632009	0.0632009	5XFAD versus WT
Cmah	cytidine monophospho-N-acetylneuraminic acid hydroxylase	5.23984	0.0815576	9.63002	64.2471	5.05716	5.42251	5.25929e-14	4.68143e-13	0.184822	0.150259	0.150259	5XFAD versus WT
Cmas	cytidine monophospho-N-acetylneuraminic acid synthetase	7.22578	0.315321	9.53166	22.9156	6.51849	7.93307	1.17279e-09	1.76378e-09	0.260094	0.242574	0.242574	5XFAD versus WT
Cmc4	C-x(9)-C motif containing 4	5.96849	0.193465	9.39422	30.8506	5.53363	6.40335	9.22279e-11	1.99444e-10	0.269024	0.247231	0.247231	5XFAD versus WT
Cmip	c-Maf inducing protein	5.35981	0.226483	9.67556	23.6654	4.85287	5.86675	6.88906e-10	1.10895e-09	0.0404454	0.0256243	0.0256243	5XFAD versus WT
Cmpk1	cytidine monophosphate (UMP-CMP) kinase 1	7.11653	0.0946176	8.86373	75.2136	6.90199	7.33107	9.59162e-14	7.50515e-13	0.415221	0.254133	0.254133	5XFAD versus WT
Cmtm5	CKLF-like MARVEL transmembrane domain containing 5	6.22998	0.29303	4.61763	21.2606	5.45757	7.00239	8.73996e-06	9.1033e-06	0.82583	0.605139	0.605139	5XFAD versus WT
Cmtm7	CKLF-like MARVEL transmembrane domain containing 7	5.41054	0.237676	9.3644	22.7643	4.87605	5.94503	1.62253e-09	2.35429e-09	0.29061	0.248368	0.248368	5XFAD versus WT
Cmtr2	cap methyltransferase 2	5.70725	0.205817	8.85923	27.7298	5.24053	6.17397	6.44471e-10	1.0445e-09	0.458472	0.351409	0.351409	5XFAD versus WT
Cmya5	cardiomyopathy associated 5	5.6713	0.15505	4.39872	36.5771	5.25577	6.08682	1.23577e-06	1.32813e-06	0.839322	0.723238	0.723238	5XFAD versus WT
CN725425	cDNA sequence CN725425	5.32596	0.0525772	9.11492	101.298	5.20725	5.44467	3.17486e-15	8.76662e-14	0.409696	0.341003	0.341003	5XFAD versus WT
Cnbd2	cyclic nucleotide binding domain containing 2	5.70893	0.136343	7.24725	41.8717	5.38875	6.02912	6.51036e-10	1.05392e-09	0.646238	0.432522	0.432522	5XFAD versus WT
Cnbp	cellular nucleic acid binding protein	8.14234	0.185181	2.94259	43.9696	7.54645	8.73823	3.0553e-05	3.1421e-05	0.931072	0.597648	0.597648	5XFAD versus WT
Cndp2	CNDP dipeptidase 2 (metallopeptidase M20 family)	6.43517	0.0903667	9.66738	71.2118	6.23288	6.63746	1.76919e-14	2.60898e-13	0.120723	0.0921678	0.0921678	5XFAD versus WT
Cnih1	cornichon family AMPA receptor auxiliary protein 1	7.29732	0.106893	9.22374	68.2674	7.0564	7.53824	8.6268e-14	6.86783e-13	0.356695	0.233211	0.233211	5XFAD versus WT
Cnih2	cornichon family AMPA receptor auxiliary protein 2	8.85164	0.460154	3.2345	19.2362	7.44549	10.2578	0.000190551	0.000192118	0.909319	0.878782	0.878782	5XFAD versus WT
Cnih3	cornichon family AMPA receptor auxiliary protein 3	6.38419	0.202132	4.27234	31.5842	5.83681	6.93157	3.15531e-06	3.34136e-06	0.845892	0.694176	0.694176	5XFAD versus WT
Cnn1	calponin 1	5.25676	0.116753	9.23029	45.0247	4.99365	5.51988	3.90911e-12	1.46115e-11	0.338937	0.234463	0.234463	5XFAD versus WT
Cnn3	calponin 3, acidic	6.64093	0.235346	3.87303	28.2177	5.97897	7.30289	1.2521e-05	1.29988e-05	0.871571	0.554921	0.554921	5XFAD versus WT
Cnnm1	cyclin M1	6.39831	0.407259	9.47637	15.7106	5.48403	7.31258	4.20077e-08	4.94383e-08	0.0686626	0.0611585	0.0611585	5XFAD versus WT
Cnnm2	cyclin M2	6.31239	0.15181	9.6309	41.5808	5.97237	6.65241	3.41693e-12	1.31294e-11	0.00461181	0.00312843	0.00312843	5XFAD versus WT
Cnot11	CCR4-NOT transcription complex, subunit 11	6.33191	0.179864	9.63476	35.2039	5.92908	6.73474	1.66905e-11	4.78844e-11	0.121829	0.111326	0.111326	5XFAD versus WT
Cnot3	CCR4-NOT transcription complex, subunit 3	6.36391	0.214215	7.84486	29.708	5.86822	6.8596	2.40857e-09	3.36834e-09	0.569786	0.55648	0.55648	5XFAD versus WT
Cnot6l	CCR4-NOT transcription complex, subunit 6-like	6.53087	0.238753	9.45972	27.3541	5.99474	7.06699	2.51728e-10	4.64135e-10	0.299178	0.16507	0.16507	5XFAD versus WT
Cnot7	CCR4-NOT transcription complex, subunit 7	7.2804	0.0998886	6.7732	72.8852	7.04259	7.51821	4.63929e-11	1.12882e-10	0.684573	0.615786	0.615786	5XFAD versus WT
Cnot9	CCR4-NOT transcription complex, subunit 9	6.12594	0.213131	9.40772	28.7426	5.64697	6.60491	1.73901e-10	3.3935e-10	0.321087	0.278176	0.278176	5XFAD versus WT
Cnp	2',3'-cyclic nucleotide 3' phosphodiesterase	6.71318	0.350217	3.51701	19.1686	5.68582	7.74053	0.000110147	0.000111665	0.893983	0.635944	0.635944	5XFAD versus WT
Cnpy1	canopy FGF signaling regulator 1	5.40382	0.0683404	9.26048	79.0722	5.24989	5.55776	2.01066e-14	2.60898e-13	0.289546	0.253087	0.253087	5XFAD versus WT
Cnpy2	canopy FGF signaling regulator 2	6.76843	0.176475	6.55302	38.3534	6.34529	7.19157	5.86145e-09	7.64808e-09	0.700116	0.619799	0.619799	5XFAD versus WT
Cnpy3	canopy FGF signaling regulator 3	6.58998	0.276557	9.50513	23.8286	5.96939	7.21056	8.48332e-10	1.33158e-09	0.266396	0.256821	0.256821	5XFAD versus WT
Cnr1	cannabinoid receptor 1 (brain)	6.90074	0.306844	7.90509	22.4894	6.19167	7.6098	1.89174e-08	2.30667e-08	0.568503	0.401335	0.401335	5XFAD versus WT
Cnr2	cannabinoid receptor 2 (macrophage)	5.41456	0.0638839	2.25841	84.7563	5.16774	5.66139	5.28535e-05	5.40167e-05	0.979094	0.777368	0.777368	5XFAD versus WT
Cnrip1	cannabinoid receptor interacting protein 1	7.77533	0.138372	9.57358	56.1914	7.46514	8.08551	2.18739e-13	1.43358e-12	0.017147	0.0108689	0.0108689	5XFAD versus WT
Cntn1	contactin 1	8.13517	0.22685	9.25768	35.8614	7.62417	8.64617	2.98805e-11	7.85102e-11	0.361288	0.342517	0.342517	5XFAD versus WT
Cntn2	contactin 2	6.23476	0.261019	6.74765	23.8862	5.61284	6.85668	8.9998e-08	1.03132e-07	0.684131	0.562053	0.562053	5XFAD versus WT
Cntn4	contactin 4	5.84219	0.165376	6.05697	35.3267	5.43845	6.24593	3.0173e-08	3.59985e-08	0.732465	0.663919	0.663919	5XFAD versus WT
Cntn5	contactin 5	5.23984	0.0715172	9.67599	73.2668	5.07976	5.39991	1.3134e-14	2.41285e-13	0.103872	0.0629149	0.0629149	5XFAD versus WT
Cntnap1	contactin associated protein-like 1	7.09116	0.186662	9.55346	37.9894	6.6726	7.50971	9.52215e-12	3.01918e-11	0.228042	0.183384	0.183384	5XFAD versus WT
Coa3	cytochrome C oxidase assembly factor 3	7.75178	0.2603	5.4723	29.7802	7.09966	8.4039	2.88911e-07	3.19411e-07	0.771565	0.723142	0.723142	5XFAD versus WT
Coa5	cytochrome C oxidase assembly factor 5	6.83926	0.128328	9.24272	53.2952	6.55012	7.1284	8.04235e-13	3.95029e-12	0.304866	0.272083	0.272083	5XFAD versus WT
Coa6	cytochrome c oxidase assembly factor 6	6.47491	0.154805	8.11382	41.8263	6.1188	6.83102	9.10182e-11	1.9706e-10	0.544662	0.473304	0.473304	5XFAD versus WT
Coa7	cytochrome c oxidase assembly factor 7	5.88231	0.181794	8.25984	32.357	5.46538	6.29925	5.40184e-10	9.00634e-10	0.512033	0.478639	0.478639	5XFAD versus WT
Cobll1	Cobl-like 1	5.36885	0.216	8.8887	24.8558	4.87929	5.85841	1.59851e-09	2.32604e-09	0.455217	0.272525	0.272525	5XFAD versus WT
Cog3	component of oligomeric golgi complex 3	6.37466	0.086623	5.40598	73.5909	6.15693	6.5924	2.53196e-09	3.52695e-09	0.766058	0.434213	0.434213	5XFAD versus WT
Cog5	component of oligomeric golgi complex 5	6.95936	0.238358	6.48469	29.1971	6.38653	7.5322	3.98149e-08	4.69477e-08	0.686674	0.537854	0.537854	5XFAD versus WT
Cog7	component of oligomeric golgi complex 7	6.55075	0.192946	7.24643	33.9511	6.09763	7.00387	2.96026e-09	4.07601e-09	0.646076	0.612458	0.612458	5XFAD versus WT
Cog8	component of oligomeric golgi complex 8	6.63493	0.133089	9.13725	49.8535	6.33456	6.93531	1.90712e-12	8.0293e-12	0.380223	0.345817	0.345817	5XFAD versus WT
Coil	coilin	6.13753	0.331761	9.68034	18.4998	5.395	6.88006	7.07032e-09	9.11548e-09	0.063568	0.0577991	0.0577991	5XFAD versus WT
Col10a1	collagen, type X, alpha 1	5.44865	0.0849061	9.2221	64.1727	5.25729	5.64002	1.53112e-13	1.07774e-12	0.34748	0.266236	0.266236	5XFAD versus WT
Col11a2	collagen, type XI, alpha 2	5.75205	0.22474	9.49239	25.5942	5.24765	6.25646	4.43546e-10	7.60187e-10	0.271393	0.244838	0.244838	5XFAD versus WT
Col13a1	collagen, type XIII, alpha 1	5.36854	0.130571	9.51289	41.1159	5.07558	5.66151	4.89992e-12	1.74656e-11	0.00760493	0.00685758	0.00685758	5XFAD versus WT
Col14a1	collagen, type XIV, alpha 1	5.4283	0.0762254	9.3927	71.2138	5.25696	5.59964	3.70299e-14	3.8398e-13	0.0517748	0.0420863	0.0420863	5XFAD versus WT
Col16a1	collagen, type XVI, alpha 1	5.71991	0.261146	9.37523	21.9031	5.13275	6.30708	2.27601e-09	3.1951e-09	0.318727	0.228213	0.228213	5XFAD versus WT
Col1a2	collagen, type I, alpha 2	5.4703	0.130018	9.438	42.0733	5.17825	5.76235	4.63607e-12	1.67303e-11	0.298248	0.201069	0.201069	5XFAD versus WT
Col22a1	collagen, type XXII, alpha 1	5.6481	0.22541	8.43125	25.057	5.1329	6.16331	3.25508e-09	4.44269e-09	0.525742	0.420454	0.420454	5XFAD versus WT
Col23a1	collagen, type XXIII, alpha 1	5.1508	0.0831533	3.2467	61.9434	4.89719	5.40441	4.21653e-06	4.44468e-06	0.911521	0.60374	0.60374	5XFAD versus WT
Col24a1	collagen, type XXIV, alpha 1	5.39564	0.122074	9.36161	44.1999	5.12111	5.67017	3.45732e-12	1.32459e-11	0.0287486	0.0247093	0.0247093	5XFAD versus WT
Col4a1	collagen, type IV, alpha 1	6.39636	0.158317	9.65603	40.4022	6.0419	6.75083	4.2672e-12	1.56697e-11	0.0777121	0.051685	0.051685	5XFAD versus WT
Col4a2	collagen, type IV, alpha 2	6.31324	0.171968	9.43894	36.7118	5.92696	6.69952	1.66327e-11	4.77333e-11	0.308628	0.273419	0.273419	5XFAD versus WT
Col4a4	collagen, type IV, alpha 4	5.36692	0.111094	6.72311	48.3097	5.10202	5.63183	8.47855e-10	1.33106e-09	0.66786	0.504861	0.504861	5XFAD versus WT
Col5a1	collagen, type V, alpha 1	5.58741	0.111894	4.93927	49.9346	5.29871	5.87611	7.1727e-08	8.27516e-08	0.806491	0.637685	0.637685	5XFAD versus WT
Col5a3	collagen, type V, alpha 3	5.23091	0.0976771	9.43363	53.5531	5.01149	5.45034	4.84878e-13	2.66873e-12	0.120701	0.0643362	0.0643362	5XFAD versus WT
Col6a1	collagen, type VI, alpha 1	5.65343	0.0938961	9.60654	60.2094	5.44305	5.86381	1.04098e-13	7.99176e-13	0.208258	0.0746685	0.0746685	5XFAD versus WT
Col6a5	collagen, type VI, alpha 5	5.32596	0.0525772	9.11492	101.298	5.20725	5.44467	3.17486e-15	8.76662e-14	0.409696	0.341003	0.341003	5XFAD versus WT
Col7a1	collagen, type VII, alpha 1	5.56608	0.18494	9.67525	30.0966	5.15212	5.98003	6.93e-11	1.57026e-10	0.0861753	0.0842414	0.0842414	5XFAD versus WT
Col9a1	collagen, type IX, alpha 1	5.36675	0.0972045	4.42064	55.2109	5.1067	5.6268	1.90335e-07	2.12575e-07	0.83734	0.626498	0.626498	5XFAD versus WT
Col9a3	collagen, type IX, alpha 3	5.69676	0.166763	6.35992	34.1608	5.29424	6.09929	1.89856e-08	2.31406e-08	0.710792	0.577171	0.577171	5XFAD versus WT
Colca2	COLCA2 homolog	5.73088	0.27994	8.64377	20.4718	5.09361	6.36815	1.26276e-08	1.56949e-08	0.471764	0.408364	0.408364	5XFAD versus WT
Colec11	collectin sub-family member 11	5.44517	0.17313	9.6409	31.4514	5.05746	5.83288	4.84595e-11	1.17105e-10	0.099919	0.0815044	0.0815044	5XFAD versus WT
Colec12	collectin sub-family member 12	5.33582	0.213381	9.57749	25.006	4.85752	5.81412	4.78978e-10	8.11835e-10	0.0469656	0.0421129	0.0421129	5XFAD versus WT
Colgalt1	collagen beta(1-O)galactosyltransferase 1	6.38814	0.19518	9.63751	32.7295	5.95103	6.82526	3.33292e-11	8.558e-11	0.157717	0.144059	0.144059	5XFAD versus WT
Colgalt2	collagen beta(1-O)galactosyltransferase 2	5.3385	0.16308	6.41308	32.7355	4.9456	5.73139	2.2191e-08	2.68482e-08	0.708428	0.571586	0.571586	5XFAD versus WT
Colq	collagen-like tail subunit (single strand of homotrimer) of asymmetric acetylcholinesterase	5.6506	0.0785803	8.46859	71.9086	5.47112	5.83007	4.23474e-13	2.40806e-12	0.481714	0.252232	0.252232	5XFAD versus WT
Commd1	COMM domain containing 1	6.69981	0.27751	9.63924	24.1426	6.07833	7.32129	6.0396e-10	9.88375e-10	0.125098	0.107017	0.107017	5XFAD versus WT
Commd10	COMM domain containing 10	6.57075	0.117516	9.66492	55.9138	6.30767	6.83382	1.83445e-13	1.24613e-12	0.122482	0.0831975	0.0831975	5XFAD versus WT
Commd2	COMM domain containing 2	6.19529	0.241623	9.64871	25.6403	5.65425	6.73633	3.35507e-10	5.94869e-10	0.120976	0.111197	0.111197	5XFAD versus WT
Commd3	COMM domain containing 3	7.00923	0.187119	6.3422	37.4587	6.55729	7.46118	1.10281e-08	1.3802e-08	0.700991	0.48779	0.48779	5XFAD versus WT
Commd4	COMM domain containing 4	6.97451	0.167393	4.3199	41.6655	6.52302	7.426	8.56331e-07	9.2624e-07	0.837146	0.756696	0.756696	5XFAD versus WT
Commd7	COMM domain containing 7	6.84027	0.149332	9.58808	45.8057	6.50559	7.17495	1.48772e-12	6.49243e-12	0.0393923	0.0244889	0.0244889	5XFAD versus WT
Commd9	COMM domain containing 9	6.3823	0.207632	9.55386	30.7385	5.91672	6.84788	7.08894e-11	1.5984e-10	0.221899	0.188995	0.188995	5XFAD versus WT
Comt	catechol-O-methyltransferase	7.3565	0.184707	9.17753	39.828	6.93989	7.77311	1.3497e-11	4.02677e-11	0.382388	0.269243	0.269243	5XFAD versus WT
Comtd1	catechol-O-methyltransferase domain containing 1	6.3345	0.182766	9.66995	34.6591	5.92538	6.74362	1.80788e-11	5.11805e-11	0.0057421	0.00421199	0.00421199	5XFAD versus WT
Cop1	COP1, E3 ubiquitin ligase	6.95884	0.197818	9.42964	35.1779	6.51443	7.40324	2.52825e-11	6.83742e-11	0.00363568	0.00335654	0.00335654	5XFAD versus WT
Copa	coatomer protein complex subunit alpha	7.30606	0.108231	7.87792	67.5045	7.0558	7.55631	3.60521e-12	1.37096e-11	0.560115	0.41636	0.41636	5XFAD versus WT
Copb1	coatomer protein complex, subunit beta 1	6.87156	0.182724	7.34769	37.6062	6.4436	7.29952	1.13326e-09	1.71237e-09	0.638164	0.529982	0.529982	5XFAD versus WT
Copg1	coatomer protein complex, subunit gamma 1	7.90526	0.188491	9.38366	41.9397	7.48151	8.32901	5.3747e-12	1.88988e-11	0.33023	0.282883	0.282883	5XFAD versus WT
Copg2	coatomer protein complex, subunit gamma 2	6.8128	0.24002	9.61	28.3843	6.27504	7.35055	1.36331e-10	2.7703e-10	0.204723	0.151067	0.151067	5XFAD versus WT
Coprs	coordinator of PRMT5, differentiation stimulator	6.85418	0.153581	9.59584	44.6291	6.51002	7.19834	1.87472e-12	7.92188e-12	0.180438	0.107113	0.107113	5XFAD versus WT
Cops2	COP9 signalosome subunit 2	7.11375	0.16266	7.7084	43.7339	6.73617	7.49133	1.61744e-10	3.19964e-10	0.606654	0.587785	0.587785	5XFAD versus WT
Cops4	COP9 signalosome subunit 4	7.26566	0.192109	6.83112	37.8205	6.80911	7.72221	3.42928e-09	4.65971e-09	0.680161	0.625292	0.625292	5XFAD versus WT
Cops6	COP9 signalosome subunit 6	7.58233	0.196982	9.50071	38.4926	7.14029	8.02438	9.37766e-12	2.98572e-11	0.276346	0.212778	0.212778	5XFAD versus WT
Cops7a	COP9 signalosome subunit 7A	7.47688	0.210734	8.3481	35.4802	6.99443	7.95933	2.11184e-10	4.00544e-10	0.537206	0.537031	0.537031	5XFAD versus WT
Cops8	COP9 signalosome subunit 8	7.02555	0.158176	8.37071	44.4159	6.66359	7.38752	3.10229e-11	8.10163e-11	0.522811	0.42206	0.42206	5XFAD versus WT
Cops9	COP9 signalosome subunit 9	9.02894	0.212165	8.00768	42.5562	8.53977	9.51812	1.00703e-10	2.14538e-10	0.57298	0.56795	0.56795	5XFAD versus WT
Copz1	coatomer protein complex, subunit zeta 1	6.9349	0.147168	9.41876	47.1224	6.60422	7.26557	1.66999e-12	7.18558e-12	0.315326	0.214495	0.214495	5XFAD versus WT
Coq10a	coenzyme Q10A	6.45398	0.191258	9.66872	33.7449	6.02585	6.88212	2.3422e-11	6.39065e-11	0.105312	0.10478	0.10478	5XFAD versus WT
Coq2	coenzyme Q2 4-hydroxybenzoate polyprenyltransferase	7.16421	0.192679	7.62653	37.1821	6.71607	7.61234	6.71067e-10	1.08292e-09	0.605939	0.580037	0.580037	5XFAD versus WT
Coq3	coenzyme Q3 methyltransferase	6.16473	0.185257	4.15107	33.2767	5.65767	6.67178	3.37768e-06	3.57356e-06	0.854703	0.813545	0.813545	5XFAD versus WT
Coq5	coenzyme Q5 methyltransferase	6.41376	0.174343	9.54654	36.7883	6.02279	6.80474	1.31015e-11	3.93046e-11	0.251714	0.210202	0.210202	5XFAD versus WT
Coq7	demethyl-Q 7	6.33631	0.15768	4.61306	40.1845	5.92053	6.75208	4.74304e-07	5.19318e-07	0.823387	0.6234	0.6234	5XFAD versus WT
Coq9	coenzyme Q9	6.65357	0.153255	8.29684	43.415	6.30235	7.00479	4.43687e-11	1.08877e-10	0.509428	0.485906	0.485906	5XFAD versus WT
Coro1a	coronin, actin binding protein 1A	7.32883	0.135564	9.59421	54.0618	7.02503	7.63262	3.00948e-13	1.83259e-12	0.216913	0.190172	0.190172	5XFAD versus WT
Coro1b	coronin, actin binding protein 1B	5.61952	0.23296	9.66142	24.1222	5.09798	6.14106	5.87414e-10	9.66756e-10	0.110678	0.0845196	0.0845196	5XFAD versus WT
Coro2b	coronin, actin binding protein, 2B	7.16434	0.189031	7.08869	37.9003	6.71848	7.6102	1.90037e-09	2.71545e-09	0.655639	0.550615	0.550615	5XFAD versus WT
Coro6	coronin 6	5.56774	0.214079	9.2268	26.008	5.08527	6.05022	6.00072e-10	9.83366e-10	0.372694	0.349313	0.349313	5XFAD versus WT
Coro7	coronin 7	6.81694	0.176469	8.59744	38.6297	6.41487	7.21901	6.10347e-11	1.41864e-10	0.491111	0.445841	0.445841	5XFAD versus WT
Cort	cortistatin	6.61447	0.242442	8.24298	27.2827	6.05826	7.17069	2.25218e-09	3.16454e-09	0.52946	0.485551	0.485551	5XFAD versus WT
Cox10	heme A:farnesyltransferase cytochrome c oxidase assembly factor 10	6.15904	0.135551	7.50083	45.437	5.8428	6.47528	1.97125e-10	3.77933e-10	0.604209	0.555033	0.555033	5XFAD versus WT
Cox11	cytochrome c oxidase assembly protein 11, copper chaperone	6.34595	0.16264	7.25117	39.0185	5.96405	6.72785	1.0741e-09	1.63543e-09	0.639477	0.5294	0.5294	5XFAD versus WT
Cox14	cytochrome c oxidase assembly protein 14	8.18406	0.205795	7.05979	39.7681	7.69827	8.66986	1.44512e-09	2.12334e-09	0.661517	0.622614	0.622614	5XFAD versus WT
Cox16	cytochrome c oxidase assembly protein 16	6.70108	0.224559	8.73937	29.8411	6.19077	7.21139	4.23661e-10	7.30054e-10	0.482179	0.467444	0.467444	5XFAD versus WT
Cox17	cytochrome c oxidase assembly protein 17, copper chaperone	7.62807	0.145193	9.64949	52.5375	7.30296	7.95318	3.46814e-13	2.05077e-12	0.135664	0.0499319	0.0499319	5XFAD versus WT
Cox19	cytochrome c oxidase assembly protein 19	6.91214	0.142066	7.59488	48.6544	6.58146	7.24281	9.39561e-11	2.02514e-10	0.615188	0.5726	0.5726	5XFAD versus WT
Cox20	cytochrome c oxidase assembly protein 20	6.70062	0.185587	5.70059	36.1049	6.24066	7.16058	5.96859e-08	6.92682e-08	0.749502	0.654196	0.654196	5XFAD versus WT
Cox4i1	cytochrome c oxidase subunit 4I1	9.45128	0.116256	9.48254	81.297	9.19031	9.71224	8.29588e-15	1.84699e-13	0.269701	0.0912814	0.0912814	5XFAD versus WT
Cox5a	cytochrome c oxidase subunit 5A	9.41941	0.227657	8.58245	41.3755	8.90057	9.93825	3.50581e-11	8.92466e-11	0.464	0.148336	0.148336	5XFAD versus WT
Cox5b	cytochrome c oxidase subunit 5B	9.91655	0.222864	9.59352	44.4959	9.41711	10.416	1.93898e-12	8.13736e-12	0.0433151	0.0263058	0.0263058	5XFAD versus WT
Cox6a1	cytochrome c oxidase subunit 6A1	9.60313	0.256189	9.50782	37.4845	9.02827	10.178	1.1874e-11	3.62073e-11	0.12417	0.0527453	0.0527453	5XFAD versus WT
Cox6b1	cytochrome c oxidase, subunit 6B1	8.66112	0.152954	8.95363	56.6256	8.31484	9.0074	9.44078e-13	4.47926e-12	0.439807	0.229862	0.229862	5XFAD versus WT
Cox6b2	cytochrome c oxidase subunit 6B2	5.66149	0.157713	7.50805	35.8975	5.29362	6.02937	1.12856e-09	1.70648e-09	0.609735	0.582267	0.582267	5XFAD versus WT
Cox6c	cytochrome c oxidase subunit 6C	9.81623	0.136371	8.22687	71.9817	9.50326	10.1292	8.20797e-13	4.01662e-12	0.549895	0.225041	0.225041	5XFAD versus WT
Cox7a1	cytochrome c oxidase subunit 7A1	5.78167	0.155047	9.48752	37.2897	5.43365	6.12968	1.30031e-11	3.90552e-11	0.268651	0.254007	0.254007	5XFAD versus WT
Cox7a2	cytochrome c oxidase subunit 7A2	9.02311	0.228605	7.28728	39.4703	8.48683	9.55938	9.11221e-10	1.41699e-09	0.642403	0.461962	0.461962	5XFAD versus WT
Cox7a2l	cytochrome c oxidase subunit 7A2 like	7.7564	0.217214	9.05613	35.7086	7.2655	8.24731	4.67547e-11	1.13528e-10	0.41461	0.341247	0.341247	5XFAD versus WT
Cox7b	cytochrome c oxidase subunit 7B	8.95741	0.136011	9.66689	65.858	8.65294	9.26188	3.76575e-14	3.84577e-13	0.010387	0.00485408	0.00485408	5XFAD versus WT
Cox7c	cytochrome c oxidase subunit 7C	9.31412	0.19929	9.63585	46.7364	8.86779	9.76046	1.10176e-12	5.08822e-12	0.164879	0.0728813	0.0728813	5XFAD versus WT
Cpa2	carboxypeptidase A2, pancreatic	5.6255	0.119976	6.73092	46.8885	5.33949	5.91151	1.01605e-09	1.55995e-09	0.687455	0.437014	0.437014	5XFAD versus WT
Cpa4	carboxypeptidase A4	5.32596	0.0652194	9.11492	81.6623	5.17871	5.47322	2.25856e-14	2.60898e-13	0.409696	0.341003	0.341003	5XFAD versus WT
Cpa6	carboxypeptidase A6	5.36905	0.110309	9.50525	48.673	5.12152	5.61658	1.00881e-12	4.73264e-12	0.223076	0.206432	0.206432	5XFAD versus WT
Cpe	carboxypeptidase E	11.2026	0.377833	4.07874	29.6496	10.1615	12.2437	6.42677e-06	6.72824e-06	0.856257	0.609441	0.609441	5XFAD versus WT
Cpeb2	cytoplasmic polyadenylation element binding protein 2	6.60469	0.159609	4.72587	41.3804	6.18714	7.02224	3.10795e-07	3.4311e-07	0.819293	0.614832	0.614832	5XFAD versus WT
Cped1	cadherin-like and PC-esterase domain containing 1	5.65326	0.19123	9.56244	29.5627	5.22451	6.082	1.00948e-10	2.14946e-10	0.0399761	0.036294	0.036294	5XFAD versus WT
Cplx1	complexin 1	8.65788	0.239126	7.57538	36.2064	8.10103	9.21473	9.16174e-10	1.42325e-09	0.594872	0.358048	0.358048	5XFAD versus WT
Cplx2	complexin 2	9.0835	0.415107	8.13329	21.8823	8.12899	10.038	1.61822e-08	1.98632e-08	0.535178	0.517325	0.517325	5XFAD versus WT
Cplx4	complexin 4	5.32596	0.0652194	9.11492	81.6623	5.17871	5.47322	2.25856e-14	2.60898e-13	0.409696	0.341003	0.341003	5XFAD versus WT
Cpm	carboxypeptidase M	6.12936	0.244151	9.3874	25.1048	5.5805	6.67821	6.3299e-10	1.02833e-09	0.0373558	0.0281544	0.0281544	5XFAD versus WT
Cpne3	copine III	5.55309	0.0679058	8.48235	81.7763	5.39803	5.70814	1.37158e-13	1.01544e-12	0.492241	0.281024	0.281024	5XFAD versus WT
Cpne4	copine IV	8.03114	0.356797	5.16619	22.509	7.12277	8.93952	2.34602e-06	2.49585e-06	0.784147	0.568907	0.568907	5XFAD versus WT
Cpne5	copine V	6.30507	0.144625	7.35657	43.5959	5.96642	6.64373	3.76322e-10	6.57599e-10	0.634831	0.441982	0.441982	5XFAD versus WT
Cpne6	copine VI	9.02147	0.188619	3.63938	47.8291	8.47667	9.56628	3.15329e-06	3.33961e-06	0.885983	0.793695	0.793695	5XFAD versus WT
Cpne7	copine VII	6.52399	0.485757	4.91817	13.4305	5.26903	7.77894	4.598e-05	4.70809e-05	0.806321	0.543271	0.543271	5XFAD versus WT
Cpne8	copine VIII	5.8875	0.352507	8.94744	16.7018	5.08936	6.68564	4.73446e-08	5.55202e-08	0.390198	0.297888	0.297888	5XFAD versus WT
[truncated: 25,582 more rows]
